# Supplementary material for: A toolkit enabling efficient, scalable and reproducible gene tagging in trypanosomatids
Source: Open Biol. 2015 Jan 7;5(1):140197. doi: 10.1098/rsob.140197 (PMC4313374; doi:10.1098/rsob.140197)
Supplement: Supplementary data [file rsob140197supp1.zip]

Archive with 59 entries (49 files):
- Supplementary data/.DS_Store
- Supplementary data/Supp F1.pdf
- Supplementary data/tagit1.0/
- Supplementary data/tagit1.0/.DS_Store
- Supplementary data/tagit1.0/All927geneprimersv2.xls
- Supplementary data/tagit1.0/All927geneprimersv4.xls
- Supplementary data/tagit1.0/All927Genesv2.txt
- Supplementary data/tagit1.0/All927Genesv4.txt
- Supplementary data/tagit1.0/Archive/
- Supplementary data/tagit1.0/Archive/.DS_Store
- Supplementary data/tagit1.0/data files/
- Supplementary data/tagit1.0/data files/.DS_Store
- Supplementary data/tagit1.0/data files/Accession number conversion
- Supplementary data/tagit1.0/data files/Clash_warnings.txt
- Supplementary data/tagit1.0/data files/PCR_templates
- Supplementary data/tagit1.0/data files/Trypanosome
- Supplementary data/tagit1.0/data files/Trypanosome-3'UTR
- Supplementary data/tagit1.0/data files/Trypanosome-5'UTR
- Supplementary data/tagit1.0/data files/Warnings.txt
- Supplementary data/tagit1.0/Instructions for TAGit perl script.docx
- Supplementary data/tagit1.0/TAGit template.xlsx
- Supplementary data/tagit1.0/tagit.pl
- Supplementary data/tagit1.0/tagitFAQ.pdf
- Supplementary data/vector sequences/
- Supplementary data/vector sequences/pLENT-V1.gb
- Supplementary data/vector sequences/pLEnTv2-YB.gb
- Supplementary data/vector sequences/pPOTv2 B-Ty-APEX-Ty-h.gb
- Supplementary data/vector sequences/pPOTv2 B-Ty-halo-Ty-H.gb
- Supplementary data/vector sequences/pPOTv2 B-Ty-YFP-Ty-Blast.gb
- Supplementary data/vector sequences/pPOTv2 B-Ty-YFP-Ty-H.gb
- Supplementary data/vector sequences/pPOTv3 B-YFP-H.gb
- Supplementary data/vector sequences/pPOTv4 B-YFP-H.gb
- Supplementary data/
- __MACOSX/Supplementary data/
- __MACOSX/Supplementary data/._.DS_Store
- __MACOSX/Supplementary data/._Supp F1.pdf
- __MACOSX/Supplementary data/tagit1.0/
- __MACOSX/Supplementary data/tagit1.0/._.DS_Store
- __MACOSX/Supplementary data/tagit1.0/._All927geneprimersv2.xls
- __MACOSX/Supplementary data/tagit1.0/._All927geneprimersv4.xls
- __MACOSX/Supplementary data/tagit1.0/._All927Genesv2.txt
- __MACOSX/Supplementary data/tagit1.0/._All927Genesv4.txt
- __MACOSX/Supplementary data/tagit1.0/._Archive
- __MACOSX/Supplementary data/tagit1.0/._Instructions for TAGit perl script.docx
- __MACOSX/Supplementary data/tagit1.0/._TAGit template.xlsx
- __MACOSX/Supplementary data/tagit1.0/._tagit.pl
- __MACOSX/Supplementary data/tagit1.0/._tagitFAQ.pdf
- __MACOSX/Supplementary data/tagit1.0/Archive/
- __MACOSX/Supplementary data/tagit1.0/Archive/._.DS_Store
- __MACOSX/Supplementary data/tagit1.0/data files/
- __MACOSX/Supplementary data/tagit1.0/data files/._.DS_Store
- __MACOSX/Supplementary data/tagit1.0/data files/._Accession number conversion
- __MACOSX/Supplementary data/tagit1.0/data files/._Clash_warnings.txt
- __MACOSX/Supplementary data/tagit1.0/data files/._PCR_templates
- __MACOSX/Supplementary data/tagit1.0/data files/._Trypanosome
- __MACOSX/Supplementary data/tagit1.0/data files/._Trypanosome-3'UTR
- __MACOSX/Supplementary data/tagit1.0/data files/._Trypanosome-5'UTR
- __MACOSX/Supplementary data/tagit1.0/data files/._Warnings.txt
- __MACOSX/
