# Supplementary material for: A toolkit enabling efficient, scalable and reproducible gene tagging in trypanosomatids
Source: Open Biol. 2015 Jan 7;5(1):140197. doi: 10.1098/rsob.140197 (PMC4313374; doi:10.1098/rsob.140197)
Supplement: Supplementary data [file rsob140197supp1.zip › Supplementary data/tagit1.0/All927geneprimersv4.xls]

Accession number	Old accession number	PCR template	Tag terminus	For/Rev	Primer name	Primer sequence	Warning	Warning	Warning	Warning
Tb04.24M18.150		pPOTv4	N	F	4NTb04.24M18.150F	CGGGGGGAAGGCAGACCACGGAAAGAATCTTTGGAGCAGCTGATGTAGTAATCGTTGTGGGATCAGGGTTGGTAATTCACgtataatgcagacctgctgc				
Tb04.24M18.150		pPOTv4	N	R	4NTb04.24M18.150R	GCTATAGAGTGGAGATCTTGAATTTCCCTCCGGGCTTTTCTAATGAGCCTCCATGTAATGGCATTATCAGCATGCCACATactacccgatcctgatcc	Differs by 1 from Tb427tmp.24M18.150			
Tb04.24M18.150		pPOTv4	C	F	4CTb04.24M18.150F	AGCATTTTTTGGCTGTTCTTCCAATTATCGATGGGGAAGACCATGCGCATACAGAGAGCGCGTTCTCTCAATTGCCTAAGggttctggtagtggttcc	Same as Tb427tmp.24M18.150	Differs by 3 from Tb427.08.6960		
Tb04.24M18.150		pPOTv4	C	R	4CTb04.24M18.150R	CTTCAAGCGGAGTGGTTCACACCACTCGTCTTGTTGCAGAAGTTGGCTGTTTCCTTCCTCGGCCACATTCATTTCACTCCccaatttgagagacctgtgc				
Tb04.3I12.100		pPOTv4	N	F	4NTb04.3I12.100F	GAAGAAGAACCCCTCATTTTCTCTCCACGGTAATGAGGGGGGAAGGAGAGAAGGGTGGGAATTAAAAAAAAAAAACTTGTgtataatgcagacctgctgc				
Tb04.3I12.100		pPOTv4	N	R	4NTb04.3I12.100R	CAAAAAACAAACAACCTTCCACAAAGACGCGCAGACACAAATCCGCCGATGCGCTCGCAGGAAGATGGATTCGCAAGCATactacccgatcctgatcc	Same as Tb427tmp.3I12.100			
Tb04.3I12.100		pPOTv4	C	F	4CTb04.3I12.100F	TCTGTCTTTGTTCCTATTTTCGTCTGTTTTTCCCCCCTCCCCTTCTCTCTTTTTTTTTTCTTTTACGTTTTGAGTCCTTTggttctggtagtggttcc				
Tb04.3I12.100		pPOTv4	C	R	4CTb04.3I12.100R	TTCTCACTACATACGCACACTCCTTTCCCCTCCCCCGCTGCAACATAATGCCTAACACGAGCACGTATGGAACTGCCCAGccaatttgagagacctgtgc				
Tb05.30F7.410		pPOTv4	N	F	4NTb05.30F7.410F	AATCCGGCAAATGCAATGTTTGAAACAGGGCCATTGGGTGCTTCTTCTATAGCGTCCAGAAAGCACCAACTCACAGAGAGgtataatgcagacctgctgc				
Tb05.30F7.410		pPOTv4	N	R	4NTb05.30F7.410R	CCTGGAAATCCTGTCTTCAGAGCCTCTGACATCTTTGTGAGCCTCTTCTCGCATATTTCTGCAGTTGCATTTTCCCGCATactacccgatcctgatcc	Same as Tb427tmp.30F7.410			
Tb05.30F7.410		pPOTv4	C	F	4CTb05.30F7.410F	CACTCCCCAGCGGCATCTATCTAGTGCGGGAAACCGCGGTAACAAAAAGGAAAGGAAGTACCGTAGGCATTTGTGTATTAggttctggtagtggttcc	Differs by 2 from Tb427tmp.30F7.410			
Tb05.30F7.410		pPOTv4	C	R	4CTb05.30F7.410R	CATCTCGTTAGGTGGGACGCGCTTTGCGGCGATTCAGTTCCATGATGATACGCTCATGATACACCGGGCAGAATGTCCTTccaatttgagagacctgtgc				
Tb05.5K5.10		pPOTv4	N	F	4NTb05.5K5.10F	TTTTTCGCCCTCCGTATCCCCTTCCTCCGTTTGATGCGCACATTCGCGCTTCTTCAGATTGTTTTTTAAAGGGCGTGCTGgtataatgcagacctgctgc				
Tb05.5K5.10		pPOTv4	N	R	4NTb05.5K5.10R	CGGAATTCGCTGGCAGGCGAGAAAGTTAAGATCTTCGTTGAATATTACCACACATACATTTTTTCGGTACATactacccgatcctgatcc	Found only 72 gene nucleotides			
Tb05.5K5.10		pPOTv4	C	F	4CTb05.5K5.10F	ATGTACCGAAAAAATGTATGTGTGGTAATATTCAACGAAGATCTTAACTTTCTCGCCTGCCAGCGAATTggttctggtagtggttcc	Found only 69 gene nucleotides			
Tb05.5K5.10		pPOTv4	C	R	4CTb05.5K5.10R	CGCccaatttgagagacctgtgc	3'UTR WARNING: Partial sequence retrieved | length=3	Found only 3 3'UTR nucleotides		
Tb05.5K5.100		pPOTv4	N	F	4NTb05.5K5.100F	CCGACCTGTTGTTTCATCTGAGAGCAAGGGGATAAGGTGACTGGTGTTTGTGGTGTGGCTGCTGTGAGCGCTGTAGTCACgtataatgcagacctgctgc				
Tb05.5K5.100		pPOTv4	N	R	4NTb05.5K5.100R	TGTGGCCGCGAGCCATCACGGTAATCAGCCTTCGGGCCGTGGTCAATAAAACTGCCACTACTTCCGTTGCTCATTGACATactacccgatcctgatcc	"Same as Tb427.05.4450, Tb927.5.4450"			
Tb05.5K5.100		pPOTv4	C	F	4CTb05.5K5.100F	TTGCCGTGACGAGTTTGGCCTCGCAAACACAGGAGATTGGTGTGACTGTCAAAATGCTGTATGAAAAAACTGCTGTAAAGggttctggtagtggttcc	"Same as Tb427.05.4450, Tb927.5.4450"			
Tb05.5K5.100		pPOTv4	C	R	4CTb05.5K5.100R	TCCTCACACATAACAGAAAAAAAAAAAACACCGCCTCCTCCACTCCTCTTTATTACACGTCACGTTTGGGCACAACGTTAccaatttgagagacctgtgc				
Tb05.5K5.110		pPOTv4	N	F	4NTb05.5K5.110F	CTTAATATTTCAGCAATAACATCCAAGTTCAGAGGCGTTGTCAATTTTCGTGTTGTCATTTTTGTCCAACTCTTTCGAAGgtataatgcagacctgctgc				
Tb05.5K5.110		pPOTv4	N	R	4NTb05.5K5.110R	AGCATACATTTAGTGACATTTGTGTTGTTGTTCAGCAAATGAACGTAAAAATGACGTTTAATTCGTATGATATCACTCATactacccgatcctgatcc	"Same as Tb427.05.4460, Tb927.5.4460"			
Tb05.5K5.110		pPOTv4	C	F	4CTb05.5K5.110F	TCACAGATGGAAAAACGCCGGTGAACCTGTTTAACACTGCGCAAGGGATGCTTGGGGGCCAAACAACCGAGACAAAGTCAggttctggtagtggttcc	"Same as Tb427.05.4460, Tb927.5.4460"			
Tb05.5K5.110		pPOTv4	C	R	4CTb05.5K5.110R	GTGCTAACAGTGTCCAACCACGCCACGTTGCATGGGACTAACACATATAATTTGAAGGGGTGCACCCAAGAGCACAAAAAccaatttgagagacctgtgc				
Tb05.5K5.120		pPOTv4	N	F	4NTb05.5K5.120F	GTAGCATCCTTCCTTTTTCATGTCTTTGTCAATTTAACGCTGGGACAAAGTTCTGCCGTTTAGACAGTTACTTTAAATTTgtataatgcagacctgctgc				
Tb05.5K5.120		pPOTv4	N	R	4NTb05.5K5.120R	CCCCCATACACACCGACAGCTCGTGCAGCAGACGCTGACTCAGGGGTCTCCCACTTGTTGGGTGGTGCCTCGTCGGACATactacccgatcctgatcc	"Same as Tb427.05.4470, Tb927.5.4470"			
Tb05.5K5.120		pPOTv4	C	F	4CTb05.5K5.120F	TGCATAGAGAACTTCAAGAGCGTGACCAGAAAATTCGAGACTTGTGTAGAAACGTTGGGCATGTTGGGAGTGGAGGCAACggttctggtagtggttcc	"Same as Tb427.05.4470, Tb927.5.4470"			
Tb05.5K5.120		pPOTv4	C	R	4CTb05.5K5.120R	TGTAATAAAACATCCAAAATCTTTCAACGGTGCTTCTAACAATCTAATGTTGCCGTCATCCAACGGTAATATCTCTATCAccaatttgagagacctgtgc				
Tb05.5K5.130		pPOTv4	N	F	4NTb05.5K5.130F	GTTAACCCCACTAACATGTTAGTTTTACCGCTACTTACGGGATTTATTAGGTTCAGTAGAGTGATCAAAGGTGAGAAAACgtataatgcagacctgctgc				
Tb05.5K5.130		pPOTv4	N	R	4NTb05.5K5.130R	TGTGCGCGGAGCTGTTGCATGCGGAGAATCTCCGCACTCACCTCCTTGTTACCCTTCTTCCTTCCCCTCTTCGGAGCCATactacccgatcctgatcc	"Same as Tb427.05.4480, Tb927.5.4480"			
Tb05.5K5.130		pPOTv4	C	F	4CTb05.5K5.130F	GAGAGGAGCTTCGTTCTTCGGAAGATGAAGTTTCCCGCCTGAAGAAGACACTCGAGGTTCACTTTATACCATATGAGATGggttctggtagtggttcc	Same as Tb427.05.4480	Differs by 1 from Tb927.5.4480		
Tb05.5K5.130		pPOTv4	C	R	4CTb05.5K5.130R	TTTGCTCTTCTGTACATTCCGTGTGGGGGAAGGCTGGAACACATCCAAAAACAGCTTCCTTGAAAACTTCCCCATTCTGTccaatttgagagacctgtgc				
Tb05.5K5.140		pPOTv4	N	F	4NTb05.5K5.140F	TTTACACAAGCTCCCTATAACTAACTACGTTTTCGCTTGTACTGCCCACCAGTTTCTCTCTTTTTCGTTTTTGCGAGGTGgtataatgcagacctgctgc				
Tb05.5K5.140		pPOTv4	N	R	4NTb05.5K5.140R	ATACCAGCGATCGACGAAGGCCACGAGAAACAGCTTTTGCCGGAACTCCAAGTGGCATCTCGTTTTGACATCAGTACCATactacccgatcctgatcc	Same as Tb427.05.4490	Differs by 1 from Tb927.5.4490		
Tb05.5K5.140		pPOTv4	C	F	4CTb05.5K5.140F	GCGTGTTTGGCGCCCGTCGGCCTCATGGAATTCAAACCCCTTCACTTCCAACCGAATTGTCTGCGCAAAGGGTATTTGGTggttctggtagtggttcc	Same as Tb927.5.4490	Differs by 2 from Tb427.05.4490		
Tb05.5K5.140		pPOTv4	C	R	4CTb05.5K5.140R	GGGTTAGAAAGGGCATCCCCAAAATATATCTATGGAAAAAGTTTGCATCGGTTTCGGAGTCACATAGCAACGGGTACACAccaatttgagagacctgtgc				
Tb05.5K5.150		pPOTv4	N	F	4NTb05.5K5.150F	CAGACTTTCTCTCCCCTATCTCGTTGTATCCTTTAGTGTTTCTTTCGACTGCACATCTTATTATCAGAGTTGTAGGGGCTgtataatgcagacctgctgc				
Tb05.5K5.150		pPOTv4	N	R	4NTb05.5K5.150R	CCAAGAAACAAAATTTTGCCTGTCTTATTTGTGAAGCCAAGGAAGGACAGCATGTCCCAAAACCACGAAAACAGCCCCATactacccgatcctgatcc	Same as Tb927.5.4500	Differs by 1 from Tb427.05.4500		
Tb05.5K5.150		pPOTv4	C	F	4CTb05.5K5.150F	AAGTGTTTATGTGCAGTGTTGTCAAGAAAGTTGGTTATGGTGATGCCTTCAGATGGATATCACAGTACCTTCAAAATTCTggttctggtagtggttcc	"Same as Tb427.05.4500, Tb927.5.4500"			
Tb05.5K5.150		pPOTv4	C	R	4CTb05.5K5.150R	TGACGACATTTAAAAACGTCAACAAAAATATCATTGATAATAATGAAAAAGATAGCCAGTGAACAGCGACCTGAATATAAccaatttgagagacctgtgc				
Tb05.5K5.160		pPOTv4	N	F	4NTb05.5K5.160F	TTGCGTTGGACGTTCTCGCTGTTTTCGAAATTATTATTATTATTATTTCTACTTTCTGGCTGTAGTTTCTGTTTCAGTCGgtataatgcagacctgctgc				
Tb05.5K5.160		pPOTv4	N	R	4NTb05.5K5.160R	TCACGCTGCAGCTGAAACTCCAAATGTTTTTGGGTCCCTTTTAGCCCCTGTCTGGAATCACCTTTCGCAGGAGACTCCATactacccgatcctgatcc	Same as Tb927.5.4520	Differs by 1 from Tb427.05.4520		
Tb05.5K5.160		pPOTv4	C	F	4CTb05.5K5.160F	GAGTAAGTGTGAGGGAACCAAACCTGATTTCAAACCTCTGTGACGAGGGAAATTGTGGTGCAAAGAGGCAAAGATCGAATggttctggtagtggttcc	Same as Tb927.5.4520	Differs by 1 from Tb427.05.4520		
Tb05.5K5.160		pPOTv4	C	R	4CTb05.5K5.160R	ACACATCTATTTGACCTTTGCACCACTGCCGCTGTCATCTAATCTAAAAAATAAACGCGGTAACATTCAATAAAGTTTCAccaatttgagagacctgtgc				
Tb05.5K5.170		pPOTv4	N	F	4NTb05.5K5.170F	TTCGTGTGGCAACGTTCGAATAAAACTTCTTGATTGTGTTTCTTCATCTTTCCATATAGTAATTAAAAGCAAGAGTGATCgtataatgcagacctgctgc				
Tb05.5K5.170		pPOTv4	N	R	4NTb05.5K5.170R	GAAACCAAAGGATTAAGATATGGGAAAAAACAGAGAGAACCCACTCCCTGACATGCCGAAGCATCTCTGCAGTCCATCATactacccgatcctgatcc	Same as Tb927.5.4530	Differs by 1 from Tb427.05.4530		
Tb05.5K5.170		pPOTv4	C	F	4CTb05.5K5.170F	TTTTGTTTTTAAATTTTTACATGAATTCGAGGGGAAAAGGTTGTGCTATAGAAAAAAAAACCACAATGAGACTTTGTGACggttctggtagtggttcc				
Tb05.5K5.170		pPOTv4	C	R	4CTb05.5K5.170R	AAACACATCACACATACTGAGTGTGATTTAATTAGGTGTTAATATTACGACGCACAAAAGAGGCCACTTCCACTTGGATTccaatttgagagacctgtgc				
Tb05.5K5.180		pPOTv4	N	F	4NTb05.5K5.180F	TTTGGGATTGTTTACTTTGTTCTTTGTAGGACGTTTAGTTTACCTGTTTCACTAGCAGTATCGGTCAAAGTTTCCAAATTgtataatgcagacctgctgc				
Tb05.5K5.180		pPOTv4	N	R	4NTb05.5K5.180R	ATACACGGCACGGGACTATTCTCCATGCGGACCCGTGAAACATCGCGACCGAAGAGAATCGACTGATGAATGGAAATCATactacccgatcctgatcc	"Same as Tb05.5K5.190, Tb427.05.4540, Tb427.05.4550, Tb927.5.4540, Tb927.5.4550"			
Tb05.5K5.180		pPOTv4	C	F	4CTb05.5K5.180F	CGCTGAGAAGTGCGTCTGTGATTATAATGTCGAACCGGCTTCGGGAATTTGAGGCAGAGGCAACCCAGAGCCCTGAAGCTggttctggtagtggttcc	"Same as Tb05.5K5.190, Tb427.05.4540, Tb427.05.4550, Tb927.5.4540, Tb927.5.4550"			
Tb05.5K5.180		pPOTv4	C	R	4CTb05.5K5.180R	GAATGTAATAAGCTATGTGTATATACACGAAAAGTGGAAAACCAAGTGAGACAAAGAAAACTGCAGTGTGCATTATTTCGccaatttgagagacctgtgc				
Tb05.5K5.190		pPOTv4	N	F	4NTb05.5K5.190F	TTTGGGATTGTTTACTTTGTTCTTTGTAGGACGTTTAGTTTACCTGTTTCACTAGCAGTATCGGTCAAAGTTTCCAAATTgtataatgcagacctgctgc				
Tb05.5K5.190		pPOTv4	N	R	4NTb05.5K5.190R	ATACACGGCACGGGACTATTCTCCATGCGGACCCGTGAAACATCGCGACCGAAGAGAATCGACTGATGAATGGAAATCATactacccgatcctgatcc	"Same as Tb05.5K5.180, Tb427.05.4540, Tb427.05.4550, Tb927.5.4540, Tb927.5.4550"			
Tb05.5K5.190		pPOTv4	C	F	4CTb05.5K5.190F	CGCTGAGAAGTGCGTCTGTGATTATAATGTCGAACCGGCTTCGGGAATTTGAGGCAGAGGCAACCCAGAGCCCTGAAGCTggttctggtagtggttcc	"Same as Tb05.5K5.180, Tb427.05.4540, Tb427.05.4550, Tb927.5.4540, Tb927.5.4550"			
Tb05.5K5.190		pPOTv4	C	R	4CTb05.5K5.190R	GAATGTAATAAGCTATGTGTATATACACGAAAAGTGGAAAACCAAGTGAGACAAAGAAAACTGCAGTGTGCATTATTTCGccaatttgagagacctgtgc				
Tb05.5K5.20		pPOTv4	N	F	4NTb05.5K5.20F	CAGCTGCTGAACTTATCCGATGCGGAACTGCAAATGTGGGCGCGGTCTCGATTACGTCCGGTACGCAACCCGATGAAGCCgtataatgcagacctgctgc				
Tb05.5K5.20		pPOTv4	N	R	4NTb05.5K5.20R	TGGGTTAAACTTATAAACCAGTATGTCTCAAGCAATTGAGGAAAAAAGAAAGAAAGAAAACGGCTTTCATTAATTAACATactacccgatcctgatcc				
Tb05.5K5.20		pPOTv4	C	F	4CTb05.5K5.20F	CGCCCCAAGCCGATGCAGTCATTCAGTCACTTGAATATAAGCGGCGTTATTATCGAGCGCTTTCATTTCCAGCGGAGGGGggttctggtagtggttcc	Same as Tb927.5.4360			
Tb05.5K5.20		pPOTv4	C	R	4CTb05.5K5.20R	GTGGGAATTTGTTTTGAGGTTTGCGCACGTAAATCATCATGTAAAGAGGTACCATTGCGCCGCATGTGTATTAATGTCACccaatttgagagacctgtgc				
Tb05.5K5.200		pPOTv4	N	F	4NTb05.5K5.200F	TGGTAACGACGCATCTAACGGCTTAGGGGTCGTTTTACGCCGCTTTATTTTTATTTTTTAATCGCGTTCATTTGCAAACAgtataatgcagacctgctgc				
Tb05.5K5.200		pPOTv4	N	R	4NTb05.5K5.200R	GGAGCGAAAATTAAGGTGTCACGCGCAGGGGCCTCAATGAGAGTCCCAAGGAAATAACGCACAGGCACGGCGGTTTCCATactacccgatcctgatcc	Same as Tb927.5.4560	Differs by 1 from Tb427.05.4560		
Tb05.5K5.200		pPOTv4	C	F	4CTb05.5K5.200F	AAATTGTCTACGGTGCGTCCGCAGCAAACGTTGTTCAGACATATGTGGCCGGCCGCTTGGTCCACGGGAGGGTAGAACTTggttctggtagtggttcc	"Same as Tb427.05.4560, Tb927.5.4560"			
Tb05.5K5.200		pPOTv4	C	R	4CTb05.5K5.200R	ATACGCGACACCGGATTTGATTATTCAAATAAGTAACTGGTCTCGCATTAAAAAAAAAGGAGCTAAATGCAACAGAGTTCccaatttgagagacctgtgc				
Tb05.5K5.210		pPOTv4	N	F	4NTb05.5K5.210F	GTTGCAGTAGTTGATCATTTGTTACTGTTAAGTGTTCATAGCACTGAGGAAAAGACGGGCGTATCCATATTTGACTGGCAgtataatgcagacctgctgc				
Tb05.5K5.210		pPOTv4	N	R	4NTb05.5K5.210R	AAAAGAAGCTGTGGTAGCTTCCTCAGGCTCATTGGCCTCTTTGCTAGGTTACTCATCTCAACACCAAATATAAAACACATactacccgatcctgatcc	"Same as Tb05.5K5.220, Tb927.5.4570, Tb927.5.4580"	"Differs by 1 from Tb427.05.4570, Tb427.05.4580"		
Tb05.5K5.210		pPOTv4	C	F	4CTb05.5K5.210F	CAACAGTGGAAGATGATGAAGAAGATCGTGTATCAAACATCGGTGTGCCACTGACCGATGGGAAGGGAACCACCGCACCGggttctggtagtggttcc	"Same as Tb05.5K5.220, Tb427.05.4570, Tb427.05.4580, Tb927.5.4580"	Differs by 1 from Tb927.5.4570		
Tb05.5K5.210		pPOTv4	C	R	4CTb05.5K5.210R	CGATTATATTCTATGCATGCAAACACACCACACAAACACAAGGAATGTGATGTTACACATACAGCTACAACGCACATGACccaatttgagagacctgtgc				
Tb05.5K5.220		pPOTv4	N	F	4NTb05.5K5.220F	GTTGCAGTAGTTGATCATTTGTTACTGTTAAGTGTTCATAGCACTGAGGAAAAGACGGGCGTATCCATATTTGACTGGCAgtataatgcagacctgctgc				
Tb05.5K5.220		pPOTv4	N	R	4NTb05.5K5.220R	AAAAGAAGCTGTGGTAGCTTCCTCAGGCTCATTGGCCTCTTTGCTAGGTTACTCATCTCAACACCAAATATAAAACACATactacccgatcctgatcc	"Same as Tb05.5K5.210, Tb927.5.4570, Tb927.5.4580"	"Differs by 1 from Tb427.05.4570, Tb427.05.4580"		
Tb05.5K5.220		pPOTv4	C	F	4CTb05.5K5.220F	CAACAGTGGAAGATGATGAAGAAGATCGTGTATCAAACATCGGTGTGCCACTGACCGATGGGAAGGGAACCACCGCACCGggttctggtagtggttcc	"Same as Tb05.5K5.210, Tb427.05.4570, Tb427.05.4580, Tb927.5.4580"	Differs by 1 from Tb927.5.4570		
Tb05.5K5.220		pPOTv4	C	R	4CTb05.5K5.220R	CGATTATATTCTATGCATGCAAACACACCACACAAACACAAGGAATGTGATGTTACACATACAGCTACAACGCACATGACccaatttgagagacctgtgc				
Tb05.5K5.240		pPOTv4	N	F	4NTb05.5K5.240F	CACACATACATATATATATATATATATATGCATAGAGCAGCCGAAAAACAGCATTTAAGCCAAGGTGCCAACTTGAGCGAgtataatgcagacctgctgc				
Tb05.5K5.240		pPOTv4	N	R	4NTb05.5K5.240R	ACGCAAGCCAATAAAAAAAGAAACAAGCCCACTATGCTCATCGACCGTTTCTTATCGCCAGCAAAGCCAAGATGCCGCATactacccgatcctgatcc	Same as Tb927.5.4600	Differs by 1 from Tb427.05.4600		
Tb05.5K5.240		pPOTv4	C	F	4CTb05.5K5.240F	GGATTGTAAGGAAATATGAAGATATTTGTGATGTGGAACAGATGACTGACCCCGAATTTTTGGTGTACCCACTGAATAAGggttctggtagtggttcc	"Same as Tb427.05.4600, Tb927.5.4600"			
Tb05.5K5.240		pPOTv4	C	R	4CTb05.5K5.240R	TGCACACATAGTCTTCACAACAACTAACCCCTCCCCACACACTCACACTACTCGCTGCGTGTAGAAAACCCCACCGTATGccaatttgagagacctgtgc				
Tb05.5K5.250		pPOTv4	N	F	4NTb05.5K5.250F	TACTTCAGCAGCCGAAAGGTGGGATTTGGCCACGGAAACAATGAAACCTGAGTGCCGAGAGAGTATTGGAATCCATACCCgtataatgcagacctgctgc				
Tb05.5K5.250		pPOTv4	N	R	4NTb05.5K5.250R	TGGGATCTAAAACCACGTCCAATTGCCCTCTTTCTATTCCGTAACCCACGCACTTGAGGGTTTCGGATTTTTATATTCATactacccgatcctgatcc				
Tb05.5K5.250		pPOTv4	C	F	4CTb05.5K5.250F	CAGGAACTTTATTGTTAATGGTGGCACTCAGAAGAGAGTGGTTTGTAGCAACCGGAATAAGGAAAGATAGTATGAAGTTGggttctggtagtggttcc				
Tb05.5K5.250		pPOTv4	C	R	4CTb05.5K5.250R	AAGTTGTACGGTGACACCTGCAAAAGCGATCAGTTATTCGTGTCCGCTGGTTCGTTGATGTTTGAGTCGCCACAGCCACCccaatttgagagacctgtgc				
Tb05.5K5.260		pPOTv4	N	F	4NTb05.5K5.260F	TGAAGTTAGAGACGTATGGCTTTGTTTTGTTGCGTGTGATTTTCCCTTCTAGAAAGGTAATTGAAGGAAGTTTGATGAATgtataatgcagacctgctgc				
Tb05.5K5.260		pPOTv4	N	R	4NTb05.5K5.260R	ATTTCTTGCTCTACGCAGGACGCGGGTGTCATCACCATCGAAACCACGCCCACAATTAATCCCAGTAAGTTTTTCCACATactacccgatcctgatcc				
Tb05.5K5.260		pPOTv4	C	F	4CTb05.5K5.260F	CAAGACCACCAGAAGAACAAAAGAGTTCAGCTAAAATTATTTTACAGTCTATATGGGTATTTTTATTTTGGCTGTTTGTAggttctggtagtggttcc				
Tb05.5K5.260		pPOTv4	C	R	4CTb05.5K5.260R	TCGCCGGTCTTCTGCGCTGGCGTTTGTCTTATTTTCCTTATTAAGGTTTAAAAATAAAAACAATTGAATGATGGACCAATccaatttgagagacctgtgc				
Tb05.5K5.290		pPOTv4	N	F	4NTb05.5K5.290F	CCCCTAGAGAAAATGAAGCGATATATGGACCTCGCAGCTATATATTTCACACGGAAAATTGACTAGTGATAAGTCACGGGgtataatgcagacctgctgc				
Tb05.5K5.290		pPOTv4	N	R	4NTb05.5K5.290R	ATACTTGCATTCTCTTCGAGTTCTCGTTGCCTTTTTATTCCTCGCGACCCCGTTTGCGGTTGTACTTCGCAGTATTTCATactacccgatcctgatcc	Same as Tb427.03.510	"Differs by 1 from Tb09.v4.0064, Tb927.1.3760, Tb927.2.1460, Tb927.7.6880"	"Differs by 2 from Tb427.01.3760, Tb427.05.4640, Tb427.06.3400, Tb427.07.6880, Tb927.3.510, Tb927.5.4640, Tb927.6.3400"	"Differs by 3 from Tb10.v4.0042, Tb11.1520"
Tb05.5K5.290		pPOTv4	C	F	4CTb05.5K5.290F	ATCCCACCCACATACTCGTGCGCTCAAGCCTAAAGTGCTCCGCAGTTACTTCGGGCTTGAGGGCGAAAATATGCAGAAGAggttctggtagtggttcc	"Same as Tb10.v4.0042, Tb427.03.510"	"Differs by 1 from Tb09.v4.0064, Tb427.01.3760, Tb427.05.4640, Tb427.10.4340, Tb927.1.3760, Tb927.2.1460, Tb927.3.510, Tb927.5.4640, Tb927.7.6880"	Differs by 2 from Tb927.6.3400	
Tb05.5K5.290		pPOTv4	C	R	4CTb05.5K5.290R	GAATGAAGAATGTACATGTTGGAAGAGAATGAGGGGTTTCTCAATTTCTAGGAGGAATTGTGCAAGGTTCTTGGTGAACAccaatttgagagacctgtgc				
Tb05.5K5.30		pPOTv4	N	F	4NTb05.5K5.30F	CCATCAAAGGGGAAGCGTTCTGACTTTTTTCTTTTTTTTTTTCTTTTTGTAGCAAATTACGTGTTGGAAAACACTGACCTgtataatgcagacctgctgc				
Tb05.5K5.30		pPOTv4	N	R	4NTb05.5K5.30R	GCGCGGAACGAAAGGCTTCCGGAGGGCGGCGAAAGGTCCGGCGGGGCCTGAGGAGAGGGAGGTACATTAGGTGGATCCATactacccgatcctgatcc	"Same as Tb427.05.4380, Tb927.5.4380"			
Tb05.5K5.30		pPOTv4	C	F	4CTb05.5K5.30F	TGAAGGAAACGAAAGGACCGGTATCACCTCGCACGCTGTCGAAAAGCGTTCCAGGTATGATACCGCGTCTTAAGCGCATTggttctggtagtggttcc	"Same as Tb427.05.4380, Tb927.5.4380"			
Tb05.5K5.30		pPOTv4	C	R	4CTb05.5K5.30R	CCCACAAGCATCATCACACTTCCTTTTTTAATTTCAATTCCTTTCATTTCATTTCATTTCATTTCCCTTACATCTACACGccaatttgagagacctgtgc				
Tb05.5K5.320		pPOTv4	N	F	4NTb05.5K5.320F	CGCCATTATTTTAGAACGGAAGAAAAAGTGTGTTCATACTCGCGATGAGACTTCAACAGCAGCAACTAATCAACTATTTAgtataatgcagacctgctgc				
Tb05.5K5.320		pPOTv4	N	R	4NTb05.5K5.320R	CTATTATCTTCAGTGCCTTTTAGTGGCTTGTTTGCCCATGCCAGGCTGTTTTGTAGGTATAGTGCTGCTACTGCTAGCATactacccgatcctgatcc				
Tb05.5K5.320		pPOTv4	C	F	4CTb05.5K5.320F	AACAGTGCAAAGTCAAGGAGGGGGCGATTATAATTTCTGTTGTAATAAAGGCTCCTCTTTTGCTTGCATTTTTTCTTATAggttctggtagtggttcc				
Tb05.5K5.320		pPOTv4	C	R	4CTb05.5K5.320R	TATATCAAATTATCTAGAAATAGAAGTTTTAATTAATTTTAATAATTATAAAATTGGGCAAAAATTTTTTATAAACTTAAccaatttgagagacctgtgc				
Tb05.5K5.40		pPOTv4	N	F	4NTb05.5K5.40F	TTTCCCCTTCCCTTTCTCCTGTTACCTCTAGCGGTGTTCCATCACCTCATTTACCAGCGTTGAAGCGCAGTGTTTCGAGAgtataatgcagacctgctgc				
Tb05.5K5.40		pPOTv4	N	R	4NTb05.5K5.40R	GGCTGGAATGACGCAAGTTCTTCTCTCTGCCCCGCCAGCAAGCGCTTCAGGTTGGGCTTCTTTATAACAACTCCAGACATactacccgatcctgatcc	"Same as Tb427.05.4390, Tb927.5.4390"			
Tb05.5K5.40		pPOTv4	C	F	4CTb05.5K5.40F	CTGAATTGGCACGTGAGTCGCTTGCTAGGCTTACGGTTATGGGCGAGGACCTCTCCAACCGAATGATTACCTCCAGAGAGggttctggtagtggttcc	"Same as Tb427.05.4390, Tb927.5.4390"			
Tb05.5K5.40		pPOTv4	C	R	4CTb05.5K5.40R	TGAACATAGGGCGCTACAAGGCATAAATTACGCCCCATACGCTAACGCCCTTGTTATTCTCCAATGCAGATATGTATATTccaatttgagagacctgtgc				
Tb05.5K5.430		pPOTv4	N	F	4NTb05.5K5.430F	TCAAATGGGTAGCTCTATTTTAACACTGGCAAGAGAAGTGCTCCTATATGTAGGCGGACCGCAAAAACAAAACAATATTTgtataatgcagacctgctgc				
Tb05.5K5.430		pPOTv4	N	R	4NTb05.5K5.430R	GCTGCGTTTGCTACCGTTTGCGTTTGTTCTTCTGTTTGTGACGAGGTACAAGGCGCGAATGCCATCACAAAAACAGCCATactacccgatcctgatcc				
Tb05.5K5.430		pPOTv4	C	F	4CTb05.5K5.430F	ATGCACAAAGGCTCCGGATTGCAAATGGGATGGAAAAGAGCGCAAAGACTCCAGTGATCTTGTCAATAAGAAATTGGATCggttctggtagtggttcc				
Tb05.5K5.430		pPOTv4	C	R	4CTb05.5K5.430R	AAAAAAATCTTTAAAAGTACCAAATTTTAAAAATGTCCTTCAAAATATTTAAAAAAGCAAGACTACTAAAGCAGAAACAAccaatttgagagacctgtgc				
Tb05.5K5.50		pPOTv4	N	F	4NTb05.5K5.50F	CATATATATTTGGTATTCGGCTCCTCCTCCAGCTAGTGTATACTGGTGAACTTTTCACGATTGATTGAGGTGCTGAAGCCgtataatgcagacctgctgc				
Tb05.5K5.50		pPOTv4	N	R	4NTb05.5K5.50R	CACTTCTTCCTCGAGTAAAAATTTGTTGTCGGGTCTTTGTTCGTCCCGGGTGGTGGGATCTTCTCCTTCCTCCGTCCCATactacccgatcctgatcc	Same as Tb927.5.4400	Differs by 1 from Tb427.05.4400		
Tb05.5K5.50		pPOTv4	C	F	4CTb05.5K5.50F	TGCAGCTTACCCTCGACGCCGAGGCTGAGAGAGCAAAAAGCAGAAAAGGCAAGAAAAGGGGAAAGAAGGCTGCAAGCACTggttctggtagtggttcc	Same as Tb927.5.4400	Differs by 1 from Tb427.05.4400		
Tb05.5K5.50		pPOTv4	C	R	4CTb05.5K5.50R	TTTTGGCGAATGTACACTTACCGTTGTGATACCGCATGTCAACTGAGATCGGGCTCGACTACGCAAGCGCAACCAAACATccaatttgagagacctgtgc				
Tb05.5K5.530		pPOTv4	N	F	4NTb05.5K5.530F	CAAACCCATCAGCACATACTTTCAATAGCATCGAAAACATAATAACAACAACGTCGCAGGCAGTCAAAGTGAAAGCAAACgtataatgcagacctgctgc				
Tb05.5K5.530		pPOTv4	N	R	4NTb05.5K5.530R	TTTTGTTTGCTGGCGCCGACGTTGGCGTTTGGTAGTACTACTATAACCGCTAACACCACCGTTAGTTTGTAAATGTTCATactacccgatcctgatcc				
Tb05.5K5.530		pPOTv4	C	F	4CTb05.5K5.530F	CAACAAACACAAACACCACAGGAAGCAATTCTTTTGTTATTAGAAAGGCCCCTCTTTTGCTTGCATTTTTCTTCTATAATggttctggtagtggttcc				
Tb05.5K5.530		pPOTv4	C	R	4CTb05.5K5.530R	TATAGTAGATTGTAGAAAATATTTCACATTCTATTAAAATAGCAAATATTTATTGAATTGAGCAAAAACATTTTTAAAATccaatttgagagacctgtgc				
Tb05.5K5.60		pPOTv4	N	F	4NTb05.5K5.60F	CTTTCTCTCTTCTGGTGGACTGTCTGATGTATGTCCCTGTGGCTGCATCCCAGCAAAAAGTTAGCATTTAGCGGCAAATCgtataatgcagacctgctgc				
Tb05.5K5.60		pPOTv4	N	R	4NTb05.5K5.60R	TTGCCTTTCGCTTTTTTGGAGGCCCTATTTTTTTTGGGCTTAGACACCTTACCAACTGCACCACGGAAACGGCCTGCCATactacccgatcctgatcc	"Same as Tb427.05.4410, Tb927.5.4410"			
Tb05.5K5.60		pPOTv4	C	F	4CTb05.5K5.60F	CGCAAGAAAAGAAGCAAATGGCGAGCAAAGAAGCCTTTTTAGCAGCCCTCCGCCAACCAAAGAAAGTGGATAGGTACTGGggttctggtagtggttcc	"Same as Tb427.05.4410, Tb927.5.4410"			
Tb05.5K5.60		pPOTv4	C	R	4CTb05.5K5.60R	ACAACAACAGAAATGCACCACACCGAACGAGACTGCAACAGCGGCTTTAAAAAAAAAAATTGAAATCCACCAATGAGGCAccaatttgagagacctgtgc				
Tb05.5K5.70		pPOTv4	N	F	4NTb05.5K5.70F	AAGTGGTAAAAGGAGTGGGTTTAAAAAACAAAACAAAACAACAGTAACACTAAACTAAGGTATAAAAGGCACTGACAAGCgtataatgcagacctgctgc				
Tb05.5K5.70		pPOTv4	N	R	4NTb05.5K5.70R	GTCATCTCTTCGCGGGAGCGTTTCGTTTTGGTGACGTGCCCTTCATGCCTGTGAGTCCCTTCCTCAGCTCTGGAAGACATactacccgatcctgatcc	"Same as Tb427.05.4420, Tb927.5.4420"			
Tb05.5K5.70		pPOTv4	C	F	4CTb05.5K5.70F	ACAACCGTAATGGTGGCGGCGGCGGTGGTGGCGGTGGAAGGAGTTGGGGTTCCGGCTACCGGTCGACTCAAAGGCGTTATggttctggtagtggttcc	Same as Tb927.5.4420	Differs by 1 from Tb427.05.4420		
Tb05.5K5.70		pPOTv4	C	R	4CTb05.5K5.70R	GGTATGCATACTGCCGCTGGTCGATGATAAGTTCACACAACGACACATTTCCCACACACACTCGGTGGTAGGTTAGGCTCccaatttgagagacctgtgc				
Tb05.5K5.80		pPOTv4	N	F	4NTb05.5K5.80F	TTCCTTTTGGTGAGAGGAAGGAAAGAAGTGGAGGTTGAAACATATTTCTTTCCCCACCTTTATCAGTGTTTTGTGCAGGTgtataatgcagacctgctgc				
Tb05.5K5.80		pPOTv4	N	R	4NTb05.5K5.80R	CGCCCCACAAAGTCTAAAATTTCGTCCGTCGCATACAGGCGGTCCATAAGACGTTCCATGCGAAAGGGAACGTGCGACATactacccgatcctgatcc	"Same as Tb427.05.4430, Tb927.5.4430"			
Tb05.5K5.80		pPOTv4	C	F	4CTb05.5K5.80F	AATCTGCGTGGTTCCTAAAAAAAAATGAGACGGGTGGAGTGGCTGATTTCTTACCAATGACGAGCCAATGTGAAGAGGGAggttctggtagtggttcc	Same as Tb427.05.4430	Differs by 1 from Tb927.5.4430		
Tb05.5K5.80		pPOTv4	C	R	4CTb05.5K5.80R	TTGGCACGCAAAGATACTTCACTCCGCTTCTCATGAAATTGCTCTGACCCACAAGTCCGGGGGAAAGCGAGGGAGCTGCGccaatttgagagacctgtgc				
Tb05.5K5.90		pPOTv4	N	F	4NTb05.5K5.90F	GGATCGTGCCACGAGCAACAGTTAATCGTCACGGGGTTAACCAAGTTAAGGGGTGTGTAGTATTATTAAAGCCACACAACgtataatgcagacctgctgc				
Tb05.5K5.90		pPOTv4	N	R	4NTb05.5K5.90R	TGAATGACAAGGTTACGCGCCTCCTCCTGCATCTCTTTCGTCATATCAGCGTTAATGTTGAATTCATGGTGCTTAGACATactacccgatcctgatcc	"Same as Tb427.05.4440, Tb927.5.4440"			
Tb05.5K5.90		pPOTv4	C	F	4CTb05.5K5.90F	CCTTTGTGACTCATGAGATGAAGGGGTACATATACATGACCTGGGGCCCGTTGTCCATCCTTTTGTGGAAGACAGTGACGggttctggtagtggttcc	"Same as Tb427.05.4440, Tb927.5.4440"			
Tb05.5K5.90		pPOTv4	C	R	4CTb05.5K5.90R	AACCACAACGAAAAGGAGAGGAAACGTACCCGAACAGGTGCCAGGGTTGCACCGCCACCAAAATAACCGCGCGACGAAGGccaatttgagagacctgtgc				
Tb06.3A7.270		pPOTv4	N	F	4NTb06.3A7.270F	CGACCTCTACAACGACGTTTGTTTAACCGCAAAGGGGGAGTTTGTCTCATACTTCCCCCATACCTCATGAGCAAGCATTAgtataatgcagacctgctgc				
Tb06.3A7.270		pPOTv4	N	R	4NTb06.3A7.270R	AGTAACGCCGGAACAGTCATTGCGCAGGCGATAAGTATCGCATCCTCGATGCAGGCAAACTGCAAAGCATAGTACAACATactacccgatcctgatcc				
Tb06.3A7.270		pPOTv4	C	F	4CTb06.3A7.270F	AGAAAGGCACACTTTCAAGATCCCTACAGGTGACAAAAGGTGTTAACACGAAGCAAGGGCATGGGCCCGATGTGCTTTTCggttctggtagtggttcc	Same as Tb427.06.920			
Tb06.3A7.270		pPOTv4	C	R	4CTb06.3A7.270R	AATATGAGACGGAGCCCAAGGAAGGGGGAATGCAACGTAATGCAGCGATGTGAAGACCATATGATGAAGCAATCAAGTGCccaatttgagagacctgtgc				
Tb06.3A7.960		pPOTv4	N	F	4NTb06.3A7.960F	TATGGGGTTTCTGTTGATGTGGGGTAAGTTGTACTTCTGAGGGCTACAGGAAGTAAGACATAGAAATACGGAAAATAGCAgtataatgcagacctgctgc				
Tb06.3A7.960		pPOTv4	N	R	4NTb06.3A7.960R	TGCGGAATTGCCTCTGACTGAATTGCCAAGAAATGGAAAGAAAAAAGCAGTAGCGTCACTCCGCAAGTGAATGTCGCCATactacccgatcctgatcc	Differs by 1 from Tb427tmp.3A7.960			
Tb06.3A7.960		pPOTv4	C	F	4CTb06.3A7.960F	AGGAGGACGACTTTGCCCTTGCACCCGTGGTGCTCGTCGCGGTGCTTATTGTTGGCGCTGTGTTAATTGACCAGCACCCAggttctggtagtggttcc	Differs by 2 from Tb427tmp.3A7.960			
Tb06.3A7.960		pPOTv4	C	R	4CTb06.3A7.960R	TCGCAAGTCTATACCTATTGGCTCAACTGCTCCTACAAGCAGCATATCTTTACATATAATATCGTTGTTTGCATTTTTTAccaatttgagagacctgtgc				
Tb07.11L3.100		pPOTv4	N	F	4NTb07.11L3.100F	TTAACGTTGCATAACTTGTTCCTGTTTCCAATACCAGTCGTATTCGAAACAGAGAGGAAAGAAAACATAGAAACCGAATAgtataatgcagacctgctgc				
Tb07.11L3.100		pPOTv4	N	R	4NTb07.11L3.100R	GCGGGACCGGGGCGAGTACCCGCATAGGGAACAACAGTCACATCCCCAAATGTAACACGCGCACGGTTCGTCCGCTCCATactacccgatcctgatcc	"Same as Tb427.07.2150, Tb927.7.2150"			
Tb07.11L3.100		pPOTv4	C	F	4CTb07.11L3.100F	TCATCACCGATGTTGTGGCGGGAAAGAAGGGAATTCCCTTTACAGAAAACATGAACCGACCATTACGCCCTGTTTGCGTGggttctggtagtggttcc	"Same as Tb427.07.2150, Tb927.7.2150"			
Tb07.11L3.100		pPOTv4	C	R	4CTb07.11L3.100R	CTCGTCTCCCAAGAAAGCTTCTATGAACTTCCTCAGTGCGAAGTGCTGAAACTTGTAAGAAACATCATTTGTAACGTATGccaatttgagagacctgtgc				
Tb07.11L3.90		pPOTv4	N	F	4NTb07.11L3.90F	GCGAGAGGTAATCAAAACAGAGAGAAAAGAAGAAAGCGATATTCTCCTAATCATCATTCAACAGGAAAACAAGAAGAAACgtataatgcagacctgctgc				
Tb07.11L3.90		pPOTv4	N	R	4NTb07.11L3.90R	AAAGGTGAAGCCGTCATGACGTTGTGCTGAGACCCTAACGAATGAGGGGAATGAGTCACTGTGTTCATTGAGAAGGACATactacccgatcctgatcc	"Same as Tb427.07.2140, Tb927.7.2140"			
Tb07.11L3.90		pPOTv4	C	F	4CTb07.11L3.90F	TTCGACCATTGGCCAATGCACCTCGCCGTAACACGGGAAGTGTGAGACACAATCCATACGGCGCAACTTCTTTAGGGCAGggttctggtagtggttcc	"Same as Tb427.07.2140, Tb927.7.2140"			
Tb07.11L3.90		pPOTv4	C	R	4CTb07.11L3.90R	TAAAGAAAAAAAAACAGAAACATTGGAAACAGAAATCATAAAGGGAAGAAGGGATAAGATGGGGGAGAAGCTTAACATAAccaatttgagagacctgtgc				
Tb07.26A24.210		pPOTv4	N	F	4NTb07.26A24.210F	GGATATTAGCGGCGTAACATGGGAGATTCAAAGGGGTAATATTTCCACATGGTGAAATAGGAAATAAAATAAATAAGAGCgtataatgcagacctgctgc				
Tb07.26A24.210		pPOTv4	N	R	4NTb07.26A24.210R	GAAGGAGTAAGATGTGTCAAAACAAGAGTTTCCCCAGTGCGGCATTGGTAGCCAGAACCAGCTTCGAATGACGCCCGCATactacccgatcctgatcc	Differs by 2 from Tb427tmp.26A24.210			
Tb07.26A24.210		pPOTv4	C	F	4CTb07.26A24.210F	AGGTGCGCGAACAGAAAGTGAATAGGGTTATATATATATATATATATTTGTTTATTTATTTGTACATTTATAGAGAGGCAggttctggtagtggttcc				
Tb07.26A24.210		pPOTv4	C	R	4CTb07.26A24.210R	AACGTGTACGAGGACCCAAAGCTTCTTCTTTCCGAGTCGCTCCACTGCTTTTGCAATAAGAACGTCCATGACCACTAATCccaatttgagagacctgtgc				
Tb08.27P2.110		pPOTv4	N	F	4NTb08.27P2.110F	CCATTATAATTATTTTTTCCGCTGTTTGATAACTGTTTTACAGCGTCGTTACTTAATTGAGCACTACAAGGCGTCAAGAGgtataatgcagacctgctgc				
Tb08.27P2.110		pPOTv4	N	R	4NTb08.27P2.110R	AGTAGAATGTAGTCCAGCGCATGAAATACCTTTATGTAGTACACAAATTTTGCGAACCCTGTCTTACCATCATCGGCCATactacccgatcctgatcc	"Differs by 1 from Tb427.08.480, Tb927.8.480"			
Tb08.27P2.110		pPOTv4	C	F	4CTb08.27P2.110F	AAGAGATCGCAGTGCTTGTGCCCCGTCGCATGGAGTTCGTGCGCAGCCGCGGTGGGCGGGTTCTCGCTGATGTCGCTGAGggttctggtagtggttcc	Same as Tb927.8.480	Differs by 1 from Tb427.08.480		
Tb08.27P2.110		pPOTv4	C	R	4CTb08.27P2.110R	GCATTAATGTCAATAAGGGATAGTATAACAAAATTATTAGGGGGAAAAGATAAAGTGAGGAAAAAAATCATCACGCGTGAccaatttgagagacctgtgc				
Tb08.27P2.140		pPOTv4	N	F	4NTb08.27P2.140F	CCGACTTCTATAGAATGCAGGAAAACTACACATTAACAGCCGCTTTCGTTAAACCAGACAAGGATCTTTAAAGGAACAGGgtataatgcagacctgctgc				
Tb08.27P2.140		pPOTv4	N	R	4NTb08.27P2.140R	CCAGCGTTGACAGCTGCGTTTAATGGCTTTGACAGCAAGCTAAGTAGCAAGCCGAGAATTAGGCATAACTTTACTAGCATactacccgatcctgatcc				
Tb08.27P2.140		pPOTv4	C	F	4CTb08.27P2.140F	AATGCAAAGATTACAGTTTTCTAGTAAACAAACAATTTGCTCTCAGCGTGCTTTCTGCTGCTTTCGCGGCCTTGCTTTTCggttctggtagtggttcc				
Tb08.27P2.140		pPOTv4	C	R	4CTb08.27P2.140R	GTTTTAGAGTTAGTTTTACGTGTTAAAATATATCAAGTAGCAAAAAATTTTAAGGAAAAAATTGAGGGGGAAAATTTGTTccaatttgagagacctgtgc				
Tb08.27P2.220		pPOTv4	N	F	4NTb08.27P2.220F	ACCAAATCTTCTCCGAACACAAGTCTACTGTCTCCACGGACGCAACCACCGCCCAAAAAAACTTGAACTGAAAGCAGCTGgtataatgcagacctgctgc				
Tb08.27P2.220		pPOTv4	N	R	4NTb08.27P2.220R	AAAACAATGGCTACTGCTGTTCTCAGGGATGCCTGGAGATGGCGCACGCTTGGTGAAATGTATTCAGCCATGCTGGTCATactacccgatcctgatcc				
Tb08.27P2.220		pPOTv4	C	F	4CTb08.27P2.220F	AGGAAAAGTGCCGAAATGGTAGTTTTCTTGTAAATAATAAATTGGTTCTGATGGCTGCTGCTTTAGTGGGTTTTATATTTggttctggtagtggttcc				
Tb08.27P2.220		pPOTv4	C	R	4CTb08.27P2.220R	CATAGGCCACTATCATACATATTTTTCAAAAATTTTAGACAGATAAATTTCATAAAATTGAGAGAAAATCCTTAAAATCCccaatttgagagacctgtgc				
Tb08.27P2.240		pPOTv4	N	F	4NTb08.27P2.240F	GCGGCGGCTTCACCCAGCTGAGCAACACTAAACTGTAGTTTTTACGTCATTTTGCTTGCATTTCTTAATTTAAGAAATAAgtataatgcagacctgctgc				
Tb08.27P2.240		pPOTv4	N	R	4NTb08.27P2.240R	GCACCATTTGTGTTCTCCGCTGCGCCTTCTGCATGCTGCCGTACGCTAATGACAAGTAAGGCTGCTGCGATCCACTGCATactacccgatcctgatcc				
Tb08.27P2.240		pPOTv4	C	F	4CTb08.27P2.240F	TGTGCCGAAATGGTAGTTTTCTTGTAAATAATAAATTGGTTCTGAGTATAGATGCTGCTTTTGTGAGTTTGGTGGCATTCggttctggtagtggttcc				
Tb08.27P2.240		pPOTv4	C	R	4CTb08.27P2.240R	ATATATTTTTAATTTAAAAAAAATCTCGGAAAAAAACAAGTTTAATAATTTTCATAAAATTGAGATGAATCCTCAAAATTccaatttgagagacctgtgc				
Tb08.27P2.260		pPOTv4	N	F	4NTb08.27P2.260F	ACGAAGAAAAAATGCCAAAAACTGCAAAAAATCACCTAAACTCAGCCCTTTTACAAAGAAATAACCAAGACGAAGCAACTgtataatgcagacctgctgc				
Tb08.27P2.260		pPOTv4	N	R	4NTb08.27P2.260R	TCAGCCATTCGTTTTTCACTGGCGAGCAGTATTGCGGCTGAGAGAAGCACGGCCTTGAGTTGGAGCATCGTCTTTCTCATactacccgatcctgatcc				
Tb08.27P2.260		pPOTv4	C	F	4CTb08.27P2.260F	CTTGCAAGGATTCCTCTATTCTAGTAACCAAGAAATTCGCCCTCAGCGTGGTTTCTGCTGCATTTGCGGCCTTGCTTTTCggttctggtagtggttcc				
Tb08.27P2.260		pPOTv4	C	R	4CTb08.27P2.260R	TTACGAAAGTGTATAAATATATCAGAAGTTTTCAAATAGCAAATTTCTTTACGGAAAGGAAAAAAATTGAGGGAAAAATTccaatttgagagacctgtgc				
Tb08.27P2.290		pPOTv4	N	F	4NTb08.27P2.290F	ACTATTTTTGTTATCTATTTGGCGTTCATCTGAAGCACAAAGCACTGATAAAGAAAAAAGACGACACCACAACCAAGCCCgtataatgcagacctgctgc				
Tb08.27P2.290		pPOTv4	N	R	4NTb08.27P2.290R	GCTGTCGAGGCTTTTTCCGCTAAAAGTGCTGTTGCCGCTATGCCCAGGAACCTTAGAGCCGCAAACATCAGTGCTGGCATactacccgatcctgatcc				
Tb08.27P2.290		pPOTv4	C	F	4CTb08.27P2.290F	AGTGTAAGAATTTCAGTTTTCTCGTCAACAAGAAATTCGCCCTCAGTGTGGCTGCTTCTTTTGTGAGACTATTACCATTTggttctggtagtggttcc				
Tb08.27P2.290		pPOTv4	C	R	4CTb08.27P2.290R	AATTCTCTCAAAGTAAAAAAAAATCATATATTTTATTAATTTCGTAAAGTTGAGCAGAACTGCTTAGAATTCTTAAATCTccaatttgagagacctgtgc				
Tb08.27P2.460		pPOTv4	N	F	4NTb08.27P2.460F	CTCGGTACCCAACTATCTATGTTGTATAAATCATCGACTGCTGTTTTTACACGAAAAACGTAAGAGTAGACAAGAACAAAgtataatgcagacctgctgc				
Tb08.27P2.460		pPOTv4	N	R	4NTb08.27P2.460R	TCGTCGGTTTGCGGTGTCGCTTGCGCTGTTGCGGCTGCTGCTAGTATGAACAGGCTTATGTGCGTCAGTCTGGTCGTCATactacccgatcctgatcc				
Tb08.27P2.460		pPOTv4	C	F	4CTb08.27P2.460F	CAGATGGTAAAACAAACACCACAGGAAGCAATTCTTTTGTCATTAGCAAGGGCCCTCTTTTGTTAGCAGTTTTGTTCCTAggttctggtagtggttcc				
Tb08.27P2.460		pPOTv4	C	R	4CTb08.27P2.460R	TCAAAAAATATATAAATTTAACAAATTTTATAATTTTCGCAAACTTCATTAAATTGAGAAAAATTATTTGAGAAATTTTAccaatttgagagacctgtgc				
Tb08.27P2.50		pPOTv4	N	F	4NTb08.27P2.50F	ACTGTACTATAAATGAAAATATCGTACCTATAGGGTATTAGTCATATAATTATGTTAAAGTACTATATTATTTTTTTTACgtataatgcagacctgctgc				
Tb08.27P2.50		pPOTv4	N	R	4NTb08.27P2.50R	CCCCGCAGCCATCTGGCGTACTCGTCGTCATCGCCGACTCTCGTTGGACATAAACATGTTGAACACTTCGCATTTGTCATactacccgatcctgatcc				
Tb08.27P2.50		pPOTv4	C	F	4CTb08.27P2.50F	ACGACTCCGGTATGTTCATTAACTTTCATCCCCTCTTGTTAATATTTATTTTTTGCAACCACCATGTAGCAAAGTGGATAggttctggtagtggttcc	Differs by 1 from Tb927.1.3720			
Tb08.27P2.50		pPOTv4	C	R	4CTb08.27P2.50R	AGAAATCCTCGGGAAGTGATTCAACATTTAGAAAGGGTGATTACAGGGCGCAATGGCGAAATGATGGAGACAGGAGCAGGccaatttgagagacctgtgc				
Tb08.27P2.60		pPOTv4	N	F	4NTb08.27P2.60F	AAGAATGTTCAGTCCCGGGCTGACGTCGGAGCCCAATTACGCATTTCGCGGCAACCCCGCGTACAGAAGCTACTGGTCCGgtataatgcagacctgctgc				
Tb08.27P2.60		pPOTv4	N	R	4NTb08.27P2.60R	CTTACACCTTGAGGTGGCGAGTAAACATGGTTCAAGGCTATGATGCAGTGATTCTGATTTCTTAAACGCCACACCCGCATactacccgatcctgatcc	"Same as Tb427.08.500, Tb427.08.520, Tb927.8.520"			
Tb08.27P2.60		pPOTv4	C	F	4CTb08.27P2.60F	AGTATTATGAGTGCCGAGAGGGAGTAACTAATAAAAGAGCGTTATATAACCTTTTGATAATTGTTATTTTTCTTTTCTTCggttctggtagtggttcc	"Same as Tb427.08.500, Tb427.08.520, Tb927.8.520"	Differs by 1 from Tb927.8.500	Differs by 2 from Tb08.27P2.80	
Tb08.27P2.60		pPOTv4	C	R	4CTb08.27P2.60R	ACACAGAAAAAATGCCCATATATTTTACCCAATACTCACTAACGTATTCGATATACCTTCTCCCATGATTGTAAGTAATTccaatttgagagacctgtgc				
Tb08.27P2.670		pPOTv4	N	F	4NTb08.27P2.670F	CTAAAACAACTACTCTCTCCTCCACAAAAGACCCACCACGTTTGCAAAGACAAGAAAAGAAACGACAAGAGCCTCAGAGAgtataatgcagacctgctgc				
Tb08.27P2.670		pPOTv4	N	R	4NTb08.27P2.670R	AGTGTCGCTACGGTTATGAAAAGCGCTTTTAACGTGCAATTTTTGGAACATGCCGGTGTCCGGCTTCTTGACTGTTGCATactacccgatcctgatcc				
Tb08.27P2.670		pPOTv4	C	F	4CTb08.27P2.670F	TAAATAATAAATTGGTTCTGAGTATAGCTGCTGCTTTGACGGGTTTGGCTGCACTCTATTATTATAAAATTATAGTACTTggttctggtagtggttcc				
Tb08.27P2.670		pPOTv4	C	R	4CTb08.27P2.670R	ATATATTAAATTTCATAAAATTTTAACAAATCCTCTCAACATAGAAGAGTTTCACAAAATTCATGAAATTAAAAAAATCCccaatttgagagacctgtgc				
Tb08.27P2.70		pPOTv4	N	F	4NTb08.27P2.70F	AGAAGGTATATCGAATACGTTAGTGAGTATTGGGTAAAATATATGGGCATTTTTTCTGTGTTTGTCAGTAGGAGATCAATgtataatgcagacctgctgc				
Tb08.27P2.70		pPOTv4	N	R	4NTb08.27P2.70R	TGCTTAATTTTATCCCATTCCTCTTTATCCGCAGAGGACCCGAGAAAGCCGAGAATGAGCGCCAGTACTATGGTTTTCATactacccgatcctgatcc	Same as Tb927.8.510	Differs by 3 from Tb427.08.510		
Tb08.27P2.70		pPOTv4	C	F	4CTb08.27P2.70F	TGGTAAAACAAGGTACCGCAAGTCCTCAAAAAAATAAGGGTAATATTTTCTTTTTTTTACTAAGCATTTTATGTTATTTTggttctggtagtggttcc	Same as Tb927.8.510	Differs by 2 from Tb427.08.510		
Tb08.27P2.70		pPOTv4	C	R	4CTb08.27P2.70R	TATTATCGACAGTATTTCGTGATTATTCTTTGACGAATTCTTTTGGTCCACCCATGACGTTACCGTCATACAACAATTTAccaatttgagagacctgtgc				
Tb08.27P2.80		pPOTv4	N	F	4NTb08.27P2.80F	CCAAAGATCCAAACCACGTTGTGGTTCACAATCTGTTGCTTCACTGCCTCTAAAAATTTACGCCCTCAGAATTGTTGTTGgtataatgcagacctgctgc				
Tb08.27P2.80		pPOTv4	N	R	4NTb08.27P2.80R	CTCACTCTGTTATATTCCTCACCAATACACAGTGAGGAAAATAAAAGTATTATTAAAATAAAGCCTATCTGTTTACACATactacccgatcctgatcc				
Tb08.27P2.80		pPOTv4	C	F	4CTb08.27P2.80F	AGGATTATGAGTGCCGAGAGGGAGTAATTAATAAAAGAGCGTTATATAACCTTTTGATAATTGTTATTTTTCTTTTCTTCggttctggtagtggttcc	Differs by 1 from Tb927.8.500	"Differs by 2 from Tb08.27P2.60, Tb427.08.500, Tb427.08.520, Tb927.8.520"		
Tb08.27P2.80		pPOTv4	C	R	4CTb08.27P2.80R	ACACAGAAAAAATGCCCATATATTTTACCCAATACTCACTAACGTATTCGATATACCTTCTCCCATGGTTGTAAGTAATTccaatttgagagacctgtgc				
Tb08.27P2.90		pPOTv4	N	F	4NTb08.27P2.90F	AGAAGGTATATCGAATACGTTAGTGAGTATTGGGTAAAATATATGGGCATTTTTTCTGTGTTTGTCAGTAGGAGATCAATgtataatgcagacctgctgc				
Tb08.27P2.90		pPOTv4	N	R	4NTb08.27P2.90R	ATTTTGAGAAGTTCCCAAAAAGAGGCTTCAGCAGAGGACCCGAGAAAGCCGAGAATGAGCGCCAGTACTATGGTTTTCATactacccgatcctgatcc	"Same as Tb427.08.490, Tb927.8.490"			
Tb08.27P2.90		pPOTv4	C	F	4CTb08.27P2.90F	CATTAAAGCGAAACAATGGGAAATTACACGAAAATAAGGGTAATATTTTCTTTTTTTTACTAAGCATTTTATGTTATTTTggttctggtagtggttcc	"Same as Tb427.08.490, Tb927.8.490"			
Tb08.27P2.90		pPOTv4	C	R	4CTb08.27P2.90R	TATTATCGACAGTATTTCGTGATTATTCTTTGACGAATTCTTTTGGTCCACCCATGACGTTACCGTCATACAACAATTTAccaatttgagagacctgtgc				
Tb09.v4.0009		pPOTv4	N	F	4NTb09.v4.0009F	ATTCGGTGACTGAGGTGTTCAAGAACTGCCATTTTTAAAGAAAAAGGAAAGGAAAACGTCGGTGCACAAATATAAACAACgtataatgcagacctgctgc				
Tb09.v4.0009		pPOTv4	N	R	4NTb09.v4.0009R	ACATATAACATTCCCGTTCTGCTGAACGTCGAAAGGGCGTGCGGAGGTACCGACAGCGAGATGCTTCTTAAACAACTCATactacccgatcctgatcc	"Same as Tb427tmp.244.2380, Tb927.9.15660"			
Tb09.v4.0009		pPOTv4	C	F	4CTb09.v4.0009F	CTAATCCTGCGGTGGATCAATCCACGGAAGATTTGGAAGGCGATGCTTTTGAATGCGGTTGGGAGGAAAAGGGGAAGCAGggttctggtagtggttcc	"Same as Tb427tmp.244.2380, Tb927.9.15660"			
Tb09.v4.0009		pPOTv4	C	R	4CTb09.v4.0009R	CCGCCTCACGTTAATTTACCTCAAGTGCTGCCGGCAGCACTCACAATTGTCTGATCGACTTCAATTCACTACTGCTGTTAccaatttgagagacctgtgc				
Tb09.v4.0011		pPOTv4	N	F	4NTb09.v4.0011F	CCAAAAAAGATCATAATACTTCACTTTTTGGTTCTTTTTTGATTTTTTTTACAGGGCAAGGGTGAAGCATCCAAGGCACTgtataatgcagacctgctgc				
Tb09.v4.0011		pPOTv4	N	R	4NTb09.v4.0011R	TGTTCATTCACTATCTCCTCCTTACCCAACGCTTGATGACCACTGTGGAGTACCGCCACTAAAAATACAACCCAGTACATactacccgatcctgatcc				
Tb09.v4.0011		pPOTv4	C	F	4CTb09.v4.0011F	CAGATTCGCCAGCAAAACCAACAGTAAAAAACAGCAAAAGTGCTATAAATTGTCCACTGGGATTAATTTTGCTTTTGGTAggttctggtagtggttcc	Same as Tb927.9.15760	Differs by 1 from Tb09.v4.0012		
Tb09.v4.0011		pPOTv4	C	R	4CTb09.v4.0011R	CACTCCGTGTGGAATATTGAGATGCCGCAAACACAACCAATTCAATCTCTTTTTCCTTACCTTGTGTTGGAACTTTTCGTccaatttgagagacctgtgc				
Tb09.v4.0012		pPOTv4	N	F	4NTb09.v4.0012F	GAATGCCAAAATGTCAAAAAAGATCATAATACTTCACTTTTTGGTTCTTTTTTGATTTTGCTAGAGGACAAAGGCGAAACgtataatgcagacctgctgc				
Tb09.v4.0012		pPOTv4	N	R	4NTb09.v4.0012R	ATCTCCTCCTTACCCAACGCTTGATGACCACTGTGGAGTACCGCCACTAAAAATACAACCCAGTACATAGTGCCTTGCATactacccgatcctgatcc				
Tb09.v4.0012		pPOTv4	C	F	4CTb09.v4.0012F	CAGATTCACCAGCAAAACCAACAGTAAAAAACAGCAAAAGTGCTATAAATTGTCCACTGGGATTAATTTTGCTTTTGGTAggttctggtagtggttcc	"Differs by 1 from Tb09.v4.0011, Tb927.9.15760"			
Tb09.v4.0012		pPOTv4	C	R	4CTb09.v4.0012R	CCCTCCGTGTGGAATATTGAGATGCAGCAAACACAACCAATTCAATCTCTTTTTCCTTACCTTGTGTTGGAACTTTTCGTccaatttgagagacctgtgc				
Tb09.v4.0013		pPOTv4	N	F	4NTb09.v4.0013F	GTTTCCCCCATTGTTTATTTTACTTCAGTCATATATATTCTAAGAAAGGGAAGCTAAATTGCGTTAATAGTAAAAGAGTTgtataatgcagacctgctgc				
Tb09.v4.0013		pPOTv4	N	R	4NTb09.v4.0013R	ATGGCCACTTCAACGTTACCCGCCATTTGTTGGTTTGCATTATTTCTTTGTGGAGGTGCAGGTCTGTTTGCCCTTGGCATactacccgatcctgatcc	Same as Tb927.9.15810			
Tb09.v4.0013		pPOTv4	C	F	4CTb09.v4.0013F	GAGTGAGTGGAAATGCTGGAGTTATCGAATCATACAAATTTCAAGCTCTATCACTGATGATTCGAAATATGATGATGAGTggttctggtagtggttcc				
Tb09.v4.0013		pPOTv4	C	R	4CTb09.v4.0013R	GTAAAGTATAAATACAGTTTTTGGTATCGAGTCCATCATATGTTACAAAGCCTCATTTCACCAACACACAAGAGCACAATccaatttgagagacctgtgc				
Tb09.v4.0014		pPOTv4	N	F	4NTb09.v4.0014F	AATAAAATAAAATAAAACGAGATATCTTTGATTAATTAATTTTGTGGAATAATTTAAAAATAAAAAAAAACAAAAATCAAgtataatgcagacctgctgc				
Tb09.v4.0014		pPOTv4	N	R	4NTb09.v4.0014R	CCAATAAAAAAATGATGTGAAGCTTTATATGATTCAGCCACACAACTCCGCCGGCTCGCATCCTCCGAGTTTCCGTCCATactacccgatcctgatcc	"Differs by 1 from Tb09.v4.0110, Tb427tmp.244.2160"			
Tb09.v4.0014		pPOTv4	C	F	4CTb09.v4.0014F	ATGATACACCTGAGAATCTTATTGATAATTCAACGCGGATTTTGAAGCCTGGTGGTATAATTCTCGGTTCCACAAAATCGggttctggtagtggttcc	"Same as Tb09.v4.0110, Tb427tmp.244.2160, Tb927.9.15850"			
Tb09.v4.0014		pPOTv4	C	R	4CTb09.v4.0014R	TGTATAGGTATATATATATATATATATATGTGAATGAGAAAGTGACTACCTTATGCATGACATTTCCTTAGCGGGGATGTccaatttgagagacctgtgc				
Tb09.v4.0015		pPOTv4	N	F	4NTb09.v4.0015F	AAGTTGCAGGTGTAAATTGGGGACCCGCTGGCAACCAATATAATATCAACAAATAGCAACAAATAGTAACAGTAACAGTAgtataatgcagacctgctgc				
Tb09.v4.0015		pPOTv4	N	R	4NTb09.v4.0015R	ACTGCTATTACTTCTGCAGCCGCTGTAAACTGTGGTGGCTCGTCAATTAATATTTCATGCTCTTCGGTGAGGCTTGTCATactacccgatcctgatcc	"Same as Tb427tmp.244.2150, Tb927.9.15870"	Differs by 1 from Tb09.v4.0109		
Tb09.v4.0015		pPOTv4	C	F	4CTb09.v4.0015F	AGAAAAGGGGAAGGAAACCATTAGTTGCGTCTCCTTCCATTGAAGAAGCAAAAGCAGTGGAATCGGGTTACAATGCAGAGggttctggtagtggttcc	"Same as Tb09.v4.0109, Tb427tmp.244.2150, Tb927.9.15870"			
Tb09.v4.0015		pPOTv4	C	R	4CTb09.v4.0015R	GAAGGAGGAAAAAAGAAAAAAAGAAAAAAAGAAAAAAAAAGCGCAATAAGAATACAATTCAAAAAAAAAAAAAAATCGAGccaatttgagagacctgtgc				
Tb09.v4.0016		pPOTv4	N	F	4NTb09.v4.0016F	CGTTTGGGTTAACACAAATTCACCTCACTTTTGTAGGTAGTGGCTTTCGTCGGGTAGATCGAATATATATTAGTTCATCAgtataatgcagacctgctgc				
Tb09.v4.0016		pPOTv4	N	R	4NTb09.v4.0016R	CCGGATGCTGCAACAAAATACGGCGCCAGTACCACGGCGACAAAAATTACCGTGTATATTAGAGTTGCAGCTCGTTGCATactacccgatcctgatcc	Same as Tb927.9.15890	Differs by 2 from Tb427tmp.244.2120	Differs by 3 from Tb09.v4.0107	
Tb09.v4.0016		pPOTv4	C	F	4CTb09.v4.0016F	TATCGAATGCCACCATCACTGTCGGACTGGACCCGAAGCCGATCTTTCCGCTGTTAAACAAATTTGTTGATCGTTTGATGggttctggtagtggttcc	Same as Tb09.v4.0107	Differs by 1 from Tb927.9.15890	Differs by 2 from Tb427tmp.244.2120	
Tb09.v4.0016		pPOTv4	C	R	4CTb09.v4.0016R	TACAAATGTACTGGACGGCAAGGCTCACATGACATGTAATCTGGGATATGGACAACAGAAGTTTCATATAATATACTACAccaatttgagagacctgtgc				
Tb09.v4.0017		pPOTv4	N	F	4NTb09.v4.0017F	CAACTGCAACTGTGTGTCCCATATGTCGCGCAGAGGTGACTGGGCTACGTACCGCTAACCGATACTTGGTAGATGCCTCTgtataatgcagacctgctgc				
Tb09.v4.0017		pPOTv4	N	R	4NTb09.v4.0017R	TGCTCGATGACTTCATTTAGCAATTTTTCCGCCTCCTCGCGTGCCTTTTCATCCCGTTCCTTCATTTTAACTAGGGACATactacccgatcctgatcc	Same as Tb427tmp.244.2070			
Tb09.v4.0017		pPOTv4	C	F	4CTb09.v4.0017F	ATTTGGAAAGACCCCGCCGGGAGAACGGCACCGGCAGACGGTCTGAGAGGAGCCAGAGAAATGATAATTGTTGCTGCCAAggttctggtagtggttcc	Same as Tb927.9.15930	Differs by 1 from Tb427tmp.244.2070		
Tb09.v4.0017		pPOTv4	C	R	4CTb09.v4.0017R	CTAAGTTAACTCACTGACTGGATATTGGGGCGAGACCCTTTGTTAACGCACCATTCACACAAGGCTATGGTAAGCTCATCccaatttgagagacctgtgc				
Tb09.v4.0018		pPOTv4	N	F	4NTb09.v4.0018F	CTGCCCCCCTCATTCACACACATATACACATATACAAAGACACTGTGAAGCGATAAAAAGCAGCGTCGAGACCTGGCGAAgtataatgcagacctgctgc				
Tb09.v4.0018		pPOTv4	N	R	4NTb09.v4.0018R	ACGCATGACACTGCAGAAAGGGATGCACCCACTGTGTTAACTGAACACTTTTTACCATTGACGAAGCGGAGACACTGCATactacccgatcctgatcc	Differs by 2 from Tb427tmp.244.2060	Differs by 3 from Tb927.9.15940		
Tb09.v4.0018		pPOTv4	C	F	4CTb09.v4.0018F	AGGTTTTGAAAAGTTATGAGGATGTCTGCAACGTTGAAGAAATGACCGACCCCGACTTCGTGGTCGACCCACTGGATAAGggttctggtagtggttcc	"Same as Tb427tmp.244.2060, Tb927.9.15940"			
Tb09.v4.0018		pPOTv4	C	R	4CTb09.v4.0018R	AGGACGTGTCAGCTGGGCAGCTGGATATTTGCCCCTCAACCAACCACTACTCGCTGCGTGTAGTAAAAATCCACCACTCGccaatttgagagacctgtgc				
Tb09.v4.0019		pPOTv4	N	F	4NTb09.v4.0019F	GCACCTTCTTCATCTTCCTAACTGCTTTTTTTTTGCTCCTGTCGAGTCAGGCTTCCGCCTCGATACTACTTGACATTGTCgtataatgcagacctgctgc				
Tb09.v4.0019		pPOTv4	N	R	4NTb09.v4.0019R	TCGGCAGGGAAAGAAGCAGCCTTCTTTATTTCGTCTGCCGTTGACAAGAGCGGCTTAATGTTTAGAAACATGCGGTTCATactacccgatcctgatcc				
Tb09.v4.0019		pPOTv4	C	F	4CTb09.v4.0019F	CCTTCAATGAGCAAAATTCCTTTTTTTTTTTCGGAATTTTCTTGTCAGAGCTCGCACAGTGCCACCACGGTGAGGGCTCTggttctggtagtggttcc				
Tb09.v4.0019		pPOTv4	C	R	4CTb09.v4.0019R	GGTGATGTTCGGTAAAGCATCCGATGCGGTAGTTGCGCTGAAAATTGTGGAACGCGGGCTCGCCATGGTTCCGGATACGCccaatttgagagacctgtgc				
Tb09.v4.0020		pPOTv4	N	F	4NTb09.v4.0020F	TCAAGGGGTTGTTAAAGCACAAACATATTTGTGTATATTTTTATTTAGACTCACCTATTTATATAATACCTCTACATCGTgtataatgcagacctgctgc				
Tb09.v4.0020		pPOTv4	N	R	4NTb09.v4.0020R	TTCCAAGCAATGAGGCCACAGAAGCTGAGCCGTGGAGAAACTATTCGAATATGCGGTCCACAATTTCGGGGCAATTTCATactacccgatcctgatcc				
Tb09.v4.0020		pPOTv4	C	F	4CTb09.v4.0020F	ACAGCTTTATTATTATTTTACCCCATAGTTGGTTGCCTTCGAGGCTACTAAAGCGGTTCACTTCTACTGGAACAGCGAAGggttctggtagtggttcc				
Tb09.v4.0020		pPOTv4	C	R	4CTb09.v4.0020R	GCGCATGCATATAATTTCCTGTTAAATATTTCCTGAAGAATCCCCCCTAGTTAAAGAATTACTTCAAGTCCACTTCTTCGccaatttgagagacctgtgc				
Tb09.v4.0023		pPOTv4	N	F	4NTb09.v4.0023F	AAAGCAACCTGCGAGCTGGCACTTTATCATTTAAACAACATTGCTTCTTTCTCAAACTTCCGCTAAAGAGAGGATTGACGgtataatgcagacctgctgc				
Tb09.v4.0023		pPOTv4	N	R	4NTb09.v4.0023R	AATTCCTTGCCGTTGTCGTTTTGGTCTGCTTTCGCACTGCTTGTCGCGAAAACCAGCAGTAGAGCTATGTTTTTCAACATactacccgatcctgatcc				
Tb09.v4.0023		pPOTv4	C	F	4CTb09.v4.0023F	AATTCAACGACAAAGAGAAATGCGAGGCTAACAAAAGATGCAAATGGAAGAATAATACTTGCAAGGATTCCAGTATTATTggttctggtagtggttcc				
Tb09.v4.0023		pPOTv4	C	R	4CTb09.v4.0023R	GAAAAAATCCGTAAAATGCTGGAATGCTAAAATTACACAATACTCATAAAGGCAGTAGCCATAAAAGAAACTTTTGTACTccaatttgagagacctgtgc				
Tb09.v4.0026		pPOTv4	N	F	4NTb09.v4.0026F	ATCATATCAATTATTGGTATTTAAATAATAAAACAAAAGCACAATTGGGCAAGGCAAGGTAGTGTTTAACAACACTGAACgtataatgcagacctgctgc				
Tb09.v4.0026		pPOTv4	N	R	4NTb09.v4.0026R	TCGCCTGCCGTTCCATGTGCACGGTGTAGCGACCTCGCTGCGATAAGCAATAATATTAATACAATTCTGCTTTTTCCCATactacccgatcctgatcc				
Tb09.v4.0026		pPOTv4	C	F	4CTb09.v4.0026F	GAAATGGTAGTTTTCTCCTCAATAAGAAATCTTCTATAAGTACGGATGCTGCTTTTATGAGTTTGGTATCATTTTACATTggttctggtagtggttcc				
Tb09.v4.0026		pPOTv4	C	R	4CTb09.v4.0026R	TTTTCAATAGAAAGTGCTAAAATATATCAAATGTTAGCAAACTTTCTCAACAAAATTCATAAAATTGAGAAAAAATCTTCccaatttgagagacctgtgc				
Tb09.v4.0030		pPOTv4	N	F	4NTb09.v4.0030F	TTCCCTTTCTTTTCAGAGCTGTCCCAAACTTTAAAGCGCTCACTCAACTATAGTGAACTTTATACACAACCCACAAAGCCgtataatgcagacctgctgc				
Tb09.v4.0030		pPOTv4	N	R	4NTb09.v4.0030R	GCTTGGTTAGCTGCCCCTGTTGCTCTAGACGCCACCGCCGCAATGCCTATCAGGCCTAGCATTAAAGCTGTTCTGCTCATactacccgatcctgatcc				
Tb09.v4.0030		pPOTv4	C	F	4CTb09.v4.0030F	AATGCAAAGATTTCAGTTTTCTCCTAAACAAACAATTCGCCCTCAGCATGGTTTCTGCTGCATTTGTGGCATTGCTTTTTggttctggtagtggttcc				
Tb09.v4.0030		pPOTv4	C	R	4CTb09.v4.0030R	TTTAGCAAAAAATGTTATAATATATCAAATAGCAAAACGTTTAGCAAGGAAAATTTTAAAAAGAGGGGAGAAATTTCGTTccaatttgagagacctgtgc				
Tb09.v4.0031		pPOTv4	N	F	4NTb09.v4.0031F	TAGACGATACTTTAGACTCACTGCATTCCCAAGTATATCAAGTATACCTAACATACACATACAACTAGAAATAAAAAACGgtataatgcagacctgctgc				
Tb09.v4.0031		pPOTv4	N	R	4NTb09.v4.0031R	CCGTCGCTCGTCGCGGCGTCGGCTACTGTCGACAGACTTAACAGGAGCGCCGCTGTTACAGTCTCTGCTTTCTTTACCATactacccgatcctgatcc				
Tb09.v4.0031		pPOTv4	C	F	4CTb09.v4.0031F	CAAAAGAGACGGAAGGGAAAGATGGGAAAGCAGCTTCAGACAGGTGCATAAAACACACCAAAAAAGAGGACTGTAAGGCAggttctggtagtggttcc				
Tb09.v4.0031		pPOTv4	C	R	4CTb09.v4.0031R	TCTTATTGACAAGAAAACTGAATTCCTGGCACTTGTCTTCTATCCATCAACAAACTGCTTTCTCAGCTTCTTTTATTTTTccaatttgagagacctgtgc				
Tb09.v4.0050		pPOTv4	N	F	4NTb09.v4.0050F	AACCTTCAGTACCGCTAATCTTTCCGAGAAAATAAGTAGGTTTCAGAATCAACAGGAAACTCAAGACAGTGCCGGCAGATgtataatgcagacctgctgc				
Tb09.v4.0050		pPOTv4	N	R	4NTb09.v4.0050R	GTGCCGGAAACAGCTATTAACGTTATTAACGTCAGGAAGGTGTAGGCTCCTAGGCTGCTGCTGCTTTTGGTTTTACACATactacccgatcctgatcc	Same as Tb927.9.890			
Tb09.v4.0050		pPOTv4	C	F	4CTb09.v4.0050F	AATGCTTTCCAAAAGTTGAGACTGACAAGAAAGATGAAGAAAATAATGGGAAAGAAAGCTCTGACCGCAAAGATAAGCCTggttctggtagtggttcc	Same as Tb927.9.890			
Tb09.v4.0050		pPOTv4	C	R	4CTb09.v4.0050R	AAAGCAAATTTCTTATTGACAATAAAACTATAATCCTTGCAAGCATTATTTTCCCATTTGCAGTTTCCAGTGCAATCTTTccaatttgagagacctgtgc				
Tb09.v4.0051		pPOTv4	N	F	4NTb09.v4.0051F	GGTAACGCCAATTCGAGTATTTCAATTTCAAAAATTTGATTAAATACCTTTCACCGCGTACCAGTTTAGGAATAAAAAGAgtataatgcagacctgctgc				
Tb09.v4.0051		pPOTv4	N	R	4NTb09.v4.0051R	CCCGCTGTTGCTTCGCCTGGTCGTGGTGATGTTAGTGAAGCGATTAGCAGCGTCGGGGCTATCCCTAACTTTGGTGACATactacccgatcctgatcc	Same as Tb927.9.900	Differs by 3 from Tb427tmp.09.0005		
Tb09.v4.0051		pPOTv4	C	F	4CTb09.v4.0051F	CCAGAACCACAAACACCACAGGAATCAATTCTTTTGTCATTAACAAGGCCCCTCTTTTGCTTCCAGTTTTGCTTCTAGCAggttctggtagtggttcc	Same as Tb927.9.900			
Tb09.v4.0051		pPOTv4	C	R	4CTb09.v4.0051R	GATAATTTTTCTCAAATTATCATATTTTATAGATGTAATAAAATGAAGCGAAAGTATTTTACCAATAATTTTTAGAAGTAccaatttgagagacctgtgc				
Tb09.v4.0053		pPOTv4	N	F	4NTb09.v4.0053F	CATCTACACCCAAAATCTTGCGTTTTTCAGCATTATTTTCCGCACTTTTTAATTATTGCTGAGATACTTATACCAAGCAGgtataatgcagacctgctgc				
Tb09.v4.0053		pPOTv4	N	R	4NTb09.v4.0053R	TGATTCTGGTCTGTTGCATAGTTAGATTGGCCTGTTAAGGTGACAAAAAGTAGCAATTCTACGCAGAAAACTCTATTCATactacccgatcctgatcc				
Tb09.v4.0053		pPOTv4	C	F	4CTb09.v4.0053F	CCAAAAAAAAATTGCGGTCACACGTTCTGCCAAACCTCAGCCCTTACCACCACAGACCACGGCTCAGCCAAGCAAGCCTCggttctggtagtggttcc				
Tb09.v4.0053		pPOTv4	C	R	4CTb09.v4.0053R	AGTGTGCTCGCTGGGCTAGAGTATCACCTACTGGCGTTTCTTTGCAGAGTTTTACTGTGGCGTGCCAGTCGGTGATCACGccaatttgagagacctgtgc				
Tb09.v4.0058		pPOTv4	N	F	4NTb09.v4.0058F	CCTTTAACTAACCCTTTCATATCTCTTTGATTTCCCAACATTAACTACAGACTCATAAGCAAGCAAGTTTAACAGTAAACgtataatgcagacctgctgc				
Tb09.v4.0058		pPOTv4	N	R	4NTb09.v4.0058R	AAAATACATTGCAATAACATCAGTATACCACACAGAGTTGTAATCCGAGAGAAGTTTGATGGCACCATGCGGATTTCCATactacccgatcctgatcc	"Same as Tb09.v4.0146, Tb09.v4.0147, Tb09.v4.0148, Tb09.v4.0149"	"Differs by 1 from Tb09.v4.0059, Tb09.v4.0060, Tb427tmp.160.1520, Tb927.9.2840"		
Tb09.v4.0058		pPOTv4	C	F	4CTb09.v4.0058F	AAGTGGCAGCGGTACCATCAAATGGTGAGGAGCATTTAAGCATTACCAGCCATCAGCAGGAAACTCCAGCAGCTGATGAGggttctggtagtggttcc	"Same as Tb09.v4.0059, Tb09.v4.0147, Tb09.v4.0149"	"Differs by 1 from Tb09.v4.0060, Tb09.v4.0146, Tb09.v4.0148, Tb427tmp.160.1520, Tb927.9.2840"		
Tb09.v4.0058		pPOTv4	C	R	4CTb09.v4.0058R	GGAAACATGACACACAACAGCACATCACTGCACACACCTCCATAAATTCTCATGCACATCATTAAACAAAAAGTATACACccaatttgagagacctgtgc				
Tb09.v4.0059		pPOTv4	N	F	4NTb09.v4.0059F	CCTTTAACTAACCCTTTCATATCTCTTTGATTTCCCAACATTAACTACAGACTCATAAGCAAGCAAGTTTAACAGTAAACgtataatgcagacctgctgc				
Tb09.v4.0059		pPOTv4	N	R	4NTb09.v4.0059R	AAAAAACATTGCAATAACATCAGTATACCACACAGAGTTGTAATCCGAGAGAAGTTTGATGGCACCATGCGGATTTCCATactacccgatcctgatcc	"Same as Tb09.v4.0060, Tb927.9.2840"	"Differs by 1 from Tb09.v4.0058, Tb09.v4.0146, Tb09.v4.0147, Tb09.v4.0148, Tb09.v4.0149"	Differs by 2 from Tb427tmp.160.1520	
Tb09.v4.0059		pPOTv4	C	F	4CTb09.v4.0059F	AAGTGGCAGCGGTACCATCAAATGGTGAGGAGCATTTAAGCATTACCAGCCATCAGCAGGAAACTCCAGCAGCTGATGAGggttctggtagtggttcc	"Same as Tb09.v4.0058, Tb09.v4.0147, Tb09.v4.0149"	"Differs by 1 from Tb09.v4.0060, Tb09.v4.0146, Tb09.v4.0148, Tb427tmp.160.1520, Tb927.9.2840"		
Tb09.v4.0059		pPOTv4	C	R	4CTb09.v4.0059R	GGAAACATGACACACAACAGCACATCACTGCACACACCTCCATAAATTCTCATGCACATCATTAAACAAAAAGTATACACccaatttgagagacctgtgc				
Tb09.v4.0060		pPOTv4	N	F	4NTb09.v4.0060F	CCTTTAACTAACCCTTTCATATCTCTTTGATTTCCCAACATTAACTACAGACTCATAAGCAAGCAAGTTTAACAGTAAACgtataatgcagacctgctgc				
Tb09.v4.0060		pPOTv4	N	R	4NTb09.v4.0060R	AAAAAACATTGCAATAACATCAGTATACCACACAGAGTTGTAATCCGAGAGAAGTTTGATGGCACCATGCGGATTTCCATactacccgatcctgatcc	"Same as Tb09.v4.0059, Tb927.9.2840"	"Differs by 1 from Tb09.v4.0058, Tb09.v4.0146, Tb09.v4.0147, Tb09.v4.0148, Tb09.v4.0149"	Differs by 2 from Tb427tmp.160.1520	
Tb09.v4.0060		pPOTv4	C	F	4CTb09.v4.0060F	AAGTGGCAGCGGTACCATCAAATGGTGAGGAGCATTTAAGCATTACCAACCATCAGCAGGAAACTCCAGCAGCTGATGAGggttctggtagtggttcc	"Differs by 1 from Tb09.v4.0058, Tb09.v4.0059, Tb09.v4.0147, Tb09.v4.0149"	"Differs by 2 from Tb09.v4.0146, Tb09.v4.0148, Tb427tmp.160.1520, Tb927.9.2840"		
Tb09.v4.0060		pPOTv4	C	R	4CTb09.v4.0060R	GGAAACATGACACACAACAGCACATCACTGCACACACCTCCATAAATTCCCATGCACATCATTAAACAAAAAGTATACACccaatttgagagacctgtgc				
Tb09.v4.0064		pPOTv4	N	F	4NTb09.v4.0064F	CCTCTGGAGAAAATGAAGCGATATATGGACCTCGCAGCTATATATTTCACACGCAAAATGGACTAGTGATAAGTCACGGGgtataatgcagacctgctgc				
Tb09.v4.0064		pPOTv4	N	R	4NTb09.v4.0064R	ATACTTGCATTCTCTTCGAGTTCCCGTTGCCTTTTTATTCCTCGCGACCCCGTTTGCGGTTGTACTTCGCAGTATTTCATactacccgatcctgatcc	Same as Tb927.2.1460	"Differs by 1 from Tb05.5K5.290, Tb427.03.510, Tb927.3.510, Tb927.6.3400"	"Differs by 2 from Tb10.v4.0042, Tb11.1520, Tb927.1.3760, Tb927.7.6880"	"Differs by 3 from Tb427.01.3760, Tb427.05.4640, Tb427.06.3400, Tb427.07.6880, Tb927.5.4640"
Tb09.v4.0064		pPOTv4	C	F	4CTb09.v4.0064F	ATCCCACCCACATACTCGTGCGCTCAAGCCTAAAGTGCTCCGCAGGTACTTCGGGCTTGAGGGCGAAAATATGCAGAAGAggttctggtagtggttcc	"Differs by 1 from Tb05.5K5.290, Tb10.v4.0042, Tb427.03.510"	"Differs by 2 from Tb427.01.3760, Tb427.05.4640, Tb427.10.4340, Tb927.1.3760, Tb927.2.1460, Tb927.3.510, Tb927.5.4640, Tb927.7.6880"	Differs by 3 from Tb927.6.3400	
Tb09.v4.0064		pPOTv4	C	R	4CTb09.v4.0064R	GAATGAAGAAAGTACATGTTGGAAGAGAATGAGGGGTTTCTCAATTTCTAGGAGGAATTGTGCAAGGTCCTTGGTGAACAccaatttgagagacctgtgc				
Tb09.v4.0065		pPOTv4	N	F	4NTb09.v4.0065F	CTAGATACGTCTAATTCCATCGCTTTGATGAAAAGAAATGTATGCCTTTTCCATATGTTTTGGTCTATAGACTATAAATAgtataatgcagacctgctgc				
Tb09.v4.0065		pPOTv4	N	R	4NTb09.v4.0065R	CAAGGGCCCTCTTCATCTGCATTGGCGAAACAGATTGCAAAAAGTACAGAAACGACCCACTCCACAACTATAGTCTTCATactacccgatcctgatcc				
Tb09.v4.0065		pPOTv4	C	F	4CTb09.v4.0065F	AGGAGGTCCACAGCAATTTTACTTCGATGTTACACGACACTAACATTAGTGAAAATGTGAATAGTACTCATTCCACCATTggttctggtagtggttcc				
Tb09.v4.0065		pPOTv4	C	R	4CTb09.v4.0065R	CGTGGGGCGTGCAAACTCGCAAAAAAGCATGTATATAAACACATATGTTTGTGAAGGGAAAATGTATATGAACATGTTTGccaatttgagagacctgtgc				
Tb09.v4.0066		pPOTv4	N	F	4NTb09.v4.0066F	AAATTTAGATTGTATAAATGAAAAGAAGATGTGAAAAGTTAGTGTAGTATAATCCAATCCTTTAGTTGGTAATAGCACAAgtataatgcagacctgctgc				
Tb09.v4.0066		pPOTv4	N	R	4NTb09.v4.0066R	GTAATCTTAATGGGCACAGATGAAGACAGAAATAATGTTATCGACGGACGTAAGAAAACATTGTAACGTTTTGTTTTCATactacccgatcctgatcc	Differs by 3 from Tb427.01.110			
Tb09.v4.0066		pPOTv4	C	F	4CTb09.v4.0066F	ACACACTTGGAAAGGCGCAACGGGGCACTTCAAGTTGTGATCATAAACCAAACCAGGTACAAAAACGAACCCGCTCCTCCggttctggtagtggttcc	"Differs by 3 from Tb427.01.110, Tb927.1.110"			
Tb09.v4.0066		pPOTv4	C	R	4CTb09.v4.0066R	AGACGCGTAATTGTTTTTTTTAGCAGTGCACGGCGTTGCTGTTAAGAGTGACAAATGCTTAAAGAGGAGGGAACCAACCAccaatttgagagacctgtgc				
Tb09.v4.0073		pPOTv4	N	F	4NTb09.v4.0073F	GTTGGTAACAATTAGGAAATACATACTCAAACCAAGTAGTACAGGTATCAAACGTCCCAAAAATTTGACAAAACAACAAAgtataatgcagacctgctgc				
Tb09.v4.0073		pPOTv4	N	R	4NTb09.v4.0073R	TCCATGGCTGCGTTTGCTCTTAGCGTGTATTTAATGGATAATGCGAAAAGAAACGGCATGCAGATATTTTTCCGCGCCATactacccgatcctgatcc				
Tb09.v4.0073		pPOTv4	C	F	4CTb09.v4.0073F	AAAGGAAACTGAAGGCGAGTGCAAACCTCCGGATTGTAAGTAGGAGGGTGACACTTGCAAAGATTCCAATATTTTTTAAAggttctggtagtggttcc				
Tb09.v4.0073		pPOTv4	C	R	4CTb09.v4.0073R	TTTGAGGTAAAATCCTTAGAATTTTAGAATGCTAAAACGTCAACAAACTCAGAAACGCAGCAGTAATCAGAGAAATTTTGccaatttgagagacctgtgc				
Tb09.v4.0077		pPOTv4	N	F	4NTb09.v4.0077F	TATACTTCCAAACAAGATAGTGGAAACAGGAAAGGAAGTTACAACCTCCCTAGCAAACAAAGAGGTCGCTGATAACAGAAgtataatgcagacctgctgc				
Tb09.v4.0077		pPOTv4	N	R	4NTb09.v4.0077R	GTGTTGGTGCCTTTTATCGCTCCCTCCGCGAAACTAAGTGCTAGCAAAGCCGCTGCTGCAGCAGCTATAATTGTTGCCATactacccgatcctgatcc				
Tb09.v4.0077		pPOTv4	C	F	4CTb09.v4.0077F	CCACAAACACCACAGGGAGCAATTCGTTTGTCATTCATAAGGCCCCTCTTTGGCTTGCAGTTTTGCTTTTTAAAAACTTTggttctggtagtggttcc				
Tb09.v4.0077		pPOTv4	C	R	4CTb09.v4.0077R	ACATGTTACAATATATCATATTTTAGAATGAGTTTTAAAATATCCTAAAAGGAAAATTTTCATAAAATTGAGCAAAAATCccaatttgagagacctgtgc				
Tb09.v4.0080		pPOTv4	N	F	4NTb09.v4.0080F	GTGATTAGTTTATTTGTATTGCTATACAGCTTTTTTGATGAGAGTGATTCCATTTCATTAAAATTGTCAAAGATGAGTATgtataatgcagacctgctgc				
Tb09.v4.0080		pPOTv4	N	R	4NTb09.v4.0080R	TCTATTGAAGGTATTCCAGCCACAACAAAATGACCTTCGCTTTCCCCAATCCTTTCTTCAGCATTATAAACAAATCTCATactacccgatcctgatcc				
Tb09.v4.0080		pPOTv4	C	F	4CTb09.v4.0080F	GGAAACCAAAAGCTCAAATCACTACAGTATCAGGAAGGCACCGGGATACGTTTGACTTCCAAAAAGGCAGTTTACAGGCGggttctggtagtggttcc				
Tb09.v4.0080		pPOTv4	C	R	4CTb09.v4.0080R	GTGTAGAGACTGTGGCATACAGGTTGGAAGATATGAATTTGAGGGCGTTCATTTGATTGTAGTTGGTCTGCTATTTGCTGccaatttgagagacctgtgc				
Tb09.v4.0086		pPOTv4	N	F	4NTb09.v4.0086F	GGTGACTATAAAATTTGTTTGCCTTTACACTGGTCTCTGCGGGCTCCTCATTGTACCTCTCCTTCACTTCCTCGCGTACGgtataatgcagacctgctgc				
Tb09.v4.0086		pPOTv4	N	R	4NTb09.v4.0086R	GATGAGATTAATTCATTTAGATCGCAAAATGGATGTAAAATAAGAGCAGTTCCAAAGGCAGGTGTGAAAGTGGGCATCATactacccgatcctgatcc				
Tb09.v4.0086		pPOTv4	C	F	4CTb09.v4.0086F	CTCTAACCGATATCTACAAATTAAATATGATTAGAAAAACATCCATTTTTTATTTCCTCTCTCCCTACTACTTACACATAggttctggtagtggttcc				
Tb09.v4.0086		pPOTv4	C	R	4CTb09.v4.0086R	TTAACACCTTTTGCAAAACTTTTCAAAATGTGAATACTTTGAAAACAACAAAAATACGAATTTGTGATGTAAGATCCTGCccaatttgagagacctgtgc				
Tb09.v4.0088		pPOTv4	N	F	4NTb09.v4.0088F	TAGTGTGTTCATTACCCCCTAAGCTTAAACTCTGATAAAAAACACGAACTCAAGACAGAGGTCGCTAGCTCAGCGACAAAgtataatgcagacctgctgc				
Tb09.v4.0088		pPOTv4	N	R	4NTb09.v4.0088R	GTGGCGCATTGCTGGTACTCGGCCCGCGCCGTTAAAGCAGTAGTGAGCGCTCCTATGATTGCTAGTAGTTTGCTTTGCATactacccgatcctgatcc				
Tb09.v4.0088		pPOTv4	C	F	4CTb09.v4.0088F	ATAAAACAAACACAAACACCACAGGAAGCAATTCTTTTGTCATTAACAAGGCCCCTCTTTTTCTTGCATTTTTGCTTTTCggttctggtagtggttcc				
Tb09.v4.0088		pPOTv4	C	R	4CTb09.v4.0088R	TACGTGTTAAAATATATCAGAAGTTTTCAAGTAGCAAGAATTTTAGCAAAGGAAAAAATTTTAAAGAGGAGGGGGAAATTccaatttgagagacctgtgc				
Tb09.v4.0102		pPOTv4	N	F	4NTb09.v4.0102F	TTTATTTGCTCGCAACACCGACAAAGCGGACGCCTTTTCGCCGACCTGCCAAAGTAGAAAGCTTAGACGAGTTACTCGACgtataatgcagacctgctgc				
Tb09.v4.0102		pPOTv4	N	R	4NTb09.v4.0102R	ACATTGTCGCCGGCAGCGGCGTCGGCTGTTGGGCGCTGTTGCAGCAGCGCCAGACAAGCTAGCAGCAAAAATCCGTGCATactacccgatcctgatcc				
Tb09.v4.0102		pPOTv4	C	F	4CTb09.v4.0102F	AAGAAAAGGACAAAGTTAAATGTCGAAGTGCTTCTTTTCTCGTCAATTATAAATTATCTCTGAGTATAGCTGCGGGTTTTggttctggtagtggttcc				
Tb09.v4.0102		pPOTv4	C	R	4CTb09.v4.0102R	AAATTTACCAAGCTCTCTCAAAATAGAGAGTTTTCTAAATTTTAAAAAGGTTGTGAAAAATCTTTCAAATGCTATCAAACccaatttgagagacctgtgc				
Tb09.v4.0105		pPOTv4	N	F	4NTb09.v4.0105F	ATTCTGACAGATTATTAAACGACGTAGGGGATCTTAGGAAACTGCCATGGCTTAATGTACTGAGACTCCGCTATTTCGATgtataatgcagacctgctgc				
Tb09.v4.0105		pPOTv4	N	R	4NTb09.v4.0105R	GTTAATTCATCTGAGTAGGCGACGTCAAGTGATTTCAACGAGCGCATGGTGCAGACACTCTCAAAACAGCTATTTCCCATactacccgatcctgatcc				
Tb09.v4.0105		pPOTv4	C	F	4CTb09.v4.0105F	GTCTTTCTTGGGTGGGGGTCAAAAATGCTTATGTCAGTTTTAAGATTGAGTGTGAACTGAGTAAAAGGAGGGTACATACCggttctggtagtggttcc				
Tb09.v4.0105		pPOTv4	C	R	4CTb09.v4.0105R	ACTGGATGTTAAATTTAGTAACGTATTCTCAGTAATAAGTCGTTACAATAATACAAAGCGAAACAATGGATCAAATATTAccaatttgagagacctgtgc				
Tb09.v4.0106		pPOTv4	N	F	4NTb09.v4.0106F	TAACCATTTTTCTTGCCCTTTCACCTTGCTTCGTAGAAGGTTAGTTGTTACTCAAAGGTGTGCTGGCTGAAATTGGAAGGgtataatgcagacctgctgc				
Tb09.v4.0106		pPOTv4	N	R	4NTb09.v4.0106R	GACACCACCATCACCGACATCCCAAAACACATGAAGGTGATATAGGCAAGGAGTTCATGCACAGAACCGAAGCCAAGCATactacccgatcctgatcc	Same as Tb927.9.15980	Differs by 1 from Tb427tmp.244.2020		
Tb09.v4.0106		pPOTv4	C	F	4CTb09.v4.0106F	GTTCACTGCTGTTTGGTATCTTTGCTGGATGTACGTGTGCCCTGGGTGTCAATTCGGCTCTCCCGAAAAATGAGTCACAGggttctggtagtggttcc	"Differs by 2 from Tb427tmp.244.2020, Tb927.9.15980"			
Tb09.v4.0106		pPOTv4	C	R	4CTb09.v4.0106R	GCTTAAGCTGATGTTAGTTACATTGTGCCTTTAGAATTTGTCCTAAAGTGTTAGGCGGCGGTGTCAAAATCCAAGTAACAccaatttgagagacctgtgc				
Tb09.v4.0107		pPOTv4	N	F	4NTb09.v4.0107F	CGTTTGGGTTAACACAAGTTCACCTTACTTTTGTAGGTAGTGGCTTTCGTCGGGTAGATCGAATATATATTAGTTCATCAgtataatgcagacctgctgc				
Tb09.v4.0107		pPOTv4	N	R	4NTb09.v4.0107R	CCGGATGCTGCAATACAATACGGCGCCAGTACCACGGCGGCAAAAATTACCGTGTATATTAGAGTTGCAGCTCGTTGCATactacccgatcctgatcc	"Differs by 3 from Tb09.v4.0016, Tb427tmp.244.2120, Tb927.9.15890"			
Tb09.v4.0107		pPOTv4	C	F	4CTb09.v4.0107F	TATCGAATGCCACCATCACTGTCGGACTGGACCCGAAGCCGATCTTTCCGCTGTTAAACAAATTTGTTGATCGTTTGATGggttctggtagtggttcc	Same as Tb09.v4.0016	Differs by 1 from Tb927.9.15890	Differs by 2 from Tb427tmp.244.2120	
Tb09.v4.0107		pPOTv4	C	R	4CTb09.v4.0107R	TACAAATGTACTGGACGGCGAGGCTCACATGACATGTAATCTGGGATATGGACAACAGTAGTTTCATATAATATACTACAccaatttgagagacctgtgc				
Tb09.v4.0109		pPOTv4	N	F	4NTb09.v4.0109F	AAGTTGCAGGTGTAAATTGGGGACCCGCTGGCAACCGATATAATATCAACAAATAGCAACAAATAGTAACAGTAACAGTAgtataatgcagacctgctgc				
Tb09.v4.0109		pPOTv4	N	R	4NTb09.v4.0109R	ACTGCTATTGCTTCTGCAGCCGCTGTAAACTGTGGTGGCTCGTCAATTAATATTTCATGCTCTTCGGTGAGGCTTGTCATactacccgatcctgatcc	"Differs by 1 from Tb09.v4.0015, Tb427tmp.244.2150, Tb927.9.15870"			
Tb09.v4.0109		pPOTv4	C	F	4CTb09.v4.0109F	AGAAAAGGGGAAGGAAACCATTAGTTGCGTCTCCTTCCATTGAAGAAGCAAAAGCAGTGGAATCGGGTTACAATGCAGAGggttctggtagtggttcc	"Same as Tb09.v4.0015, Tb427tmp.244.2150, Tb927.9.15870"			
Tb09.v4.0109		pPOTv4	C	R	4CTb09.v4.0109R	GAGGAAAAAAGAGAAAAAGAAAAAAAAAGAAAAAAAAGAAAAAAAAGCGCAATAAGAATACAATTCAAAAAAAAATCGAGccaatttgagagacctgtgc				
Tb09.v4.0110		pPOTv4	N	F	4NTb09.v4.0110F	AAAAATAAAAATAAAACGAGATATCTTTGATTAATTAATTTTGTGGAATAATTTAAAAATAAAAAAAAAACAAAAATCAAgtataatgcagacctgctgc				
Tb09.v4.0110		pPOTv4	N	R	4NTb09.v4.0110R	CCAATAAAAAAATGATGTGAAGCTTCATATGATTCAGCCACACAACTCCGCCGGCTCGCATCCTCCGAGTTTCCGTCCATactacccgatcctgatcc	Same as Tb427tmp.244.2160	Differs by 1 from Tb09.v4.0014		
Tb09.v4.0110		pPOTv4	C	F	4CTb09.v4.0110F	ATGATACACCTGAGAATCTTATTGATAATTCAACGCGGATTTTGAAGCCTGGTGGTATAATTCTCGGTTCCACAAAATCGggttctggtagtggttcc	"Same as Tb09.v4.0014, Tb427tmp.244.2160, Tb927.9.15850"			
Tb09.v4.0110		pPOTv4	C	R	4CTb09.v4.0110R	TGTATAGGTGTATATATATATATATATATATGAATGAGAAAGTGACTACCTCATGCATGACATTTCCTTAGCGGGGATGTccaatttgagagacctgtgc				
Tb09.v4.0113		pPOTv4	N	F	4NTb09.v4.0113F	CGCTTAATCGCACCTTCTTTCTTCGCGCACGCGCACAAAAACGAACAAAAAAAAAGAATAACCAAGTAATGCAGATATAAgtataatgcagacctgctgc				
Tb09.v4.0113		pPOTv4	N	R	4NTb09.v4.0113R	GCATTGGCTGATTTTGGTGTCTCAGCATCTGTTTGGTGCACTGCGGCGTATGCTTCTATTAATAATGCTATTTTGAGCATactacccgatcctgatcc				
Tb09.v4.0113		pPOTv4	C	F	4CTb09.v4.0113F	AAAGTAATGCTTGCAAGGATTACAGTTTTTTCCTCAATAAGAAATTTGCTTTGGTTGCTTTGATTAGTTTGGTACCGTTTggttctggtagtggttcc				
Tb09.v4.0113		pPOTv4	C	R	4CTb09.v4.0113R	GGTGTTAAAATATATCAAATATTAGTAAAATATTTTAAATTTCATAAATTTGGGATGAAATCCCTAGAATATTAGAATTTccaatttgagagacctgtgc				
Tb09.v4.0114		pPOTv4	N	F	4NTb09.v4.0114F	GACAAAACACTATTCTTTAAACACTAACATAAAGGATTTTGATTTATAGGATAAATTTTGCAGCAACCTTGAAAGAACAAgtataatgcagacctgctgc				
Tb09.v4.0114		pPOTv4	N	R	4NTb09.v4.0114R	GTTATACACACGGCTGGTTTTTGCGGCCTGCCTACATATCGGATGCCGTGCTTGTTCAGTTCCAAAATAGAGCTAACCATactacccgatcctgatcc				
Tb09.v4.0114		pPOTv4	C	F	4CTb09.v4.0114F	AGTGCAAAGCCACCGAAGAAGATGCATATATTTCAGTTGTAGTTAAAGTCCCTCTTTTGCTTGCATTTTTTCTTTTAGCTggttctggtagtggttcc				
Tb09.v4.0114		pPOTv4	C	R	4CTb09.v4.0114R	TATAATATGCCATAATTTTAGAGAAATTTTAAGTTACATAAAATGTGGCAAAAATCTTCTACCAATAATTCTTAAAGGTGccaatttgagagacctgtgc				
Tb09.v4.0124		pPOTv4	N	F	4NTb09.v4.0124F	CCTTGAAGGAGCTACCCTTTCTAGTGAGGCGGCTGGGCGGCAACAACAACAGCAAGCCACTAGAAACAGGCGTCGATACCgtataatgcagacctgctgc				
Tb09.v4.0124		pPOTv4	N	R	4NTb09.v4.0124R	TCCCGGCTTTGTTCCAGGGTCTGTTGCAGGCTGGATAGATTCGGCGAAAGGTGCAGGAGCGCTGTCTGCTTTTTACACATactacccgatcctgatcc				
Tb09.v4.0124		pPOTv4	C	F	4CTb09.v4.0124F	CTTTAGCAAACGACAAACGCACGTGCCGCACGAAAGACATGCCGCGCGACAACCACACTATTTGCAACCGTGGAGCCAAGggttctggtagtggttcc				
Tb09.v4.0124		pPOTv4	C	R	4CTb09.v4.0124R	TTCATTTATCTACTTTAATGGTAATTCCATTTTACTTGTTGCAGAGGCTCAGCTCCTCTGATGTCAAATATGTCTGAGATccaatttgagagacctgtgc				
Tb09.v4.0136		pPOTv4	N	F	4NTb09.v4.0136F	GCCGACCGTGATCTCAAACTTTAAATACCACCTAACTGAACTTATGCCACCAACCGACCTGCCAATTAAACTTTCACCGGgtataatgcagacctgctgc				
Tb09.v4.0136		pPOTv4	N	R	4NTb09.v4.0136R	AGACCATGTCGCTCCATGTTCTTTCGCGTGAGCATCTTGGTGACAAAATCTATGTTGGCAGGTGAAAGACACTGCCGCATactacccgatcctgatcc				
Tb09.v4.0136		pPOTv4	C	F	4CTb09.v4.0136F	AGTGCAAAGATTCCTCTATTCTAGTAAGCAAACACTTCGCCCTCAGTGTGGTTTCTGCTGCATTTGTGGCCTTGCTTTTCggttctggtagtggttcc				
Tb09.v4.0136		pPOTv4	C	R	4CTb09.v4.0136R	TTAAAATATATCAGAAGTTTTCAAGTAGCAAAAATTTTAGCAAGAATTTTTTCAGAAAAATTGAGGGGGAAAAATTTGTTccaatttgagagacctgtgc				
Tb09.v4.0142		pPOTv4	N	F	4NTb09.v4.0142F	AGAACACCCCAACTGTACGTGCAGCCAGCGAACTAGCAAACCCATTTTGACCTGATAACCTCCCTTGAGGCAGACAAAACgtataatgcagacctgctgc				
Tb09.v4.0142		pPOTv4	N	R	4NTb09.v4.0142R	CCTTGGGCCAGTTTTGTGCATACTATCGCGGCTAAAACGAGAGCCTGCAGAAGCATGCGAGTGCCGCACGGCTTTGTCATactacccgatcctgatcc				
Tb09.v4.0142		pPOTv4	C	F	4CTb09.v4.0142F	AGCCTGACAAGGAGAAATGCCGAAATGGTAGTTTTCTAACAAACAAACAGTTCCCCCTCATGGTTTCTGCATTTGTGAGTggttctggtagtggttcc				
Tb09.v4.0142		pPOTv4	C	R	4CTb09.v4.0142R	TGTTAAAATATACCAAATGTCAATATAATATATCACATTTTTACAAATTAGGAAAAATACTTAACATTCTATAATGTTATccaatttgagagacctgtgc				
Tb09.v4.0146		pPOTv4	N	F	4NTb09.v4.0146F	CCTTTAACTAACCCTTTCATATCTCTTTGATTTCCCAACATTAACTACAGACTCATAAGCAAGCAAGTTTAACAGTAAACgtataatgcagacctgctgc				
Tb09.v4.0146		pPOTv4	N	R	4NTb09.v4.0146R	AAAATACATTGCAATAACATCAGTATACCACACAGAGTTGTAATCCGAGAGAAGTTTGATGGCACCATGCGGATTTCCATactacccgatcctgatcc	"Same as Tb09.v4.0058, Tb09.v4.0147, Tb09.v4.0148, Tb09.v4.0149"	"Differs by 1 from Tb09.v4.0059, Tb09.v4.0060, Tb427tmp.160.1520, Tb927.9.2840"		
Tb09.v4.0146		pPOTv4	C	F	4CTb09.v4.0146F	AAGTGGCAGCGGTACCATCAAATGGTGAGGAGCATTTAAGCATTACCAGCCATCAGCAGGAAACTCCAGCAGTTGATGAGggttctggtagtggttcc	"Same as Tb09.v4.0148, Tb927.9.2840"	"Differs by 1 from Tb09.v4.0058, Tb09.v4.0059, Tb09.v4.0147, Tb09.v4.0149, Tb427tmp.160.1520"	Differs by 2 from Tb09.v4.0060	
Tb09.v4.0146		pPOTv4	C	R	4CTb09.v4.0146R	GGAAACATGACACACAACAGCACATCACTGCACACACCTCCATAAATTCTCATGCACATCATTAAACAAAAAGTATACACccaatttgagagacctgtgc				
Tb09.v4.0147		pPOTv4	N	F	4NTb09.v4.0147F	CCTTTAACTAACCCTTTCATATCTCTTTGATTTCCCAACATTAACTACAGACTCATAAGCAAGCAAGTTTAACAGTAAACgtataatgcagacctgctgc				
Tb09.v4.0147		pPOTv4	N	R	4NTb09.v4.0147R	AAAATACATTGCAATAACATCAGTATACCACACAGAGTTGTAATCCGAGAGAAGTTTGATGGCACCATGCGGATTTCCATactacccgatcctgatcc	"Same as Tb09.v4.0058, Tb09.v4.0146, Tb09.v4.0148, Tb09.v4.0149"	"Differs by 1 from Tb09.v4.0059, Tb09.v4.0060, Tb427tmp.160.1520, Tb927.9.2840"		
Tb09.v4.0147		pPOTv4	C	F	4CTb09.v4.0147F	AAGTGGCAGCGGTACCATCAAATGGTGAGGAGCATTTAAGCATTACCAGCCATCAGCAGGAAACTCCAGCAGCTGATGAGggttctggtagtggttcc	"Same as Tb09.v4.0058, Tb09.v4.0059, Tb09.v4.0149"	"Differs by 1 from Tb09.v4.0060, Tb09.v4.0146, Tb09.v4.0148, Tb427tmp.160.1520, Tb927.9.2840"		
Tb09.v4.0147		pPOTv4	C	R	4CTb09.v4.0147R	GGAAACATGACACACAACAGCACATCACTGCACACACCTCCATAAATTCTCATGCACATCATTAAACAAAAAGTATACACccaatttgagagacctgtgc				
Tb09.v4.0148		pPOTv4	N	F	4NTb09.v4.0148F	CCTTTAACTAACCCTTTCATATCTCTTTGATTTCCCAACATTAACTACAGACTCATAAGCAAGCAAGTTTAACAGTAAACgtataatgcagacctgctgc				
Tb09.v4.0148		pPOTv4	N	R	4NTb09.v4.0148R	AAAATACATTGCAATAACATCAGTATACCACACAGAGTTGTAATCCGAGAGAAGTTTGATGGCACCATGCGGATTTCCATactacccgatcctgatcc	"Same as Tb09.v4.0058, Tb09.v4.0146, Tb09.v4.0147, Tb09.v4.0149"	"Differs by 1 from Tb09.v4.0059, Tb09.v4.0060, Tb427tmp.160.1520, Tb927.9.2840"		
Tb09.v4.0148		pPOTv4	C	F	4CTb09.v4.0148F	AAGTGGCAGCGGTACCATCAAATGGTGAGGAGCATTTAAGCATTACCAGCCATCAGCAGGAAACTCCAGCAGTTGATGAGggttctggtagtggttcc	"Same as Tb09.v4.0146, Tb927.9.2840"	"Differs by 1 from Tb09.v4.0058, Tb09.v4.0059, Tb09.v4.0147, Tb09.v4.0149, Tb427tmp.160.1520"	Differs by 2 from Tb09.v4.0060	
Tb09.v4.0148		pPOTv4	C	R	4CTb09.v4.0148R	GGAAACATGACACACAACAGCACATCACTGCACACACCTCCATAAATTCTCATGCACATCATTAAACAAAAAGTATACACccaatttgagagacctgtgc				
Tb09.v4.0149		pPOTv4	N	F	4NTb09.v4.0149F	CCTTTAACTAACCCTTTCATATCTCTTTGATTTCCCAACATTAACTACAGACTCATAAGCAAGCAAGTTTAACAGTAAACgtataatgcagacctgctgc				
Tb09.v4.0149		pPOTv4	N	R	4NTb09.v4.0149R	AAAATACATTGCAATAACATCAGTATACCACACAGAGTTGTAATCCGAGAGAAGTTTGATGGCACCATGCGGATTTCCATactacccgatcctgatcc	"Same as Tb09.v4.0058, Tb09.v4.0146, Tb09.v4.0147, Tb09.v4.0148"	"Differs by 1 from Tb09.v4.0059, Tb09.v4.0060, Tb427tmp.160.1520, Tb927.9.2840"		
Tb09.v4.0149		pPOTv4	C	F	4CTb09.v4.0149F	AAGTGGCAGCGGTACCATCAAATGGTGAGGAGCATTTAAGCATTACCAGCCATCAGCAGGAAACTCCAGCAGCTGATGAGggttctggtagtggttcc	"Same as Tb09.v4.0058, Tb09.v4.0059, Tb09.v4.0147"	"Differs by 1 from Tb09.v4.0060, Tb09.v4.0146, Tb09.v4.0148, Tb427tmp.160.1520, Tb927.9.2840"		
Tb09.v4.0149		pPOTv4	C	R	4CTb09.v4.0149R	GGAAACATGACACACAACAGCACATCACTGCACACACCTCCATAAATTCTCATGCACATCATTAAACAAAAAGTATACACccaatttgagagacctgtgc				
Tb09.v4.0151		pPOTv4	N	F	4NTb09.v4.0151F	TTTATTTTTGAAAAATCACATCTTGTTTTTTGTAACTTTTTGTTTAAGTTTGTTGCGTAGGTCCTTAAAAAAGTAAGACGgtataatgcagacctgctgc				
Tb09.v4.0151		pPOTv4	N	R	4NTb09.v4.0151R	ACCTCAGCCTTACTTATGACGACAGCACTCAACATCCATCTTCCCAGCACCAAAAACACGGTTGTTGTAATTCTCAACATactacccgatcctgatcc				
Tb09.v4.0151		pPOTv4	C	F	4CTb09.v4.0151F	AAAGTGTACCGAGGAGAAACGGTGCGAGTCGAAAAAGGTATGCGATATTACTCTCCACAGGATTAAGTGTTGTGTTCTCCggttctggtagtggttcc	Differs by 3 from Tb927.9.730			
Tb09.v4.0151		pPOTv4	C	R	4CTb09.v4.0151R	CCGACCCTTAGTTCCGCCTTGACAAACTTTCACTTTATTCAATGGTTGTATGCCTATGTATCAGTGCAAGGCAATGATTTccaatttgagagacctgtgc				
Tb09.v4.0152		pPOTv4	N	F	4NTb09.v4.0152F	TCAGCTCGTCGCGCCATTTGTTTGGCTGTGCTCGCGCCTTCCGGAATTCTGTTGAAAGCTGCGTCTTCCTTCTGTTCCCGgtataatgcagacctgctgc				
Tb09.v4.0152		pPOTv4	N	R	4NTb09.v4.0152R	GGGAAAAGGCGCAAAATGTCAGGAAATTCTTGAGAGTGTGCGAATTCTGCAAAGGTAAAAAGGACAGCAGTTGTTGACATactacccgatcctgatcc				
Tb09.v4.0152		pPOTv4	C	F	4CTb09.v4.0152F	GCTTTGGCATATGGCTTGTGTACAGCATCTCTTTTTTTGCTTATTCCTTCCGTGTGTCGAGGGAATGCTGCCGTTGGCATggttctggtagtggttcc				
Tb09.v4.0152		pPOTv4	C	R	4CTb09.v4.0152R	CAAGCTCGAGAGTACAACAGTTACGGCTGATGGAACTCACGAAAGTGAGCGATCGCAGGAGGTTGCTGAGTTCAGAAACGccaatttgagagacctgtgc				
Tb09.v4.0153		pPOTv4	N	F	4NTb09.v4.0153F	TTCACACGTAGATCGACAACATCCGTATCAGTAGACCACACAAAACGTTCAAGGAATGGGGGGACCACATTGCTAAAAACgtataatgcagacctgctgc				
Tb09.v4.0153		pPOTv4	N	R	4NTb09.v4.0153R	TGGTCAAATAAAACCCCGATAAATTCGTATCGTGTGACCATTTTTTGTTGCTCGGCAACCGTTGGCCCGCATTCTTTCATactacccgatcctgatcc				
Tb09.v4.0153		pPOTv4	C	F	4CTb09.v4.0153F	GTTTCAGTGGGCCATTGCACATATGTGTGGATAACACCACTGTGATGCATATCATAAAAGAAACACACATTCAGGTGCCCggttctggtagtggttcc				
Tb09.v4.0153		pPOTv4	C	R	4CTb09.v4.0153R	TGCCCCGGAAAGTACGCAACTCCATGTGGCATTTATCAGTTCTTGTCGTAATACCTTGTCAATTTTAGATGCCTCTCTCAccaatttgagagacctgtgc				
Tb09.v4.0166		pPOTv4	N	F	4NTb09.v4.0166F	CGACTCGGCAGAAAAAAGTAACCTGAATTTCCCAATATAAATAGTAGGCTCGGTTAATCCTGAAGGCAGTTGAATCAAAGgtataatgcagacctgctgc				
Tb09.v4.0166		pPOTv4	N	R	4NTb09.v4.0166R	TCATATACAGGTGTTTGAACCGAACGTGCAGCGACATTCAGTAATAGAAGTAGCGCCACCTCTGTGGTTCTTCTTGTCATactacccgatcctgatcc				
Tb09.v4.0166		pPOTv4	C	F	4CTb09.v4.0166F	ATGCTTGCAAGAACTCGAGTATTCTCGTCCATAAGAAATTGGGTTTGATGGCTGCTGATTTTATAATTTTAGGGGCATTTggttctggtagtggttcc				
Tb09.v4.0166		pPOTv4	C	R	4CTb09.v4.0166R	AAATATATAATTTTAAAAACATTTAGAAAATTTTCTTAATTTCATAAAATTAAGCAAAGATATTTAAAACTTCAGAGTCCccaatttgagagacctgtgc				
Tb09.v4.0177		pPOTv4	N	F	4NTb09.v4.0177F	CAAGGAATGACGAAAAAGAAAAGCAGTGGTGTACGACAGGCCGCTTCTGCAACAGATCGGCATTTCTACCGACCATACGGgtataatgcagacctgctgc				
Tb09.v4.0177		pPOTv4	N	R	4NTb09.v4.0177R	GGTACAGAAAATGGGACGCCGCTGCCTGCTGCCGCCTCCCCAGTTTGCGCTTTCATTAAAAGTGACGCAACCAGCGCCATactacccgatcctgatcc				
Tb09.v4.0177		pPOTv4	C	F	4CTb09.v4.0177F	GAGCAGAGTGCAAAGATTCCAGTTTTCTTGTCCATAAAAAATTCACCCTCAGTGCTGCTGCATTTGCGGCTTTGCTTTTTggttctggtagtggttcc				
Tb09.v4.0177		pPOTv4	C	R	4CTb09.v4.0177R	TGCGTGTTAAAATATATCAGAAAGTTTTTCAAGTAGCAAGGAATTTTAAAGGAGGAAAAATTTAGGGGGGAAAATTTGTTccaatttgagagacctgtgc				
Tb09.v4.0185		pPOTv4	N	F	4NTb09.v4.0185F	ATCTTGAATTCCAACCGATATCCTGAAACCGCCACAAGAATATATGACTGTAACTTTCCTTCTTTAATCAAGGTATAGAGgtataatgcagacctgctgc				
Tb09.v4.0185		pPOTv4	N	R	4NTb09.v4.0185R	CCTGTTCCTATTGCGGCTCGGGTTTTGATACTTACTTTTATAATTAAAAGGATAACTGTAAGAACGATGTTAACTTTCATactacccgatcctgatcc				
Tb09.v4.0185		pPOTv4	C	F	4CTb09.v4.0185F	CATGCAAGGATTCCAGTTTTCTCATAAATAAGAAATTGGCTCTGAGTATGGCCGCTGCTTTTGGGAATTTTATAGCACTTggttctggtagtggttcc				
Tb09.v4.0185		pPOTv4	C	R	4CTb09.v4.0185R	GTTTGAATATTTGCGTTATAAAGTGTTGAAATATATTAAATTTCACAAAGTTCATAAATTTAGAAAAACTCTTTTAAATTccaatttgagagacctgtgc				
Tb09.v4.0191		pPOTv4	N	F	4NTb09.v4.0191F	ACAGAGCGGCATACAGCGCCACACAAACGGCGAAACTACACAACAAAAACAGACCGACAGACCAAATCACGGACAAAACAgtataatgcagacctgctgc				
Tb09.v4.0191		pPOTv4	N	R	4NTb09.v4.0191R	ACCGCTTTTGTCACTATCATGCAAAAGAGTAAAGTGGCTGCTACCTCTGTTATAACGTGATTCGGGCGGATGATTCGCATactacccgatcctgatcc				
Tb09.v4.0191		pPOTv4	C	F	4CTb09.v4.0191F	AATGTGACAAAGAGAAATGTACTTTGATAAGGAAAAGAAAGAGTGCAAAGTCAAGGAAGGAGCGGCTGTTATTTCTTATGggttctggtagtggttcc				
Tb09.v4.0191		pPOTv4	C	R	4CTb09.v4.0191R	ATAAAATTTTTAAATTGTACAAATATCTTTTAGAAAAATAAATTATAGAAGCGAAAATAAAAGCTAAAGGTGCGCCTTCAccaatttgagagacctgtgc				
Tb09.v4.0192		pPOTv4	N	F	4NTb09.v4.0192F	AGGCATAGGCAAAATACCCTCTTTCTCCGGAAAGGAAGGAAAAGGTTTAATAAATGACGAGACTTCAGAGCAATGTCGCAgtataatgcagacctgctgc				
Tb09.v4.0192		pPOTv4	N	R	4NTb09.v4.0192R	GTAGTTAGTTTGTTGCTTTCCGTCAGAACTGCGCCGTTTGTTCCAGTTGTCATTATCTTTAAGATTAGAAAAGTCGTCATactacccgatcctgatcc				
Tb09.v4.0192		pPOTv4	C	F	4CTb09.v4.0192F	AATATTCCAGTATTCTTGTCAATAAAAAATTTACTATGATTGTTTCTGCTTTTGTTAGTTTGGTACTATTTTATAATATTggttctggtagtggttcc				
Tb09.v4.0192		pPOTv4	C	R	4CTb09.v4.0192R	ATCAAATTTCATCAAATTATTGCAAAAAAGTAAAGTTTCAAGAAACTTCATAACTATTCATCAAATTGAGCACAAATCCTccaatttgagagacctgtgc				
Tb09.v4.0202		pPOTv4	N	F	4NTb09.v4.0202F	GATAGTAAAGTTAAACATAAAAGATGCACTCTCTACGCGCTCTCCACTAAATCTTAAAAACAGGACTTAAGAAAGCCCAAgtataatgcagacctgctgc				
Tb09.v4.0202		pPOTv4	N	R	4NTb09.v4.0202R	GCCTCGGTAGCCGCTTGAGCTAGTGGAGTCACCGTCGCCAGCAGTAATGACACGATTACGGCGGATTCTGGACTTTTCATactacccgatcctgatcc				
Tb09.v4.0202		pPOTv4	C	F	4CTb09.v4.0202F	GCAAATGGGAGGGAACAGAATGCAAAGATTCCTCTATTCTCGTAAATAAAAAATTCGCCCTCAGCGTGGTTTCTGCTTTAggttctggtagtggttcc				
Tb09.v4.0202		pPOTv4	C	R	4CTb09.v4.0202R	TTAAATTCTCTTAAAATGTCAATTTTCATAATTTTCATAAAATTGACCAAAATCCTTATAATTTTAGAACGACAATGAACccaatttgagagacctgtgc				
Tb10.v4.0032		pPOTv4	N	F	4NTb10.v4.0032F	TAATTTCTTTTTGTGGTTTATATATACTAAACGGGTGATGTTTTTTTTTTGTTGTTGTGGTTCCATATTGCGATGGAGGCgtataatgcagacctgctgc				
Tb10.v4.0032		pPOTv4	N	R	4NTb10.v4.0032R	ACAAAACAAAAAGACATAAATAAGCAATATCCATACAGTCTCGATCCATTGGAGGAGAATATGAGATAAGTGACAAACATactacccgatcctgatcc				
Tb10.v4.0032		pPOTv4	C	F	4CTb10.v4.0032F	AGTACGTAAAATTTAGTACTGTCTGCAACGTTTCAAACGCCGCGAACCCCCGGTGGCTTATTGGACCTCTGAATAAAAAGggttctggtagtggttcc	"Same as Tb427.10.4370, Tb927.10.4370"			
Tb10.v4.0032		pPOTv4	C	R	4CTb10.v4.0032R	ACCCATGATATCATCACAACAAGTAAACATACCACACACCAATTCGGAGTGTCAGAGAATGTGGTATGATGTTGTTGGGTccaatttgagagacctgtgc				
Tb10.v4.0033		pPOTv4	N	F	4NTb10.v4.0033F	GGGACAACAAAGAAAGAACGAGGGCAAGTGGAACGTTGGGGGAGAAGTAACATAAGCGAAAAAAGAAGAGGACCAAAGCTgtataatgcagacctgctgc				
Tb10.v4.0033		pPOTv4	N	R	4NTb10.v4.0033R	TTGTTAACCTCGCTCAACTGCTTTAAGATGTTCTGGCGCCGTAAGTAAAGAGTTGTGATGGTTTCCTCATCCGACGACATactacccgatcctgatcc	"Same as Tb427.10.4430, Tb927.10.4430"			
Tb10.v4.0033		pPOTv4	C	F	4CTb10.v4.0033F	ATATTATGAAGGGAGGTAACATATGGGACCCACAGCAAGGTTTTACGTTACTGCATCATCCGGAAAGCAAGAAAGGAACAggttctggtagtggttcc	Same as Tb927.10.4430	Differs by 1 from Tb427.10.4430		
Tb10.v4.0033		pPOTv4	C	R	4CTb10.v4.0033R	TGTATGTGTTTTCCTCTTCCTCATTCGTCAGTCCATTTCTTCCTGTTGTCGTAACCCCTTTTCTCTCCATGAGCCTCCCAccaatttgagagacctgtgc				
Tb10.v4.0034		pPOTv4	N	F	4NTb10.v4.0034F	CTGTTCTTTATTTTGTCTTGCCCAGCGGATCATCCCCAGCGCGCGTGTGTGTGTGTGTGTGTGTGTGTGTGTGCAAAGGAgtataatgcagacctgctgc				
Tb10.v4.0034		pPOTv4	N	R	4NTb10.v4.0034R	GGAAGGGGATCTGACATCGACCCGAGAAATTGGGCATCATCGTCAGGAACGTACACAATTTTCCGCCCGGGTTTCCTCATactacccgatcctgatcc	"Same as Tb427.10.4440, Tb927.10.4440"			
Tb10.v4.0034		pPOTv4	C	F	4CTb10.v4.0034F	GCTCAAGACTGTTCCGAGCGTCTACAGGCAGTGTTTCTGAAGGCGGTCATGTATCGGGACTCAAGCGCCGCAGGAGCGTTggttctggtagtggttcc	Same as Tb927.10.4440	Differs by 2 from Tb427.10.4440		
Tb10.v4.0034		pPOTv4	C	R	4CTb10.v4.0034R	AGGTGAAGGCAGCGCACATGATTGAGTAACAAGAATTAACCTTGAAAAAAAAACGGGTGCTGATAATGTAACCAATGCACccaatttgagagacctgtgc				
Tb10.v4.0035		pPOTv4	N	F	4NTb10.v4.0035F	GGAACAACCATGTCACCGTGAAGGAGACATCACTAAGTCTTTTTTTTAAAAAAAAGGAAGGAAGAAGAGCATAAGGTAATgtataatgcagacctgctgc				
Tb10.v4.0035		pPOTv4	N	R	4NTb10.v4.0035R	GTGTACCATTCAATTGCCTCTTCATATCTCTTCGCTGTGAAGGCCTCATTTCCCTTTGCCTTTAAGTCAGCTACAGACATactacccgatcctgatcc	"Same as Tb427.10.4450, Tb927.10.4450"			
Tb10.v4.0035		pPOTv4	C	F	4CTb10.v4.0035F	ATAACCAGGTTAATCGACTGGCCCCGGGTAATCAATCCGTCTCTCAGGGAGTTCTGCGATGCCAACGGGCTGTTAGGGGTggttctggtagtggttcc	"Same as Tb427.10.4450, Tb927.10.4450"			
Tb10.v4.0035		pPOTv4	C	R	4CTb10.v4.0035R	GCGCCATAGACCCAATGTTAGGGAAGCGGAGAGTGGCGTACGCACCGCCTACGGGACCATGAGTCTTCCATGCCATGCATccaatttgagagacctgtgc				
Tb10.v4.0036		pPOTv4	N	F	4NTb10.v4.0036F	GGGGATGCTTTGTAGCCAACCCAAAGTTGGATTCTTTTGATGTCGGTACTGAGCTTCTATTTTGCTTTTTTTTTCTTCATgtataatgcagacctgctgc				
Tb10.v4.0036		pPOTv4	N	R	4NTb10.v4.0036R	TGAGGAAAGCAGCTATTGCTTCCCTGTATCACTTCCCCCCCCCTACTTCCACACCCAATGGTAACAACTATGTGACACATactacccgatcctgatcc				
Tb10.v4.0036		pPOTv4	C	F	4CTb10.v4.0036F	AATGGTGTATCATGCTTGACCACTACTGCTTTGTCTTGGCGTCGAACAAACCCGATGCCGTTCCCACGTCGTTGTGGACGggttctggtagtggttcc	"Same as Tb427.10.4460, Tb927.10.4460"			
Tb10.v4.0036		pPOTv4	C	R	4CTb10.v4.0036R	TATAAAGGGTCAATGGCTGCAGCCGACGCGCACATCACATATATATAATGATGATCAATCAGGTACAAGGGGAGGTTATCccaatttgagagacctgtgc				
Tb10.v4.0037		pPOTv4	N	F	4NTb10.v4.0037F	ACATTAGTTTCTTTTGCACAAGGTTTATTGCCTCACCCTGTTGCTTTTACATAGGTTAGAAATAAATTTACTCTCGAAACgtataatgcagacctgctgc				
Tb10.v4.0037		pPOTv4	N	R	4NTb10.v4.0037R	AGGTTTCTGGTATAACTAGACGCGGGGAGCGCACATGGGGAAAATAAAGCAGACCAATGATGGACCGGGTGGATGAACATactacccgatcctgatcc				
Tb10.v4.0037		pPOTv4	C	F	4CTb10.v4.0037F	GGCAGAGGATTATCTCTCTACGTAGTCTCTCAGAAATAATTTCGGAAAGCCTTTGTGGAATAAGGGGCATTCTTCTCGTTggttctggtagtggttcc	"Same as Tb427.10.4470, Tb927.10.4470"			
Tb10.v4.0037		pPOTv4	C	R	4CTb10.v4.0037R	GCACAATCCATGGTTTGGTTGTCTTTTTTCTTTTTTTCTTCTTCCTTCGGGCTTTTGTGAGGATTTTTTCTTTCCTTTTTccaatttgagagacctgtgc				
Tb10.v4.0038		pPOTv4	N	F	4NTb10.v4.0038F	ACGTGACGTTTGCGAAGATTTCGTAATTGACGACTGCGCGCGTGAGGTTTTCAATCGCTTTGCACAGTTCCTTCTTCAACgtataatgcagacctgctgc				
Tb10.v4.0038		pPOTv4	N	R	4NTb10.v4.0038R	AGGCGTGAGTGCTGTTGGAAATGCTTAAGACTGTTTAATTGGTCCCGGACCCGCGACCTCTTCGGTCCATTCGTCTCCATactacccgatcctgatcc	Same as Tb927.10.4480	Differs by 1 from Tb427.10.4480		
Tb10.v4.0038		pPOTv4	C	F	4CTb10.v4.0038F	CTTCTGGGGAGATGAAAGAGTTGTTTCGTACATTAGTTTCTTTTGCACAAGGTTTATTGCCTCACCCTGTTGCTTTTACAggttctggtagtggttcc	"Same as Tb427.10.4480, Tb927.10.4480"			
Tb10.v4.0038		pPOTv4	C	R	4CTb10.v4.0038R	GAGCGCACATGGGGAAAATAAAGCAGACCAATGATGGACCGGGTGGATGAACATGTTTCGAGAGTAAATTTATTTCTAACccaatttgagagacctgtgc				
Tb10.v4.0039		pPOTv4	N	F	4NTb10.v4.0039F	TTTCTATTTCTTTATTACTGTTACATTTCATTTTGTTAGTTACTCTCCCCCTTCGGAAGGGGAATTACGAAGTGGCCTCGgtataatgcagacctgctgc				
Tb10.v4.0039		pPOTv4	N	R	4NTb10.v4.0039R	CCGTAAAGCGGCGTGTAACCATTTTTTTCGGTCGATGCAGCGACAGCGGCGCTAACGGTGAGCACCGCTGTTTTTGGCATactacccgatcctgatcc	"Same as Tb427.10.4490, Tb927.10.4490"			
Tb10.v4.0039		pPOTv4	C	F	4CTb10.v4.0039F	GGCGGAACAACACCACTTCTGTTCATTCAATTCCTTTAGACCAGCAAAATGGCAAGATGAATGTTATTGTCTATATCATGggttctggtagtggttcc	"Same as Tb427.10.4490, Tb927.10.4490"			
Tb10.v4.0039		pPOTv4	C	R	4CTb10.v4.0039R	AAGCACCAAATGTACAGAGAGGTAAAAAAATAATAATAATATTTGATGCACGGTATCTGTGACACGTAATCTACTACATTccaatttgagagacctgtgc				
Tb10.v4.0040		pPOTv4	N	F	4NTb10.v4.0040F	TTAAAGTTTTCAAGCGGATGAAGATGTATTTGTTGATATTGTATGAATTTTGTTGTATCGTTTCATTCATTTTTTTTTCTgtataatgcagacctgctgc				
Tb10.v4.0040		pPOTv4	N	R	4NTb10.v4.0040R	TTTACGACTTGGTCGTATGAAGCTGCAGTCCGTAGGCTCTCCATTAAGGTTACGCTTTCACCCCTTTTACGGCAGTTCATactacccgatcctgatcc				
Tb10.v4.0040		pPOTv4	C	F	4CTb10.v4.0040F	AAAATAAGGAGCGCTATTTGGTCGGAGGTGAAATGGAACTGGCCACACTGTACCGCTCGTTGTGCTTCCGGAAAGCCAGCggttctggtagtggttcc	"Same as Tb427.10.4500, Tb927.10.4500"			
Tb10.v4.0040		pPOTv4	C	R	4CTb10.v4.0040R	TATTTGAGCGCCCACCGAATGTTGACAACCTTAAGTAGGCAAGTGCCGCCACAGGAAGAAAACGGGGAGATAAGTACTCCccaatttgagagacctgtgc				
Tb10.v4.0041		pPOTv4	N	F	4NTb10.v4.0041F	TTTTTTTTCTTTGGTATTGTTTTGTTGCGTTACTGCTCATCTCTTTCGGGGTCTGCGTGGGGGAAGACGACATAGTGCCGgtataatgcagacctgctgc				
Tb10.v4.0041		pPOTv4	N	R	4NTb10.v4.0041R	CTCTTTTCACTGTCAGAGTGCTCAGAATCACTTTGACAGTCACGTGTACTTACGTCGTGTTCCCCATTTCGGTCAGTCATactacccgatcctgatcc	Same as Tb927.10.4510	Differs by 2 from Tb427.10.4510		
Tb10.v4.0041		pPOTv4	C	F	4CTb10.v4.0041F	GCGGAAATGAAGTGATCACTGCCACCACAATGGTGGTTCGTGTTGTTAATCGCGCACTCGCAGCGCTATCCAGTTATCCGggttctggtagtggttcc	"Same as Tb427.10.4510, Tb927.10.4510"			
Tb10.v4.0041		pPOTv4	C	R	4CTb10.v4.0041R	GAGGTGAAAATAGAATCAAGAAAACGGGAGTTCGACGAAACTATATGAAAGGCAACTAAAAAGGTTCCAATCCAAGACGGccaatttgagagacctgtgc				
Tb10.v4.0042		pPOTv4	N	F	4NTb10.v4.0042F	CCCCTGGAGAAAATGAAGCGATATATGGACCTCGCGGCTACATATTTCACACGTAAAATGGACTAGTGATACGTCACGGGgtataatgcagacctgctgc				
Tb10.v4.0042		pPOTv4	N	R	4NTb10.v4.0042R	ATACTTGCATTCTCTTCGAGTTCCCGTTGCCTTTTTATTCCTCGCGATCCCGTTTGTGGTTGTACTTCGCAGTATTTCATactacccgatcctgatcc	"Differs by 2 from Tb09.v4.0064, Tb927.2.1460"	"Differs by 3 from Tb05.5K5.290, Tb427.03.510, Tb927.3.510, Tb927.6.3400"		
Tb10.v4.0042		pPOTv4	C	F	4CTb10.v4.0042F	ATCCCACCCACATACTCGTGCGCTCAAGCCTAAAGTGCTCCGCAGTTACTTCGGGCTTGAGGGCGAAAATATGCAGAAGAggttctggtagtggttcc	"Same as Tb05.5K5.290, Tb427.03.510"	"Differs by 1 from Tb09.v4.0064, Tb427.01.3760, Tb427.05.4640, Tb427.10.4340, Tb927.1.3760, Tb927.2.1460, Tb927.3.510, Tb927.5.4640, Tb927.7.6880"	Differs by 2 from Tb927.6.3400	
Tb10.v4.0042		pPOTv4	C	R	4CTb10.v4.0042R	GAATGAAGAAAGTACATGTTGGAAGAGAATGAGGGGTTTCTCAATTTCTAGGAGGAGTTGTGCAAGGTTCTTGGTGAACAccaatttgagagacctgtgc				
Tb10.v4.0043		pPOTv4	N	F	4NTb10.v4.0043F	TTGTGTGTGCACATAGATCAACACTTCACCGCTGGGGTTATTTGTTGTTTGTTGAGTTTGTAGGAAGGCAACCCCGTGGTgtataatgcagacctgctgc				
Tb10.v4.0043		pPOTv4	N	R	4NTb10.v4.0043R	ATATGCCTTTCCGCCAACTTAGGAATGGGGAGCCGCATCGTGATGGCACCGAAGCAAGTGTAACTGGCCCACCGCCTCATactacccgatcctgatcc	Same as Tb927.10.4330	Differs by 1 from Tb427.10.4330		
Tb10.v4.0043		pPOTv4	C	F	4CTb10.v4.0043F	CGCCTCACCCGTTACATGAGCAGTTGTATTTACCGAATGAGGCGAAAGTATACGAGGCAGTGAAGGAAGTGATCGCGTTCggttctggtagtggttcc	"Same as Tb427.10.4330, Tb927.10.4330"			
Tb10.v4.0043		pPOTv4	C	R	4CTb10.v4.0043R	AAAAACAGATACATTGACAACGCACGGTAGTCACTGGTAAATCCCTCAAAAAAAATAAAATGTACGAATGTCGATATTGCccaatttgagagacctgtgc				
Tb10.v4.0044		pPOTv4	N	F	4NTb10.v4.0044F	TATTGCCGTGCTCCTGAACGTTTTCCGCACAAAATAAGCTAGTAGCGCTTTGTCAGAGTTGCTTAGATACATTATAGGCCgtataatgcagacctgctgc				
Tb10.v4.0044		pPOTv4	N	R	4NTb10.v4.0044R	TCCGTGTCGCGCGTATCAGACTTGTTTAGGCACGGACCGAGGATCTCCACCATGAGTTCCCATAGGTCTCGCGGTTTCATactacccgatcctgatcc	"Differs by 1 from Tb427.10.4320, Tb927.10.4320"			
Tb10.v4.0044		pPOTv4	C	F	4CTb10.v4.0044F	ACCGCTGGAAACAGCAGGAACTTGGCGTCGTAAATAGAATTACACTGAACCAGAACAAGAGACTTTACTCTATGCAGGCGggttctggtagtggttcc	"Same as Tb427.10.4320, Tb927.10.4320"			
Tb10.v4.0044		pPOTv4	C	R	4CTb10.v4.0044R	AAGTAATACATATGCACTCCGGATGGCAGTGCTCCCCATCTACATGGGCCAATGCTCTTTACACAAAAAGGGTTGTGGGTccaatttgagagacctgtgc				
Tb10.v4.0045		pPOTv4	N	F	4NTb10.v4.0045F	TTGTTACGTGAGCGCCCCCGTGAAGAAACAAGGAAGGTTGTAGTGTCATATTTTATCGGTTCCTAATATATATTTGTGGTgtataatgcagacctgctgc				
Tb10.v4.0045		pPOTv4	N	R	4NTb10.v4.0045R	ATATCACCAAAATTACCCAACCTCTTGCGGATTTCAGCAGCAATTCGTGAAAAGTCCGGTGGTGGAGGTGCCCGGGACATactacccgatcctgatcc	Same as Tb427.10.4310	Differs by 1 from Tb927.10.4310		
Tb10.v4.0045		pPOTv4	C	F	4CTb10.v4.0045F	ATCTCATGCGACAGAAGGGGTCTGGAAGCTTCTACATCGACAGTGATACCTTGTCTCTGAACACCCAAACTATTGGACATggttctggtagtggttcc	"Same as Tb427.10.4310, Tb927.10.4310"			
Tb10.v4.0045		pPOTv4	C	R	4CTb10.v4.0045R	CTCATTGCTAAGAGGAGTGGAAGCAGTTCCGCTAAGATTCACCAAACGCATGCGCAAACCGAAGTTCCTAAAGATGCCCTccaatttgagagacctgtgc				
Tb10.v4.0046		pPOTv4	N	F	4NTb10.v4.0046F	TCACAGAAGCACAGGAGTGTCTTGTTCGGCGGATCAACTTTATAAGGAGGCATTACATCTATTTGCATGCAGCATATATAgtataatgcagacctgctgc				
Tb10.v4.0046		pPOTv4	N	R	4NTb10.v4.0046R	GCTGCGAACAGGGCGTCGACGAAGGCCAGATTGTCCTCGGTGTAACATAGCGCAGTGGCCCCAGTAAGAGCAATCAGCATactacccgatcctgatcc				
Tb10.v4.0046		pPOTv4	C	F	4CTb10.v4.0046F	TCGTGATAGTGGCGGTAATGTTTGCTGGCCGCCACTATACTGTGGATTTCAGCATTGATATTGGTTTCAATTCGCTGCCGggttctggtagtggttcc	"Same as Tb427.10.4300, Tb927.10.4300"			
Tb10.v4.0046		pPOTv4	C	R	4CTb10.v4.0046R	GGAAAGGGGCACACAATTCATGTAGCTTTTTTAAACGTCGTCAAATCGACTTGCATCGTTCTGATCAAAAGCCACAGAACccaatttgagagacctgtgc				
Tb10.v4.0049		pPOTv4	N	F	4NTb10.v4.0049F	GGTGCATGTATACCTCATACCTTGTTAGTGCATCTACTACGCACCTGTGGCTCACAGAGTCAAATTCTCTTGCATAATCTgtataatgcagacctgctgc				
Tb10.v4.0049		pPOTv4	N	R	4NTb10.v4.0049R	ACGTTGTTAGAGGCCCTGATAACACTCACAGACTCCATGACACACAGAGTAGCAGGAAAGAAAACTGACGCAGAAGTCATactacccgatcctgatcc				
Tb10.v4.0049		pPOTv4	C	F	4CTb10.v4.0049F	GCTCACTCGATAAGATATACTCATGGAAGAAGCATCTGGTGCTTTCGCTGACCGCTTCCTATACATTTGCTCTAGTTTATggttctggtagtggttcc				
Tb10.v4.0049		pPOTv4	C	R	4CTb10.v4.0049R	TAAGTCAATATACGCACCGCGAACACTGACATCTCCTGTTCTGGTAGTAAATGACGACCCTCTAACACGCAGAAAGTAGGccaatttgagagacctgtgc				
Tb10.v4.0050		pPOTv4	N	F	4NTb10.v4.0050F	ATATTGATCATAGACGAGCAATATAATACCATTTAAAAAGGAAAGCAAACGGTAAGGAATCGGCAAATACAGTGGGAAAAgtataatgcagacctgctgc				
Tb10.v4.0050		pPOTv4	N	R	4NTb10.v4.0050R	TTCTCCTGTCGGTCCATTTCCTCATATAAGTGTGACACACTATGCAGGTGCGTGTGTATCGGATGACTGGGTAGGAACATactacccgatcctgatcc				
Tb10.v4.0050		pPOTv4	C	F	4CTb10.v4.0050F	CCGAGTGTGTAGCCACGGAGGCAGAATTTATGAAACTTAAGACAATAATAAAGATCAACGAGAGCAGAAAAATGAAAGTGggttctggtagtggttcc				
Tb10.v4.0050		pPOTv4	C	R	4CTb10.v4.0050R	ATGCGCCGTAGTATGGAATCCGTAACTACTGCAGGACTTGTTTTAATTGACGTTACAAAAAAAAAAGAGTCTGTGAATATccaatttgagagacctgtgc				
Tb10.v4.0051		pPOTv4	N	F	4NTb10.v4.0051F	ATTTTACATGTTTCTTTTTCCAACAGTGTTTTTTGTAATGGTGCACTTGGTTCCCCTTTCTTCTGCTCCGGATTGCACTTgtataatgcagacctgctgc				
Tb10.v4.0051		pPOTv4	N	R	4NTb10.v4.0051R	AACAAAAGCAAGCACAACAAGCATACAAATGTCTTAGCTGCAAACAGGTGTATAAAAGCAAAACCTGAATCACCAGTCATactacccgatcctgatcc				
Tb10.v4.0051		pPOTv4	C	F	4CTb10.v4.0051F	AACTAGTACATTTTCAAGAACACACTGATGTATTTTCATCATGTGAAGTACTTCCAGTGCCGCTTGCAAAGCCGCTTCCGggttctggtagtggttcc				
Tb10.v4.0051		pPOTv4	C	R	4CTb10.v4.0051R	TAACGATAGAAGAACCCGAGGAACGCAATGTGGCAATAGCTACAAGACAGAATGCAAAAAGTTTCCTAAAGCAGTGTAGCccaatttgagagacctgtgc				
Tb10.v4.0052		pPOTv4	N	F	4NTb10.v4.0052F	Cgtataatgcagacctgctgc	5'UTR WARNING: Partial sequence retrieved | length=1	Found only 1 5'UTR nucleotide		
Tb10.v4.0052		pPOTv4	N	R	4NTb10.v4.0052R	GTCAGGAAGTGGCTCTCATCCACGTGGCGCATATCGGTTGTAACTTCTTCCCCAACGGTACGCTTCTGACGATATTCACTactacccgatcctgatcc				
Tb10.v4.0052		pPOTv4	C	F	4CTb10.v4.0052F	TCCGTCATGTGGACCCTTCGATGTATGTTACGACTAACCGCGCAACCTTCGTTAATCACTCGGGTCGCAAGGTAAGGATTggttctggtagtggttcc				
Tb10.v4.0052		pPOTv4	C	R	4CTb10.v4.0052R	CCTCTCGTAAGACTTCCATCACAGTTTAAAAAGAGGAAAATACCGCTTCTccaatttgagagacctgtgc	3'UTR WARNING: Partial sequence retrieved | length=50	Found only 50 3'UTR nucleotides		
Tb10.v4.0053		pPOTv4	N	F	4NTb10.v4.0053F	TATATCATTTTGAGCAAAAACAGAAATCTTTTCTAGCTAAAGCATAAGCCAACCACATCGACGACAAACAAGAACAAAGAgtataatgcagacctgctgc				
Tb10.v4.0053		pPOTv4	N	R	4NTb10.v4.0053R	TTGTTTTTCTCTTTCCTCCGATATTTATGTTGTTCATCTTTGTTGTTTTTATATACTTGTTGCTTTTTTTTTTCGTACATactacccgatcctgatcc	"Same as Tb427.10.10360, Tb927.10.10360"			
Tb10.v4.0053		pPOTv4	C	F	4CTb10.v4.0053F	CCAATTGACCCTGCCGCATATAAGCGTGATGTGCTCCGTGAGGAAGAGGAGGTAACGGGCCCTCGTCATGTTGACCCCAGggttctggtagtggttcc				
Tb10.v4.0053		pPOTv4	C	R	4CTb10.v4.0053R	Tccaatttgagagacctgtgc	3'UTR WARNING: Partial sequence retrieved | length=1	Found only 1 3'UTR nucleotide		
Tb10.v4.0054		pPOTv4	N	F	4NTb10.v4.0054F	TTTTCCTTCTACCGTCTTTTAATAATAGTCAAAAAGTAGTAAACGAAAAAAATTGACGCTACAAGGCAGAGATTGGAACAgtataatgcagacctgctgc				
Tb10.v4.0054		pPOTv4	N	R	4NTb10.v4.0054R	AAGTCGGACGCGTCCGCTCGGGAAAAAGATATTAGTGTCAAGACTACTGCTCCTTTGAAAGAAACTGCCTGCCTTTCCATactacccgatcctgatcc				
Tb10.v4.0054		pPOTv4	C	F	4CTb10.v4.0054F	GAAAAGAATGCAAAGATTCCAGTTTTCTCGTCAATGAGAAATTGGATATGAGTATGGCCGCTTTTGTGAGTATAGTAACAggttctggtagtggttcc				
Tb10.v4.0054		pPOTv4	C	R	4CTb10.v4.0054R	TTCGCAAAAAGTGTTAAAATACATCAAAAGTTGTCAGTTTGAGCAACTATTCTCAAAATAGACAAATCCTTAAAATGCTAccaatttgagagacctgtgc				
Tb10.v4.0056		pPOTv4	N	F	4NTb10.v4.0056F	AAGATCGGCTACCGAAGCATTCACTGCTAGAGACTGTACAAAAATAGTAATGAGCACTGCCATATGAATGATAAATCTGCgtataatgcagacctgctgc				
Tb10.v4.0056		pPOTv4	N	R	4NTb10.v4.0056R	AGTAGTGCCACTAGCATGTCAGTCACACTTCTTGGTTTGTTCTTGTGGATTAGTCTGTTGAAAGAAGAACTAGAACGCATactacccgatcctgatcc				
Tb10.v4.0056		pPOTv4	C	F	4CTb10.v4.0056F	AACAATTCGCCCTCAGTGTGGCTACTGCTATTGTGGGTTTTGTAGAATTTTATAAAATTAAGAATTTTGGTCAATTTTATggttctggtagtggttcc				
Tb10.v4.0056		pPOTv4	C	R	4CTb10.v4.0056R	AAATTTCATAATTTCAACAAGTTTTACATTTTTATAAGACCGTCTTAACATATATTCAGTTTCTGTAAATTTTCATAAATccaatttgagagacctgtgc				
Tb10.v4.0058		pPOTv4	N	F	4NTb10.v4.0058F	GTATTCCTGGGAGTATTTTTTATAAAGTCTCTTATCATTATTGTCTGCCATTTTTTTGTTTGCAGCAGCGGCTGACCGCAgtataatgcagacctgctgc				
Tb10.v4.0058		pPOTv4	N	R	4NTb10.v4.0058R	AGCGCATTTTCGTCGTTATTTGTCGTTTTAGCGAGCTGTGCTGCCGTTATTGCTAATAAAAAATACCTCATGGAGTTCATactacccgatcctgatcc				
Tb10.v4.0058		pPOTv4	C	F	4CTb10.v4.0058F	AAGGGAACTGCAAACCTAAAGAGGGAGAAGGACAGAAAACCCAAGGACCAAACGATGGAGCTGCGGGGGGGCAGCAGGGGggttctggtagtggttcc				
Tb10.v4.0058		pPOTv4	C	R	4CTb10.v4.0058R	TCCACATACTGCTTTATGACCCGGTTTTACATCCTTGTTTTCCGCTTTTCAGGCTTGCTGGACTTGGTGTTTACCGCAATccaatttgagagacctgtgc				
Tb10.v4.0065		pPOTv4	N	F	4NTb10.v4.0065F	GTTTTTCTCACCGCACAAGACAGAACAAAAAAGGCTAAAACACCTGTAGCCCCACCAAATAAGAGCCTAGGGGACCTACTgtataatgcagacctgctgc				
Tb10.v4.0065		pPOTv4	N	R	4NTb10.v4.0065R	CTTTGTGCAAAAAGCATAGCCAGCGCTAGAACAATCAGCTGTCTATTCGCCGGCCTGGACGTTTGAGTGATTTGCTTCATactacccgatcctgatcc				
Tb10.v4.0065		pPOTv4	C	F	4CTb10.v4.0065F	AAGGCAAAGGCACAAACACCACAGGGAGCAATTCTTTTGTCATTAACAAAGCGCCTCTTTTACTTGCAGTTTTGCTTTTTggttctggtagtggttcc				
Tb10.v4.0065		pPOTv4	C	R	4CTb10.v4.0065R	ATCTCGGCTGAATTTAGGTGTTAAAATATATCAAATAGCAAAATTTCAGCAAAGGAAAAAATTGAGGGGGGAAATTTGTTccaatttgagagacctgtgc				
Tb10.v4.0070		pPOTv4	N	F	4NTb10.v4.0070F	AGCGCAACCGTAAGCAAACGATACTAAGTCAAACAAAGAGCACCCCATCCTTTAGACAAGGGAAGAAAGTATACAAAGAAgtataatgcagacctgctgc				
Tb10.v4.0070		pPOTv4	N	R	4NTb10.v4.0070R	GATACCGCTGTTACGTTTAGCAGCGTCGTCGCTGCCAGCAGTATTAAATTCTGTCTTTGCTTTTTTTGGCTTTCACGCATactacccgatcctgatcc				
Tb10.v4.0070		pPOTv4	C	F	4CTb10.v4.0070F	AGTGTCGAAATGGTAGTTTTCTTCTAAACAAACAATTCGCCCTCAGCGTGGTTTCTGCTGCATTTGTGGCCTTGCTGTTTggttctggtagtggttcc				
Tb10.v4.0070		pPOTv4	C	R	4CTb10.v4.0070R	ATTTTTCGGTGAATTTTTAGGTGTTAAAACATATCAGAAGTTTTCAAATAGCAAAGTCTTTAAAGGGAGGGGGAAAAAATccaatttgagagacctgtgc				
Tb10.v4.0078		pPOTv4	N	F	4NTb10.v4.0078F	CTAAACAAATAAAAGACTATAGCAAAGTGCAAGCGCACCTAAACGACACAGTATCGCTGAAAACCCCAAGGAACGTTCAAgtataatgcagacctgctgc				
Tb10.v4.0078		pPOTv4	N	R	4NTb10.v4.0078R	GACATTGTTGCTTTTGGCTTGGTCTTCTGGCCCTCTGCGACCGGTGCGATTGAAAGAGCCACAAGGATATTTTTGAGCATactacccgatcctgatcc				
Tb10.v4.0078		pPOTv4	C	F	4CTb10.v4.0078F	ATACAACACGGCAGCAGCAAAAGAAGACTGGGAAACATCAGAAGGATTCGACGAACTCAAGATCTACAATGTTCAGGTCAggttctggtagtggttcc				
Tb10.v4.0078		pPOTv4	C	R	4CTb10.v4.0078R	TGAGACAGCTTTATTTGCGCATACGTCGCTGCCACTGCCATTACCTATTACTGGTTTACACGCCGAACTTCCTTGCTGCGccaatttgagagacctgtgc				
Tb10.v4.0082		pPOTv4	N	F	4NTb10.v4.0082F	AAGCATTTAAGCTACATTTCAACACATGATGTGCTTCATTAAAAAAAACGTGCTTCTATCGAGTAATTTTGCCGTTTATTgtataatgcagacctgctgc				
Tb10.v4.0082		pPOTv4	N	R	4NTb10.v4.0082R	CAAACAGAAATAATTAATAAAGTGTCAGAGAATCGCAAGATGGCATAGAAATAGTGAGCTTTAGTGACCCTTAAACCCATactacccgatcctgatcc				
Tb10.v4.0082		pPOTv4	C	F	4CTb10.v4.0082F	TCATTATTATTATTATTAAAAACCTAAAAAATGAACATAAAAGTGAGCAAATAAGAGAAAAAAGAAAACGTTTTATCCTAggttctggtagtggttcc				
Tb10.v4.0082		pPOTv4	C	R	4CTb10.v4.0082R	ATTTAAAATTTAATATTTTGAATAACACGAATTTTCAGTCAATATTTATGATAGTGACCTATAGGTGTAACGTTATCAGAccaatttgagagacctgtgc				
Tb10.v4.0088		pPOTv4	N	F	4NTb10.v4.0088F	AACTAGAAAAAAAAGTACTGCAAACTACAAAATAAACCTCAAACAGTACAAAGCAGAAGCGCCAGCTGAAGCACAGGAAAgtataatgcagacctgctgc				
Tb10.v4.0088		pPOTv4	N	R	4NTb10.v4.0088R	GCTGTGGTAAATACTAACAGCTTAACGAGTGCAGTTAGCGACATGGTTGCTTCCGCGACTTGTTCTAAGAAATCTAGCATactacccgatcctgatcc				
Tb10.v4.0088		pPOTv4	C	F	4CTb10.v4.0088F	ACAAAGTCACAAACACCACAGGAAGCAATTCGTTTCTTATTAACAAGGCCCCTCTTTTGCTTGCATTTTTGCTTCTAGCAggttctggtagtggttcc				
Tb10.v4.0088		pPOTv4	C	R	4CTb10.v4.0088R	AATTTTAGAAATTGCCACAAATTCTCAAAAATTAAGTAATTTTCTTAATTTTCCACAAGTAAAGGAAAATCCTAAAATGTccaatttgagagacctgtgc				
Tb10.v4.0089		pPOTv4	N	F	4NTb10.v4.0089F	GGCACTTTCTTTTTTCAACGTAAACAGTGAAATAGCCAGCCCTGCCTAACAACGACTGACTCAAGAAGCAAAAGTAGCTGgtataatgcagacctgctgc				
Tb10.v4.0089		pPOTv4	N	R	4NTb10.v4.0089R	ACGTTTGACGCCGTAGTCAATGTTCCTAGGTAGCATACTATTGCTACAACCGCTGTTATTACGGCGGTTGATGGTATCATactacccgatcctgatcc				
Tb10.v4.0089		pPOTv4	C	F	4CTb10.v4.0089F	GGAACGACAAAGCAGAAGATCCCAAGAAAAAGTGCACATTGAGTGAGGAAGACAAAAAACAAGTAGAAAAGGAAGAAAGAggttctggtagtggttcc				
Tb10.v4.0089		pPOTv4	C	R	4CTb10.v4.0089R	TTCAGTGCAATCTCCCTCTTTTTTTCTTTTTGGAGCATTTCTCTTCTTTCTTAATATCTGTTCCTCCATTTTGTTGTTCCccaatttgagagacctgtgc				
Tb10.v4.0095		pPOTv4	N	F	4NTb10.v4.0095F	AAAACAAGCCGGCTTAAGACCTAGAACTGCCATAAATGTCATACCAACAAGCATCCTTAGGTGCTGTAACAATAACGCTGgtataatgcagacctgctgc				
Tb10.v4.0095		pPOTv4	N	R	4NTb10.v4.0095R	GCCTTGCATGGTGTGGTTGCTGCTATTGCCGCTTTGGTGCTTTGACTGTCTGCGTTGGTTTCTGTTGGTGCCAGCAGCATactacccgatcctgatcc				
Tb10.v4.0095		pPOTv4	C	F	4CTb10.v4.0095F	ATGGAAAAACCACAAACACCACAGGAAGCAATTCATTTGTCATTAACAAGGCCCCTCTGTTGCTTGCAGTTTTGCTTCTAggttctggtagtggttcc				
Tb10.v4.0095		pPOTv4	C	R	4CTb10.v4.0095R	TTAAGCAAATAATAGCAAATTTACTCAAAATAATAGATTTCATAAAATTGAGAAACATTCTTTTTTTAAACACAATTTAAccaatttgagagacctgtgc				
Tb10.v4.0096		pPOTv4	N	F	4NTb10.v4.0096F	TAACCAATAGGTTACACACTATCAGCGCTTTCGAAGCCAATAGCTATATCTGTTCAGAATATAAGACGGCTAGATTCCAAgtataatgcagacctgctgc				
Tb10.v4.0096		pPOTv4	N	R	4NTb10.v4.0096R	AGCACCGCTTTAGTCCCTCTTGCTGTTCTGCTATGGCAGTTGAAAAACAGCAGTATTGTCAAAAACGCTCGCCATGTCATactacccgatcctgatcc				
Tb10.v4.0096		pPOTv4	C	F	4CTb10.v4.0096F	ATGCTTGCAAGGATTCCAGTTTTCTGCTCAATAAGAAATTGGCTCTGACTGCTTCGGCTTACGCGAGTTTCGTGACATTTggttctggtagtggttcc				
Tb10.v4.0096		pPOTv4	C	R	4CTb10.v4.0096R	TGTTATAACACATAAGATTTTATAATCTTTAACCAAACTTCTCTCACACTGGCAAATTTCATATAATTGAGAAAATTTTCccaatttgagagacctgtgc				
Tb10.v4.0099		pPOTv4	N	F	4NTb10.v4.0099F	ACAACATTGCGGCAAGCGACCTTCTAACGGAAGCAAAGCTGAAAGCAGTAACGCAAAAATTCGGGGTCTACACCAAAGCCgtataatgcagacctgctgc				
Tb10.v4.0099		pPOTv4	N	R	4NTb10.v4.0099R	AGTTTGATTAAAGACGCACAGGTTTTAGAGAAAGAGTCTGTGCCGTGCTGGGTTGGTGGGCATTTGTCGGTTCTCACCATactacccgatcctgatcc				
Tb10.v4.0099		pPOTv4	C	F	4CTb10.v4.0099F	TAAGCTGCAGTAGGGGCCCGGAAGCACAGAAAAAAGTGGAGACAACATCAGTATGCGAAGATAAGGAGCAAAATGCGTGCggttctggtagtggttcc	"Same as Tb427tmp.09.0006, Tb427tmp.09.0007"	Differs by 1 from Tb927.9.920		
Tb10.v4.0099		pPOTv4	C	R	4CTb10.v4.0099R	TTTCTTATTTACAAGGAAAAAGGAATCCTTTTTTCCTTTTTATTTGCACTAGGAGCCCTTCCATAATCACCCTCCATAACccaatttgagagacctgtgc				
Tb10.v4.0100		pPOTv4	N	F	4NTb10.v4.0100F	CACTCAAAGCAGGACCATTTTACAAGATTTAAGCTCTGAATAAAGCAGCAGAACAAAAAAGGGCTTAATACGTCAGGCTCgtataatgcagacctgctgc				
Tb10.v4.0100		pPOTv4	N	R	4NTb10.v4.0100R	TTTGCACCCTCTAGAATGTTCCCCGCATTTGCGGCCTGAAAGCCCACTAGCAGGAGCGCTATCGCGGTTGCAGATCGCATactacccgatcctgatcc				
Tb10.v4.0100		pPOTv4	C	F	4CTb10.v4.0100F	AATGTCAGAATTCAACTTTTCTCCTAACCAAAAAATTCGCCCTCACCGTGGTTTCTGCTGCATTTGTGGCCTTGCTTTTTggttctggtagtggttcc				
Tb10.v4.0100		pPOTv4	C	R	4CTb10.v4.0100R	GGGTACTTACGTGTTAAAATATATCAGAAAGTTTTTCAAGTAGCAAAGAAAATTTTAAAAATTGAGGGGAAATTTTTCTTccaatttgagagacctgtgc				
Tb10.v4.0107		pPOTv4	N	F	4NTb10.v4.0107F	TAAATTCATATCACCATTAATACGAATCGAACATCCCAAGATCCAACCCAGCAGCAGAAACTGCTTAGCAACAGCAGCTGgtataatgcagacctgctgc				
Tb10.v4.0107		pPOTv4	N	R	4NTb10.v4.0107R	AATAATAAAGCTGTGGCTACGCTTTTCATGCCAGATCTGATTGTTGTCCCTAAGGCGCTGTTACACGCTTGAACCGTCATactacccgatcctgatcc	"Differs by 2 from Tb427tmp.244.0050, Tb927.9.18050"			
Tb10.v4.0107		pPOTv4	C	F	4CTb10.v4.0107F	ATAAAACTGGAACCACAAACACCACAGGAAGCAATTCTGTTTTCATTAATGCGTCCCTTTTGCTTGCAGTTTTGTTCCTGggttctggtagtggttcc				
Tb10.v4.0107		pPOTv4	C	R	4CTb10.v4.0107R	GAAACTTTTAGAGAACTTTCTCGAAATAGCATAGTTTCATAAATTTCAAAAAATTAAACGAAAAAATTTCGAAAAAGTAAccaatttgagagacctgtgc				
Tb10.v4.0117		pPOTv4	N	F	4NTb10.v4.0117F	TCTTTACGTGAGTGACACAATTGCGCGGCGGCAAACGATATCCACGAACACAACTATTTATAACACGAAGGAAGAAACCAgtataatgcagacctgctgc				
Tb10.v4.0117		pPOTv4	N	R	4NTb10.v4.0117R	AGAGCTTCTGTCGGTTTCAGCAGCAAAAGTAATAGTACTGCGGACACTGTTGTAGTTTTAGCCGGCTTCTTGCTTAGCATactacccgatcctgatcc				
Tb10.v4.0117		pPOTv4	C	F	4CTb10.v4.0117F	ATGATAAAAAACCGGGGGCGAAAGATTCTTTCCAAAATCTGAAACTGACAAGAAGGATGAAAAGTCGTTTTCTAGCAATGggttctggtagtggttcc				
Tb10.v4.0117		pPOTv4	C	R	4CTb10.v4.0117R	TTTCATAAAATTAATCAACAATTCTTAGAATGGTTAAATACTACAAAAATAAACGCAAAAAACCTGAGGAACAAAAACTCccaatttgagagacctgtgc				
Tb10.v4.0122		pPOTv4	N	F	4NTb10.v4.0122F	AAAGCAAACCTGACACAACGTTGTTTCTGCTCACAGCTGCTCAGAATAAGAAAAGCAAAGGAAGTACCAGCGTCTGAAACgtataatgcagacctgctgc				
Tb10.v4.0122		pPOTv4	N	R	4NTb10.v4.0122R	CTTTCCGCTACTTTCTGCGCGCTCGATATGCCGACCTTGAGAACTATATATATGGTAGTAAACAGGAGGGTTGACCTCATactacccgatcctgatcc				
Tb10.v4.0122		pPOTv4	C	F	4CTb10.v4.0122F	TAAACTTTTATGAATTATTTGTAGAAGTGTTTTTGCTAAATTTTATAAAATTTATGAGACTTGCAAAAATTGCGCAATTTggttctggtagtggttcc				
Tb10.v4.0122		pPOTv4	C	R	4CTb10.v4.0122R	CATAGTCCATTTTTGTACCAAAATTACATTTTCTTTGTCTTTTAAAAATATGCCAATTTTTATTACAAGTTTAAAACATGccaatttgagagacctgtgc				
Tb10.v4.0128		pPOTv4	N	F	4NTb10.v4.0128F	TATATAATGATACTACATATGGGTGTGTATATTTATTACTTTGTATTTCTGTGTGAGACGTGTTTTGTGTGCGGGCATATgtataatgcagacctgctgc				
Tb10.v4.0128		pPOTv4	N	R	4NTb10.v4.0128R	TTTCGAATATGTTTTTTTTTTGTCTTGAGCGTGAACAGACAACTGGAAGAGACGGAGGTATAAAGAGCATTTATATACATactacccgatcctgatcc				
Tb10.v4.0128		pPOTv4	C	F	4CTb10.v4.0128F	CCACAACGTGGGGCTCGAGGGGCACTTTACGTCCCGAGGCGCTGAACTTTGATGCTTGGAATTTTGTGCTCAGGGACTTTggttctggtagtggttcc				
Tb10.v4.0128		pPOTv4	C	R	4CTb10.v4.0128R	ATGTAGCCCCAACAACTCGACGCAACGCAACGTAACACAATACACATGCACATACACACGCACACACACGTATGACTTCTccaatttgagagacctgtgc				
Tb10.v4.0130		pPOTv4	N	F	4NTb10.v4.0130F	Cgtataatgcagacctgctgc	5'UTR WARNING: Partial sequence retrieved | length=1	Found only 1 5'UTR nucleotide		
Tb10.v4.0130		pPOTv4	N	R	4NTb10.v4.0130R	ATGCAATATGTAAGGTGTTTTGGTGCAAAACACGCATTCTTGCATAACATGCACAACGTTGCATGTTTGTTCACAAATTGactacccgatcctgatcc				
Tb10.v4.0130		pPOTv4	C	F	4CTb10.v4.0130F	CCACATTGTGCATGTTATGCAAGAATGCGTGTTTTACACCAAAACACCTTACATATTGCATTGCAACACTGTTTTTGCGCggttctggtagtggttcc				
Tb10.v4.0130		pPOTv4	C	R	4CTb10.v4.0130R		3'UTR WARNING: Partial sequence retrieved | length=0	Found only 0 3'UTR nucleotides		
Tb10.v4.0131		pPOTv4	N	F	4NTb10.v4.0131F	Ggtataatgcagacctgctgc	5'UTR WARNING: Partial sequence retrieved | length=1	Found only 1 5'UTR nucleotide		
Tb10.v4.0131		pPOTv4	N	R	4NTb10.v4.0131R	TTGGTCCCTTTCGCCTTTCTCTCGGCAATTGCAGTCATGATTGCGATCTTTTCCTTTAAAAGTTTCTCAATTAACTCCACactacccgatcctgatcc				
Tb10.v4.0131		pPOTv4	C	F	4CTb10.v4.0131F	AGAAACTTTTAAAGGAAAAGATCGCAATCATGACTGCAATTGCCGAGAGAAAGGCGAAAGGGACCAATAATAAGCTAGGAggttctggtagtggttcc				
Tb10.v4.0131		pPOTv4	C	R	4CTb10.v4.0131R	GTTCTTTTTGTGTTGATGCATCTTCAACGACTGTTAACTCTGATTTTTGTCGCACGCACGGATATAGCTATTTCGCACTGccaatttgagagacctgtgc				
Tb10.v4.0132		pPOTv4	N	F	4NTb10.v4.0132F	TAGCGGCCTTCAGCAGGAAGTTTCTCTCTATCTCCAATTCACCCTTGTTCAATTCATGTATTTTTGAACCACGTAAGAAAgtataatgcagacctgctgc				
Tb10.v4.0132		pPOTv4	N	R	4NTb10.v4.0132R	GCTTCGTCGTCTGCAACAGTTAGTGTGGTGGTTACGGTTGCCGTCGCCAGAATCACTAGTATTGCGGCTTGCGCAAACATactacccgatcctgatcc				
Tb10.v4.0132		pPOTv4	C	F	4CTb10.v4.0132F	TCAGCATGGTTTCTGCTGCATTTGTGGCCATTCTAACGCTGTATAATTTTCAATATATTAAGTGTTCCTGCTACATTTTAggttctggtagtggttcc				
Tb10.v4.0132		pPOTv4	C	R	4CTb10.v4.0132R	TTAATATGTTATGTTTTCATTATTTTGATAATTTTAACATTTTCGTTAAAAACATAAAGATATATCAAATTTTTTTAATTccaatttgagagacctgtgc				
Tb10.v4.0134		pPOTv4	N	F	4NTb10.v4.0134F	AAAGGTGAATCTGTCGGACCACCAGCAGTGAAAACATAAAACAAAGCGGGCTTGAGACGAATGTCTAACATCACATAAAAgtataatgcagacctgctgc				
Tb10.v4.0134		pPOTv4	N	R	4NTb10.v4.0134R	TTGGACATTTTTTTCTTGTGTGATCTTTGTTGTAAGGGGGTAACTCTATGCGATAGGTTTGCCTTCGAAATTGTTGACATactacccgatcctgatcc				
Tb10.v4.0134		pPOTv4	C	F	4CTb10.v4.0134F	AGAAAGATGAAAAATCGTTTTCTAGCAATTTGAGAGTTTCTGTTCCTCAGGTATTTGCTGCATTAGTTCTGGAAATTTTTggttctggtagtggttcc				
Tb10.v4.0134		pPOTv4	C	R	4CTb10.v4.0134R	ACACTTATCAAATTATGGCAATTATATAACATTCAGAAAATTCTCTCAAATTCATAAATATCATAATTTGAGCAAGAATCccaatttgagagacctgtgc				
Tb10.v4.0135		pPOTv4	N	F	4NTb10.v4.0135F	TGTTTCGAAAAACGTTAAGAGAGGTTTAACTAGTGTATAAAATATTACAGCGATCTCAAAAGCCTCTAAGCACCACCGAGgtataatgcagacctgctgc				
Tb10.v4.0135		pPOTv4	N	R	4NTb10.v4.0135R	ATGTTTTTGGAGTCGCCGGGTGCTGCATCCGTGTAGGCAGATGCCGTGATTAGCAGCATTGCCAGCGCCAGGGCTTGCATactacccgatcctgatcc				
Tb10.v4.0135		pPOTv4	C	F	4CTb10.v4.0135F	GAGAGCAAGAAACAACAGAGAAATGCAAGGATAAGAAAAAGGATGAATGCAAGTCTCCGGATTTTAAGTTGCAAGGAAGAggttctggtagtggttcc				
Tb10.v4.0135		pPOTv4	C	R	4CTb10.v4.0135R	AGGGATTAAAAAAATAAGGCCAAAAAAGCAGCCATACTCAGATCCAATTTCTTATTTTCGATAAAACTGGAATTCTTTAAccaatttgagagacctgtgc				
Tb10.v4.0139		pPOTv4	N	F	4NTb10.v4.0139F	GAACGCTGTGCAACCAACAAAATGCAAGCGCACAGAAAAGTTAGTATGTAACAAAGAATACGCTGTGACCAAAAGGAATCgtataatgcagacctgctgc				
Tb10.v4.0139		pPOTv4	N	R	4NTb10.v4.0139R	GAGAGCATTTGTCTTTTGGCTTCTTCGACTCTATTGCTTTGAGTTAGACTATTGAAAGCATCGCGTGGTTGCATTTTCATactacccgatcctgatcc				
Tb10.v4.0139		pPOTv4	C	F	4CTb10.v4.0139F	TAGGGGTTTTAGCATTAAGAATTTTTCCTCAAATGTATGAAATTTACGAACTTCTGAAGATTTGGTATTTTGATAGAATTggttctggtagtggttcc				
Tb10.v4.0139		pPOTv4	C	R	4CTb10.v4.0139R	GTCTCTTTGATTATATTTTGTAAATTAGTAAAAAGATGAAAATTAAAGTGTTAGAATATATAAAATTGTTTGCAAATTTAccaatttgagagacctgtgc				
Tb10.v4.0142		pPOTv4	N	F	4NTb10.v4.0142F	ACTCCTCAGAACAAAGAATTATAGCTTCACAGCGACGACACAAAGCCGCGATAACGACAAAGCGACGCACTCGCCACAAAgtataatgcagacctgctgc				
Tb10.v4.0142		pPOTv4	N	R	4NTb10.v4.0142R	TTGTCCACTCTGAGGCTTAGTATAAATGCTATGGCTGCCATGTTGCGCTGTTGCGTGCTGCTTGCTGATGAAAGCAGCATactacccgatcctgatcc				
Tb10.v4.0142		pPOTv4	C	F	4CTb10.v4.0142F	AAGAAATGTGCCCAAATGGTAGTTTTCTAGTAACCAAACAATTACCCGTGATGGTTTGTGCATTTGTGGCCTTGCTTTTTggttctggtagtggttcc				
Tb10.v4.0142		pPOTv4	C	R	4CTb10.v4.0142R	GAATTTAGGTGCTAAAATATATCAAAAGTCTTCAAATAGCAAAATTTTAGCAAATGAAAAATTGAAGGGGAAAATTTCTTccaatttgagagacctgtgc				
Tb10.v4.0145		pPOTv4	N	F	4NTb10.v4.0145F	GCATAGCACACAAGCTAACTACTTGGTTGTGAGTTTAAAACAAACTAGCGACAACGACAAAGGAAATTTCAAGCAGCCCTgtataatgcagacctgctgc				
Tb10.v4.0145		pPOTv4	N	R	4NTb10.v4.0145R	TCGGCGATACCTGCCCAAATCCGTTGTTGGATTATTGTTGTGAGAACAGCTGCTAGTCGGACGCACAAAAGGCACCGCATactacccgatcctgatcc				
Tb10.v4.0145		pPOTv4	C	F	4CTb10.v4.0145F	ATGGGAAAACAACAAACACCACAGGAAGCAATTCTATTGTAATTCATAAAACCCCTTTTTTGCTTGCATTTTTGCTTTTTggttctggtagtggttcc				
Tb10.v4.0145		pPOTv4	C	R	4CTb10.v4.0145R	AAAAAATTAATTATTTTCCCGGTAAACTTACGTGTTAAAATATATCAAATAGCAAATTTCGTTTAAAAAGGGGGGAGAGAccaatttgagagacctgtgc				
Tb10.v4.0152		pPOTv4	N	F	4NTb10.v4.0152F	ACTAGGTTGTCGAAGAAGTGAACTTAGAAGCACACATCAGCCCTGGGTGCCGCGAAATACCGCCAGAAAAAGGTCAAAAAgtataatgcagacctgctgc				
Tb10.v4.0152		pPOTv4	N	R	4NTb10.v4.0152R	AGTACAGTTGTTGTTGCGATTGCATTTGTTATAGCGTTTTGGAGCTGCTGCTTCCTGTTCGTTAGCGACAGCATGGACATactacccgatcctgatcc				
Tb10.v4.0152		pPOTv4	C	F	4CTb10.v4.0152F	GTCGCTCTTTAATTTTTCTTGTAAATAAGAAACTTGCTATGATGACTACTGGTTTTGTCAGTTTACCGTTTTTAAATTTTggttctggtagtggttcc				
Tb10.v4.0152		pPOTv4	C	R	4CTb10.v4.0152R	TTCGATAGAAAAGTGTTAAAATATATTAAATTTTATAAAGTTACATAAGTTTATTAAACTAAGCAAAAATCCTTCCTAATccaatttgagagacctgtgc				
Tb10.v4.0159		pPOTv4	N	F	4NTb10.v4.0159F	AACAGCGGAGGAAATAAAACAAAAACAACATGCTGAGGAGGCTGCTGACCATAAGCCTAGCGCTGTTACTTCAACAACCAgtataatgcagacctgctgc				
Tb10.v4.0159		pPOTv4	N	R	4NTb10.v4.0159R	TTCTTCGCTTTGTTAGAATATGTGCAGAATGATGTCGCTACTGAAAGCTTAAGTGGCCGTTTGTCGTTTGTTCCCTGCGCactacccgatcctgatcc				
Tb10.v4.0159		pPOTv4	C	F	4CTb10.v4.0159F	ACCATAACAATATGCCAAGCAATGTACGTCAGCGGCGGCATCGACAGACTGATGGGAGGTCTAAAAAGGCACATGTCAACggttctggtagtggttcc				
Tb10.v4.0159		pPOTv4	C	R	4CTb10.v4.0159R		3'UTR WARNING: Partial sequence retrieved | length=0	Found only 0 3'UTR nucleotides		
Tb10.v4.0163		pPOTv4	N	F	4NTb10.v4.0163F	GTCCATTACCACCACCAAAATCAAAGGATAGGGAGAACATAAAAACACTCTGAATAATTTCCGAATAACGGCGGCAGAACgtataatgcagacctgctgc				
Tb10.v4.0163		pPOTv4	N	R	4NTb10.v4.0163R	AGGCCAGCATTTTCGGCTGGTCTGCCATTTCTGCAGAGTAAGCCAAGGAAGGAAATGAACAGGAAAATCAGATGTGTCATactacccgatcctgatcc				
Tb10.v4.0163		pPOTv4	C	F	4CTb10.v4.0163F	CTTGCAAAGATTCCTCTATTCTAGTAAACAAACAATTCGCCCTCACCGTGGTTTCTGCTGCATTTATGGCCTTGCTTTTTggttctggtagtggttcc				
Tb10.v4.0163		pPOTv4	C	R	4CTb10.v4.0163R	TTTTACTAATATTCATATTTTATCCAAAAGTGTTATAATTTATCAAAAATTCTTTAAAGAAAAAAGGGGGAAATTTTGTTccaatttgagagacctgtgc				
Tb10.v4.0178		pPOTv4	N	F	4NTb10.v4.0178F	ACCAGCTTTTTGTCCCTCAAAGATCTCGACGGACTTTTGTAATTTTCAAAAGAAGCAGAGAAAGCTAACTAATACGAGAAgtataatgcagacctgctgc				
Tb10.v4.0178		pPOTv4	N	R	4NTb10.v4.0178R	TTTTCGCCTGCACCGGGGTTTCCGTCTGATGGCCGTGATGAAAGTGCTAGCGCCGCCGCTATTGCTAGTAATTGCCACATactacccgatcctgatcc				
Tb10.v4.0178		pPOTv4	C	F	4CTb10.v4.0178F	TTCTCCTCAATAACAAATTGGATTTGACTGCTGCTGCTTTTTTGATTTTTGTAGATTTTCAAAATTCTAAGAAGTTTTCTggttctggtagtggttcc				
Tb10.v4.0178		pPOTv4	C	R	4CTb10.v4.0178R	ACCACTTTACACCTATAGGCTAGTACGATACACATTTTATCATAATTTAATATTTTTCACATTCTCAAATTTTCATAAAAccaatttgagagacctgtgc				
Tb10.v4.0188		pPOTv4	N	F	4NTb10.v4.0188F	CACCACTGACTTCTTTCCTTAATGTTTTATGTAATTTTCTAACTCATAAGAAGCTCGGCTTAGTATGTCAATAGAGTCCTgtataatgcagacctgctgc				
Tb10.v4.0188		pPOTv4	N	R	4NTb10.v4.0188R	AGCGAAACAAGTATATTAATCACCATAACAATAAAGGATAAACAGCCTATTATTGCATAAATTCTTTCTATATTCTTCATactacccgatcctgatcc				
Tb10.v4.0188		pPOTv4	C	F	4CTb10.v4.0188F	AGGTAACATGGTATGTCGAAGGTTACGCAAATCTATTGTCAAGAGACGTTGTAGCAGTCTTGTATACTTTTCGCTACTTAggttctggtagtggttcc				
Tb10.v4.0188		pPOTv4	C	R	4CTb10.v4.0188R	AATCATTATGTCCTCGTTGAGAACGCGGAAATCTACATAATCTTCAAATCTACGGAAAGATATACGGTTCTCTACGAGCTccaatttgagagacctgtgc				
Tb10.v4.0189		pPOTv4	N	F	4NTb10.v4.0189F	GAAACAAACATCCAGTAACAAGGGTTCCACCCGCCGTAACCCACTGAACTTAAAAGGCGAGTGCAGCAGAACACACAGCTgtataatgcagacctgctgc				
Tb10.v4.0189		pPOTv4	N	R	4NTb10.v4.0189R	CTGTCACCTTTTGCTGCGCGAGCCCTGATGTTTACGTCCGCCCAAATCGCTGCCAGTACTAGGCTGAAGATTGCGCGCATactacccgatcctgatcc				
Tb10.v4.0189		pPOTv4	C	F	4CTb10.v4.0189F	TTAGGCGCAGAAACGACAGTTTCCTCGTAAATAAGAAATTCTCTATGATTGCTTCTTCAATTCGGAGTCTGGTACAAATTggttctggtagtggttcc				
Tb10.v4.0189		pPOTv4	C	R	4CTb10.v4.0189R	AAATATAGTGAATTTTCTGGGATGGAAAATTTCACTAATTTTATTAAAATTCACATACTTGAGCAAAAATCCTCAGAAAAccaatttgagagacctgtgc				
Tb10.v4.0194		pPOTv4	N	F	4NTb10.v4.0194F	AAATGTGCATTATTGCCTATTATTGTACATTATGGCGTAAAATGCACATTGTTTCCAATTATTGCACATTATGACTTAAAgtataatgcagacctgctgc				
Tb10.v4.0194		pPOTv4	N	R	4NTb10.v4.0194R	ATTTTACGCCATAATGTGCAATAATTGGAAACAATGTGCATTTTAAGTCGTAAAGTGCAATAATAGGCAATAATGTGCATactacccgatcctgatcc				
Tb10.v4.0194		pPOTv4	C	F	4CTb10.v4.0194F	TATGGCGTAAAATGTGTATTATTGCCTATTATTGCACATTATGGCGTAAAATGAACATTGTTTCCAATTATTGCACATTAggttctggtagtggttcc				
Tb10.v4.0194		pPOTv4	C	R	4CTb10.v4.0194R	AGTCGTAAAGTGCAATAATAGGCAATAATGCACATTTTACGCTACAATGTGCAATAATTATCAATAATGCACATTTTAAGccaatttgagagacctgtgc				
Tb10.v4.0195		pPOTv4	N	F	4NTb10.v4.0195F	TTATGACTTAAAATGTGCATTATTGATAATTATTGCACATTGTAGCGTAAAATGTGCATTATTGCCTATTATTGCACATTgtataatgcagacctgctgc				
Tb10.v4.0195		pPOTv4	N	R	4NTb10.v4.0195R	TAATGTGCAATAATTATCAATAATGCACATTTTACGCCATAATGTGCAATAATTGGAAACAATGTGCACTTTACTGCCATactacccgatcctgatcc				
Tb10.v4.0195		pPOTv4	C	F	4CTb10.v4.0195F	AGTGCACATTGTTTCCAATTATTGCACATTATGGCGTAAAATGTGCATTATTGCCTATTATTGCACATTATGGCGTAAAAggttctggtagtggttcc				
Tb10.v4.0195		pPOTv4	C	R	4CTb10.v4.0195R	GCACATTTTAAGTCATAATGTGCAATAATTGGAAACAATGTGCATTTTACGCCATAATGTGCAATAATTGGAAACAATGTccaatttgagagacctgtgc				
Tb10.v4.0196		pPOTv4	N	F	4NTb10.v4.0196F	AAATGTGCATTATTGCCTATTATTGCACATTATGGCGTAAAATGTGCATTATTGCCTATTATTGCACATTATGACTTAAAgtataatgcagacctgctgc				
Tb10.v4.0196		pPOTv4	N	R	4NTb10.v4.0196R	ATTTTACGCCATAATGTGCAATAATTGGAAACAATGTGCACTTTACGCCATAATGTGCAATAATTGGAAACAATGTGCATactacccgatcctgatcc				
Tb10.v4.0196		pPOTv4	C	F	4CTb10.v4.0196F	ATGGCGTAAAATGCACATTGTTTCCAAATTATTGCACATTATGGCGTAAAGTGCACATTGTTTCCAATTATTGCACATTAggttctggtagtggttcc				
Tb10.v4.0196		pPOTv4	C	R	4CTb10.v4.0196R	CGCCATAATGTGCAATAATTGGAAACAATGTGCATTTTACGCCATAATGTGCAATAATTGGAAACAATGTGCATTTTAAGccaatttgagagacctgtgc				
Tb10.v4.0200		pPOTv4	N	F	4NTb10.v4.0200F	ACCCATACCTTCCAACGGCACTATAAGAATGAGCGAAACGCAGTAACAAGCGGAGCTGCGTCTTCCATAAGATTCAATTCgtataatgcagacctgctgc				
Tb10.v4.0200		pPOTv4	N	R	4NTb10.v4.0200R	ATTACAGGGTTTACTCTTATATTTTCTTGCTGGAGGACATCAGGAATGAAAACCGGCACATTATCATTGGTTTGGTTCATactacccgatcctgatcc				
Tb10.v4.0200		pPOTv4	C	F	4CTb10.v4.0200F	AAAAGTGCTCTGATTATGGCAACCAACAGGAGTGTGAGAAAGCTAATGATGGAATTCCAGCAGGGCAACCTCGTAAATGTggttctggtagtggttcc				
Tb10.v4.0200		pPOTv4	C	R	4CTb10.v4.0200R	TACAATTTATTATAGACAAGTAAACTGGAATCACGGCATTTAAAGCCTTTATCACCTCCACTCTTGTCCTCACAAATCCAccaatttgagagacctgtgc				
Tb10.v4.0209		pPOTv4	N	F	4NTb10.v4.0209F	TTTCTTACGCAACGCAATCCAAATTAGGCCGTGCGCAAACCCGCCGAGGAAAAGAGACTTCGAACCTCAAAACATAAGAAgtataatgcagacctgctgc				
Tb10.v4.0209		pPOTv4	N	R	4NTb10.v4.0209R	AGCGCCGGGCCGGTTCCCCAACACGTTGTTGCAGCGTGTGTGAGACACACTAGTAATATTTTTGCTGTTGGTGTAAACATactacccgatcctgatcc	Same as Tb927.10.16220			
Tb10.v4.0209		pPOTv4	C	F	4CTb10.v4.0209F	TACTCAACAAACAATTCGCCTTGATGGTTTCTGCTGCATTTGTGACCTTGCTTTTTAAAATTTACCCATCCTTTTCTTGCggttctggtagtggttcc	Same as Tb927.10.16220			
Tb10.v4.0209		pPOTv4	C	R	4CTb10.v4.0209R	ATGAAATTTTTAAATTCTCAAAATTTTCTGAATTCTGAAAATTTAACGTATTCGTTGAAAGTGTTAAAATATATAAAATTccaatttgagagacctgtgc				
Tb10.v4.0211		pPOTv4	N	F	4NTb10.v4.0211F	TGAACCCTACTTGTTTTACTTAATCAATAAACAACAAGACAGCCATAATTTTAGCAAGTCAAGGAACCTCCAAGCCCACGgtataatgcagacctgctgc				
Tb10.v4.0211		pPOTv4	N	R	4NTb10.v4.0211R	GCGTTTACTAATAGCGTTATTAACATGACTAGCAGGGTGTTCATCGTCGCCGTATCGGCCTTTGCGCCTCCTGAGGACATactacccgatcctgatcc	Same as Tb927.10.16240			
Tb10.v4.0211		pPOTv4	C	F	4CTb10.v4.0211F	AACATCAAACAGGAGGAACACTTACTGTTAACTGCTCCGGCCATAATAACAGACCAGATAGTAGTGAAAAGAAAATATTGggttctggtagtggttcc	Same as Tb927.10.16240			
Tb10.v4.0211		pPOTv4	C	R	4CTb10.v4.0211R	ACTACCATTTCGACACTTTTCCGTATCCTTGTCATTTTCACCACCTTCTCCTTTTTTCCATCCACAAACAGGGCTAGATTccaatttgagagacctgtgc				
Tb10.v4.0213		pPOTv4	N	F	4NTb10.v4.0213F	TATGCACCTATAATGCGTTCTGTGTTCAGTGAAATGTACATGTTTGATTTCGTGCCACTTCGTGTGTAGCGGTGTAGCAGgtataatgcagacctgctgc				
Tb10.v4.0213		pPOTv4	N	R	4NTb10.v4.0213R	CAGCGACCTTCGTCTTCGGCGCTGCCAACGCAGATTAAAAATGTTGACAGAAATACCCATCGCGGAACCATAACCTTCATactacccgatcctgatcc				
Tb10.v4.0213		pPOTv4	C	F	4CTb10.v4.0213F	TCTGCGAAATCCACGAAAATTTTACTTCATTGCTGTTCGACACCAATCTGTCTGACGGTTTGAATAGTAGGTCTACCGCTggttctggtagtggttcc				
Tb10.v4.0213		pPOTv4	C	R	4CTb10.v4.0213R	CATAGGTGCGTGCGAACTCGCACAAAAGAATGTGTGCAAGCACATCGGTGGACAGGAGAAAATGTATATAAACATATTTGccaatttgagagacctgtgc				
Tb10.v4.0215		pPOTv4	N	F	4NTb10.v4.0215F	CGATAATATCTTGCAGGAAGTTCCGTCCAGAGTGGTATCCAGTTGCAATATCAATGGAATGAATTGCATCCAGCCATGCGgtataatgcagacctgctgc				
Tb10.v4.0215		pPOTv4	N	R	4NTb10.v4.0215R	CCGCTACTGAGGCTTGCTTTTCGTGTGAGTGTGGTATAACATTTTCCTTTTTTGGGAGCTATGTAATTTCTTTTTGCCATactacccgatcctgatcc				
Tb10.v4.0215		pPOTv4	C	F	4CTb10.v4.0215F	AACTGCCACGAAGCACAGTGCGGTATCTCAGATGTGTGACAGTTTCCGTCAGCAAGTCGGTTCTTTTAATGTTTTTGATGggttctggtagtggttcc				
Tb10.v4.0215		pPOTv4	C	R	4CTb10.v4.0215R	TCGATAATTTGGGAAGATATTCCCCGTTATAAGTCCCGGTTTCCCTCACACTGAGGCCGCACATTCCTTCCAATTGTATCccaatttgagagacctgtgc				
Tb10.v4.0217		pPOTv4	N	F	4NTb10.v4.0217F	TTCTTACTTCTGCATATACTCATCATTTTTTTCCAAATATTTTTTCTGCTTTGTGAAGCAACAATAGAGGGAGGAGAGACgtataatgcagacctgctgc				
Tb10.v4.0217		pPOTv4	N	R	4NTb10.v4.0217R	GATATGGCTGCGCTTGCACCTGTAGCGATGGGAATAGACGTGCTTATCGTCAGCAATAGGGTTACGGCAACGTGAAGCATactacccgatcctgatcc				
Tb10.v4.0217		pPOTv4	C	F	4CTb10.v4.0217F	AAATTAATCCAAAAAGAGACAATGTAGACCACAAAGGACAAGCGATGGTGTTATCGGCGATACTGATCTTCATGTCCTGCggttctggtagtggttcc				
Tb10.v4.0217		pPOTv4	C	R	4CTb10.v4.0217R	CTTAGCTTTTCATGTATTTTGCACGGTTGACTTCGTATTCGATCGTTGCACGGTTACAGACGAGCGTGGAGCAGTGGGTGccaatttgagagacctgtgc				
Tb10.v4.0218		pPOTv4	N	F	4NTb10.v4.0218F	TTGCACCTCTGAAACTTACCGCCCTCGTGTGCTAGTTTTTATGCGTCTTCCCCCTTTATTTGTCCAGGGAAGTAAGGGTGgtataatgcagacctgctgc				
Tb10.v4.0218		pPOTv4	N	R	4NTb10.v4.0218R	GTACATTGATGATCCTCTGCGGCATCGCTACGGGTCATAAAAACAAAAAAAATTAACCACCACCCTATCTTAGCGTTCATactacccgatcctgatcc				
Tb10.v4.0218		pPOTv4	C	F	4CTb10.v4.0218F	ACGAGGTCCACAGCAGCTTTACTTCTCTGCTACTCGACGCCAATACCACTGAAAAGGTAAGCAGGGCTAATTTTACCATCggttctggtagtggttcc				
Tb10.v4.0218		pPOTv4	C	R	4CTb10.v4.0218R	ACAAGGGTGCCAGCAAACACGCAACGAAGAACGTATGAAAACAGGCTGATGGCAGGAAGTAGTGTATTTACACGTGTTTGccaatttgagagacctgtgc				
Tb10.v4.0221		pPOTv4	N	F	4NTb10.v4.0221F	ACATCAGAGAAATGTTCGACGATTGGCTTGGGAGTGTTCCCCTTTTTCAGCTGGATGATTGAATGAAGTCTCACTAAAGCgtataatgcagacctgctgc				
Tb10.v4.0221		pPOTv4	N	R	4NTb10.v4.0221R	GAGGCATAAGCTTCCTTTGTATCAACAATTTGTGCCCAACATTTTTTACTCAGTGCACTTTTTTTTTTTTTTACGTGCATactacccgatcctgatcc				
Tb10.v4.0221		pPOTv4	C	F	4CTb10.v4.0221F	CCATCACATTAATAGTGTCTCCTTTATTCTACCATCGGCGTTGTATATCACAAAGTTTCAATGACAAGGCAAATCATGAGggttctggtagtggttcc				
Tb10.v4.0221		pPOTv4	C	R	4CTb10.v4.0221R	AGTATCCATCCAATTTCGTTCATCAAGAAAAGACAGTATCTGGAGAACGTCAGTGCAAGTGTATCTTGTAAACCAAACAAccaatttgagagacctgtgc				
Tb10.v4.0245		pPOTv4	N	F	4NTb10.v4.0245F	ACGCGGGCCGTACTTTCGTCGGTGCGAGACTCCCCACCCGGTGGTATGAATGGCGGGCACCACTGAGTACACGTATAGCCgtataatgcagacctgctgc				
Tb10.v4.0245		pPOTv4	N	R	4NTb10.v4.0245R	TCTCTGCAGCGCGCCAGTGTTACCCATTCGCTCGCTCGCGCTGCCTCCTTTGTAAGCCCTCTTCTGCACATGCCGCTCATactacccgatcctgatcc	Same as Tb927.10.6890	Differs by 1 from Tb427.10.6890		
Tb10.v4.0245		pPOTv4	C	F	4CTb10.v4.0245F	CATACCCCTTCACACACCTATTATGTATTGTACCTGCACCATCACGTGATGAGCATTCAATTCACATCGCGACACACCGAggttctggtagtggttcc	Same as Tb927.10.6890			
Tb10.v4.0245		pPOTv4	C	R	4CTb10.v4.0245R	GCACAAGCGCACAAGCACGTAGGCATCTCAGCTGTTCTTTCTCGATTTAATTTATTCCATTCGTAGCTCACTCATTCGAAccaatttgagagacctgtgc				
Tb10.v4.0246		pPOTv4	N	F	4NTb10.v4.0246F	ATTTAAGGCATCATTTAATCCCTCTTTTTCTGATGATTTTTTTTTCTGGCTTTACGTAGTTTATAGTAGACTTTTTAGGTgtataatgcagacctgctgc				
Tb10.v4.0246		pPOTv4	N	R	4NTb10.v4.0246R	GGGCACGTCGCGGCTCCAGGATAGTCGAAGGCGGAAGCCCCGTTGTCACAATATAACTTCCCCTCACTTGGACCTCCCATactacccgatcctgatcc	Same as Tb927.10.6900	Differs by 1 from Tb427.10.6900		
Tb10.v4.0246		pPOTv4	C	F	4CTb10.v4.0246F	ACGAGGTACCACCGGAGGGCGTTGAGGTTGCGGCCGCAGCCGTTGATGCCTTTTTTGGTCGAGGAGGGTCGCAGGCAGACggttctggtagtggttcc	"Same as Tb427.10.6900, Tb927.10.6900"			
Tb10.v4.0246		pPOTv4	C	R	4CTb10.v4.0246R	GGATGTATATCATGTGCAGGGAAAGTGAACAAACCCAACCAAATTTCTGACGCTGCCACCACATCCCTCCAGAACATCGGccaatttgagagacctgtgc				
Tb10.v4.0247		pPOTv4	N	F	4NTb10.v4.0247F	GTTTCGAATAGACACACGGCGAAAGGTGAAGGGACGTGTGTTACATTGAGTAAAATTGCAGAGGCACAGTATCGTTGATTgtataatgcagacctgctgc				
Tb10.v4.0247		pPOTv4	N	R	4NTb10.v4.0247R	TTCACATCGCCATTCACACCATTGGCATCACGTTCACGGGCAATGAGCAGGGAAAGTGGGCCACGAGATCCGGCCGACATactacccgatcctgatcc	"Same as Tb427.10.6910, Tb427.10.6950, Tb927.10.6910, Tb927.10.6950"			
Tb10.v4.0247		pPOTv4	C	F	4CTb10.v4.0247F	AGGGGGGCGAACTTGGGATATTCACGCCATCCTTCTTTGTGAAGGCGCGTAAACCGCGTCTTGGGGAAGAGCTGTCGTGCggttctggtagtggttcc	"Same as Tb427.10.6910, Tb427.10.6950, Tb927.10.6910, Tb927.10.6950"			
Tb10.v4.0247		pPOTv4	C	R	4CTb10.v4.0247R	GAAGCTGAAGGGCACTCTCACATATGGAGCAAATGAGACTGCTACCCTCTAAAGAAAACACCAATAGTCCCCGGCCACAGccaatttgagagacctgtgc				
Tb10.v4.0248		pPOTv4	N	F	4NTb10.v4.0248F	TAATAAGGTCGGGGGTGTGAAGAAACATAAGTGGTTACTGACCCTTAACGCAGTGTCTTTGCAGTGAGCCTCACTGAAGCgtataatgcagacctgctgc				
Tb10.v4.0248		pPOTv4	N	R	4NTb10.v4.0248R	AGTCGCACCAGCCCCGTACCGTCACGGTCCATCGAACGGAACGCCCCCTCGATAAGGGCAGCTTGCTCGGGTGTTACCATactacccgatcctgatcc	"Same as Tb927.10.6920, Tb927.10.6960"	"Differs by 1 from Tb427.10.6920, Tb427.10.6960"		
Tb10.v4.0248		pPOTv4	C	F	4CTb10.v4.0248F	TATACCATGGCCGCGTGGGAAAGTTCACAAGGGAACGGCGAGATGCGCCTGTACAGGATGTGGGCAGTGCAATGAACATTggttctggtagtggttcc	"Same as Tb427.10.6920, Tb927.10.6920"			
Tb10.v4.0248		pPOTv4	C	R	4CTb10.v4.0248R	TAAGCGAATGGAAATTACACACACCACCACAACCAGCATATACATAAGCAACAAAACGTTGGAAAGCGGAATTGCGTCCCccaatttgagagacctgtgc				
Tb10.v4.0249		pPOTv4	N	F	4NTb10.v4.0249F	TGTTGCGTTCATTTACCTTACGTTTTTCCTTCCTGCCTTTCGTCTAGTTTCTGCGTTTCCTCCTCCCTTCCCGTTTCGTTgtataatgcagacctgctgc				
Tb10.v4.0249		pPOTv4	N	R	4NTb10.v4.0249R	GAACCACAGGCAAAGCTAATGAGTCCGTCGTTCACGGGAACCCACCTGCGTACCCAGTAAAGCAACTCCTCTCCCTCCATactacccgatcctgatcc	"Same as Tb427.10.6930, Tb927.10.6930"			
Tb10.v4.0249		pPOTv4	C	F	4CTb10.v4.0249F	TATTTAAGCAGTGCATTTCAGAGTTGATAGACCGTGACTACCTCGCGCGTCAAGATGCGGACACTTATATCTATGTAGCGggttctggtagtggttcc	"Same as Tb427.10.6930, Tb927.10.6930"			
Tb10.v4.0249		pPOTv4	C	R	4CTb10.v4.0249R	TTTAATGTTTAATGGGTACGTATGCATTAGTCCCCTACGAGATTTTGTAGTGGCACGGGAAGGAACTTACACTAGGGATTccaatttgagagacctgtgc				
Tb10.v4.0257		pPOTv4	N	F	4NTb10.v4.0257F	CACCAACTGCTAAACAGTATTACACAAAAACTCTATAAAACATCGCAATCTATCTTTTAGTAACCAACTAGGAAAAAGCGgtataatgcagacctgctgc				
Tb10.v4.0257		pPOTv4	N	R	4NTb10.v4.0257R	GGGTCTTCCGTTTTGGATCCGTGCACTGCCATCGTTGTTGTCGCTGCAGAAACCAGCAGTAGTATAAGGTGTGCAGTCATactacccgatcctgatcc				
Tb10.v4.0257		pPOTv4	C	F	4CTb10.v4.0257F	CAACAACGAGCACAAACACCACAGGAAGCAATACTTTTGTACTTAATAAGAAGCCTCTTCTGCTTGTATTTTTGATTCTAggttctggtagtggttcc				
Tb10.v4.0257		pPOTv4	C	R	4CTb10.v4.0257R	AATGAAAAATGTTAAAATATATTAAAATATCTTCAAAGAGCAAATTTCATATGTTCAATAGAACTTCTCCTAAAATTTAAccaatttgagagacctgtgc				
Tb10.v4.0258		pPOTv4	N	F	4NTb10.v4.0258F	AACCTAGGCAAGGTAATGCGATAAAAGTGGAGAAAGGAGCAGGCAGGTTAGCATGCAGCTACAGAGCCGAGTATGTAGCCgtataatgcagacctgctgc				
Tb10.v4.0258		pPOTv4	N	R	4NTb10.v4.0258R	TCTGTGAATGTTGACCCTTTCGTTTTTCTACTCTCGTTGATCTTTATCACTGACTTGAATTTTATAAGTCCTGCATCCATactacccgatcctgatcc				
Tb10.v4.0258		pPOTv4	C	F	4CTb10.v4.0258F	ACAATGTAAAGATGGAAGAAAATGAGGAATGCAAGGTGGTAATAGCTACAAGACAGAATGACCATATCATATGTCCAGTTggttctggtagtggttcc				
Tb10.v4.0258		pPOTv4	C	R	4CTb10.v4.0258R	GTGAGTACATTTTCACGAACCCACTGATGTATTTTCATCATTTGTACAATTCCCGTTTGTCATCTTACATACACAATGTTccaatttgagagacctgtgc				
Tb10.v4.0259		pPOTv4	N	F	4NTb10.v4.0259F	TGGTAGTATTTTTTCTGTTGCGGGAGACTCACTTAGCAGCAGAAGAATGCTAAGCATTGAAAATCAGTTGTTACAAACACgtataatgcagacctgctgc				
Tb10.v4.0259		pPOTv4	N	R	4NTb10.v4.0259R	TTCGAGCCTTGGATGACTCCCGTGCTATCTCGGACTAACATTGATACCCCACCACTATGTGGAGAATGTGCTATCCCCATactacccgatcctgatcc				
Tb10.v4.0259		pPOTv4	C	F	4CTb10.v4.0259F	ATGGCATTCCCACAGCAGCAAAGGAAACAATGCCGAAAGTTAAGGAAGTATCTCCACTGTTATGGACACGAGAAATGACCggttctggtagtggttcc				
Tb10.v4.0259		pPOTv4	C	R	4CTb10.v4.0259R	TTTCGGCGAGAACCTTCTTTCTCATATATAATGGCATCTCTGTGCTTTCCATTTGTACACTCCCTTATTTTTGTGTCCAGccaatttgagagacctgtgc				
Tb10.v4.0263		pPOTv4	N	F	4NTb10.v4.0263F	CTACCACCACACAGCGGCGGCCAAACGTAGCCGAACTACTTCAAGGACATTTAAATTTAAAACTGACAAGCAAGGTTCATgtataatgcagacctgctgc				
Tb10.v4.0263		pPOTv4	N	R	4NTb10.v4.0263R	GCCGCTGCTGGTGCCAGTCTAGACAGTAAGTAGAGAAATGTCCACAGCAATGGACTGCGGCAAACTTTGTCACTTGCCATactacccgatcctgatcc				
Tb10.v4.0263		pPOTv4	C	F	4CTb10.v4.0263F	AAGAGTGCAAAGATTCTACTTTTCTCACCAATGAGAAATTTGCTCTGATGGCTGCTGCTTTTGCGAGTTTTGTAGCATCTggttctggtagtggttcc				
Tb10.v4.0263		pPOTv4	C	R	4CTb10.v4.0263R	TTTTCAAATGATTCACAAAAAAGTTGTTAAAATATATCAAATTCTCTGAATATAGTATACATAGTTAGGGTTTTAAAATGccaatttgagagacctgtgc				
Tb11.0060		pPOTv4	N	F	4NTb11.0060F	AATGCACATTATTGCACATTATTGCACATTATTGCACATTATTGCGCATTATTGCCCATTATTGCCCATTATTGCGTAAAgtataatgcagacctgctgc				
Tb11.0060		pPOTv4	N	R	4NTb11.0060R	TAATAGGCAATAATGTGCAACAATAGGTAATAATGGACAATAATAGGCAATAATGTGCAATAATGGGCAATAATGTACATactacccgatcctgatcc	"Differs by 1 from Tb11.1270, Tb11.1670"	"Differs by 3 from Tb11.0770, Tb11.1300"		
Tb11.0060		pPOTv4	C	F	4CTb11.0060F	CTATTATTGCACATTATTGCGTGAAATGCACATTATTGTCTATTATTGCACATTATTGCCCATTATTGCTTATTATGGAGggttctggtagtggttcc				
Tb11.0060		pPOTv4	C	R	4CTb11.0060R	TAATGTGCAATAATGTGCATTTTACTCAATAATGTGCCATAATAGGCGTTGGTGTGCTATAATAGGCAACAATGTTCATTccaatttgagagacctgtgc				
Tb11.0070		pPOTv4	N	F	4NTb11.0070F	TATTGTCTATTATTGCACATTATTGCGTGAAATGCACATTATTGTCTATTATTGCACATTATTGCCCATTATTGCGTGAAgtataatgcagacctgctgc				
Tb11.0070		pPOTv4	N	R	4NTb11.0070R	ACAATAGGTAATAATGGACAATAATATGCAATAATGTACATTTTACGCAATAATGTGCAATAATAGACAATAATGTGCATactacccgatcctgatcc				
Tb11.0070		pPOTv4	C	F	4CTb11.0070F	CATTATTGTCTATTATTGCACATTATTGCCCATTATTGCCCATTATTGCACATTATTGTCTATTATTGCACATTATTGCGggttctggtagtggttcc	Same as Tb11.0770			
Tb11.0070		pPOTv4	C	R	4CTb11.0070R	AATGTGCAACAATAGGTAATAATGTGCAATAATGGGCAATAATAGGCAATAATGTGCAATAATAGACAATAATGTGCATTccaatttgagagacctgtgc				
Tb11.0080		pPOTv4	N	F	4NTb11.0080F	AATGCACATTATTGCACATTATTGCACATTATTGCACATTATTGCGCATTATTGCCCATTATTGCCCATTATTGCGTAAAgtataatgcagacctgctgc				
Tb11.0080		pPOTv4	N	R	4NTb11.0080R	CAATAGGTAATAATGGACAATAATAGGCAATAATGTGCAATAATGGGCAATAATGTGCAATAATGGGCAATAATGTACATactacccgatcctgatcc	Same as Tb11.0760			
Tb11.0080		pPOTv4	C	F	4CTb11.0080F	TATTATTGCACATTATTACCTATTATTGTCCATTATTGCACATTATTGCACATTATTGTCCATTATTGCCCATTATTGCGggttctggtagtggttcc				
Tb11.0080		pPOTv4	C	R	4CTb11.0080R	AATGTGCAATAATGGACAATAATAGGTAATAATGTGCAATAATGGGCAATAATGGACAATAATATGCAATAATGTACATTccaatttgagagacctgtgc				
Tb11.01.1680.v5		pPOTv4	N	F	4NTb11.01.1680.v5F		Accession number not found			
Tb11.01.1680.v5		pPOTv4	N	R	4NTb11.01.1680.v5R		Accession number not found			
Tb11.01.1680.v5		pPOTv4	C	F	4CTb11.01.1680.v5F		Accession number not found			
Tb11.01.1680.v5		pPOTv4	C	R	4CTb11.01.1680.v5R		Accession number not found			
Tb11.01.2730		pPOTv4	N	F	4NTb11.01.2730F		Accession number not found			
Tb11.01.2730		pPOTv4	N	R	4NTb11.01.2730R		Accession number not found			
Tb11.01.2730		pPOTv4	C	F	4CTb11.01.2730F		Accession number not found			
Tb11.01.2730		pPOTv4	C	R	4CTb11.01.2730R		Accession number not found			
Tb11.01.6240		pPOTv4	N	F	4NTb11.01.6240F		Accession number not found			
Tb11.01.6240		pPOTv4	N	R	4NTb11.01.6240R		Accession number not found			
Tb11.01.6240		pPOTv4	C	F	4CTb11.01.6240F		Accession number not found			
Tb11.01.6240		pPOTv4	C	R	4CTb11.01.6240R		Accession number not found			
Tb11.01.6241		pPOTv4	N	F	4NTb11.01.6241F		Accession number not found			
Tb11.01.6241		pPOTv4	N	R	4NTb11.01.6241R		Accession number not found			
Tb11.01.6241		pPOTv4	C	F	4CTb11.01.6241F		Accession number not found			
Tb11.01.6241		pPOTv4	C	R	4CTb11.01.6241R		Accession number not found			
Tb11.01.6250		pPOTv4	N	F	4NTb11.01.6250F		Accession number not found			
Tb11.01.6250		pPOTv4	N	R	4NTb11.01.6250R		Accession number not found			
Tb11.01.6250		pPOTv4	C	F	4CTb11.01.6250F		Accession number not found			
Tb11.01.6250		pPOTv4	C	R	4CTb11.01.6250R		Accession number not found			
Tb11.01.6251		pPOTv4	N	F	4NTb11.01.6251F		Accession number not found			
Tb11.01.6251		pPOTv4	N	R	4NTb11.01.6251R		Accession number not found			
Tb11.01.6251		pPOTv4	C	F	4CTb11.01.6251F		Accession number not found			
Tb11.01.6251		pPOTv4	C	R	4CTb11.01.6251R		Accession number not found			
Tb11.0110		pPOTv4	N	F	4NTb11.0110F	AAACAACGTCAGTTTCAAACAATTCTCTTTGATTCTACCCACTAAAATCAAAATGCCGCGGAGAAAAAATAGTATAAGCTgtataatgcagacctgctgc				
Tb11.0110		pPOTv4	N	R	4NTb11.0110R	AGATTGTCGTGGATTCCAGTCGCTGCAACCGTAATGGTTGCCGCCAAAACTGCTAGCTGTACGTTCATCTGTTTCACCATactacccgatcctgatcc				
Tb11.0110		pPOTv4	C	F	4CTb11.0110F	AAGGCTCATATACTGACGGCAAAGGCAAAGCTGAGGTAGACACTCTCCTAAACAAGCGTATGGTGAAGATAAAAAAATTGggttctggtagtggttcc				
Tb11.0110		pPOTv4	C	R	4CTb11.0110R	CTGCTGGAGCTGCTTGTCACCTGCGCCACCTGTTTCTGCTTTGTTTGGTTTGAATTCCTTTGCGAGTTTGGAAATTCCTTccaatttgagagacctgtgc				
Tb11.0170		pPOTv4	N	F	4NTb11.0170F	CGAACTAGCAGTAAATCACCCCGTACGGCAACTAGAGAACACGAACAAGAAATTCTTAAACAAAGCACCGTAAGGAAGCTgtataatgcagacctgctgc				
Tb11.0170		pPOTv4	N	R	4NTb11.0170R	TCGTCGGCGTTTACAGTTATTATTGTGGCAAGGTTTGACAGGGATAGAATTAGCGCTGTCTTGAAAAGCCTGGCTTTCATactacccgatcctgatcc				
Tb11.0170		pPOTv4	C	F	4CTb11.0170F	ACTTCCAGAATTCCAGTACACTAATAAATAACAAATTTGCTCTTATTTCTTCTTCTTTTGCGAGTTCGAAAGCAATTAAAggttctggtagtggttcc				
Tb11.0170		pPOTv4	C	R	4CTb11.0170R	AAAAGAGCTAAGATATGGAAAATTTTAGAAAATTTCTGAAATTTCATAAAATTGAACAAAAATACTTATAATCCTTAAAAccaatttgagagacctgtgc				
Tb11.02.5050b		pPOTv4	N	F	4NTb11.02.5050bF		Accession number not found			
Tb11.02.5050b		pPOTv4	N	R	4NTb11.02.5050bR		Accession number not found			
Tb11.02.5050b		pPOTv4	C	F	4CTb11.02.5050bF		Accession number not found			
Tb11.02.5050b		pPOTv4	C	R	4CTb11.02.5050bR		Accession number not found			
Tb11.02.5060b		pPOTv4	N	F	4NTb11.02.5060bF		Accession number not found			
Tb11.02.5060b		pPOTv4	N	R	4NTb11.02.5060bR		Accession number not found			
Tb11.02.5060b		pPOTv4	C	F	4CTb11.02.5060bF		Accession number not found			
Tb11.02.5060b		pPOTv4	C	R	4CTb11.02.5060bR		Accession number not found			
Tb11.02.5070b		pPOTv4	N	F	4NTb11.02.5070bF		Accession number not found			
Tb11.02.5070b		pPOTv4	N	R	4NTb11.02.5070bR		Accession number not found			
Tb11.02.5070b		pPOTv4	C	F	4CTb11.02.5070bF		Accession number not found			
Tb11.02.5070b		pPOTv4	C	R	4CTb11.02.5070bR		Accession number not found			
Tb11.02.5080b		pPOTv4	N	F	4NTb11.02.5080bF		Accession number not found			
Tb11.02.5080b		pPOTv4	N	R	4NTb11.02.5080bR		Accession number not found			
Tb11.02.5080b		pPOTv4	C	F	4CTb11.02.5080bF		Accession number not found			
Tb11.02.5080b		pPOTv4	C	R	4CTb11.02.5080bR		Accession number not found			
Tb11.02.5100b		pPOTv4	N	F	4NTb11.02.5100bF		Accession number not found			
Tb11.02.5100b		pPOTv4	N	R	4NTb11.02.5100bR		Accession number not found			
Tb11.02.5100b		pPOTv4	C	F	4CTb11.02.5100bF		Accession number not found			
Tb11.02.5100b		pPOTv4	C	R	4CTb11.02.5100bR		Accession number not found			
Tb11.02.5105		pPOTv4	N	F	4NTb11.02.5105F		Accession number not found			
Tb11.02.5105		pPOTv4	N	R	4NTb11.02.5105R		Accession number not found			
Tb11.02.5105		pPOTv4	C	F	4CTb11.02.5105F		Accession number not found			
Tb11.02.5105		pPOTv4	C	R	4CTb11.02.5105R		Accession number not found			
Tb11.02.5105b		pPOTv4	N	F	4NTb11.02.5105bF		Accession number not found			
Tb11.02.5105b		pPOTv4	N	R	4NTb11.02.5105bR		Accession number not found			
Tb11.02.5105b		pPOTv4	C	F	4CTb11.02.5105bF		Accession number not found			
Tb11.02.5105b		pPOTv4	C	R	4CTb11.02.5105bR		Accession number not found			
Tb11.02.5110b		pPOTv4	N	F	4NTb11.02.5110bF		Accession number not found			
Tb11.02.5110b		pPOTv4	N	R	4NTb11.02.5110bR		Accession number not found			
Tb11.02.5110b		pPOTv4	C	F	4CTb11.02.5110bF		Accession number not found			
Tb11.02.5110b		pPOTv4	C	R	4CTb11.02.5110bR		Accession number not found			
Tb11.02.5120b		pPOTv4	N	F	4NTb11.02.5120bF		Accession number not found			
Tb11.02.5120b		pPOTv4	N	R	4NTb11.02.5120bR		Accession number not found			
Tb11.02.5120b		pPOTv4	C	F	4CTb11.02.5120bF		Accession number not found			
Tb11.02.5120b		pPOTv4	C	R	4CTb11.02.5120bR		Accession number not found			
Tb11.02.5360		pPOTv4	N	F	4NTb11.02.5360F		Accession number not found			
Tb11.02.5360		pPOTv4	N	R	4NTb11.02.5360R		Accession number not found			
Tb11.02.5360		pPOTv4	C	F	4CTb11.02.5360F		Accession number not found			
Tb11.02.5360		pPOTv4	C	R	4CTb11.02.5360R		Accession number not found			
Tb11.02.5360b		pPOTv4	N	F	4NTb11.02.5360bF		Accession number not found			
Tb11.02.5360b		pPOTv4	N	R	4NTb11.02.5360bR		Accession number not found			
Tb11.02.5360b		pPOTv4	C	F	4CTb11.02.5360bF		Accession number not found			
Tb11.02.5360b		pPOTv4	C	R	4CTb11.02.5360bR		Accession number not found			
Tb11.02.5370		pPOTv4	N	F	4NTb11.02.5370F		Accession number not found			
Tb11.02.5370		pPOTv4	N	R	4NTb11.02.5370R		Accession number not found			
Tb11.02.5370		pPOTv4	C	F	4CTb11.02.5370F		Accession number not found			
Tb11.02.5370		pPOTv4	C	R	4CTb11.02.5370R		Accession number not found			
Tb11.02.5370b		pPOTv4	N	F	4NTb11.02.5370bF		Accession number not found			
Tb11.02.5370b		pPOTv4	N	R	4NTb11.02.5370bR		Accession number not found			
Tb11.02.5370b		pPOTv4	C	F	4CTb11.02.5370bF		Accession number not found			
Tb11.02.5370b		pPOTv4	C	R	4CTb11.02.5370bR		Accession number not found			
Tb11.02.5380		pPOTv4	N	F	4NTb11.02.5380F		Accession number not found			
Tb11.02.5380		pPOTv4	N	R	4NTb11.02.5380R		Accession number not found			
Tb11.02.5380		pPOTv4	C	F	4CTb11.02.5380F		Accession number not found			
Tb11.02.5380		pPOTv4	C	R	4CTb11.02.5380R		Accession number not found			
Tb11.02.5380b		pPOTv4	N	F	4NTb11.02.5380bF		Accession number not found			
Tb11.02.5380b		pPOTv4	N	R	4NTb11.02.5380bR		Accession number not found			
Tb11.02.5380b		pPOTv4	C	F	4CTb11.02.5380bF		Accession number not found			
Tb11.02.5380b		pPOTv4	C	R	4CTb11.02.5380bR		Accession number not found			
Tb11.02.5390		pPOTv4	N	F	4NTb11.02.5390F		Accession number not found			
Tb11.02.5390		pPOTv4	N	R	4NTb11.02.5390R		Accession number not found			
Tb11.02.5390		pPOTv4	C	F	4CTb11.02.5390F		Accession number not found			
Tb11.02.5390		pPOTv4	C	R	4CTb11.02.5390R		Accession number not found			
Tb11.02.5390b		pPOTv4	N	F	4NTb11.02.5390bF		Accession number not found			
Tb11.02.5390b		pPOTv4	N	R	4NTb11.02.5390bR		Accession number not found			
Tb11.02.5390b		pPOTv4	C	F	4CTb11.02.5390bF		Accession number not found			
Tb11.02.5390b		pPOTv4	C	R	4CTb11.02.5390bR		Accession number not found			
Tb11.02.5400		pPOTv4	N	F	4NTb11.02.5400F	GAAGCTTCACAGGAGTCGAATACGGGCAGCCATTAATTATTTTTTTTAGTTGGTGCTTCGATTTGCATTAATCACAAAAGgtataatgcagacctgctgc				
Tb11.02.5400		pPOTv4	N	R	4NTb11.02.5400R	AGGCGATTGAGGCGTATGCATGGTGTTGAACCGATCGTGTCGAGAACGGAATCAAGAATAGTGGTTCGTTGGTCCTTCATactacccgatcctgatcc	Same as Tb427tmp.02.5400			
Tb11.02.5400		pPOTv4	C	F	4CTb11.02.5400F	ATGAAAACCTACAGGCAGAGCTTGAGGGTACGAGGAAGAAGCTGGCGGAATATGAAGCCAAACTCGGTTTAATTGGGAAGggttctggtagtggttcc	Same as Tb427tmp.02.5400			
Tb11.02.5400		pPOTv4	C	R	4CTb11.02.5400R	AGGCTACTCGCTGGTTGAGTCTTTTCCGCTTTTCCCCCCTTTTTTTTCGCAGTGCCTTCCTGCGCTTCACTGCCAGAATAccaatttgagagacctgtgc				
Tb11.02.5400b		pPOTv4	N	F	4NTb11.02.5400bF		Accession number not found			
Tb11.02.5400b		pPOTv4	N	R	4NTb11.02.5400bR		Accession number not found			
Tb11.02.5400b		pPOTv4	C	F	4CTb11.02.5400bF		Accession number not found			
Tb11.02.5400b		pPOTv4	C	R	4CTb11.02.5400bR		Accession number not found			
Tb11.02.5410		pPOTv4	N	F	4NTb11.02.5410F		Accession number not found			
Tb11.02.5410		pPOTv4	N	R	4NTb11.02.5410R		Accession number not found			
Tb11.02.5410		pPOTv4	C	F	4CTb11.02.5410F		Accession number not found			
Tb11.02.5410		pPOTv4	C	R	4CTb11.02.5410R		Accession number not found			
Tb11.02.5410b		pPOTv4	N	F	4NTb11.02.5410bF		Accession number not found			
Tb11.02.5410b		pPOTv4	N	R	4NTb11.02.5410bR		Accession number not found			
Tb11.02.5410b		pPOTv4	C	F	4CTb11.02.5410bF		Accession number not found			
Tb11.02.5410b		pPOTv4	C	R	4CTb11.02.5410bR		Accession number not found			
Tb11.02.5420		pPOTv4	N	F	4NTb11.02.5420F		Accession number not found			
Tb11.02.5420		pPOTv4	N	R	4NTb11.02.5420R		Accession number not found			
Tb11.02.5420		pPOTv4	C	F	4CTb11.02.5420F		Accession number not found			
Tb11.02.5420		pPOTv4	C	R	4CTb11.02.5420R		Accession number not found			
Tb11.02.5420b		pPOTv4	N	F	4NTb11.02.5420bF		Accession number not found			
Tb11.02.5420b		pPOTv4	N	R	4NTb11.02.5420bR		Accession number not found			
Tb11.02.5420b		pPOTv4	C	F	4CTb11.02.5420bF		Accession number not found			
Tb11.02.5420b		pPOTv4	C	R	4CTb11.02.5420bR		Accession number not found			
Tb11.02.5430		pPOTv4	N	F	4NTb11.02.5430F		Accession number not found			
Tb11.02.5430		pPOTv4	N	R	4NTb11.02.5430R		Accession number not found			
Tb11.02.5430		pPOTv4	C	F	4CTb11.02.5430F		Accession number not found			
Tb11.02.5430		pPOTv4	C	R	4CTb11.02.5430R		Accession number not found			
Tb11.02.5430b		pPOTv4	N	F	4NTb11.02.5430bF		Accession number not found			
Tb11.02.5430b		pPOTv4	N	R	4NTb11.02.5430bR		Accession number not found			
Tb11.02.5430b		pPOTv4	C	F	4CTb11.02.5430bF		Accession number not found			
Tb11.02.5430b		pPOTv4	C	R	4CTb11.02.5430bR		Accession number not found			
Tb11.02.5440		pPOTv4	N	F	4NTb11.02.5440F		Accession number not found			
Tb11.02.5440		pPOTv4	N	R	4NTb11.02.5440R		Accession number not found			
Tb11.02.5440		pPOTv4	C	F	4CTb11.02.5440F		Accession number not found			
Tb11.02.5440		pPOTv4	C	R	4CTb11.02.5440R		Accession number not found			
Tb11.02.5440b		pPOTv4	N	F	4NTb11.02.5440bF		Accession number not found			
Tb11.02.5440b		pPOTv4	N	R	4NTb11.02.5440bR		Accession number not found			
Tb11.02.5440b		pPOTv4	C	F	4CTb11.02.5440bF		Accession number not found			
Tb11.02.5440b		pPOTv4	C	R	4CTb11.02.5440bR		Accession number not found			
Tb11.0230		pPOTv4	N	F	4NTb11.0230F	ATCGATCGCAGTATTTCAGGTTTATTTTTCTTTTCTGTGGAGTGGAAAAGCAGTTAGCAAGTCGACAGTTGCGTATTCGGgtataatgcagacctgctgc				
Tb11.0230		pPOTv4	N	R	4NTb11.0230R	TTGAGGCCAAAGAACAGCACACCGATGTATAGAATCAAGATGCGCTGTAGTTCCGCCGTTGCTTTAGGTGTTGGGGTCATactacccgatcctgatcc	Same as Tb927.11.19130			
Tb11.0230		pPOTv4	C	F	4CTb11.0230F	AAGGCAAATGTCAGGATTCCAGTTTTCTTGTAAACAAAAAATTCGCCCTCATGGTTTCTGCATTTGTGGCCATGCTTTTCggttctggtagtggttcc	Same as Tb927.11.19130			
Tb11.0230		pPOTv4	C	R	4CTb11.0230R	AATTTAATTACTTTTCCAGGTAACTTACGTGTTAAAATATATCAAACAGCAAAATTATTTTAAAAAGAAGGGAAATTCTTccaatttgagagacctgtgc				
Tb11.0290		pPOTv4	N	F	4NTb11.0290F	TTGCTTGACTCCAAAATGATAAATTTGTTAAATATCATCTGCTCGTTTGTTTATAGGTGAAGCAGACACAACTTCCCCCCgtataatgcagacctgctgc				
Tb11.0290		pPOTv4	N	R	4NTb11.0290R	TAAATGTGCACAACGCCGTACACAAGCTGGTCCTTCCCAGCGCTAGAGCCGTAGTACTTCACCTCCTGTTTCTTAGACATactacccgatcctgatcc	Same as Tb11.0390			
Tb11.0290		pPOTv4	C	F	4CTb11.0290F	AGATTGGCCGCATTGAAGACGTCACACCGGTGCCAACGGACTCCACCCGCCGCAAGGGTTCCCGCCGTGGCCGCCGCTTGggttctggtagtggttcc	Same as Tb11.0390	"Differs by 3 from Tb427.06.4980, Tb927.6.4980"		
Tb11.0290		pPOTv4	C	R	4CTb11.0290R	GAGCGCGATTGCACCCTTTACGGGAAGTGCCGCCTTTCGTTCCCTCCGCACCAAACTGCCAAATCTCCCTAAACTCAACCccaatttgagagacctgtgc				
Tb11.0300		pPOTv4	N	F	4NTb11.0300F	AATATTCTTTTTTTTTTGTAGTAACGTAGTATCTATCGTAGATTTATTATTGATCTTATCCCGCACCTGCCGTCGTTATTgtataatgcagacctgctgc				
Tb11.0300		pPOTv4	N	R	4NTb11.0300R	ATGGGCTTCACATGTACACCATGATCCACGACGTTAGTGCGGGCCATTCCGCCGCCTATTCTTGTGGTGGCGCGGGACATactacccgatcctgatcc	"Same as Tb11.0400, Tb927.11.7700"			
Tb11.0300		pPOTv4	C	F	4CTb11.0300F	GTAAAGGCAAAATTTTACCTGTTGTGATTCCCCATGATGACAAAAGTGGGCACAACCCTGGTCCCTTACCTACACTTCGTggttctggtagtggttcc	"Same as Tb11.0400, Tb927.11.7700"			
Tb11.0300		pPOTv4	C	R	4CTb11.0300R	ACGGCAGCAACAGTGACAATAGTAATGAGCGATGGCGAAGGTTACTACAGTAAGCGATGAGGACACCTCATTTGAGTCACccaatttgagagacctgtgc				
Tb11.0310		pPOTv4	N	F	4NTb11.0310F	TTCATTTCACCGTCGTGGCCTTTCGGGAGCCAACCTTTTGGTGCGTGGGACTTGTTCACCCTGCACCTCCCCGCTCCTACgtataatgcagacctgctgc				
Tb11.0310		pPOTv4	N	R	4NTb11.0310R	TAAACGAAGATCAGTGGAGAAGAGGAAAGAATAAAATCATACACATGTATTCCGCGACATACATTGTCTTCTCGAAACATactacccgatcctgatcc				
Tb11.0310		pPOTv4	C	F	4CTb11.0310F	GTGAGGGGCTTTGGGGCAATCTACAGGTGACGGAGCAAGGGTTGCAGAGTGTGATACAGCGACTTGGACTTCATTTTGATggttctggtagtggttcc	Same as Tb11.0410			
Tb11.0310		pPOTv4	C	R	4CTb11.0310R	AAAAAAACAGAGTAAGTAAATACTTGTGAAGTTGAAGAGAAAACAGTTATGGAAAGAGGTCCTTCATTCGCCTCTTGAATccaatttgagagacctgtgc				
Tb11.0320		pPOTv4	N	F	4NTb11.0320F	AGCTCATTTCTACAGGAAGCCAACGGCAGCGCCGCTTTGGATATCGGTATAACGTGTTGTGGTGATGAAAACTATCTCCGgtataatgcagacctgctgc				
Tb11.0320		pPOTv4	N	R	4NTb11.0320R	CTGTTTAAGCGTAAAAATACATCGCAACGACAAACAGAGGTTATTTTGCGTCTGTTACTACTTAGATGGATTTGCCGCATactacccgatcctgatcc	Same as Tb927.11.7690	Differs by 1 from Tb11.0420		
Tb11.0320		pPOTv4	C	F	4CTb11.0320F	CAGGTGAAGGTGCAGAGTTTGATATGATACCCTCGCCCAACCCTGTCATGACGCAGGAATTGGCTAAAAGGACTTTTGTTggttctggtagtggttcc	Same as Tb927.11.7690			
Tb11.0320		pPOTv4	C	R	4CTb11.0320R	GGTGCGCAGAAACATAACATGAGTTATTGCTGAGGTTAGTGCTTCGACATTCGAATAACGCGGGCACTGCTATCTGATAAccaatttgagagacctgtgc				
Tb11.0330		pPOTv4	N	F	4NTb11.0330F	TATTAAATTTTTTTTTTTTGCGGCAGTCGGGCATTGCCCCCTCCCAGTTTTTTTTCATTATTCTGTTTAATATTTTCTCCgtataatgcagacctgctgc				
Tb11.0330		pPOTv4	N	R	4NTb11.0330R	CTGCCATCAGTACCCGTCGGGGCGGGTTTCTCTGTTCGCCGCGACCCGGGAGCACTCTTACGTCGGTACGCTGGTGGCATactacccgatcctgatcc	Same as Tb927.11.7670			
Tb11.0330		pPOTv4	C	F	4CTb11.0330F	TGGCAATCAATGAGGAATTAGAGGCGGTAAGCCGCAAGATTTCTGAAGCGGAGGCAGTGCTCTTGTCCTACCTTGACAATggttctggtagtggttcc	Same as Tb927.11.7670			
Tb11.0330		pPOTv4	C	R	4CTb11.0330R	GCAAGCACTAACACAACAAGACTTATAGCTTTTATAAATAAGTTGGCCAAACATGAGCCGCTTCGACATTTCACCGCTTTccaatttgagagacctgtgc				
Tb11.0340		pPOTv4	N	F	4NTb11.0340F	CTTAACATAGTTTGTGTGGAAGTACAACGCCGAAGAAGATAAACGGGTGATACACTGGGGGGAGCAGCTGCTTTGTCGCAgtataatgcagacctgctgc				
Tb11.0340		pPOTv4	N	R	4NTb11.0340R	CCTTCTGCAGTCACCAGCAGTGATTGTGAGGGACTCCCCTTTAGGGGGTACGTTACTGGCGTCGCGTCCTCATCAAACATactacccgatcctgatcc	Same as Tb927.11.7660			
Tb11.0340		pPOTv4	C	F	4CTb11.0340F	ACGAGAACGTGAAGGAGAAGAAGAAAATATTTAACGACTCCAGGGGCACAGAAAAGTCGAAATCGCGTAAAGGGGGGAAAggttctggtagtggttcc	Same as Tb927.11.7660			
Tb11.0340		pPOTv4	C	R	4CTb11.0340R	AAAGAGGCGAAGCCATGAACACAATTGCGAACGATTCCCTCCCCCCCCTTGAAAGGTGTTTCTCTTGCAGGGGGAACCGCccaatttgagagacctgtgc				
Tb11.0350		pPOTv4	N	F	4NTb11.0350F	CACTTCATTGGGCCCTGTACTGTTTCTCCACTCATAATAGCCCCTTTGCAGTTTGGGTGTAGAGTAGCACGCACAAAGACgtataatgcagacctgctgc				
Tb11.0350		pPOTv4	N	R	4NTb11.0350R	GAGCTATCGGCCCACCGCGCAGGGCTCTGCACCGTACGCCTAGGTTGACTTGCGCTGGAGATCAGTTGCTCGCGCTCCATactacccgatcctgatcc	Same as Tb927.11.7650			
Tb11.0350		pPOTv4	C	F	4CTb11.0350F	GGCTTCCTAGTTTATGGCTACGCGTGGCGCAATCACATCCTATTCTTGAACGACAACCGTCCCTTATAGTGACTAGCACGggttctggtagtggttcc	Same as Tb927.11.7650			
Tb11.0350		pPOTv4	C	R	4CTb11.0350R	GGAGAGAATTCGTATGGACTTTGAAGCTTGTGGTTTGCTGCATAAAGAGAGTTTCAGACGTTTTTTTAAAAATCGCTCGTccaatttgagagacctgtgc				
Tb11.0360		pPOTv4	N	F	4NTb11.0360F	TGTTGTTACATTTCTAACTCTTGACCTTACATATCTTCCTATGGCTTTGCATTCCTATTCCTATTTTCTTTTTTTATTCTgtataatgcagacctgctgc				
Tb11.0360		pPOTv4	N	R	4NTb11.0360R	ATCAGCGTCATATATACACACTCAAGCGTATCAATAGATATTTGCAATTCCTTAACTTTCAGGATAGAAACTACATACATactacccgatcctgatcc	Same as Tb927.11.7640			
Tb11.0360		pPOTv4	C	F	4CTb11.0360F	CGGGCGCATCATCGCGGGTAGCATATTCAAGTTATTTAATGTGGAATTTGCTACTCTTCGTTTCTTGCTTTCCCCTATTAggttctggtagtggttcc	Same as Tb927.11.7640			
Tb11.0360		pPOTv4	C	R	4CTb11.0360R	CTCTCAACAAATGCCCGTGAAATTCAGTTAAGAAAGGCATCATAAAGTAATTGCAGTAAGAGTGCCGCTTATGTATTATAccaatttgagagacctgtgc				
Tb11.0370		pPOTv4	N	F	4NTb11.0370F	CTTTTCTTATTCTATGTATGTAGTTTCTATCCTGTAAGTTAAGGAATTGCAAATATCTATTGATACGCTTGAGTGTATATgtataatgcagacctgctgc				
Tb11.0370		pPOTv4	N	R	4NTb11.0370R	TTGCCTTCACTCACATCACCACATAATATCAAACCCAATAAACAGGGAATGACATAACGAGGGAACATAATCACTGTCATactacccgatcctgatcc	Same as Tb927.11.7720	Differs by 1 from Tb427tmp.02.5600	"Differs by 2 from Tb11.0380, Tb427tmp.02.5630, Tb427tmp.02.5640, Tb927.11.7620, Tb927.11.7710"	"Differs by 3 from Tb927.11.7750, Tb927.11.7760"
Tb11.0370		pPOTv4	C	F	4CTb11.0370F	CGGGTGCATCATCATGGTCAGCACATTCATGTTATTTTATGTGGAATATGCTACTCTTCGTTTCTTGCTTTTCCCTATTAggttctggtagtggttcc	Same as Tb927.11.7720			
Tb11.0370		pPOTv4	C	R	4CTb11.0370R	CTCTCAACAAATGCCTGTGAAATTCAGTAAAGAAAGGCATCATAAAGTAATTGCACTAACAGCGCCGTATATGTATCATAccaatttgagagacctgtgc				
Tb11.0380		pPOTv4	N	F	4NTb11.0380F	TTTCTTATTCTATGTATGTAGTTACTATCCTATAAGTTAAGGGATTGCAAATACCTATTGATACGCTTGAGTGTGTATATgtataatgcagacctgctgc				
Tb11.0380		pPOTv4	N	R	4NTb11.0380R	TTGCCTTCAGTCACATCACCACATAATATCAAACCCAATAAACAGGGAATGATATAACGAGGGAACATAATCACTGTCATactacccgatcctgatcc	Same as Tb927.11.7710	"Differs by 1 from Tb427tmp.02.5600, Tb427tmp.02.5630, Tb927.11.7750"	"Differs by 2 from Tb11.0370, Tb427tmp.02.5640, Tb927.11.7620, Tb927.11.7720"	Differs by 3 from Tb927.11.7760
Tb11.0380		pPOTv4	C	F	4CTb11.0380F	GGACGGGTACCTCATGGTCAGCATATTCAAGTTATTTAATGTGGAATATGCTACTCTTCGTTTCTTGTTTTCCCCTATTAggttctggtagtggttcc	Same as Tb927.11.7710			
Tb11.0380		pPOTv4	C	R	4CTb11.0380R	CTCTCAACAAATACCTGTGAAATTCAGTTATGAAAGGCATCATAAGGTAATTGCACTAAGAGTGCCGCTTATGTATCATAccaatttgagagacctgtgc				
Tb11.0390		pPOTv4	N	F	4NTb11.0390F	TTGCTTGACTCCAAAATGATAAATTTGTTAAATATCATCTGCTCGTTTGTTTATAGGTGAAGCAGACACAACTTCCCCCCgtataatgcagacctgctgc				
Tb11.0390		pPOTv4	N	R	4NTb11.0390R	TAAATGTGCACAACGCCGTACACAAGCTGGTCCTTCCCAGCGCTAGAGCCGTAGTACTTCACCTCCTGTTTCTTAGACATactacccgatcctgatcc	Same as Tb11.0290			
Tb11.0390		pPOTv4	C	F	4CTb11.0390F	AGATTGGCCGCATTGAAGACGTCACACCGGTGCCAACGGACTCCACCCGCCGCAAGGGTTCCCGCCGTGGCCGCCGCTTGggttctggtagtggttcc	Same as Tb11.0290	"Differs by 3 from Tb427.06.4980, Tb927.6.4980"		
Tb11.0390		pPOTv4	C	R	4CTb11.0390R	CAACGAAGGCAATGACACGGTACAGGAAATGCCGCCTCCGTCCCTCCGCACCAAACTGCCAAATCTCCCTAAACTCAACCccaatttgagagacctgtgc				
Tb11.0400		pPOTv4	N	F	4NTb11.0400F	ATATTCTTTTTTTTTTTGTAGTAACGTAGTATCTATCGTAGATTTATTATTGATCTTATCCCGCACCTGCCGTCGTTATTgtataatgcagacctgctgc				
Tb11.0400		pPOTv4	N	R	4NTb11.0400R	ATGGGCTTCACATGTACACCATGATCCACGACGTTAGTGCGGGCCATTCCGCCGCCTATTCTTGTGGTGGCGCGGGACATactacccgatcctgatcc	"Same as Tb11.0300, Tb927.11.7700"			
Tb11.0400		pPOTv4	C	F	4CTb11.0400F	GTAAAGGCAAAATTTTACCTGTTGTGATTCCCCATGATGACAAAAGTGGGCACAACCCTGGTCCCTTACCTACACTTCGTggttctggtagtggttcc	"Same as Tb11.0300, Tb927.11.7700"			
Tb11.0400		pPOTv4	C	R	4CTb11.0400R	ACGGCAGCAACAGTGACAATAGTAATGAGCGATGGCGAAGGTTACTACAGTAAGCGATGAGGACACCTCATTTGAGTCACccaatttgagagacctgtgc				
Tb11.0410		pPOTv4	N	F	4NTb11.0410F	TCCTCTTCTCCACTGATCTTCGTTTATTTTATTTTTTGGCGCTGCTGTGTGGGGTTTTAGCCACCCTGGTTTTGCACAGAgtataatgcagacctgctgc				
Tb11.0410		pPOTv4	N	R	4NTb11.0410R	CCACACGTGCCGATTGCAACGATATTTTCAACAAACGAGACAGCCACCGAGGCGAACGCATCACTGGAACTAATGCTCATactacccgatcctgatcc				
Tb11.0410		pPOTv4	C	F	4CTb11.0410F	GTGAGGGGCTTTGGGGCAATCTACAGGTGACGGAGCAAGGGTTGCAGAGTGTGATACAGCGACTTGGACTTCATTTTGATggttctggtagtggttcc	Same as Tb11.0310			
Tb11.0410		pPOTv4	C	R	4CTb11.0410R	AAAAAAACAGAGTAAGTAAATACTTGTGAAGTTGAAGAGAAAACAGTTATGGAAAGAGGTCCTTCATTCGCCTCTTGAATccaatttgagagacctgtgc				
Tb11.0420		pPOTv4	N	F	4NTb11.0420F	AGCTCATTTCTACAGGAAGCCAACGGCAGCGCCGCTTTGGATATCGGTATAACGTGTTGTGGTGATGAAAACTATCTCCGgtataatgcagacctgctgc				
Tb11.0420		pPOTv4	N	R	4NTb11.0420R	CGGTTTAAGCGTAAAAATACATCGCAACGACAAACAGAGGTTATTTTGCGTCTGTTACTACTTAGATGGATTTGCCGCATactacccgatcctgatcc	"Differs by 1 from Tb11.0320, Tb927.11.7690"			
Tb11.0420		pPOTv4	C	F	4CTb11.0420F	GAGGCCGAGCTGCGTCCCTCGCGGCCAAACCTCATCTAGCGTACCACCGAATTCATTGGGTTGTCCTGCAGCGCGTCTGCggttctggtagtggttcc				
Tb11.0420		pPOTv4	C	R	4CTb11.0420R		3'UTR WARNING: Partial sequence retrieved | length=0	Found only 0 3'UTR nucleotides		
Tb11.0430		pPOTv4	N	F	4NTb11.0430F	GCCgtataatgcagacctgctgc	5'UTR WARNING: Partial sequence retrieved | length=3	Found only 3 5'UTR nucleotides		
Tb11.0430		pPOTv4	N	R	4NTb11.0430R	GGTAGTAATGTGCAATAATAGGCAGTAATGTGTAATAATAGGCAATAATGCACATTGTACGCCATAATGTGCAATAATAGactacccgatcctgatcc				
Tb11.0430		pPOTv4	C	F	4CTb11.0430F	CTATTATTACACATTCTTGGGTAAAATGTGCATTATTGAATATTATTGCACATTTTTGGCTCTTATTGCACATTATGGCGggttctggtagtggttcc				
Tb11.0430		pPOTv4	C	R	4CTb11.0430R	TAATAGTTAATAATGCACATTTTACGCCATAATGTGCAATAATAGGCAATAATTTGCAATAATAGTCAATAATGCACATTccaatttgagagacctgtgc				
Tb11.0440		pPOTv4	N	F	4NTb11.0440F	TATTGCACATTATGGCGTAAAATGTGCATTATTGACTATTATTGCAAATTATTGCCTATTATTGCACATTATGGCGTAAAgtataatgcagacctgctgc				
Tb11.0440		pPOTv4	N	R	4NTb11.0440R	ATAATAGGCAATAATGCACATTTTACGCCATAATGTGCAATTATAGGCAATAATTTGCAATAATAGTTAATAATGCACATactacccgatcctgatcc	"Same as Tb11.0460, Tb11.0790"			
Tb11.0440		pPOTv4	C	F	4CTb11.0440F	TTGACTATTATTGCACATTCTTGGCTATTATTGCACATTATTGGCTATTATTGCACATTATTGCCTATTATTGCACATTAggttctggtagtggttcc				
Tb11.0440		pPOTv4	C	R	4CTb11.0440R	CCAATAATGTGTAATAATAGGCAATAATGTGCAATAATAGGCAATAATGCACATTTTACACCATAATGTGCAATAATAGGccaatttgagagacctgtgc				
Tb11.0450		pPOTv4	N	F	4NTb11.0450F	TATTGCACATTATGGCGTAAAATGTGCATTATTGATTATTATTGCACATTATTGCCTATTATTGCACATTATGGCGTAATgtataatgcagacctgctgc				
Tb11.0450		pPOTv4	N	R	4NTb11.0450R	ATAATAGTCAATAATGCACATATTACGCCATAATGTGCAATAATGTGCAATAATATGCAATAATAGTCAATAATGCACATactacccgatcctgatcc				
Tb11.0450		pPOTv4	C	F	4CTb11.0450F	CTATAATTGCACATTATGGCGTAAAATGTGCATTATTGACTATTATTGCAAATTATTGCCTATTATTGCACATTCTTGGGggttctggtagtggttcc				
Tb11.0450		pPOTv4	C	R	4CTb11.0450R	TAATAGTTAATAATGCACATTTTACGCCATAATGTGCAATAATAGGCAATAATCTGCAATAATAGTCAATAATGCACATTccaatttgagagacctgtgc				
Tb11.0460		pPOTv4	N	F	4NTb11.0460F	TATTGCACATTCTTGGGTAAAATGTGCATTATTGACTATTATTGCAGATTATTGCCTATTATTGCACATTATGGCGTAAAgtataatgcagacctgctgc				
Tb11.0460		pPOTv4	N	R	4NTb11.0460R	ATAATAGGCAATAATGCACATTTTACGCCATAATGTGCAATTATAGGCAATAATTTGCAATAATAGTTAATAATGCACATactacccgatcctgatcc	"Same as Tb11.0440, Tb11.0790"			
Tb11.0460		pPOTv4	C	F	4CTb11.0460F	CTATAATTGCACATTATGGCGTAAAATGTGCATTATTAACTATTATTGCAAATTATTGCCTATTATTGCACATTATGGCGggttctggtagtggttcc	Differs by 2 from Tb11.0790	Differs by 3 from Tb11.0800		
Tb11.0460		pPOTv4	C	R	4CTb11.0460R	TTTACGCCATAATGTGCAATAATAGGCAATAATGTGTAATAATAGGCAATAATGTGCAATAATAGGCAATAATGCACATTccaatttgagagacctgtgc				
Tb11.0470		pPOTv4	N	F	4NTb11.0470F	AATTGCACATTATGGCGTAAAATGTGCATTATTGACTATTATTGCAAATTATTGCCTATTATTGCACATTCTTGGGTAAAgtataatgcagacctgctgc				
Tb11.0470		pPOTv4	N	R	4NTb11.0470R	ATAATAGTCAATAATGCACATTTTACCCAAGAATGTGCAATAATAGGCAATAATTTGCAATAATAGTCAATAATGCACATactacccgatcctgatcc	Same as Tb11.0800			
Tb11.0470		pPOTv4	C	F	4CTb11.0470F	TTATTATTGCACATTATGGCGTAAAATGTGCATTATTGACTATTATTGCACATTATTGGCTATTATTGCACATTATGGCGggttctggtagtggttcc				
Tb11.0470		pPOTv4	C	R	4CTb11.0470R	TAATAGTCAATAATGCACATTTTACACCATAATGTGCAATAATAGCCAATAATGTGCAATAATAGTCAATAATGCACATTccaatttgagagacctgtgc				
Tb11.0480		pPOTv4	N	F	4NTb11.0480F	TATTGCACATTCTCGGGTAAAATGTGCATTATTGACTATTATTGCACATTATTGCCTATTATTGCACATTATGGCGTAAAgtataatgcagacctgctgc				
Tb11.0480		pPOTv4	N	R	4NTb11.0480R	ATTTTACGCAAGAATGTGCAATAATGGTTAACAATGCACATTTTACCCAAGAATGTGCAATAATAGTTAACAATGCACATactacccgatcctgatcc				
Tb11.0480		pPOTv4	C	F	4CTb11.0480F	CTATTATTGCACATTCTTGGGTAAAATGTGCATTATTGACTATTATTGCACATTATTGCCTATTATTGCACATTATGGCGggttctggtagtggttcc				
Tb11.0480		pPOTv4	C	R	4CTb11.0480R	TTTTACCCAAGAATGTGCAATAATAGCCAATAATGCACATTTTACCCAAGAATGTGCAATAATAGTTAACAATGCACATTccaatttgagagacctgtgc				
Tb11.0520		pPOTv4	N	F	4NTb11.0520F	AGACACTTCCATTAAAAAAAGAAAGAAAGAGCGACACGGAAGGCGCATAGGAGAAGTGGAGCATTTACCGAAATTACCAGgtataatgcagacctgctgc				
Tb11.0520		pPOTv4	N	R	4NTb11.0520R	TGGGGGGCATTTGGACCACCACGGGAAGCGACCAATGGTCGCCTGTTCGTCCTGCTAGTTGACATCCCGTAAGGTTGCATactacccgatcctgatcc	"Same as Tb427.10.1130, Tb927.10.1130"			
Tb11.0520		pPOTv4	C	F	4CTb11.0520F	ATGAGGTGGCAGCAATCAAGAAGGAAGGCATACTGAAGCGCAATCAGCTAGAGCACATGATTTCGATGCCTTCAACTCCGggttctggtagtggttcc	Same as Tb927.10.1130	Differs by 1 from Tb427.10.1130		
Tb11.0520		pPOTv4	C	R	4CTb11.0520R	AAACACTTCCCCAGCACACCAAAGGACGGAGAAGGAACGAATTATACTCTAAGCGACAAAGCTCACTTATGTATGGAGACccaatttgagagacctgtgc				
Tb11.0530		pPOTv4	N	F	4NTb11.0530F	AGCGGGAACTAGCACCGACGCAGATTTTGGGGCGCGATTAACAGTTCTCCAGATTACGTCTGCCCCGATATCAGGCCCTGgtataatgcagacctgctgc				
Tb11.0530		pPOTv4	N	R	4NTb11.0530R	TGCAACAGCACATCCCACCACTTAAGTCCCAGCTGGTTACCGCACTGGCCAACTTGAACTGTAACAACCTCACGGGGCATactacccgatcctgatcc	"Same as Tb427.10.1140, Tb927.10.1140"			
Tb11.0530		pPOTv4	C	F	4CTb11.0530F	TCGTGGACGATTACAACTATCTTAACACTGTGCAAATGCCGGCGGATGTGCCACGTAGCATGCGTGACCTTGTTTACTTTggttctggtagtggttcc	Same as Tb927.10.1140	Differs by 1 from Tb427.10.1140		
Tb11.0530		pPOTv4	C	R	4CTb11.0530R	GTCTTCTATAGGCTTCTTTATTTATTCATTACTTTACTTTTGATTGCGTAAGCACAGTGTGGAGTAGTGTGCTTACGCAAccaatttgagagacctgtgc				
Tb11.0540		pPOTv4	N	F	4NTb11.0540F	TGTAGTTTTAACGATCTAGTACTTTAATTAATATAGTGGCCGCTGTGTTTATTACAAGAAAGGTCTCGTAAACAATCAAGgtataatgcagacctgctgc				
Tb11.0540		pPOTv4	N	R	4NTb11.0540R	TCCAAGCATGCATTCAGTGAAGCAGTAGCCTCTGGGCTTGTTGTTAAATCGGCAGTTGGGTTGGATGCCATCGGTAGCATactacccgatcctgatcc	Same as Tb927.10.1150	Differs by 1 from Tb427.10.1150		
Tb11.0540		pPOTv4	C	F	4CTb11.0540F	GAGTAGAGGCAGTAAGACAGTATATATCATCGTTAAGGGAACGGAGCGTATCTTTCGTACAGGAGTTGCGTGCGAGCAGGggttctggtagtggttcc	Same as Tb927.10.1150	Differs by 2 from Tb427.10.1150		
Tb11.0540		pPOTv4	C	R	4CTb11.0540R	AGCAAAAAACTGTTTGAGCTTCGCGTTATCTGGTACCATAGCAGGCGCGCACATTCTTTGCTTCAGGGCACCTAGACTGCccaatttgagagacctgtgc				
Tb11.0550		pPOTv4	N	F	4NTb11.0550F	GTTGGAGGGGAGAAGTGTGCTCCTAACCGTTTGTAGGGACGATAAAAGTAGGAAATAATATTAGTTATCACGACAGCAACgtataatgcagacctgctgc				
Tb11.0550		pPOTv4	N	R	4NTb11.0550R	AAGAGCGGGGCGTACGACTGAGGGGAATGACTCATAAAGCCAAGTGGCGAGTACCACGGTCGTTTGGCGTACCGCACCATactacccgatcctgatcc	"Same as Tb427.10.1160, Tb927.10.1160"			
Tb11.0550		pPOTv4	C	F	4CTb11.0550F	GCGCGGAAAAACTCCTAGCTGAGGTAAGAGAGTTGCAGGAGCGTTTGAACAGCGCTCAGATGGAACAATTAGCAGAAGCTggttctggtagtggttcc	"Same as Tb427.10.1160, Tb927.10.1160"			
Tb11.0550		pPOTv4	C	R	4CTb11.0550R	TGGAAAAAAGACAGGAGAAAAAATAATGCCCTACTAGCAACGCAGTCCAACGGTTAAAGGTTGGGAGGGTACAGCTGTTTccaatttgagagacctgtgc				
Tb11.0560		pPOTv4	N	F	4NTb11.0560F	CGgtataatgcagacctgctgc	5'UTR WARNING: Partial sequence retrieved | length=2	Found only 2 5'UTR nucleotides		
Tb11.0560		pPOTv4	N	R	4NTb11.0560R	TCCATCGCGGTTCCAAACTCAATGAGTGCCTCGTCGAGACCATATGCAACTGTGTTGACGCCTTCATCAACAATCACTTCactacccgatcctgatcc				
Tb11.0560		pPOTv4	C	F	4CTb11.0560F	AGGATGACTGGACCCGGTACATAACTCTGGCTAAAGCTTGCCCGTGGTGCGGTGCGGCTGATTCTCCCGTCTTCGGGATTggttctggtagtggttcc	"Same as Tb427.10.1170, Tb927.10.1170"			
Tb11.0560		pPOTv4	C	R	4CTb11.0560R	TCTTCCCTTGAACTCTCTCTCTCTCTACGCTCATATACGTGATTGGCAGGCGTGGTTTAGCTACTGCAAACATGGCACCCccaatttgagagacctgtgc				
Tb11.0590		pPOTv4	N	F	4NTb11.0590F	ACCATGAACAGGGGTCAAGCCAACAAAGCTACGCAAAAAACGATATACAGGAACATAGACAGGCAAACAGCGCAGCGGAGgtataatgcagacctgctgc				
Tb11.0590		pPOTv4	N	R	4NTb11.0590R	ACGTTCGAACAACCGAGGTTGGTCGTGGTTATAAACAAGGCAACATAGAGGCCTTTTAGAGGTATACCAGATTTCTGCATactacccgatcctgatcc	Same as Tb927.11.19400			
Tb11.0590		pPOTv4	C	F	4CTb11.0590F	TAACAAAAGAAGCAAACCAAGAAACAGGAGGGAATGATGGAGAAAAAGAGGAGAAATGTGCAGGGAAAGAGCAAAAAGACggttctggtagtggttcc	Same as Tb927.11.19400			
Tb11.0590		pPOTv4	C	R	4CTb11.0590R	AGCAGCCATTACAACCAATTTCTTATTTGCGAAGAAACATGAAACTTTGCACTTTTTTCTTCCAATTTGTAGCTATCTTTccaatttgagagacctgtgc				
Tb11.0610		pPOTv4	N	F	4NTb11.0610F	TTACTTCTTTGTGGAACTTCACACTAACTAAAACGGATAACAGCCACGGGCAGCGAAGTATAATAGAAGACCTAACCGCGgtataatgcagacctgctgc				
Tb11.0610		pPOTv4	N	R	4NTb11.0610R	ACGTTGCCGTGAATTGAAGACGGTGACAACACAATTATTAGAGTTGCAACTTGAGCGAAGCCTAATGCTTTTTTAGCCATactacccgatcctgatcc				
Tb11.0610		pPOTv4	C	F	4CTb11.0610F	ATGGAAAAGAGCGCAAGGATTCCAGTTTTCTCTTGAGCAATAAATTGGCTCTTATTGCTGATTTTATGAGTCTACTGTTTggttctggtagtggttcc				
Tb11.0610		pPOTv4	C	R	4CTb11.0610R	TCATATTTTATAAAATTTCCTCTAAATCGAAAATTAAAAAAATTCATGAAATTGGACAAAAATCTTGAAAGAGCTAGAAAccaatttgagagacctgtgc				
Tb11.0660		pPOTv4	N	F	4NTb11.0660F	AACCCCACCTGAAAGCAACCCACAGTAGACCAAACGACACGCAGCTTGGATCTTAATTCTAAGGCAACAAAAACAAAGAGgtataatgcagacctgctgc				
Tb11.0660		pPOTv4	N	R	4NTb11.0660R	GCTGGCGCTGACGCGTTTACGCCAGCGATTATAATAAACGTCTGTAGCCACGTTTGTCTGGTCCAGCGAAGCAAATCCATactacccgatcctgatcc				
Tb11.0660		pPOTv4	C	F	4CTb11.0660F	GAAAGATTGAATTGGAAATTAAAAATGAGATGGTAGTGCCTTCAAAGATTCCAGTTTCCTTGTCAATAAGAAGTACGCTCggttctggtagtggttcc	Same as Tb927.11.18350			
Tb11.0660		pPOTv4	C	R	4CTb11.0660R	GATAAATTTTATAAAGTTAAGAAAATATCTTTATAATTATAAATGCTAAAATGCTACCAAGCTCATGAAACCTTCAGCCAccaatttgagagacctgtgc				
Tb11.0670		pPOTv4	N	F	4NTb11.0670F	GCAAGCAGTAAGCAATTGATTTTTCCAAACCAACACGGCTCCCACAATGACCTCAAGAAAAGCCAAACTAGAAACAGAGTgtataatgcagacctgctgc				
Tb11.0670		pPOTv4	N	R	4NTb11.0670R	TCTATGGAAGTCTCGGCTGCACCCCCAAATATTGTTGTCACTAACACAACTGCTTCTACTGCTAACAACACCGTCGTCATactacccgatcctgatcc				
Tb11.0670		pPOTv4	C	F	4CTb11.0670F	AAGGAAATGATAAGAAAACTGCAAACACCACAGGAAGCAATTCTTTTGTTATTAAGAAGACCCCTCTTTTGCTTGAATTTggttctggtagtggttcc	Same as Tb927.11.18340	Differs by 1 from Tb427tmp.16.0002		
Tb11.0670		pPOTv4	C	R	4CTb11.0670R	AAAATAGCAGAATCTCATACATTTCATATAATTGAACAAAAATCTCTTACCAATAACTCTTAAAAGTCTTATGCTAGGGCccaatttgagagacctgtgc				
Tb11.0680		pPOTv4	N	F	4NTb11.0680F	AAAACAATCCGGCTTAAGACCTAGAACTGCCATAAATGTCATACCAACAAGCATCCTTAGGTGCTGTAACAATAACGCTGgtataatgcagacctgctgc				
Tb11.0680		pPOTv4	N	R	4NTb11.0680R	GCCTTGCATGGTGTGTTTGCTGCTTCCGCCGCTTTGGTGCTTTGACTGTCTGCGTTGGTTTCTGTTGGTGCCAGCAGCATactacccgatcctgatcc				
Tb11.0680		pPOTv4	C	F	4CTb11.0680F	ATGATGGGAAGACAAACACCACAGCAAGAAATTCTTTTGTCATTAATAAGGCCCCTCTTTTGCTTGCAGTTTTGCTTCTAggttctggtagtggttcc	Same as Tb927.11.18330			
Tb11.0680		pPOTv4	C	R	4CTb11.0680R	TATAGCAAATTCACTCAAAATAATAGATTTCATAAAATTTCATAAAATTTAGAAACATTCTTTTTTCAAAGAAAATTTAAccaatttgagagacctgtgc				
Tb11.0710		pPOTv4	N	F	4NTb11.0710F	GAGCCACCAGCATATGTTGCAATCCTTGCCGACACAAGGTGTCTGCCATCAACCATCCGCACTAGGGCTAAACAAAGGAAgtataatgcagacctgctgc				
Tb11.0710		pPOTv4	N	R	4NTb11.0710R	TCGTCCGGGGCGCTGCTGGCCAGATAAGCTAGCGTCGCGACAATCGCAGATACTCGGATAAGGTAGCTTGTTTTGATCATactacccgatcctgatcc	Same as Tb927.11.20490			
Tb11.0710		pPOTv4	C	F	4CTb11.0710F	AGTGCCAGGATTCCTCTATTCTCCTAAACAAGAAATTCGCCCTCAGCATTGTTTCTGCTGCATTTGTGGCCTTGCTTTTTggttctggtagtggttcc	Same as Tb927.11.20490			
Tb11.0710		pPOTv4	C	R	4CTb11.0710R	AAGGTGTTAAAATATGTCAGAAGTTTTCAAGTAGCAAAAAATTTTAGAAAAATTAAAAAAAAAAATTGAGGGGGAAAAATccaatttgagagacctgtgc				
Tb11.0730		pPOTv4	N	F	4NTb11.0730F	GCACAACTGGCTTCTCTTTTAATAAACTCTACGATTTTATAAGATATTTAACATTTTCATTAGTATGTTAATAGTATCTTgtataatgcagacctgctgc				
Tb11.0730		pPOTv4	N	R	4NTb11.0730R	AGCGAAACGAGTAGATTAATCTCCATAACAATGAAAGATAAGCAACCTACAGCCGCATAAATACATCTTATACACTTCATactacccgatcctgatcc				
Tb11.0730		pPOTv4	C	F	4CTb11.0730F	CTACAACAGATAAAGAAGTTGGAGATGCGGGTAATTGGGGCTGGGAGGCAGAACTCACTAGGAGTAGAAATACATATTTGggttctggtagtggttcc	Same as Tb927.11.20420			
Tb11.0730		pPOTv4	C	R	4CTb11.0730R	GGCACTCTCATAAAAATATCATCATCTGCTTTCATTATATAAGGATTAGTTGTTTTGAATATTTCAACTTCAAATTTGAAccaatttgagagacctgtgc				
Tb11.0740		pPOTv4	N	F	4NTb11.0740F	CAGAACTCACTAGGAGTAGAAATACATATTTGTAATTCAAATTTGAAGTTGAAATATTCAAAACAACTAATCCTTATATAgtataatgcagacctgctgc				
Tb11.0740		pPOTv4	N	R	4NTb11.0740R	TTCAATTTTTCTCTTGGAAGCAGCTCTAGATATTTTAGATACAGTGGCACTCTCATAAAAATATCATCATCTGCTTTCATactacccgatcctgatcc	Same as Tb927.11.20410			
Tb11.0740		pPOTv4	C	F	4CTb11.0740F	AAAATAAGGACAGCACAGTACTGTTCAAACTCGAGCGACTCGACAGCACATGGTCAGAGTTTAGCTGCCACAAATTGCAGggttctggtagtggttcc				
Tb11.0740		pPOTv4	C	R	4CTb11.0740R	GAGTTTTGGGGACAGCAAAGGCAAAATAGAACGTTTGGCATGGCCGCTCGCTTCAAGCGTCTGTGCTTTTACTTTCTATTccaatttgagagacctgtgc				
Tb11.0750		pPOTv4	N	F	4NTb11.0750F	CGGCAAAATAGGGGCAGCAGGAAACAAAATCAGGAGAAAACACCAATTTATTTCCCCTTTTCAATTATAGAAGCAAGACTgtataatgcagacctgctgc				
Tb11.0750		pPOTv4	N	R	4NTb11.0750R	CTTGTTGCCGCTTCTGCTCCTGGCATCAAAAGTTTTATAACATACAAAAAAGTTAAGAAATACCTTGTGTAACTTCGCATactacccgatcctgatcc	Same as Tb927.11.20470			
Tb11.0750		pPOTv4	C	F	4CTb11.0750F	ATGAGTGCAAAGTCAAAGAGGGAACGGTTTTTATTTCAGCTGTAATTAAGGTCCCTCTTTTGCTTGCATTTTTGCTTTTTggttctggtagtggttcc	Same as Tb927.11.20470			
Tb11.0750		pPOTv4	C	R	4CTb11.0750R	TTGGGGTGTTAAAATATATCAGAAGTTTTCAAATAGTAAAATTTTAGCAAAGGAAAAAAGTTGAGGGGGGGGGGGGGAAGccaatttgagagacctgtgc				
Tb11.0760		pPOTv4	N	F	4NTb11.0760F	AATGCACATTATTGCACATTATTGCACATTATTGCACATTATTGCGCATTATTGCCCATTATTGCCCATTATTGCGTAAAgtataatgcagacctgctgc				
Tb11.0760		pPOTv4	N	R	4NTb11.0760R	CAATAGGTAATAATGGACAATAATAGGCAATAATGTGCAATAATGGGCAATAATGTGCAATAATGGGCAATAATGTACATactacccgatcctgatcc	Same as Tb11.0080			
Tb11.0760		pPOTv4	C	F	4CTb11.0760F	TATTGTTGCACATTATTGCCTATTATTGCCCATTATTGCCCATTATTGCGCATTATTGCCCATTATTGCCCATTATTGCGggttctggtagtggttcc	Same as Tb11.1310			
Tb11.0760		pPOTv4	C	R	4CTb11.0760R	AATAGGCAATAATGTGCAACAATAGGTAATAATGGACAATAATAGGCAATAATGAGCAATAATAGGTAATAATGTACATTccaatttgagagacctgtgc				
Tb11.0770		pPOTv4	N	F	4NTb11.0770F	GTTGCACATTATTGCCTATTATTGCCCATTATTGCCCATTATTGCGCATTATTGCCCATTATTGCCCATTATTGCGTAAAgtataatgcagacctgctgc				
Tb11.0770		pPOTv4	N	R	4NTb11.0770R	TAATAGGCAATAATGTGCAACAATAGGTAATAATGGACAATAATAGGCAATAATGAGCAATAATAGGTAATAATGTACATactacccgatcctgatcc	Differs by 3 from Tb11.0060			
Tb11.0770		pPOTv4	C	F	4CTb11.0770F	CATTATTGTCTATTATTGCACATTATTGCCCATTATTGCCCATTATTGCACATTATTGTCTATTATTGCACATTATTGCGggttctggtagtggttcc	Same as Tb11.0070			
Tb11.0770		pPOTv4	C	R	4CTb11.0770R	AATGTGCAACAATAGGTAATAATGTGCAATAATGGGCAATAATAGGCAATAATGTGCAATAATAGACAATAATGTGCATTccaatttgagagacctgtgc				
Tb11.0780		pPOTv4	N	F	4NTb11.0780F	ATTACCTATTGTTGCACATTATTGCCTATTATTGCCCATTATTGCACATTATTGCCTATTATTGTCCATTATTGCGTGAAgtataatgcagacctgctgc				
Tb11.0780		pPOTv4	N	R	4NTb11.0780R	TAATAGGCAATAATGTGCAATAATGGGCAATAATGGGCAATAATGCGCAATAATGTGCAATAATAGACAATAATGTGCATactacccgatcctgatcc				
Tb11.0780		pPOTv4	C	F	4CTb11.0780F	CTATTATTGTCTATTATTGCACATTATTGCGTGAAATGCACATTATTGCCCATTATTGCACATTATTGCACATTATTGCGggttctggtagtggttcc				
Tb11.0780		pPOTv4	C	R	4CTb11.0780R	AATAGGTAATAATGGGCAATAATAGGCAATAATGTGCAACAATAGGTAATAATGGACAATAATATGCAATAATGAACATTccaatttgagagacctgtgc				
Tb11.0790		pPOTv4	N	F	4NTb11.0790F	TATTGCACATTATGGCGTAAAATGTGCATTATTGACTATTATTGCAAATTATTGCCTATTATTGCACATTATGGCGTAAAgtataatgcagacctgctgc				
Tb11.0790		pPOTv4	N	R	4NTb11.0790R	ATAATAGGCAATAATGCACATTTTACGCCATAATGTGCAATTATAGGCAATAATTTGCAATAATAGTTAATAATGCACATactacccgatcctgatcc	"Same as Tb11.0440, Tb11.0460"			
Tb11.0790		pPOTv4	C	F	4CTb11.0790F	CTATAATTGCACATTATGGCGTAAAATGTGCATTATTGACTATTATTGCAAATTATTGCCGATTATTGCACATTATGGCGggttctggtagtggttcc	Differs by 2 from Tb11.0460	Differs by 3 from Tb11.0800		
Tb11.0790		pPOTv4	C	R	4CTb11.0790R	TAATAGGCAATAATGTGTAATAATAGGCAATAATGCACATTTTACGCCATAATGTGCAATAATAGGCAATAATGCACATTccaatttgagagacctgtgc				
Tb11.0800		pPOTv4	N	F	4NTb11.0800F	AATTGCACATTATGGCGTAAAATGTGCATTATTGACTATTATTGCAAATTATTGCCTATTATTGCACATTCTTGGGTAAAgtataatgcagacctgctgc				
Tb11.0800		pPOTv4	N	R	4NTb11.0800R	ATAATAGTCAATAATGCACATTTTACCCAAGAATGTGCAATAATAGGCAATAATTTGCAATAATAGTCAATAATGCACATactacccgatcctgatcc	Same as Tb11.0470			
Tb11.0800		pPOTv4	C	F	4CTb11.0800F	CTCTTATTGCACATTATGGCGTAAAATGTGCATTATTGACTATTATTGCAAATTATTGCCTATTATTGCACATTATGGCGggttctggtagtggttcc	"Differs by 3 from Tb11.0460, Tb11.0790"			
Tb11.0800		pPOTv4	C	R	4CTb11.0800R	TAATAGGCAATAATGCACATTTTACGCCATAATGTGCAATTATAGGCAATAATTTGCAATAATAGTTAATAATGCACATTccaatttgagagacctgtgc				
Tb11.0810		pPOTv4	N	F	4NTb11.0810F	TATTGCACATTATGGCGTAAAATGTGCATTATTAACTATTATTGCAAATTATTGCCTATAATTGCACATTATGGCGTAAAgtataatgcagacctgctgc				
Tb11.0810		pPOTv4	N	R	4NTb11.0810R	ATAATAGGCAATAATTTGCAATAATAGTCAATAATGCACATTTTACGCCATAATGTGCAATAATAGCCAATAATGCACATactacccgatcctgatcc				
Tb11.0810		pPOTv4	C	F	4CTb11.0810F	ATTATTGCACATTTTTGGCTCTTATTGCACATTATGGCGTAAAATGTGCATTATTGACTATTATTGCAAATTATTGCCTAggttctggtagtggttcc				
Tb11.0810		pPOTv4	C	R	4CTb11.0810R	ATTTTACGCCATAATGTGCAATAATAGGCAATAATTTGCAATAATAGTTAATAATGCACATTTTACGCCATAATGTGCAAccaatttgagagacctgtgc				
Tb11.0840		pPOTv4	N	F	4NTb11.0840F	TTTATTCTAGGGTTAGGTTGAGGATATACTTCAAATATAATCGAGAAAGGTTAACGAAAAGATCGTTGCGTATGGAACTGgtataatgcagacctgctgc				
Tb11.0840		pPOTv4	N	R	4NTb11.0840R	TCAGCACCTGACGCGACAGCAGGGTCCTCCCCATTTTCATCCGCACTCACTGAGCGGTTCATCTCGGGGCGCTCCTCCATactacccgatcctgatcc				
Tb11.0840		pPOTv4	C	F	4CTb11.0840F	AGGTTGACCACAGCGCTGAACAAGAAAAGCTGCAGCTGAAGAAGTCTGTTGATAGTGAAAGGAATCTTATTATATTCAGGggttctggtagtggttcc	Same as Tb927.11.720	Differs by 1 from Tb427tmp.50.0001		
Tb11.0840		pPOTv4	C	R	4CTb11.0840R	GCAAAGAAAGAGAAATAGAAAGAAATACAAATTTCTCTCTTCTTTTAAGAAAAATGAGGAGACTTTTTTTAACCCCTTACccaatttgagagacctgtgc				
Tb11.0845		pPOTv4	N	F	4NTb11.0845F	TGTTTTCCCATATCTTTCTTTTCCATATAGTTCTTTCTGTCTTCGAAGTATTATTAACTCCGCTATATTGTTCGTTTACGgtataatgcagacctgctgc				
Tb11.0845		pPOTv4	N	R	4NTb11.0845R	AGAGCGACCTCCACTGCATCAGACTGCATGTCCTCTGGCATGTCTGCATTCTTAATAATAGCTTTCCGATCAGTAGACATactacccgatcctgatcc	"Same as Tb427tmp.50.0007, Tb927.11.18680"			
Tb11.0845		pPOTv4	C	F	4CTb11.0845F	GCAGTTATGTCACGCACGAAACGCACAGCTTCCTGTACTTTTACTTTGGACAGGTTGCAATTCTTCTGTTCAAGTCAGGAggttctggtagtggttcc	"Same as Tb427tmp.50.0007, Tb927.11.18680"			
Tb11.0845		pPOTv4	C	R	4CTb11.0845R	AATAATAATAATAAAGAAAAGGGAATGGCTACCCATCAGAAAAACGTCTATTCAAATAAATAATAAAAGAGAGAGCCTACccaatttgagagacctgtgc				
Tb11.0850		pPOTv4	N	F	4NTb11.0850F	CACCTTCAGGCAATCATGATTCGCGAACGCACCAATCCCAACGGCAAGAAGCTCGGGGTTCGCATGACACCCCGACAAATgtataatgcagacctgctgc				
Tb11.0850		pPOTv4	N	R	4NTb11.0850R	GAGGCTGCGGGCACATCTTCACTTCGCCTACTTCTATGAAGAGACTCGTCGCTTTCAGAAAATACGTTCATTTCCTCCATactacccgatcctgatcc				
Tb11.0850		pPOTv4	C	F	4CTb11.0850F	TGGTGCAGTGGAAATTTTACCGTCTGGATATCATGGCGCAGCGCGAGGCCCGTAGTCATATTGATAATGTAATTGGTGTGggttctggtagtggttcc	"Same as Tb427tmp.50.0002, Tb927.11.710"			
Tb11.0850		pPOTv4	C	R	4CTb11.0850R	CAGTTTATCTGGTGACTGCAGGAATAATTAATCTCACGACCTAGGGAATGGGAAAATCTTAATTTGGCACTAACCACGCCccaatttgagagacctgtgc				
Tb11.0860		pPOTv4	N	F	4NTb11.0860F	CTATTAATTCACTGCTTGAGGGTGTGGTGAAATCAGCACAAAGTCTTGTAAAGGGGACTGACTCTCAGAAGCGATTTAACgtataatgcagacctgctgc				
Tb11.0860		pPOTv4	N	R	4NTb11.0860R	TGCACTCGTAAATCATCAACGGCATCCTCTAGGTCCGGTAGTCCCATCAAGGCTACGCCGCAGAACTCAGCGAACTCCATactacccgatcctgatcc				
Tb11.0860		pPOTv4	C	F	4CTb11.0860F	CCTTTGTTTCTTCTGAGCTGATGGCGAACCTGGTACGCTACGGAGTATCCTCTCTCGAGGCGCCGTTTAAGGGTGCTAAGggttctggtagtggttcc	"Same as Tb427tmp.50.0003, Tb927.11.700"			
Tb11.0860		pPOTv4	C	R	4CTb11.0860R	GTAATCTTGTTTAGACGATCGATAACACTCCAAAACAACTCAACGCAAGTAAAACCGTCAATCTGACCACCATCACCGCTccaatttgagagacctgtgc				
Tb11.0870		pPOTv4	N	F	4NTb11.0870F	TCTCTTCTTTGTCAACTTCGATGGCAGAAGGGGAGAAGGTAGTAGTGCGCGCTCTAGGCGTTTGTTGGACGGCTGCCGCGgtataatgcagacctgctgc				
Tb11.0870		pPOTv4	N	R	4NTb11.0870R	ACGAACTTGGCAACCGAATCACCGGGGTGGACTACATACGCCGAAACATGTTGCAGAAGCTCGTATACAGCGGCCTCCATactacccgatcctgatcc				
Tb11.0870		pPOTv4	C	F	4CTb11.0870F	TGGTGGGTAAACGTTCCAACGTAGGGGAGGGAAAGAACTCTGAGGGTGCGTCCGATTTTTTTTTCTTCCCTTCTGTTGTTggttctggtagtggttcc	Same as Tb927.11.690	Differs by 1 from Tb427tmp.50.0004		
Tb11.0870		pPOTv4	C	R	4CTb11.0870R	TGTTGGGAGCGTCACAATAGGCAAGGATGTACAGGTGTGAAATCAACTGGTTTGCTGGGAAAAACATGCTACACACAAGGccaatttgagagacctgtgc				
Tb11.0880		pPOTv4	N	F	4NTb11.0880F	CTGAGTGTCTTTTGCTCATTTTTTTTTCATTGATCATGTTTTTCATACCTTTCTCTTGTTATCCCTAGCTCTAGTTGGAGgtataatgcagacctgctgc				
Tb11.0880		pPOTv4	N	R	4NTb11.0880R	ACGGAAGGAACCCCGTGCTTGCGGAATTTTTTGGCAAAGAGGTGGCGGGTGCCACATTTGTACCCGTGGGAGTGAACCATactacccgatcctgatcc	Same as Tb927.11.680	Differs by 1 from Tb427tmp.50.0005		
Tb11.0880		pPOTv4	C	F	4CTb11.0880F	GCAACGGCGGATTTGTTTGCCCCAAGAAAGTGGAGGTGCTGGCGCGCCGCACGGCAGACTACGAGGCAATGATTCCATATggttctggtagtggttcc	"Same as Tb427tmp.50.0005, Tb927.11.680"	"Differs by 1 from Tb427.04.1100, Tb927.4.1100"		
Tb11.0880		pPOTv4	C	R	4CTb11.0880R	CAACAAAGTAAAAGAGAAAAAGAACAAACAAGTGGGTCAGGTAACCTTAGTTGAAGACTCAATCCTCCCCTCTGCCCAGCccaatttgagagacctgtgc				
Tb11.0890		pPOTv4	N	F	4NTb11.0890F	AACACCAGTAGTTGCGATCTTCTTTAAAGTGTGCACAGTTGTTAATGTCATTTCCGACTTCTCTCCACGCGGCAAAAGAGgtataatgcagacctgctgc				
Tb11.0890		pPOTv4	N	R	4NTb11.0890R	GTCGGACCCCAAGGGTCCTCATTTGTCGCTTCATGAACAAGTCGTGCATATTCGTTACCGCTGGTTTTCATACGAAGCATactacccgatcctgatcc				
Tb11.0890		pPOTv4	C	F	4CTb11.0890F	TCGCTGGTCAGAACAGTGGCTTTCCACAACCTTCGTCCACTTCACTGGACGGTATAATGGCCGGTCGCCGGTTAGGTCAGggttctggtagtggttcc	Same as Tb927.11.670	Differs by 1 from Tb427tmp.50.0006		
Tb11.0890		pPOTv4	C	R	4CTb11.0890R	AGCATTAGGAGCATGTACTAGGCTAAACAAGCAGTGAAAGGGGGGGAGAAGAAAAGCAAAATTGAAGGTCTTGGCGTGCTccaatttgagagacctgtgc				
Tb11.0910		pPOTv4	N	F	4NTb11.0910F	TTTATCAGTTTGGAGCAAAAATTTTTATTTAAAAGGTGCTGAAAGCTTCGAACTAACGCCGAAACACCGGTTAAGTTCTAgtataatgcagacctgctgc				
Tb11.0910		pPOTv4	N	R	4NTb11.0910R	ACACAGCAGAGATTGCACAAAGAAAGCTTTAGAATCTGTCTGTCTGGCCTTAGCCACCGTCGTGACACAATAGACTGCATactacccgatcctgatcc				
Tb11.0910		pPOTv4	C	F	4CTb11.0910F	ATAATGCATGCAAAGATTCCTCTATTCTAGTAAACAAAAAATTCGCCCTCGTGGTTTCTGCTTTAGTGGCCTTGCTTTTTggttctggtagtggttcc	Same as Tb927.11.18900			
Tb11.0910		pPOTv4	C	R	4CTb11.0910R	CTGGTGAATTTGCGTGTTAAAATATATCAGAAAGTTTTCAAATAGCAAAAAAATTTAGCAAGAAAAAGAGGGGGGAAAGAccaatttgagagacctgtgc				
Tb11.0980		pPOTv4	N	F	4NTb11.0980F	AATGCCATTCCTAACCAAACCACATTTTGCTCCCACCCTTGTGACCATAACCGCTCAGGCCTAACACAGAGCAGCGACAAgtataatgcagacctgctgc				
Tb11.0980		pPOTv4	N	R	4NTb11.0980R	TTTTGCCCGGTTACAAGGTTGGCACCATATGCCACTTTGCTTGAGGTTGCTAAAAGTATTGCGAGCAGTGTCTGCTGCATactacccgatcctgatcc				
Tb11.0980		pPOTv4	C	F	4CTb11.0980F	CAGAGGGAGCTGCAGCAACAACAACAGAGAAATGCAAAGGGAAAGACGAGAAGACATGCGGCACCACTCAGGTCTACAGCggttctggtagtggttcc				
Tb11.0980		pPOTv4	C	R	4CTb11.0980R	ACAAAACTCATAAAAGAAGCAGAAATTAAAGCAAATTTCCTATTTACAAGGAAGCTATAATCTTTTTACTCTTTTCCATCccaatttgagagacctgtgc				
Tb11.1000		pPOTv4	N	F	4NTb11.1000F	GGATGTGGGTAAGAATAGATACATTCATTGAATGACTGTACGCTCATACATATATCGGAAGCTCCTATATTTTTTTGGTAgtataatgcagacctgctgc				
Tb11.1000		pPOTv4	N	R	4NTb11.1000R	CTTAGTGTTAACAACACAGTTATTGCAACTTCGAGCATCGTTCTCCCTAAGCTGCTTCTCCGAAAAATTACACAAAGCATactacccgatcctgatcc				
Tb11.1000		pPOTv4	C	F	4CTb11.1000F	ATAGCACACAACTGGGGAGAAATACGGCTCATAAAAGACATGTGATGATGCTCCCCGCAGTATTAGGTCTCCTGAGTTCTggttctggtagtggttcc	Same as Tb927.11.18670			
Tb11.1000		pPOTv4	C	R	4CTb11.1000R	CCGCGGTAGCTCTTGTGTTATACAACGCCCGATTTACTGAGTATTTGTACACTCATGTACGAATCCGCAAGCAATGAGTTccaatttgagagacctgtgc				
Tb11.1020		pPOTv4	N	F	4NTb11.1020F	TCTTACATCTGTGGTGTCTACCGCCCCCTTGTTGTTAGGGCGTGTGAAGTTCTTTCTCTTTTTTTCGTAGTGAATTGTAGgtataatgcagacctgctgc				
Tb11.1020		pPOTv4	N	R	4NTb11.1020R	GACGTGCATTCTCTCGCGGCCGTAAAGCAAACCACTAAAACTATCAAAACCGCGGATTTGACGATCGCAACCATAATCATactacccgatcctgatcc	Same as Tb927.11.18650			
Tb11.1020		pPOTv4	C	F	4CTb11.1020F	ACGCAGTTCACAGGAACTTCGCTTTACTGCTGCTAGATACCAATCTCACTGAAAGTGCAAATAGTACTGATTCTCCCATCggttctggtagtggttcc	Same as Tb927.11.18650			
Tb11.1020		pPOTv4	C	R	4CTb11.1020R	AAAGTGTGCGTGCGATATCGCACAAAAGCATGTATGCAAACACATCAGTGGACATAATAAAATGTATATGAACTTATTTGccaatttgagagacctgtgc				
Tb11.1040		pPOTv4	N	F	4NTb11.1040F	TAGGCGTTTCTTTCGAATGCTGTCTTCTTTTTAAAGAGAATACACAAGGTGTTAAGAAGCGAAACGCAGCAGCAAGCAAGgtataatgcagacctgctgc				
Tb11.1040		pPOTv4	N	R	4NTb11.1040R	TTTTTGCCTTCAGACTCTGCGCCGTCGGCTCGATATAAGCAACTGGCTGCTACGAGCAAGAGTTTCCACAGTGTTTTCATactacccgatcctgatcc	Same as Tb927.11.18720			
Tb11.1040		pPOTv4	C	F	4CTb11.1040F	AAGCAGCAGAGAAAGCAAACCAAGAAACAGAAGAAGCAACCAAAACTGGGTGTGGAAGGCACAAAACTAAGACTGATTGTggttctggtagtggttcc	Same as Tb927.11.18720			
Tb11.1040		pPOTv4	C	R	4CTb11.1040R	GCACATTTTTTTTCGGTTTCAGGTTCACCATCTTTGCCCTTTCTAAGCGCACAATATTTCCTGTCGCCTTTTTTATCATTccaatttgagagacctgtgc				
Tb11.1130		pPOTv4	N	F	4NTb11.1130F	ACCTCCTTAACAAAACTTCAATTTTCACACCTATACAGTCAAAATCAACATTTAGCTAGGAAAAACAAGGATAAAAACCGgtataatgcagacctgctgc				
Tb11.1130		pPOTv4	N	R	4NTb11.1130R	TTTGTCGACGCGGCTTCTGAATGAGTAACAATTAAAGATACCAGAAACACTAGCAGTTGTAGGCCGCTGTTGCAGTGCATactacccgatcctgatcc	Same as Tb927.11.19450			
Tb11.1130		pPOTv4	C	F	4CTb11.1130F	CAGCAAAACAAGAAACAGGGAAATATTCGAAAACAGAGTCACCGTGCACAGGTAAAGGAGAGAAAGATTGCAAAGATGGTggttctggtagtggttcc	Same as Tb927.11.19450			
Tb11.1130		pPOTv4	C	R	4CTb11.1130R	AAAGCAGCAGAAACCATGCTGAGGGCGAATTGTTTGTTGACTAGAAAACTGTAATCTTTGCACTCTTTTCCATCATATTTccaatttgagagacctgtgc				
Tb11.1160		pPOTv4	N	F	4NTb11.1160F	CAGAACTCACAGTTAGTAGAAAAACATATCTGTGGTTCAAATTTGCCGTTGAAATATTTTATAAAAATAGTCCCTATATAgtataatgcagacctgctgc				
Tb11.1160		pPOTv4	N	R	4NTb11.1160R	TTCAGTTTCTCTCTTGGAAGCACCTCCAGATATTTTAGACACAATGGCACTCTTATAAAAATGTCATCGTCTGCTTTCATactacccgatcctgatcc	Same as Tb927.11.18780			
Tb11.1160		pPOTv4	C	F	4CTb11.1160F	TTAGCGCACCAACACTAGCAAGAGCAGACCTTAGGCAACAAATCAATCAACTTGACAAAAACGTGTTGGAAGCGACGTGGggttctggtagtggttcc	Same as Tb927.11.18780			
Tb11.1160		pPOTv4	C	R	4CTb11.1160R	GTTTCTTTTGGAGTGTTTCAACGTAACTTTATGCACGGTTAGGTCACTTATTTGGCGTTTTCCTCTCGTAGTTTGCTGGTccaatttgagagacctgtgc				
Tb11.1190		pPOTv4	N	F	4NTb11.1190F	CAAGGAAACTGCGGCTATCGGATGCTTTCAGTTTAGCAAGCTCATGTGAATGCTCGCTCATTGCTGCTTCTAATTCAGCAgtataatgcagacctgctgc				
Tb11.1190		pPOTv4	N	R	4NTb11.1190R	AAGGATGAGAAGTTCAGCACCATGGAAGAGGAGCGTCGTAAGCTTATTGCTGAGGATCGTGAAGGTAATGCTGCACGCATactacccgatcctgatcc				
Tb11.1190		pPOTv4	C	F	4CTb11.1190F	TAGCAGCTCATGTGAATGCTCGTTCATTGCTGCTTCTAATTCAGCAATGCGTGTTGCATTACCTTCACGATCCTCAGCAAggttctggtagtggttcc				
Tb11.1190		pPOTv4	C	R	4CTb11.1190R	GCCAGAAGGAGTGCCGTTGAGTGAGCTTGAATTGGATAAGGATGAGAAGTTCAGCACCATGGAAGAGGAGCGTCGTAAGCccaatttgagagacctgtgc				
Tb11.1200		pPOTv4	N	F	4NTb11.1200F	TCATTGCTGCTTCTAATTCAGCAATGCGTGTTGCATTACCTTCACGATCCTCAGCAATAAGCTTACGACGCTCCTCTTCCgtataatgcagacctgctgc				
Tb11.1200		pPOTv4	N	R	4NTb11.1200R	CGCAGCTTCCTTGATCCTATGCCAGAAGGAGTGCCGTTGAGTGAGCTTGAATTGGATAAGGATGAGAAGTTCAGCACCATactacccgatcctgatcc				
Tb11.1200		pPOTv4	C	F	4CTb11.1200F	CCGCTTCTAATGTTGTGAACTGTTCGTTGTCATCAAGCGGAATGTTTGATATTGAAATCTCGAGTCTGTCTCTCTTAATGggttctggtagtggttcc				
Tb11.1200		pPOTv4	C	R	4CTb11.1200R	GAAGCGCAGAAAATAAGAGTAAATCTACTTCACAAAGCTACAAAAGCATCAAAGCATTTAAATCGATCCGAGAGAAAAAAccaatttgagagacctgtgc				
Tb11.1210		pPOTv4	N	F	4NTb11.1210F	CCTCATCTAGCGTAACTGCTGCGGTAGGGCCAAAAGATACTACTAAACAGTTTGGCAATGTTGTTGATGCCCACTGGAACgtataatgcagacctgctgc				
Tb11.1210		pPOTv4	N	R	4NTb11.1210R	ACTATGGAAAGGCTTCGCTGTCGAAGCGAGGTGCCGCCCATCGTAGTCGCCTCCGGGGAGCCAACACCACACTTGTTCATactacccgatcctgatcc				
Tb11.1210		pPOTv4	C	F	4CTb11.1210F	TAACCCAGCGCAATCAATTTCACAACCGGAAAAAAAAATTCTTTGCCCAACGCACTTTGTTCACACGTGCGCGCGATCGAggttctggtagtggttcc	Same as Tb927.10.15240	Differs by 1 from Tb427.10.15240		
Tb11.1210		pPOTv4	C	R	4CTb11.1210R	TCATCAACATTCTTTTTTTTTTTGCATTTCCTGCGACACACCCAGAATTTCTTCCGCATTTTGCGAGTCCTTAGTGCGACccaatttgagagacctgtgc				
Tb11.1220		pPOTv4	N	F	4NTb11.1220F	GCAACGGGCGTGGATCTCGCTGTTGTGCGTTTTGTATCGTGGTGCATCATTAAAAGAGAAGGTTCTTACGGGGTTCAACAgtataatgcagacctgctgc				
Tb11.1220		pPOTv4	N	R	4NTb11.1220R	GGAAACATTTTTTCATCATTATTGTGGAATGCATGGTATGGTACCAATTCATCGTCGGCGGTTGCTGTAGAACTTGCCATactacccgatcctgatcc	Same as Tb927.10.15250	Differs by 1 from Tb427.10.15250		
Tb11.1220		pPOTv4	C	F	4CTb11.1220F	AACCGAAAAAACTGATTATCGCTAGTGAGGAGATGGTTTATTGCCGCCGGTGCAGTGACAGCGAGGAGAACCCAGAGATGggttctggtagtggttcc	Same as Tb927.10.15250			
Tb11.1220		pPOTv4	C	R	4CTb11.1220R	TCTCTTTTGATATTACTTCGCATCACCGCTCTCTTTCCCATCTACTTGTTGCATTGATACATTATTATTTTCTTTTTTTTccaatttgagagacctgtgc				
Tb11.1230		pPOTv4	N	F	4NTb11.1230F	CCGCGTAACTAGCCTGACACATCTGACTGGTCACCTATATATTTTTTAAACAAGGTGGGAGAGATAGACTCTCTCGGAAAgtataatgcagacctgctgc				
Tb11.1230		pPOTv4	N	R	4NTb11.1230R	ACTTCCACAGGCGACGGCTGCTGCGGCCTTCTCGGTAATGGACCTGTTGGCCGCGCATCAAGTACTGTGGATTTCTTCATactacccgatcctgatcc	Same as Tb927.10.15260	Differs by 1 from Tb427.10.15260		
Tb11.1230		pPOTv4	C	F	4CTb11.1230F	AGGGATCTAAAGAGGTTGATGGTGGTGGTTTAGAGAAAGTTGAGTCGGAGGACGAAGAGGATGTTAGTCCTGTTGTATTTggttctggtagtggttcc	"Same as Tb427.10.15260, Tb927.10.15260"			
Tb11.1230		pPOTv4	C	R	4CTb11.1230R	TAATAATATTTTATGAAAGAATATATGTTACCAACTCGACTAGCGTTACCTCGTTGGATAATATCTACAAACTAGTTAGCccaatttgagagacctgtgc				
Tb11.1240		pPOTv4	N	F	4NTb11.1240F	ACAGACCTACCTGATGATACATTCCACTCCTTTTCGCTTCCACTGTAGTAGATACTAAGACTTTTTTTTTCCCTTGACTGgtataatgcagacctgctgc				
Tb11.1240		pPOTv4	N	R	4NTb11.1240R	TAGCTTGGAGGAAGACCAAGTTTCTTGCATGTTGGGCACTGCATTGCAGGCTCCAACTTTCCGCAACCTTCGCACGACATactacccgatcctgatcc	"Same as Tb427.10.15270, Tb927.10.15270"			
Tb11.1240		pPOTv4	C	F	4CTb11.1240F	TCCCTACGTATCAGAAGCAGCTGAAGGAATGGGGAATTATGTTGCCGCAGCGTAAAGAAGTGGGATCGGCTACCGCTGCTggttctggtagtggttcc	Same as Tb927.10.15270	Differs by 1 from Tb427.10.15270		
Tb11.1240		pPOTv4	C	R	4CTb11.1240R	AATATATGGTAGGAAAGAAAGGCATCCGCGTCGAAAGGCCCCTGACACTTTTCCCACAATTTGGACAGTATTCACATCCCccaatttgagagacctgtgc				
Tb11.1270		pPOTv4	N	F	4NTb11.1270F	ATTGCACATTATTGCACATTATTGCACATTATTGCACATTATTGCGCATTATTGCCCATTATTGCCCATTATTGCGTAAAgtataatgcagacctgctgc				
Tb11.1270		pPOTv4	N	R	4NTb11.1270R	TAATAGGCTATAATGTGCAACAATAGGTAATAATGGACAATAATAGGCAATAATGTGCAATAATGGGCAATAATGTACATactacccgatcctgatcc	Same as Tb11.1670	Differs by 1 from Tb11.0060		
Tb11.1270		pPOTv4	C	F	4CTb11.1270F	GTAAAATGCACATTATTGCACATTGTTGCACATTATTGCACATTATTGCGCATTATTGCCCATTATTGCCCATTATTGCGggttctggtagtggttcc	Same as Tb11.1670			
Tb11.1270		pPOTv4	C	R	4CTb11.1270R	ATAGACAATAATGTGCAACAATAGGTAATAATGGACAATAATAGGCAATAATGTGCAATAATGGGCAATAATGCTACNTTccaatttgagagacctgtgc	Bad sequencing data (1N)			
Tb11.1280		pPOTv4	N	F	4NTb11.1280F	TATTACCTATTATTGCACATTGTTACCTATTATTGCTCATTATTGAGTAAAATGCACATTATTGCACATTATTGCGTAAAgtataatgcagacctgctgc				
Tb11.1280		pPOTv4	N	R	4NTb11.1280R	TAATGGGCAATAATAGGCAATAATGTGCAATAATGGGCAATAATAGGCAATAATGTGCAATAATGGGCAATAATGTACATactacccgatcctgatcc				
Tb11.1280		pPOTv4	C	F	4CTb11.1280F	CTATTATTGTCCATTATTGCGTAAAATGCACATTATTGCACATTATTGCACATTGTTGCCTATTATTGTTCATTATTGAGggttctggtagtggttcc				
Tb11.1280		pPOTv4	C	R	4CTb11.1280R	TAATAGGCAATAATGTTCATTTTACTCAATAATGAACAATAATAGGCAACAATGTGCAATAATGTGCAATAATGTTCATTccaatttgagagacctgtgc				
Tb11.1290		pPOTv4	N	F	4NTb11.1290F	ATTGCACATTATTGTCCATTATTGCCCATTATTGCCCATTATTGCACATTGTTACCTATTATTGCTCATTATTGAGTAAAgtataatgcagacctgctgc				
Tb11.1290		pPOTv4	N	R	4NTb11.1290R	ATTTTACGCAATAATGTGCAATAATAGACAATAATGTGCATTTCACGCAATAATGTGCAATAATGTGCAATAATGTGCATactacccgatcctgatcc				
Tb11.1290		pPOTv4	C	F	4CTb11.1290F	TTGTCTATTATTGCACATTATTGCGTAAAATGTACATTATTGCATATTATTGTCCATTATTACCTATTGTTGCACATTATggttctggtagtggttcc				
Tb11.1290		pPOTv4	C	R	4CTb11.1290R	AGGCAATAATGTTCATTTTACTCAATAATGAACAATAATAGGCAACAATGTGCAATAATGTGCAATAATGTGCATTTTACccaatttgagagacctgtgc				
Tb11.1300		pPOTv4	N	F	4NTb11.1300F	ATTGCCTATTATTGCACATTATTGCCTATTATTGTCCATTATTACCTATTGTTGCACATTATTGCACATTGTTGCGTGAAgtataatgcagacctgctgc				
Tb11.1300		pPOTv4	N	R	4NTb11.1300R	TAATAGGCAATAATGTGCAACAATAGGTAATAATGGACAATAATAGGCAATAATGTGCAATAATAGACAATAATGTGCATactacccgatcctgatcc	Differs by 3 from Tb11.0060			
Tb11.1300		pPOTv4	C	F	4CTb11.1300F	TATTATTGTCCATTATTACCTATTGTTGCACATTATTGCCTATTATTGCCTATTATTGCACATTATTGCACATTATTGCGggttctggtagtggttcc				
Tb11.1300		pPOTv4	C	R	4CTb11.1300R	AATAGGTAATAATGGACAATAATAGGCAATAATGGGCAATAATGGGCAATAATGTGCAATAATGGGCAATAATGTACATTccaatttgagagacctgtgc				
Tb11.1310		pPOTv4	N	F	4NTb11.1310F	ATTGCACATTATTGCCTATTATTGTCCATTATTACCTATTGTTGCCCATTATTGCCCATTATTGCCCATTATTGCGTAAAgtataatgcagacctgctgc				
Tb11.1310		pPOTv4	N	R	4NTb11.1310R	TAATGGGCAATAATGGGCAATAATGGGCAATAATGTGCAATAATGTGCAATAATGTGCAATAATGGGCAATAATGTACATactacccgatcctgatcc				
Tb11.1310		pPOTv4	C	F	4CTb11.1310F	TATTGTTGCACATTATTGCCTATTATTGCCCATTATTGCCCATTATTGCGCATTATTGCCCATTATTGCCCATTATTGCGggttctggtagtggttcc	Same as Tb11.0760			
Tb11.1310		pPOTv4	C	R	4CTb11.1310R	AATAGGCAATAATGTGCAACAATAGGTAATAATGGACAATAATAGGCAATAATGAGCAATAATAGGTAATAATGTACATTccaatttgagagacctgtgc				
Tb11.1320		pPOTv4	N	F	4NTb11.1320F		Accession number not found			
Tb11.1320		pPOTv4	N	R	4NTb11.1320R		Accession number not found			
Tb11.1320		pPOTv4	C	F	4CTb11.1320F		Accession number not found			
Tb11.1320		pPOTv4	C	R	4CTb11.1320R		Accession number not found			
Tb11.1330		pPOTv4	N	F	4NTb11.1330F		Accession number not found			
Tb11.1330		pPOTv4	N	R	4NTb11.1330R		Accession number not found			
Tb11.1330		pPOTv4	C	F	4CTb11.1330F		Accession number not found			
Tb11.1330		pPOTv4	C	R	4CTb11.1330R		Accession number not found			
Tb11.1340		pPOTv4	N	F	4NTb11.1340F		Accession number not found			
Tb11.1340		pPOTv4	N	R	4NTb11.1340R		Accession number not found			
Tb11.1340		pPOTv4	C	F	4CTb11.1340F		Accession number not found			
Tb11.1340		pPOTv4	C	R	4CTb11.1340R		Accession number not found			
Tb11.1350		pPOTv4	N	F	4NTb11.1350F		Accession number not found			
Tb11.1350		pPOTv4	N	R	4NTb11.1350R		Accession number not found			
Tb11.1350		pPOTv4	C	F	4CTb11.1350F		Accession number not found			
Tb11.1350		pPOTv4	C	R	4CTb11.1350R		Accession number not found			
Tb11.1360		pPOTv4	N	F	4NTb11.1360F		Accession number not found			
Tb11.1360		pPOTv4	N	R	4NTb11.1360R		Accession number not found			
Tb11.1360		pPOTv4	C	F	4CTb11.1360F		Accession number not found			
Tb11.1360		pPOTv4	C	R	4CTb11.1360R		Accession number not found			
Tb11.1370		pPOTv4	N	F	4NTb11.1370F		Accession number not found			
Tb11.1370		pPOTv4	N	R	4NTb11.1370R		Accession number not found			
Tb11.1370		pPOTv4	C	F	4CTb11.1370F		Accession number not found			
Tb11.1370		pPOTv4	C	R	4CTb11.1370R		Accession number not found			
Tb11.1380		pPOTv4	N	F	4NTb11.1380F		Accession number not found			
Tb11.1380		pPOTv4	N	R	4NTb11.1380R		Accession number not found			
Tb11.1380		pPOTv4	C	F	4CTb11.1380F		Accession number not found			
Tb11.1380		pPOTv4	C	R	4CTb11.1380R		Accession number not found			
Tb11.1390		pPOTv4	N	F	4NTb11.1390F		Accession number not found			
Tb11.1390		pPOTv4	N	R	4NTb11.1390R		Accession number not found			
Tb11.1390		pPOTv4	C	F	4CTb11.1390F		Accession number not found			
Tb11.1390		pPOTv4	C	R	4CTb11.1390R		Accession number not found			
Tb11.1410		pPOTv4	N	F	4NTb11.1410F		Accession number not found			
Tb11.1410		pPOTv4	N	R	4NTb11.1410R		Accession number not found			
Tb11.1410		pPOTv4	C	F	4CTb11.1410F		Accession number not found			
Tb11.1410		pPOTv4	C	R	4CTb11.1410R		Accession number not found			
Tb11.1420		pPOTv4	N	F	4NTb11.1420F	TTGAGCGACAGTTTCAGAAACCGGAATTTACGGCGAAGGGTATCAACAAACGCCTTGATGATGTCAACACTGAACCTCTGgtataatgcagacctgctgc				
Tb11.1420		pPOTv4	N	R	4NTb11.1420R	TACGTGTTGAGGTACCACCGGGGAGCGGTGTGGTCGGTGAGCTCCGTGCTGCTGGCGTCCTTTGACGTCTCAACGTACATactacccgatcctgatcc				
Tb11.1420		pPOTv4	C	F	4CTb11.1420F	TGGTCAAGCCTGAGGAATCGGGAGAGAGAGCGACAGATAAGCAACCTCCGCCATCGTGTGAGGATCCACCTAAATCAGGCggttctggtagtggttcc	Same as Tb927.11.1850	Differs by 1 from Tb427tmp.39.0010		
Tb11.1420		pPOTv4	C	R	4CTb11.1420R	CAAGCGAGGGAAGTCAAAAATGGTAACTAATTCAATACGGGGTTTACGCAGACACACATGTACTCACTAACTAGCCCGTGccaatttgagagacctgtgc				
Tb11.1450		pPOTv4	N	F	4NTb11.1450F		Accession number not found			
Tb11.1450		pPOTv4	N	R	4NTb11.1450R		Accession number not found			
Tb11.1450		pPOTv4	C	F	4CTb11.1450F		Accession number not found			
Tb11.1450		pPOTv4	C	R	4CTb11.1450R		Accession number not found			
Tb11.1451		pPOTv4	N	F	4NTb11.1451F		Accession number not found			
Tb11.1451		pPOTv4	N	R	4NTb11.1451R		Accession number not found			
Tb11.1451		pPOTv4	C	F	4CTb11.1451F		Accession number not found			
Tb11.1451		pPOTv4	C	R	4CTb11.1451R		Accession number not found			
Tb11.1480		pPOTv4	N	F	4NTb11.1480F		Accession number not found			
Tb11.1480		pPOTv4	N	R	4NTb11.1480R		Accession number not found			
Tb11.1480		pPOTv4	C	F	4CTb11.1480F		Accession number not found			
Tb11.1480		pPOTv4	C	R	4CTb11.1480R		Accession number not found			
Tb11.1490		pPOTv4	N	F	4NTb11.1490F	AGGAATCTTGAAAATGCAACCACGCGATGCTCCAAATATTCTAACTCACAAGAAGTAGAGTCGAAGAAGCCAAAAGACAAgtataatgcagacctgctgc				
Tb11.1490		pPOTv4	N	R	4NTb11.1490R	GGTGCCGCCTCTGCCTTGGGCTGTAGAACAAAGACGAGTAAGACGCTAGCTGCTGTAACCGGGGCGGTATCCGAGAGCATactacccgatcctgatcc				
Tb11.1490		pPOTv4	C	F	4CTb11.1490F	GGGTTTTAGCATTTTTAAGAATTTTTCCTCAAATATATGAAATTTACGAACTCATGAAGATTTGGTATTTTGATACAATTggttctggtagtggttcc				
Tb11.1490		pPOTv4	C	R	4CTb11.1490R	GTCTCTTTGATTATATTTTGTAAATTAGTAAAAAGATGAAAATTAAAGTGTTAGAATATATAAAATTGTTTGAAAATTTAccaatttgagagacctgtgc				
Tb11.1520		pPOTv4	N	F	4NTb11.1520F	CCTCTGGAGAAAATGAAGCGATATATGGACCTCGCGGCTACATATTTCGCACAAAAAATGGACTAGTGATAAGTCACGGGgtataatgcagacctgctgc				
Tb11.1520		pPOTv4	N	R	4NTb11.1520R	ATACTTGCATTCTCTTCGAGTTCCCGTTGCCTCTTTATTCCTCGCGACCCCGTTTGCGGTTGCACTTCGCAGTATTTCATactacccgatcctgatcc	Differs by 1 from Tb927.3.510	"Differs by 2 from Tb09.v4.0064, Tb927.1.3760, Tb927.2.1460, Tb927.7.6880"	"Differs by 3 from Tb05.5K5.290, Tb427.01.3760, Tb427.03.510, Tb427.05.4640, Tb427.06.3400, Tb427.07.6880, Tb927.6.3400"	
Tb11.1520		pPOTv4	C	F	4CTb11.1520F	TGCACAATTCCTCCAAGAAATTGAGAAACCCCTCATTCTCTTCCAACATGTACTTTCTTCATTCGAGAGGAACACCCCTAggttctggtagtggttcc	Same as Tb927.11.19020			
Tb11.1520		pPOTv4	C	R	4CTb11.1520R	GACCCAAACGTAGAAGAGCATAGTGGAGTTTACATTTTCATTCAGAGGAGTGGGCAGCTTTTTGTGTAGTCTATTCTCCTccaatttgagagacctgtgc				
Tb11.1540		pPOTv4	N	F	4NTb11.1540F		Accession number not found			
Tb11.1540		pPOTv4	N	R	4NTb11.1540R		Accession number not found			
Tb11.1540		pPOTv4	C	F	4CTb11.1540F		Accession number not found			
Tb11.1540		pPOTv4	C	R	4CTb11.1540R		Accession number not found			
Tb11.1550		pPOTv4	N	F	4NTb11.1550F		Accession number not found			
Tb11.1550		pPOTv4	N	R	4NTb11.1550R		Accession number not found			
Tb11.1550		pPOTv4	C	F	4CTb11.1550F		Accession number not found			
Tb11.1550		pPOTv4	C	R	4CTb11.1550R		Accession number not found			
Tb11.1670		pPOTv4	N	F	4NTb11.1670F	ATTGCACATTATTGCGTATAATTGCACATTATTGCCCATTATTGCACATTATTGCCCATTATTGCCCATTATTGCGTAAAgtataatgcagacctgctgc				
Tb11.1670		pPOTv4	N	R	4NTb11.1670R	TAATAGGCTATAATGTGCAACAATAGGTAATAATGGACAATAATAGGCAATAATGTGCAATAATGGGCAATAATGTACATactacccgatcctgatcc	Same as Tb11.1270	Differs by 1 from Tb11.0060		
Tb11.1670		pPOTv4	C	F	4CTb11.1670F	GTAAAATGCACATTATTGCACATTGTTGCACATTATTGCACATTATTGCGCATTATTGCCCATTATTGCCCATTATTGCGggttctggtagtggttcc	Same as Tb11.1270			
Tb11.1670		pPOTv4	C	R	4CTb11.1670R	AATAGGCAATAATGTGCAACAATAGGCAATAATGTGCAATAATGGGCAATAATGTGCAATAATGGGCAGTAATGTACATTccaatttgagagacctgtgc				
Tb11.1680		pPOTv4	N	F	4NTb11.1680F	TATTGCACATTATTGCGTAAAATGTACATTATTGCCCATTATTGCACATTGTTACCTATTATTGCTCATTATTGAGTAAAgtataatgcagacctgctgc				
Tb11.1680		pPOTv4	N	R	4NTb11.1680R	TAATAGGCAATAATGTGCAACAATAGGTAATAATAGGCAATAATGTGCAATAATGTGCAATAATGTGCAATAATGTGCATactacccgatcctgatcc				
Tb11.1680		pPOTv4	C	F	4CTb11.1680F	CATTATTGCACATTATTGTCCATTATTGCACATTATTGCCCATTATTGCACATTATTGCCTATTATTGTCCATTATTGCGggttctggtagtggttcc				
Tb11.1680		pPOTv4	C	R	4CTb11.1680R	TAATGGGCAATAATGTGCAATAATAGACAATAATGTGCATTTCACGCAATAATGGGCAATAATAGACAATAATGTGCATTccaatttgagagacctgtgc				
Tb11.1720		pPOTv4	N	F	4NTb11.1720F		Accession number not found			
Tb11.1720		pPOTv4	N	R	4NTb11.1720R		Accession number not found			
Tb11.1720		pPOTv4	C	F	4CTb11.1720F		Accession number not found			
Tb11.1720		pPOTv4	C	R	4CTb11.1720R		Accession number not found			
Tb11.1740		pPOTv4	N	F	4NTb11.1740F	TACGCATGAACGCGTATTTGACGTGAAAATACGCAATAGTGCACAATTTGCACACAAACACGCCACATTGTGCAgtataatgcagacctgctgc	5'UTR WARNING: Partial sequence retrieved | length=74	Found only 74 5'UTR nucleotides		
Tb11.1740		pPOTv4	N	R	4NTb11.1740R	TGCGTATGATTGCGCAAAAACAGTGTTGCAATGCAATATGTAAGGTGTTTTGGTGTAAAACACGCATTCTTGCATAACATactacccgatcctgatcc	Same as Tb11.1770	Differs by 1 from Tb11.1760		
Tb11.1740		pPOTv4	C	F	4CTb11.1740F	TGTTATGCAAGAATGCCGTGTTTTACACCAAAACACCTTACATATTGCATTGCAACACTGTTTTTGCGCAATCATACGCAggttctggtagtggttcc	Differs by 1 from Tb11.1760			
Tb11.1740		pPOTv4	C	R	4CTb11.1740R	CATTCTTGCATAACATGCACAATGTGGCGTGTTTGTGTGCAAATTGTGCACTATTGCGTATTTTCACGTCAAATACGCGTccaatttgagagacctgtgc				
Tb11.1750		pPOTv4	N	F	4NTb11.1750F		Accession number not found			
Tb11.1750		pPOTv4	N	R	4NTb11.1750R		Accession number not found			
Tb11.1750		pPOTv4	C	F	4CTb11.1750F		Accession number not found			
Tb11.1750		pPOTv4	C	R	4CTb11.1750R		Accession number not found			
Tb11.1760		pPOTv4	N	F	4NTb11.1760F	CGCAATCATACGCATGAACGCGTATTTGACGTGAAAATACGCAATAGTGCACAATTTGTGAACAACATGCAACGTTGTGCgtataatgcagacctgctgc				
Tb11.1760		pPOTv4	N	R	4NTb11.1760R	TGCGTATGATTGCGCAAAAACAGTGTTGCAATGCAATATGTAAGGTGTTTTGGTGCAAAACACGCATTCTTGCATAACATactacccgatcctgatcc	"Differs by 1 from Tb11.1740, Tb11.1770"			
Tb11.1760		pPOTv4	C	F	4CTb11.1760F	TGTTATGCAAGAATGCCGTGTTTTATACCAAAACACCTTACATATTGCATTGCAACACTGTTTTTGCGCAATCATACGCAggttctggtagtggttcc	Differs by 1 from Tb11.1740			
Tb11.1760		pPOTv4	C	R	4CTb11.1760R	CATTCTTGCATAACATGCACAATGTGGCGTGTTTGTGTGCAAATTGTGCACTATTGCGTATTTTCACGTCAAATACGCGTccaatttgagagacctgtgc				
Tb11.1770		pPOTv4	N	F	4NTb11.1770F	GCAATCATACGCATAAACGCGTATTTGACGTGAAAATACGCAATAGTGCACAATTTGCACACAAACACGCCACATTGTGCgtataatgcagacctgctgc				
Tb11.1770		pPOTv4	N	R	4NTb11.1770R	TGCGTATGATTGCGCAAAAACAGTGTTGCAATGCAATATGTAAGGTGTTTTGGTGTAAAACACGCATTCTTGCATAACATactacccgatcctgatcc	Same as Tb11.1740	Differs by 1 from Tb11.1760		
Tb11.1770		pPOTv4	C	F	4CTb11.1770F	CAAAACACCTTACATATTGCATTGCAACACTGTTTTTGCACAATCATACGCATAAACGCGTATTGACGGAAAATACGCAAggttctggtagtggttcc				
Tb11.1770		pPOTv4	C	R	4CTb11.1770R	AATGTGAccaatttgagagacctgtgc	3'UTR WARNING: Partial sequence retrieved | length=7	Found only 7 3'UTR nucleotides		
Tb11.v5.0112		pPOTv4	N	F	4NTb11.v5.0112F		Accession number not found			
Tb11.v5.0112		pPOTv4	N	R	4NTb11.v5.0112R		Accession number not found			
Tb11.v5.0112		pPOTv4	C	F	4CTb11.v5.0112F		Accession number not found			
Tb11.v5.0112		pPOTv4	C	R	4CTb11.v5.0112R		Accession number not found			
Tb11.v5.0113		pPOTv4	N	F	4NTb11.v5.0113F		Accession number not found			
Tb11.v5.0113		pPOTv4	N	R	4NTb11.v5.0113R		Accession number not found			
Tb11.v5.0113		pPOTv4	C	F	4CTb11.v5.0113F		Accession number not found			
Tb11.v5.0113		pPOTv4	C	R	4CTb11.v5.0113R		Accession number not found			
Tb11.v5.0115		pPOTv4	N	F	4NTb11.v5.0115F		Accession number not found			
Tb11.v5.0115		pPOTv4	N	R	4NTb11.v5.0115R		Accession number not found			
Tb11.v5.0115		pPOTv4	C	F	4CTb11.v5.0115F		Accession number not found			
Tb11.v5.0115		pPOTv4	C	R	4CTb11.v5.0115R		Accession number not found			
Tb11.v5.0116		pPOTv4	N	F	4NTb11.v5.0116F		Accession number not found			
Tb11.v5.0116		pPOTv4	N	R	4NTb11.v5.0116R		Accession number not found			
Tb11.v5.0116		pPOTv4	C	F	4CTb11.v5.0116F		Accession number not found			
Tb11.v5.0116		pPOTv4	C	R	4CTb11.v5.0116R		Accession number not found			
Tb11.v5.0118		pPOTv4	N	F	4NTb11.v5.0118F		Accession number not found			
Tb11.v5.0118		pPOTv4	N	R	4NTb11.v5.0118R		Accession number not found			
Tb11.v5.0118		pPOTv4	C	F	4CTb11.v5.0118F		Accession number not found			
Tb11.v5.0118		pPOTv4	C	R	4CTb11.v5.0118R		Accession number not found			
Tb11.v5.0120		pPOTv4	N	F	4NTb11.v5.0120F		Accession number not found			
Tb11.v5.0120		pPOTv4	N	R	4NTb11.v5.0120R		Accession number not found			
Tb11.v5.0120		pPOTv4	C	F	4CTb11.v5.0120F		Accession number not found			
Tb11.v5.0120		pPOTv4	C	R	4CTb11.v5.0120R		Accession number not found			
Tb11.v5.0121		pPOTv4	N	F	4NTb11.v5.0121F		Accession number not found			
Tb11.v5.0121		pPOTv4	N	R	4NTb11.v5.0121R		Accession number not found			
Tb11.v5.0121		pPOTv4	C	F	4CTb11.v5.0121F		Accession number not found			
Tb11.v5.0121		pPOTv4	C	R	4CTb11.v5.0121R		Accession number not found			
Tb11.v5.0125		pPOTv4	N	F	4NTb11.v5.0125F		Accession number not found			
Tb11.v5.0125		pPOTv4	N	R	4NTb11.v5.0125R		Accession number not found			
Tb11.v5.0125		pPOTv4	C	F	4CTb11.v5.0125F		Accession number not found			
Tb11.v5.0125		pPOTv4	C	R	4CTb11.v5.0125R		Accession number not found			
Tb11.v5.0126		pPOTv4	N	F	4NTb11.v5.0126F		Accession number not found			
Tb11.v5.0126		pPOTv4	N	R	4NTb11.v5.0126R		Accession number not found			
Tb11.v5.0126		pPOTv4	C	F	4CTb11.v5.0126F		Accession number not found			
Tb11.v5.0126		pPOTv4	C	R	4CTb11.v5.0126R		Accession number not found			
Tb11.v5.0127		pPOTv4	N	F	4NTb11.v5.0127F		Accession number not found			
Tb11.v5.0127		pPOTv4	N	R	4NTb11.v5.0127R		Accession number not found			
Tb11.v5.0127		pPOTv4	C	F	4CTb11.v5.0127F		Accession number not found			
Tb11.v5.0127		pPOTv4	C	R	4CTb11.v5.0127R		Accession number not found			
Tb11.v5.0128		pPOTv4	N	F	4NTb11.v5.0128F		Accession number not found			
Tb11.v5.0128		pPOTv4	N	R	4NTb11.v5.0128R		Accession number not found			
Tb11.v5.0128		pPOTv4	C	F	4CTb11.v5.0128F		Accession number not found			
Tb11.v5.0128		pPOTv4	C	R	4CTb11.v5.0128R		Accession number not found			
Tb11.v5.0129		pPOTv4	N	F	4NTb11.v5.0129F		Accession number not found			
Tb11.v5.0129		pPOTv4	N	R	4NTb11.v5.0129R		Accession number not found			
Tb11.v5.0129		pPOTv4	C	F	4CTb11.v5.0129F		Accession number not found			
Tb11.v5.0129		pPOTv4	C	R	4CTb11.v5.0129R		Accession number not found			
Tb11.v5.0131		pPOTv4	N	F	4NTb11.v5.0131F		Accession number not found			
Tb11.v5.0131		pPOTv4	N	R	4NTb11.v5.0131R		Accession number not found			
Tb11.v5.0131		pPOTv4	C	F	4CTb11.v5.0131F		Accession number not found			
Tb11.v5.0131		pPOTv4	C	R	4CTb11.v5.0131R		Accession number not found			
Tb11.v5.0136		pPOTv4	N	F	4NTb11.v5.0136F		Accession number not found			
Tb11.v5.0136		pPOTv4	N	R	4NTb11.v5.0136R		Accession number not found			
Tb11.v5.0136		pPOTv4	C	F	4CTb11.v5.0136F		Accession number not found			
Tb11.v5.0136		pPOTv4	C	R	4CTb11.v5.0136R		Accession number not found			
Tb11.v5.0137		pPOTv4	N	F	4NTb11.v5.0137F		Accession number not found			
Tb11.v5.0137		pPOTv4	N	R	4NTb11.v5.0137R		Accession number not found			
Tb11.v5.0137		pPOTv4	C	F	4CTb11.v5.0137F		Accession number not found			
Tb11.v5.0137		pPOTv4	C	R	4CTb11.v5.0137R		Accession number not found			
Tb11.v5.0138		pPOTv4	N	F	4NTb11.v5.0138F		Accession number not found			
Tb11.v5.0138		pPOTv4	N	R	4NTb11.v5.0138R		Accession number not found			
Tb11.v5.0138		pPOTv4	C	F	4CTb11.v5.0138F		Accession number not found			
Tb11.v5.0138		pPOTv4	C	R	4CTb11.v5.0138R		Accession number not found			
Tb11.v5.0139		pPOTv4	N	F	4NTb11.v5.0139F		Accession number not found			
Tb11.v5.0139		pPOTv4	N	R	4NTb11.v5.0139R		Accession number not found			
Tb11.v5.0139		pPOTv4	C	F	4CTb11.v5.0139F		Accession number not found			
Tb11.v5.0139		pPOTv4	C	R	4CTb11.v5.0139R		Accession number not found			
Tb11.v5.0143		pPOTv4	N	F	4NTb11.v5.0143F		Accession number not found			
Tb11.v5.0143		pPOTv4	N	R	4NTb11.v5.0143R		Accession number not found			
Tb11.v5.0143		pPOTv4	C	F	4CTb11.v5.0143F		Accession number not found			
Tb11.v5.0143		pPOTv4	C	R	4CTb11.v5.0143R		Accession number not found			
Tb11.v5.0144		pPOTv4	N	F	4NTb11.v5.0144F		Accession number not found			
Tb11.v5.0144		pPOTv4	N	R	4NTb11.v5.0144R		Accession number not found			
Tb11.v5.0144		pPOTv4	C	F	4CTb11.v5.0144F		Accession number not found			
Tb11.v5.0144		pPOTv4	C	R	4CTb11.v5.0144R		Accession number not found			
Tb11.v5.0145		pPOTv4	N	F	4NTb11.v5.0145F		Accession number not found			
Tb11.v5.0145		pPOTv4	N	R	4NTb11.v5.0145R		Accession number not found			
Tb11.v5.0145		pPOTv4	C	F	4CTb11.v5.0145F		Accession number not found			
Tb11.v5.0145		pPOTv4	C	R	4CTb11.v5.0145R		Accession number not found			
Tb11.v5.0146		pPOTv4	N	F	4NTb11.v5.0146F		Accession number not found			
Tb11.v5.0146		pPOTv4	N	R	4NTb11.v5.0146R		Accession number not found			
Tb11.v5.0146		pPOTv4	C	F	4CTb11.v5.0146F		Accession number not found			
Tb11.v5.0146		pPOTv4	C	R	4CTb11.v5.0146R		Accession number not found			
Tb11.v5.0147		pPOTv4	N	F	4NTb11.v5.0147F		Accession number not found			
Tb11.v5.0147		pPOTv4	N	R	4NTb11.v5.0147R		Accession number not found			
Tb11.v5.0147		pPOTv4	C	F	4CTb11.v5.0147F		Accession number not found			
Tb11.v5.0147		pPOTv4	C	R	4CTb11.v5.0147R		Accession number not found			
Tb11.v5.0148		pPOTv4	N	F	4NTb11.v5.0148F		Accession number not found			
Tb11.v5.0148		pPOTv4	N	R	4NTb11.v5.0148R		Accession number not found			
Tb11.v5.0148		pPOTv4	C	F	4CTb11.v5.0148F		Accession number not found			
Tb11.v5.0148		pPOTv4	C	R	4CTb11.v5.0148R		Accession number not found			
Tb11.v5.0149		pPOTv4	N	F	4NTb11.v5.0149F		Accession number not found			
Tb11.v5.0149		pPOTv4	N	R	4NTb11.v5.0149R		Accession number not found			
Tb11.v5.0149		pPOTv4	C	F	4CTb11.v5.0149F		Accession number not found			
Tb11.v5.0149		pPOTv4	C	R	4CTb11.v5.0149R		Accession number not found			
Tb11.v5.0150		pPOTv4	N	F	4NTb11.v5.0150F		Accession number not found			
Tb11.v5.0150		pPOTv4	N	R	4NTb11.v5.0150R		Accession number not found			
Tb11.v5.0150		pPOTv4	C	F	4CTb11.v5.0150F		Accession number not found			
Tb11.v5.0150		pPOTv4	C	R	4CTb11.v5.0150R		Accession number not found			
Tb11.v5.0151		pPOTv4	N	F	4NTb11.v5.0151F		Accession number not found			
Tb11.v5.0151		pPOTv4	N	R	4NTb11.v5.0151R		Accession number not found			
Tb11.v5.0151		pPOTv4	C	F	4CTb11.v5.0151F		Accession number not found			
Tb11.v5.0151		pPOTv4	C	R	4CTb11.v5.0151R		Accession number not found			
Tb11.v5.0152		pPOTv4	N	F	4NTb11.v5.0152F		Accession number not found			
Tb11.v5.0152		pPOTv4	N	R	4NTb11.v5.0152R		Accession number not found			
Tb11.v5.0152		pPOTv4	C	F	4CTb11.v5.0152F		Accession number not found			
Tb11.v5.0152		pPOTv4	C	R	4CTb11.v5.0152R		Accession number not found			
Tb11.v5.0153		pPOTv4	N	F	4NTb11.v5.0153F		Accession number not found			
Tb11.v5.0153		pPOTv4	N	R	4NTb11.v5.0153R		Accession number not found			
Tb11.v5.0153		pPOTv4	C	F	4CTb11.v5.0153F		Accession number not found			
Tb11.v5.0153		pPOTv4	C	R	4CTb11.v5.0153R		Accession number not found			
Tb11.v5.0154		pPOTv4	N	F	4NTb11.v5.0154F		Accession number not found			
Tb11.v5.0154		pPOTv4	N	R	4NTb11.v5.0154R		Accession number not found			
Tb11.v5.0154		pPOTv4	C	F	4CTb11.v5.0154F		Accession number not found			
Tb11.v5.0154		pPOTv4	C	R	4CTb11.v5.0154R		Accession number not found			
Tb11.v5.0155		pPOTv4	N	F	4NTb11.v5.0155F		Accession number not found			
Tb11.v5.0155		pPOTv4	N	R	4NTb11.v5.0155R		Accession number not found			
Tb11.v5.0155		pPOTv4	C	F	4CTb11.v5.0155F		Accession number not found			
Tb11.v5.0155		pPOTv4	C	R	4CTb11.v5.0155R		Accession number not found			
Tb11.v5.0156		pPOTv4	N	F	4NTb11.v5.0156F		Accession number not found			
Tb11.v5.0156		pPOTv4	N	R	4NTb11.v5.0156R		Accession number not found			
Tb11.v5.0156		pPOTv4	C	F	4CTb11.v5.0156F		Accession number not found			
Tb11.v5.0156		pPOTv4	C	R	4CTb11.v5.0156R		Accession number not found			
Tb11.v5.0157		pPOTv4	N	F	4NTb11.v5.0157F		Accession number not found			
Tb11.v5.0157		pPOTv4	N	R	4NTb11.v5.0157R		Accession number not found			
Tb11.v5.0157		pPOTv4	C	F	4CTb11.v5.0157F		Accession number not found			
Tb11.v5.0157		pPOTv4	C	R	4CTb11.v5.0157R		Accession number not found			
Tb11.v5.0158		pPOTv4	N	F	4NTb11.v5.0158F		Accession number not found			
Tb11.v5.0158		pPOTv4	N	R	4NTb11.v5.0158R		Accession number not found			
Tb11.v5.0158		pPOTv4	C	F	4CTb11.v5.0158F		Accession number not found			
Tb11.v5.0158		pPOTv4	C	R	4CTb11.v5.0158R		Accession number not found			
Tb11.v5.0159		pPOTv4	N	F	4NTb11.v5.0159F		Accession number not found			
Tb11.v5.0159		pPOTv4	N	R	4NTb11.v5.0159R		Accession number not found			
Tb11.v5.0159		pPOTv4	C	F	4CTb11.v5.0159F		Accession number not found			
Tb11.v5.0159		pPOTv4	C	R	4CTb11.v5.0159R		Accession number not found			
Tb11.v5.0160		pPOTv4	N	F	4NTb11.v5.0160F		Accession number not found			
Tb11.v5.0160		pPOTv4	N	R	4NTb11.v5.0160R		Accession number not found			
Tb11.v5.0160		pPOTv4	C	F	4CTb11.v5.0160F		Accession number not found			
Tb11.v5.0160		pPOTv4	C	R	4CTb11.v5.0160R		Accession number not found			
Tb11.v5.0161		pPOTv4	N	F	4NTb11.v5.0161F		Accession number not found			
Tb11.v5.0161		pPOTv4	N	R	4NTb11.v5.0161R		Accession number not found			
Tb11.v5.0161		pPOTv4	C	F	4CTb11.v5.0161F		Accession number not found			
Tb11.v5.0161		pPOTv4	C	R	4CTb11.v5.0161R		Accession number not found			
Tb11.v5.0162		pPOTv4	N	F	4NTb11.v5.0162F		Accession number not found			
Tb11.v5.0162		pPOTv4	N	R	4NTb11.v5.0162R		Accession number not found			
Tb11.v5.0162		pPOTv4	C	F	4CTb11.v5.0162F		Accession number not found			
Tb11.v5.0162		pPOTv4	C	R	4CTb11.v5.0162R		Accession number not found			
Tb11.v5.0163		pPOTv4	N	F	4NTb11.v5.0163F		Accession number not found			
Tb11.v5.0163		pPOTv4	N	R	4NTb11.v5.0163R		Accession number not found			
Tb11.v5.0163		pPOTv4	C	F	4CTb11.v5.0163F		Accession number not found			
Tb11.v5.0163		pPOTv4	C	R	4CTb11.v5.0163R		Accession number not found			
Tb11.v5.0164		pPOTv4	N	F	4NTb11.v5.0164F		Accession number not found			
Tb11.v5.0164		pPOTv4	N	R	4NTb11.v5.0164R		Accession number not found			
Tb11.v5.0164		pPOTv4	C	F	4CTb11.v5.0164F		Accession number not found			
Tb11.v5.0164		pPOTv4	C	R	4CTb11.v5.0164R		Accession number not found			
Tb11.v5.0165		pPOTv4	N	F	4NTb11.v5.0165F		Accession number not found			
Tb11.v5.0165		pPOTv4	N	R	4NTb11.v5.0165R		Accession number not found			
Tb11.v5.0165		pPOTv4	C	F	4CTb11.v5.0165F		Accession number not found			
Tb11.v5.0165		pPOTv4	C	R	4CTb11.v5.0165R		Accession number not found			
Tb11.v5.0166		pPOTv4	N	F	4NTb11.v5.0166F		Accession number not found			
Tb11.v5.0166		pPOTv4	N	R	4NTb11.v5.0166R		Accession number not found			
Tb11.v5.0166		pPOTv4	C	F	4CTb11.v5.0166F		Accession number not found			
Tb11.v5.0166		pPOTv4	C	R	4CTb11.v5.0166R		Accession number not found			
Tb11.v5.0167		pPOTv4	N	F	4NTb11.v5.0167F		Accession number not found			
Tb11.v5.0167		pPOTv4	N	R	4NTb11.v5.0167R		Accession number not found			
Tb11.v5.0167		pPOTv4	C	F	4CTb11.v5.0167F		Accession number not found			
Tb11.v5.0167		pPOTv4	C	R	4CTb11.v5.0167R		Accession number not found			
Tb11.v5.0168		pPOTv4	N	F	4NTb11.v5.0168F		Accession number not found			
Tb11.v5.0168		pPOTv4	N	R	4NTb11.v5.0168R		Accession number not found			
Tb11.v5.0168		pPOTv4	C	F	4CTb11.v5.0168F		Accession number not found			
Tb11.v5.0168		pPOTv4	C	R	4CTb11.v5.0168R		Accession number not found			
Tb11.v5.0169		pPOTv4	N	F	4NTb11.v5.0169F		Accession number not found			
Tb11.v5.0169		pPOTv4	N	R	4NTb11.v5.0169R		Accession number not found			
Tb11.v5.0169		pPOTv4	C	F	4CTb11.v5.0169F		Accession number not found			
Tb11.v5.0169		pPOTv4	C	R	4CTb11.v5.0169R		Accession number not found			
Tb11.v5.0170		pPOTv4	N	F	4NTb11.v5.0170F		Accession number not found			
Tb11.v5.0170		pPOTv4	N	R	4NTb11.v5.0170R		Accession number not found			
Tb11.v5.0170		pPOTv4	C	F	4CTb11.v5.0170F		Accession number not found			
Tb11.v5.0170		pPOTv4	C	R	4CTb11.v5.0170R		Accession number not found			
Tb11.v5.0171		pPOTv4	N	F	4NTb11.v5.0171F		Accession number not found			
Tb11.v5.0171		pPOTv4	N	R	4NTb11.v5.0171R		Accession number not found			
Tb11.v5.0171		pPOTv4	C	F	4CTb11.v5.0171F		Accession number not found			
Tb11.v5.0171		pPOTv4	C	R	4CTb11.v5.0171R		Accession number not found			
Tb11.v5.0172		pPOTv4	N	F	4NTb11.v5.0172F		Accession number not found			
Tb11.v5.0172		pPOTv4	N	R	4NTb11.v5.0172R		Accession number not found			
Tb11.v5.0172		pPOTv4	C	F	4CTb11.v5.0172F		Accession number not found			
Tb11.v5.0172		pPOTv4	C	R	4CTb11.v5.0172R		Accession number not found			
Tb11.v5.0173		pPOTv4	N	F	4NTb11.v5.0173F		Accession number not found			
Tb11.v5.0173		pPOTv4	N	R	4NTb11.v5.0173R		Accession number not found			
Tb11.v5.0173		pPOTv4	C	F	4CTb11.v5.0173F		Accession number not found			
Tb11.v5.0173		pPOTv4	C	R	4CTb11.v5.0173R		Accession number not found			
Tb11.v5.0174		pPOTv4	N	F	4NTb11.v5.0174F		Accession number not found			
Tb11.v5.0174		pPOTv4	N	R	4NTb11.v5.0174R		Accession number not found			
Tb11.v5.0174		pPOTv4	C	F	4CTb11.v5.0174F		Accession number not found			
Tb11.v5.0174		pPOTv4	C	R	4CTb11.v5.0174R		Accession number not found			
Tb11.v5.0175		pPOTv4	N	F	4NTb11.v5.0175F		Accession number not found			
Tb11.v5.0175		pPOTv4	N	R	4NTb11.v5.0175R		Accession number not found			
Tb11.v5.0175		pPOTv4	C	F	4CTb11.v5.0175F		Accession number not found			
Tb11.v5.0175		pPOTv4	C	R	4CTb11.v5.0175R		Accession number not found			
Tb11.v5.0176		pPOTv4	N	F	4NTb11.v5.0176F		Accession number not found			
Tb11.v5.0176		pPOTv4	N	R	4NTb11.v5.0176R		Accession number not found			
Tb11.v5.0176		pPOTv4	C	F	4CTb11.v5.0176F		Accession number not found			
Tb11.v5.0176		pPOTv4	C	R	4CTb11.v5.0176R		Accession number not found			
Tb11.v5.0177		pPOTv4	N	F	4NTb11.v5.0177F		Accession number not found			
Tb11.v5.0177		pPOTv4	N	R	4NTb11.v5.0177R		Accession number not found			
Tb11.v5.0177		pPOTv4	C	F	4CTb11.v5.0177F		Accession number not found			
Tb11.v5.0177		pPOTv4	C	R	4CTb11.v5.0177R		Accession number not found			
Tb11.v5.0178		pPOTv4	N	F	4NTb11.v5.0178F		Accession number not found			
Tb11.v5.0178		pPOTv4	N	R	4NTb11.v5.0178R		Accession number not found			
Tb11.v5.0178		pPOTv4	C	F	4CTb11.v5.0178F		Accession number not found			
Tb11.v5.0178		pPOTv4	C	R	4CTb11.v5.0178R		Accession number not found			
Tb11.v5.0179		pPOTv4	N	F	4NTb11.v5.0179F		Accession number not found			
Tb11.v5.0179		pPOTv4	N	R	4NTb11.v5.0179R		Accession number not found			
Tb11.v5.0179		pPOTv4	C	F	4CTb11.v5.0179F		Accession number not found			
Tb11.v5.0179		pPOTv4	C	R	4CTb11.v5.0179R		Accession number not found			
Tb11.v5.0180		pPOTv4	N	F	4NTb11.v5.0180F		Accession number not found			
Tb11.v5.0180		pPOTv4	N	R	4NTb11.v5.0180R		Accession number not found			
Tb11.v5.0180		pPOTv4	C	F	4CTb11.v5.0180F		Accession number not found			
Tb11.v5.0180		pPOTv4	C	R	4CTb11.v5.0180R		Accession number not found			
Tb11.v5.0181		pPOTv4	N	F	4NTb11.v5.0181F		Accession number not found			
Tb11.v5.0181		pPOTv4	N	R	4NTb11.v5.0181R		Accession number not found			
Tb11.v5.0181		pPOTv4	C	F	4CTb11.v5.0181F		Accession number not found			
Tb11.v5.0181		pPOTv4	C	R	4CTb11.v5.0181R		Accession number not found			
Tb11.v5.0182		pPOTv4	N	F	4NTb11.v5.0182F		Accession number not found			
Tb11.v5.0182		pPOTv4	N	R	4NTb11.v5.0182R		Accession number not found			
Tb11.v5.0182		pPOTv4	C	F	4CTb11.v5.0182F		Accession number not found			
Tb11.v5.0182		pPOTv4	C	R	4CTb11.v5.0182R		Accession number not found			
Tb11.v5.0183		pPOTv4	N	F	4NTb11.v5.0183F		Accession number not found			
Tb11.v5.0183		pPOTv4	N	R	4NTb11.v5.0183R		Accession number not found			
Tb11.v5.0183		pPOTv4	C	F	4CTb11.v5.0183F		Accession number not found			
Tb11.v5.0183		pPOTv4	C	R	4CTb11.v5.0183R		Accession number not found			
Tb11.v5.0184		pPOTv4	N	F	4NTb11.v5.0184F		Accession number not found			
Tb11.v5.0184		pPOTv4	N	R	4NTb11.v5.0184R		Accession number not found			
Tb11.v5.0184		pPOTv4	C	F	4CTb11.v5.0184F		Accession number not found			
Tb11.v5.0184		pPOTv4	C	R	4CTb11.v5.0184R		Accession number not found			
Tb11.v5.0185		pPOTv4	N	F	4NTb11.v5.0185F		Accession number not found			
Tb11.v5.0185		pPOTv4	N	R	4NTb11.v5.0185R		Accession number not found			
Tb11.v5.0185		pPOTv4	C	F	4CTb11.v5.0185F		Accession number not found			
Tb11.v5.0185		pPOTv4	C	R	4CTb11.v5.0185R		Accession number not found			
Tb11.v5.0186		pPOTv4	N	F	4NTb11.v5.0186F		Accession number not found			
Tb11.v5.0186		pPOTv4	N	R	4NTb11.v5.0186R		Accession number not found			
Tb11.v5.0186		pPOTv4	C	F	4CTb11.v5.0186F		Accession number not found			
Tb11.v5.0186		pPOTv4	C	R	4CTb11.v5.0186R		Accession number not found			
Tb11.v5.0187		pPOTv4	N	F	4NTb11.v5.0187F		Accession number not found			
Tb11.v5.0187		pPOTv4	N	R	4NTb11.v5.0187R		Accession number not found			
Tb11.v5.0187		pPOTv4	C	F	4CTb11.v5.0187F		Accession number not found			
Tb11.v5.0187		pPOTv4	C	R	4CTb11.v5.0187R		Accession number not found			
Tb11.v5.0188		pPOTv4	N	F	4NTb11.v5.0188F		Accession number not found			
Tb11.v5.0188		pPOTv4	N	R	4NTb11.v5.0188R		Accession number not found			
Tb11.v5.0188		pPOTv4	C	F	4CTb11.v5.0188F		Accession number not found			
Tb11.v5.0188		pPOTv4	C	R	4CTb11.v5.0188R		Accession number not found			
Tb11.v5.0189		pPOTv4	N	F	4NTb11.v5.0189F		Accession number not found			
Tb11.v5.0189		pPOTv4	N	R	4NTb11.v5.0189R		Accession number not found			
Tb11.v5.0189		pPOTv4	C	F	4CTb11.v5.0189F		Accession number not found			
Tb11.v5.0189		pPOTv4	C	R	4CTb11.v5.0189R		Accession number not found			
Tb11.v5.0190		pPOTv4	N	F	4NTb11.v5.0190F		Accession number not found			
Tb11.v5.0190		pPOTv4	N	R	4NTb11.v5.0190R		Accession number not found			
Tb11.v5.0190		pPOTv4	C	F	4CTb11.v5.0190F		Accession number not found			
Tb11.v5.0190		pPOTv4	C	R	4CTb11.v5.0190R		Accession number not found			
Tb11.v5.0191		pPOTv4	N	F	4NTb11.v5.0191F		Accession number not found			
Tb11.v5.0191		pPOTv4	N	R	4NTb11.v5.0191R		Accession number not found			
Tb11.v5.0191		pPOTv4	C	F	4CTb11.v5.0191F		Accession number not found			
Tb11.v5.0191		pPOTv4	C	R	4CTb11.v5.0191R		Accession number not found			
Tb11.v5.0192		pPOTv4	N	F	4NTb11.v5.0192F		Accession number not found			
Tb11.v5.0192		pPOTv4	N	R	4NTb11.v5.0192R		Accession number not found			
Tb11.v5.0192		pPOTv4	C	F	4CTb11.v5.0192F		Accession number not found			
Tb11.v5.0192		pPOTv4	C	R	4CTb11.v5.0192R		Accession number not found			
Tb11.v5.0193		pPOTv4	N	F	4NTb11.v5.0193F		Accession number not found			
Tb11.v5.0193		pPOTv4	N	R	4NTb11.v5.0193R		Accession number not found			
Tb11.v5.0193		pPOTv4	C	F	4CTb11.v5.0193F		Accession number not found			
Tb11.v5.0193		pPOTv4	C	R	4CTb11.v5.0193R		Accession number not found			
Tb11.v5.0194		pPOTv4	N	F	4NTb11.v5.0194F		Accession number not found			
Tb11.v5.0194		pPOTv4	N	R	4NTb11.v5.0194R		Accession number not found			
Tb11.v5.0194		pPOTv4	C	F	4CTb11.v5.0194F		Accession number not found			
Tb11.v5.0194		pPOTv4	C	R	4CTb11.v5.0194R		Accession number not found			
Tb11.v5.0195		pPOTv4	N	F	4NTb11.v5.0195F		Accession number not found			
Tb11.v5.0195		pPOTv4	N	R	4NTb11.v5.0195R		Accession number not found			
Tb11.v5.0195		pPOTv4	C	F	4CTb11.v5.0195F		Accession number not found			
Tb11.v5.0195		pPOTv4	C	R	4CTb11.v5.0195R		Accession number not found			
Tb11.v5.0196		pPOTv4	N	F	4NTb11.v5.0196F		Accession number not found			
Tb11.v5.0196		pPOTv4	N	R	4NTb11.v5.0196R		Accession number not found			
Tb11.v5.0196		pPOTv4	C	F	4CTb11.v5.0196F		Accession number not found			
Tb11.v5.0196		pPOTv4	C	R	4CTb11.v5.0196R		Accession number not found			
Tb11.v5.0197		pPOTv4	N	F	4NTb11.v5.0197F		Accession number not found			
Tb11.v5.0197		pPOTv4	N	R	4NTb11.v5.0197R		Accession number not found			
Tb11.v5.0197		pPOTv4	C	F	4CTb11.v5.0197F		Accession number not found			
Tb11.v5.0197		pPOTv4	C	R	4CTb11.v5.0197R		Accession number not found			
Tb11.v5.0198		pPOTv4	N	F	4NTb11.v5.0198F		Accession number not found			
Tb11.v5.0198		pPOTv4	N	R	4NTb11.v5.0198R		Accession number not found			
Tb11.v5.0198		pPOTv4	C	F	4CTb11.v5.0198F		Accession number not found			
Tb11.v5.0198		pPOTv4	C	R	4CTb11.v5.0198R		Accession number not found			
Tb11.v5.0199		pPOTv4	N	F	4NTb11.v5.0199F		Accession number not found			
Tb11.v5.0199		pPOTv4	N	R	4NTb11.v5.0199R		Accession number not found			
Tb11.v5.0199		pPOTv4	C	F	4CTb11.v5.0199F		Accession number not found			
Tb11.v5.0199		pPOTv4	C	R	4CTb11.v5.0199R		Accession number not found			
Tb11.v5.0200		pPOTv4	N	F	4NTb11.v5.0200F		Accession number not found			
Tb11.v5.0200		pPOTv4	N	R	4NTb11.v5.0200R		Accession number not found			
Tb11.v5.0200		pPOTv4	C	F	4CTb11.v5.0200F		Accession number not found			
Tb11.v5.0200		pPOTv4	C	R	4CTb11.v5.0200R		Accession number not found			
Tb11.v5.0201		pPOTv4	N	F	4NTb11.v5.0201F		Accession number not found			
Tb11.v5.0201		pPOTv4	N	R	4NTb11.v5.0201R		Accession number not found			
Tb11.v5.0201		pPOTv4	C	F	4CTb11.v5.0201F		Accession number not found			
Tb11.v5.0201		pPOTv4	C	R	4CTb11.v5.0201R		Accession number not found			
Tb11.v5.0202		pPOTv4	N	F	4NTb11.v5.0202F		Accession number not found			
Tb11.v5.0202		pPOTv4	N	R	4NTb11.v5.0202R		Accession number not found			
Tb11.v5.0202		pPOTv4	C	F	4CTb11.v5.0202F		Accession number not found			
Tb11.v5.0202		pPOTv4	C	R	4CTb11.v5.0202R		Accession number not found			
Tb11.v5.0203		pPOTv4	N	F	4NTb11.v5.0203F		Accession number not found			
Tb11.v5.0203		pPOTv4	N	R	4NTb11.v5.0203R		Accession number not found			
Tb11.v5.0203		pPOTv4	C	F	4CTb11.v5.0203F		Accession number not found			
Tb11.v5.0203		pPOTv4	C	R	4CTb11.v5.0203R		Accession number not found			
Tb11.v5.0204		pPOTv4	N	F	4NTb11.v5.0204F		Accession number not found			
Tb11.v5.0204		pPOTv4	N	R	4NTb11.v5.0204R		Accession number not found			
Tb11.v5.0204		pPOTv4	C	F	4CTb11.v5.0204F		Accession number not found			
Tb11.v5.0204		pPOTv4	C	R	4CTb11.v5.0204R		Accession number not found			
Tb11.v5.0205		pPOTv4	N	F	4NTb11.v5.0205F		Accession number not found			
Tb11.v5.0205		pPOTv4	N	R	4NTb11.v5.0205R		Accession number not found			
Tb11.v5.0205		pPOTv4	C	F	4CTb11.v5.0205F		Accession number not found			
Tb11.v5.0205		pPOTv4	C	R	4CTb11.v5.0205R		Accession number not found			
Tb11.v5.0206		pPOTv4	N	F	4NTb11.v5.0206F		Accession number not found			
Tb11.v5.0206		pPOTv4	N	R	4NTb11.v5.0206R		Accession number not found			
Tb11.v5.0206		pPOTv4	C	F	4CTb11.v5.0206F		Accession number not found			
Tb11.v5.0206		pPOTv4	C	R	4CTb11.v5.0206R		Accession number not found			
Tb11.v5.0207		pPOTv4	N	F	4NTb11.v5.0207F		Accession number not found			
Tb11.v5.0207		pPOTv4	N	R	4NTb11.v5.0207R		Accession number not found			
Tb11.v5.0207		pPOTv4	C	F	4CTb11.v5.0207F		Accession number not found			
Tb11.v5.0207		pPOTv4	C	R	4CTb11.v5.0207R		Accession number not found			
Tb11.v5.0208		pPOTv4	N	F	4NTb11.v5.0208F		Accession number not found			
Tb11.v5.0208		pPOTv4	N	R	4NTb11.v5.0208R		Accession number not found			
Tb11.v5.0208		pPOTv4	C	F	4CTb11.v5.0208F		Accession number not found			
Tb11.v5.0208		pPOTv4	C	R	4CTb11.v5.0208R		Accession number not found			
Tb11.v5.0209		pPOTv4	N	F	4NTb11.v5.0209F		Accession number not found			
Tb11.v5.0209		pPOTv4	N	R	4NTb11.v5.0209R		Accession number not found			
Tb11.v5.0209		pPOTv4	C	F	4CTb11.v5.0209F		Accession number not found			
Tb11.v5.0209		pPOTv4	C	R	4CTb11.v5.0209R		Accession number not found			
Tb11.v5.0210		pPOTv4	N	F	4NTb11.v5.0210F		Accession number not found			
Tb11.v5.0210		pPOTv4	N	R	4NTb11.v5.0210R		Accession number not found			
Tb11.v5.0210		pPOTv4	C	F	4CTb11.v5.0210F		Accession number not found			
Tb11.v5.0210		pPOTv4	C	R	4CTb11.v5.0210R		Accession number not found			
Tb11.v5.0211		pPOTv4	N	F	4NTb11.v5.0211F		Accession number not found			
Tb11.v5.0211		pPOTv4	N	R	4NTb11.v5.0211R		Accession number not found			
Tb11.v5.0211		pPOTv4	C	F	4CTb11.v5.0211F		Accession number not found			
Tb11.v5.0211		pPOTv4	C	R	4CTb11.v5.0211R		Accession number not found			
Tb11.v5.0212		pPOTv4	N	F	4NTb11.v5.0212F		Accession number not found			
Tb11.v5.0212		pPOTv4	N	R	4NTb11.v5.0212R		Accession number not found			
Tb11.v5.0212		pPOTv4	C	F	4CTb11.v5.0212F		Accession number not found			
Tb11.v5.0212		pPOTv4	C	R	4CTb11.v5.0212R		Accession number not found			
Tb11.v5.0213		pPOTv4	N	F	4NTb11.v5.0213F		Accession number not found			
Tb11.v5.0213		pPOTv4	N	R	4NTb11.v5.0213R		Accession number not found			
Tb11.v5.0213		pPOTv4	C	F	4CTb11.v5.0213F		Accession number not found			
Tb11.v5.0213		pPOTv4	C	R	4CTb11.v5.0213R		Accession number not found			
Tb11.v5.0214		pPOTv4	N	F	4NTb11.v5.0214F		Accession number not found			
Tb11.v5.0214		pPOTv4	N	R	4NTb11.v5.0214R		Accession number not found			
Tb11.v5.0214		pPOTv4	C	F	4CTb11.v5.0214F		Accession number not found			
Tb11.v5.0214		pPOTv4	C	R	4CTb11.v5.0214R		Accession number not found			
Tb11.v5.0215		pPOTv4	N	F	4NTb11.v5.0215F		Accession number not found			
Tb11.v5.0215		pPOTv4	N	R	4NTb11.v5.0215R		Accession number not found			
Tb11.v5.0215		pPOTv4	C	F	4CTb11.v5.0215F		Accession number not found			
Tb11.v5.0215		pPOTv4	C	R	4CTb11.v5.0215R		Accession number not found			
Tb11.v5.0216		pPOTv4	N	F	4NTb11.v5.0216F		Accession number not found			
Tb11.v5.0216		pPOTv4	N	R	4NTb11.v5.0216R		Accession number not found			
Tb11.v5.0216		pPOTv4	C	F	4CTb11.v5.0216F		Accession number not found			
Tb11.v5.0216		pPOTv4	C	R	4CTb11.v5.0216R		Accession number not found			
Tb11.v5.0217		pPOTv4	N	F	4NTb11.v5.0217F		Accession number not found			
Tb11.v5.0217		pPOTv4	N	R	4NTb11.v5.0217R		Accession number not found			
Tb11.v5.0217		pPOTv4	C	F	4CTb11.v5.0217F		Accession number not found			
Tb11.v5.0217		pPOTv4	C	R	4CTb11.v5.0217R		Accession number not found			
Tb11.v5.0218		pPOTv4	N	F	4NTb11.v5.0218F		Accession number not found			
Tb11.v5.0218		pPOTv4	N	R	4NTb11.v5.0218R		Accession number not found			
Tb11.v5.0218		pPOTv4	C	F	4CTb11.v5.0218F		Accession number not found			
Tb11.v5.0218		pPOTv4	C	R	4CTb11.v5.0218R		Accession number not found			
Tb11.v5.0219		pPOTv4	N	F	4NTb11.v5.0219F		Accession number not found			
Tb11.v5.0219		pPOTv4	N	R	4NTb11.v5.0219R		Accession number not found			
Tb11.v5.0219		pPOTv4	C	F	4CTb11.v5.0219F		Accession number not found			
Tb11.v5.0219		pPOTv4	C	R	4CTb11.v5.0219R		Accession number not found			
Tb11.v5.0220		pPOTv4	N	F	4NTb11.v5.0220F		Accession number not found			
Tb11.v5.0220		pPOTv4	N	R	4NTb11.v5.0220R		Accession number not found			
Tb11.v5.0220		pPOTv4	C	F	4CTb11.v5.0220F		Accession number not found			
Tb11.v5.0220		pPOTv4	C	R	4CTb11.v5.0220R		Accession number not found			
Tb11.v5.0221		pPOTv4	N	F	4NTb11.v5.0221F		Accession number not found			
Tb11.v5.0221		pPOTv4	N	R	4NTb11.v5.0221R		Accession number not found			
Tb11.v5.0221		pPOTv4	C	F	4CTb11.v5.0221F		Accession number not found			
Tb11.v5.0221		pPOTv4	C	R	4CTb11.v5.0221R		Accession number not found			
Tb11.v5.0222		pPOTv4	N	F	4NTb11.v5.0222F		Accession number not found			
Tb11.v5.0222		pPOTv4	N	R	4NTb11.v5.0222R		Accession number not found			
Tb11.v5.0222		pPOTv4	C	F	4CTb11.v5.0222F		Accession number not found			
Tb11.v5.0222		pPOTv4	C	R	4CTb11.v5.0222R		Accession number not found			
Tb11.v5.0223		pPOTv4	N	F	4NTb11.v5.0223F		Accession number not found			
Tb11.v5.0223		pPOTv4	N	R	4NTb11.v5.0223R		Accession number not found			
Tb11.v5.0223		pPOTv4	C	F	4CTb11.v5.0223F		Accession number not found			
Tb11.v5.0223		pPOTv4	C	R	4CTb11.v5.0223R		Accession number not found			
Tb11.v5.0224		pPOTv4	N	F	4NTb11.v5.0224F		Accession number not found			
Tb11.v5.0224		pPOTv4	N	R	4NTb11.v5.0224R		Accession number not found			
Tb11.v5.0224		pPOTv4	C	F	4CTb11.v5.0224F		Accession number not found			
Tb11.v5.0224		pPOTv4	C	R	4CTb11.v5.0224R		Accession number not found			
Tb11.v5.0225		pPOTv4	N	F	4NTb11.v5.0225F		Accession number not found			
Tb11.v5.0225		pPOTv4	N	R	4NTb11.v5.0225R		Accession number not found			
Tb11.v5.0225		pPOTv4	C	F	4CTb11.v5.0225F		Accession number not found			
Tb11.v5.0225		pPOTv4	C	R	4CTb11.v5.0225R		Accession number not found			
Tb11.v5.0226		pPOTv4	N	F	4NTb11.v5.0226F		Accession number not found			
Tb11.v5.0226		pPOTv4	N	R	4NTb11.v5.0226R		Accession number not found			
Tb11.v5.0226		pPOTv4	C	F	4CTb11.v5.0226F		Accession number not found			
Tb11.v5.0226		pPOTv4	C	R	4CTb11.v5.0226R		Accession number not found			
Tb11.v5.0227		pPOTv4	N	F	4NTb11.v5.0227F		Accession number not found			
Tb11.v5.0227		pPOTv4	N	R	4NTb11.v5.0227R		Accession number not found			
Tb11.v5.0227		pPOTv4	C	F	4CTb11.v5.0227F		Accession number not found			
Tb11.v5.0227		pPOTv4	C	R	4CTb11.v5.0227R		Accession number not found			
Tb11.v5.0228		pPOTv4	N	F	4NTb11.v5.0228F		Accession number not found			
Tb11.v5.0228		pPOTv4	N	R	4NTb11.v5.0228R		Accession number not found			
Tb11.v5.0228		pPOTv4	C	F	4CTb11.v5.0228F		Accession number not found			
Tb11.v5.0228		pPOTv4	C	R	4CTb11.v5.0228R		Accession number not found			
Tb11.v5.0229		pPOTv4	N	F	4NTb11.v5.0229F		Accession number not found			
Tb11.v5.0229		pPOTv4	N	R	4NTb11.v5.0229R		Accession number not found			
Tb11.v5.0229		pPOTv4	C	F	4CTb11.v5.0229F		Accession number not found			
Tb11.v5.0229		pPOTv4	C	R	4CTb11.v5.0229R		Accession number not found			
Tb11.v5.0230		pPOTv4	N	F	4NTb11.v5.0230F		Accession number not found			
Tb11.v5.0230		pPOTv4	N	R	4NTb11.v5.0230R		Accession number not found			
Tb11.v5.0230		pPOTv4	C	F	4CTb11.v5.0230F		Accession number not found			
Tb11.v5.0230		pPOTv4	C	R	4CTb11.v5.0230R		Accession number not found			
Tb11.v5.0231		pPOTv4	N	F	4NTb11.v5.0231F		Accession number not found			
Tb11.v5.0231		pPOTv4	N	R	4NTb11.v5.0231R		Accession number not found			
Tb11.v5.0231		pPOTv4	C	F	4CTb11.v5.0231F		Accession number not found			
Tb11.v5.0231		pPOTv4	C	R	4CTb11.v5.0231R		Accession number not found			
Tb11.v5.0232		pPOTv4	N	F	4NTb11.v5.0232F		Accession number not found			
Tb11.v5.0232		pPOTv4	N	R	4NTb11.v5.0232R		Accession number not found			
Tb11.v5.0232		pPOTv4	C	F	4CTb11.v5.0232F		Accession number not found			
Tb11.v5.0232		pPOTv4	C	R	4CTb11.v5.0232R		Accession number not found			
Tb11.v5.0233		pPOTv4	N	F	4NTb11.v5.0233F		Accession number not found			
Tb11.v5.0233		pPOTv4	N	R	4NTb11.v5.0233R		Accession number not found			
Tb11.v5.0233		pPOTv4	C	F	4CTb11.v5.0233F		Accession number not found			
Tb11.v5.0233		pPOTv4	C	R	4CTb11.v5.0233R		Accession number not found			
Tb11.v5.0234		pPOTv4	N	F	4NTb11.v5.0234F		Accession number not found			
Tb11.v5.0234		pPOTv4	N	R	4NTb11.v5.0234R		Accession number not found			
Tb11.v5.0234		pPOTv4	C	F	4CTb11.v5.0234F		Accession number not found			
Tb11.v5.0234		pPOTv4	C	R	4CTb11.v5.0234R		Accession number not found			
Tb11.v5.0235		pPOTv4	N	F	4NTb11.v5.0235F		Accession number not found			
Tb11.v5.0235		pPOTv4	N	R	4NTb11.v5.0235R		Accession number not found			
Tb11.v5.0235		pPOTv4	C	F	4CTb11.v5.0235F		Accession number not found			
Tb11.v5.0235		pPOTv4	C	R	4CTb11.v5.0235R		Accession number not found			
Tb11.v5.0236		pPOTv4	N	F	4NTb11.v5.0236F		Accession number not found			
Tb11.v5.0236		pPOTv4	N	R	4NTb11.v5.0236R		Accession number not found			
Tb11.v5.0236		pPOTv4	C	F	4CTb11.v5.0236F		Accession number not found			
Tb11.v5.0236		pPOTv4	C	R	4CTb11.v5.0236R		Accession number not found			
Tb11.v5.0237		pPOTv4	N	F	4NTb11.v5.0237F		Accession number not found			
Tb11.v5.0237		pPOTv4	N	R	4NTb11.v5.0237R		Accession number not found			
Tb11.v5.0237		pPOTv4	C	F	4CTb11.v5.0237F		Accession number not found			
Tb11.v5.0237		pPOTv4	C	R	4CTb11.v5.0237R		Accession number not found			
Tb11.v5.0238		pPOTv4	N	F	4NTb11.v5.0238F		Accession number not found			
Tb11.v5.0238		pPOTv4	N	R	4NTb11.v5.0238R		Accession number not found			
Tb11.v5.0238		pPOTv4	C	F	4CTb11.v5.0238F		Accession number not found			
Tb11.v5.0238		pPOTv4	C	R	4CTb11.v5.0238R		Accession number not found			
Tb11.v5.0239		pPOTv4	N	F	4NTb11.v5.0239F		Accession number not found			
Tb11.v5.0239		pPOTv4	N	R	4NTb11.v5.0239R		Accession number not found			
Tb11.v5.0239		pPOTv4	C	F	4CTb11.v5.0239F		Accession number not found			
Tb11.v5.0239		pPOTv4	C	R	4CTb11.v5.0239R		Accession number not found			
Tb11.v5.0240		pPOTv4	N	F	4NTb11.v5.0240F		Accession number not found			
Tb11.v5.0240		pPOTv4	N	R	4NTb11.v5.0240R		Accession number not found			
Tb11.v5.0240		pPOTv4	C	F	4CTb11.v5.0240F		Accession number not found			
Tb11.v5.0240		pPOTv4	C	R	4CTb11.v5.0240R		Accession number not found			
Tb11.v5.0241		pPOTv4	N	F	4NTb11.v5.0241F		Accession number not found			
Tb11.v5.0241		pPOTv4	N	R	4NTb11.v5.0241R		Accession number not found			
Tb11.v5.0241		pPOTv4	C	F	4CTb11.v5.0241F		Accession number not found			
Tb11.v5.0241		pPOTv4	C	R	4CTb11.v5.0241R		Accession number not found			
Tb11.v5.0242		pPOTv4	N	F	4NTb11.v5.0242F		Accession number not found			
Tb11.v5.0242		pPOTv4	N	R	4NTb11.v5.0242R		Accession number not found			
Tb11.v5.0242		pPOTv4	C	F	4CTb11.v5.0242F		Accession number not found			
Tb11.v5.0242		pPOTv4	C	R	4CTb11.v5.0242R		Accession number not found			
Tb11.v5.0243		pPOTv4	N	F	4NTb11.v5.0243F		Accession number not found			
Tb11.v5.0243		pPOTv4	N	R	4NTb11.v5.0243R		Accession number not found			
Tb11.v5.0243		pPOTv4	C	F	4CTb11.v5.0243F		Accession number not found			
Tb11.v5.0243		pPOTv4	C	R	4CTb11.v5.0243R		Accession number not found			
Tb11.v5.0244		pPOTv4	N	F	4NTb11.v5.0244F		Accession number not found			
Tb11.v5.0244		pPOTv4	N	R	4NTb11.v5.0244R		Accession number not found			
Tb11.v5.0244		pPOTv4	C	F	4CTb11.v5.0244F		Accession number not found			
Tb11.v5.0244		pPOTv4	C	R	4CTb11.v5.0244R		Accession number not found			
Tb11.v5.0245		pPOTv4	N	F	4NTb11.v5.0245F		Accession number not found			
Tb11.v5.0245		pPOTv4	N	R	4NTb11.v5.0245R		Accession number not found			
Tb11.v5.0245		pPOTv4	C	F	4CTb11.v5.0245F		Accession number not found			
Tb11.v5.0245		pPOTv4	C	R	4CTb11.v5.0245R		Accession number not found			
Tb11.v5.0246		pPOTv4	N	F	4NTb11.v5.0246F		Accession number not found			
Tb11.v5.0246		pPOTv4	N	R	4NTb11.v5.0246R		Accession number not found			
Tb11.v5.0246		pPOTv4	C	F	4CTb11.v5.0246F		Accession number not found			
Tb11.v5.0246		pPOTv4	C	R	4CTb11.v5.0246R		Accession number not found			
Tb11.v5.0247		pPOTv4	N	F	4NTb11.v5.0247F		Accession number not found			
Tb11.v5.0247		pPOTv4	N	R	4NTb11.v5.0247R		Accession number not found			
Tb11.v5.0247		pPOTv4	C	F	4CTb11.v5.0247F		Accession number not found			
Tb11.v5.0247		pPOTv4	C	R	4CTb11.v5.0247R		Accession number not found			
Tb11.v5.0248		pPOTv4	N	F	4NTb11.v5.0248F		Accession number not found			
Tb11.v5.0248		pPOTv4	N	R	4NTb11.v5.0248R		Accession number not found			
Tb11.v5.0248		pPOTv4	C	F	4CTb11.v5.0248F		Accession number not found			
Tb11.v5.0248		pPOTv4	C	R	4CTb11.v5.0248R		Accession number not found			
Tb11.v5.0249		pPOTv4	N	F	4NTb11.v5.0249F		Accession number not found			
Tb11.v5.0249		pPOTv4	N	R	4NTb11.v5.0249R		Accession number not found			
Tb11.v5.0249		pPOTv4	C	F	4CTb11.v5.0249F		Accession number not found			
Tb11.v5.0249		pPOTv4	C	R	4CTb11.v5.0249R		Accession number not found			
Tb11.v5.0250		pPOTv4	N	F	4NTb11.v5.0250F		Accession number not found			
Tb11.v5.0250		pPOTv4	N	R	4NTb11.v5.0250R		Accession number not found			
Tb11.v5.0250		pPOTv4	C	F	4CTb11.v5.0250F		Accession number not found			
Tb11.v5.0250		pPOTv4	C	R	4CTb11.v5.0250R		Accession number not found			
Tb11.v5.0251		pPOTv4	N	F	4NTb11.v5.0251F		Accession number not found			
Tb11.v5.0251		pPOTv4	N	R	4NTb11.v5.0251R		Accession number not found			
Tb11.v5.0251		pPOTv4	C	F	4CTb11.v5.0251F		Accession number not found			
Tb11.v5.0251		pPOTv4	C	R	4CTb11.v5.0251R		Accession number not found			
Tb11.v5.0252		pPOTv4	N	F	4NTb11.v5.0252F		Accession number not found			
Tb11.v5.0252		pPOTv4	N	R	4NTb11.v5.0252R		Accession number not found			
Tb11.v5.0252		pPOTv4	C	F	4CTb11.v5.0252F		Accession number not found			
Tb11.v5.0252		pPOTv4	C	R	4CTb11.v5.0252R		Accession number not found			
Tb11.v5.0253		pPOTv4	N	F	4NTb11.v5.0253F		Accession number not found			
Tb11.v5.0253		pPOTv4	N	R	4NTb11.v5.0253R		Accession number not found			
Tb11.v5.0253		pPOTv4	C	F	4CTb11.v5.0253F		Accession number not found			
Tb11.v5.0253		pPOTv4	C	R	4CTb11.v5.0253R		Accession number not found			
Tb11.v5.0254		pPOTv4	N	F	4NTb11.v5.0254F		Accession number not found			
Tb11.v5.0254		pPOTv4	N	R	4NTb11.v5.0254R		Accession number not found			
Tb11.v5.0254		pPOTv4	C	F	4CTb11.v5.0254F		Accession number not found			
Tb11.v5.0254		pPOTv4	C	R	4CTb11.v5.0254R		Accession number not found			
Tb11.v5.0255		pPOTv4	N	F	4NTb11.v5.0255F		Accession number not found			
Tb11.v5.0255		pPOTv4	N	R	4NTb11.v5.0255R		Accession number not found			
Tb11.v5.0255		pPOTv4	C	F	4CTb11.v5.0255F		Accession number not found			
Tb11.v5.0255		pPOTv4	C	R	4CTb11.v5.0255R		Accession number not found			
Tb11.v5.0256		pPOTv4	N	F	4NTb11.v5.0256F		Accession number not found			
Tb11.v5.0256		pPOTv4	N	R	4NTb11.v5.0256R		Accession number not found			
Tb11.v5.0256		pPOTv4	C	F	4CTb11.v5.0256F		Accession number not found			
Tb11.v5.0256		pPOTv4	C	R	4CTb11.v5.0256R		Accession number not found			
Tb11.v5.0257		pPOTv4	N	F	4NTb11.v5.0257F		Accession number not found			
Tb11.v5.0257		pPOTv4	N	R	4NTb11.v5.0257R		Accession number not found			
Tb11.v5.0257		pPOTv4	C	F	4CTb11.v5.0257F		Accession number not found			
Tb11.v5.0257		pPOTv4	C	R	4CTb11.v5.0257R		Accession number not found			
Tb11.v5.0258		pPOTv4	N	F	4NTb11.v5.0258F		Accession number not found			
Tb11.v5.0258		pPOTv4	N	R	4NTb11.v5.0258R		Accession number not found			
Tb11.v5.0258		pPOTv4	C	F	4CTb11.v5.0258F		Accession number not found			
Tb11.v5.0258		pPOTv4	C	R	4CTb11.v5.0258R		Accession number not found			
Tb11.v5.0259		pPOTv4	N	F	4NTb11.v5.0259F		Accession number not found			
Tb11.v5.0259		pPOTv4	N	R	4NTb11.v5.0259R		Accession number not found			
Tb11.v5.0259		pPOTv4	C	F	4CTb11.v5.0259F		Accession number not found			
Tb11.v5.0259		pPOTv4	C	R	4CTb11.v5.0259R		Accession number not found			
Tb11.v5.0260		pPOTv4	N	F	4NTb11.v5.0260F		Accession number not found			
Tb11.v5.0260		pPOTv4	N	R	4NTb11.v5.0260R		Accession number not found			
Tb11.v5.0260		pPOTv4	C	F	4CTb11.v5.0260F		Accession number not found			
Tb11.v5.0260		pPOTv4	C	R	4CTb11.v5.0260R		Accession number not found			
Tb11.v5.0261		pPOTv4	N	F	4NTb11.v5.0261F		Accession number not found			
Tb11.v5.0261		pPOTv4	N	R	4NTb11.v5.0261R		Accession number not found			
Tb11.v5.0261		pPOTv4	C	F	4CTb11.v5.0261F		Accession number not found			
Tb11.v5.0261		pPOTv4	C	R	4CTb11.v5.0261R		Accession number not found			
Tb11.v5.0262		pPOTv4	N	F	4NTb11.v5.0262F		Accession number not found			
Tb11.v5.0262		pPOTv4	N	R	4NTb11.v5.0262R		Accession number not found			
Tb11.v5.0262		pPOTv4	C	F	4CTb11.v5.0262F		Accession number not found			
Tb11.v5.0262		pPOTv4	C	R	4CTb11.v5.0262R		Accession number not found			
Tb11.v5.0263		pPOTv4	N	F	4NTb11.v5.0263F		Accession number not found			
Tb11.v5.0263		pPOTv4	N	R	4NTb11.v5.0263R		Accession number not found			
Tb11.v5.0263		pPOTv4	C	F	4CTb11.v5.0263F		Accession number not found			
Tb11.v5.0263		pPOTv4	C	R	4CTb11.v5.0263R		Accession number not found			
Tb11.v5.0264		pPOTv4	N	F	4NTb11.v5.0264F		Accession number not found			
Tb11.v5.0264		pPOTv4	N	R	4NTb11.v5.0264R		Accession number not found			
Tb11.v5.0264		pPOTv4	C	F	4CTb11.v5.0264F		Accession number not found			
Tb11.v5.0264		pPOTv4	C	R	4CTb11.v5.0264R		Accession number not found			
Tb11.v5.0265		pPOTv4	N	F	4NTb11.v5.0265F		Accession number not found			
Tb11.v5.0265		pPOTv4	N	R	4NTb11.v5.0265R		Accession number not found			
Tb11.v5.0265		pPOTv4	C	F	4CTb11.v5.0265F		Accession number not found			
Tb11.v5.0265		pPOTv4	C	R	4CTb11.v5.0265R		Accession number not found			
Tb11.v5.0266		pPOTv4	N	F	4NTb11.v5.0266F		Accession number not found			
Tb11.v5.0266		pPOTv4	N	R	4NTb11.v5.0266R		Accession number not found			
Tb11.v5.0266		pPOTv4	C	F	4CTb11.v5.0266F		Accession number not found			
Tb11.v5.0266		pPOTv4	C	R	4CTb11.v5.0266R		Accession number not found			
Tb11.v5.0267		pPOTv4	N	F	4NTb11.v5.0267F		Accession number not found			
Tb11.v5.0267		pPOTv4	N	R	4NTb11.v5.0267R		Accession number not found			
Tb11.v5.0267		pPOTv4	C	F	4CTb11.v5.0267F		Accession number not found			
Tb11.v5.0267		pPOTv4	C	R	4CTb11.v5.0267R		Accession number not found			
Tb11.v5.0268		pPOTv4	N	F	4NTb11.v5.0268F		Accession number not found			
Tb11.v5.0268		pPOTv4	N	R	4NTb11.v5.0268R		Accession number not found			
Tb11.v5.0268		pPOTv4	C	F	4CTb11.v5.0268F		Accession number not found			
Tb11.v5.0268		pPOTv4	C	R	4CTb11.v5.0268R		Accession number not found			
Tb11.v5.0269		pPOTv4	N	F	4NTb11.v5.0269F		Accession number not found			
Tb11.v5.0269		pPOTv4	N	R	4NTb11.v5.0269R		Accession number not found			
Tb11.v5.0269		pPOTv4	C	F	4CTb11.v5.0269F		Accession number not found			
Tb11.v5.0269		pPOTv4	C	R	4CTb11.v5.0269R		Accession number not found			
Tb11.v5.0270		pPOTv4	N	F	4NTb11.v5.0270F		Accession number not found			
Tb11.v5.0270		pPOTv4	N	R	4NTb11.v5.0270R		Accession number not found			
Tb11.v5.0270		pPOTv4	C	F	4CTb11.v5.0270F		Accession number not found			
Tb11.v5.0270		pPOTv4	C	R	4CTb11.v5.0270R		Accession number not found			
Tb11.v5.0271		pPOTv4	N	F	4NTb11.v5.0271F		Accession number not found			
Tb11.v5.0271		pPOTv4	N	R	4NTb11.v5.0271R		Accession number not found			
Tb11.v5.0271		pPOTv4	C	F	4CTb11.v5.0271F		Accession number not found			
Tb11.v5.0271		pPOTv4	C	R	4CTb11.v5.0271R		Accession number not found			
Tb11.v5.0272		pPOTv4	N	F	4NTb11.v5.0272F		Accession number not found			
Tb11.v5.0272		pPOTv4	N	R	4NTb11.v5.0272R		Accession number not found			
Tb11.v5.0272		pPOTv4	C	F	4CTb11.v5.0272F		Accession number not found			
Tb11.v5.0272		pPOTv4	C	R	4CTb11.v5.0272R		Accession number not found			
Tb11.v5.0273		pPOTv4	N	F	4NTb11.v5.0273F		Accession number not found			
Tb11.v5.0273		pPOTv4	N	R	4NTb11.v5.0273R		Accession number not found			
Tb11.v5.0273		pPOTv4	C	F	4CTb11.v5.0273F		Accession number not found			
Tb11.v5.0273		pPOTv4	C	R	4CTb11.v5.0273R		Accession number not found			
Tb11.v5.0274		pPOTv4	N	F	4NTb11.v5.0274F		Accession number not found			
Tb11.v5.0274		pPOTv4	N	R	4NTb11.v5.0274R		Accession number not found			
Tb11.v5.0274		pPOTv4	C	F	4CTb11.v5.0274F		Accession number not found			
Tb11.v5.0274		pPOTv4	C	R	4CTb11.v5.0274R		Accession number not found			
Tb11.v5.0275		pPOTv4	N	F	4NTb11.v5.0275F		Accession number not found			
Tb11.v5.0275		pPOTv4	N	R	4NTb11.v5.0275R		Accession number not found			
Tb11.v5.0275		pPOTv4	C	F	4CTb11.v5.0275F		Accession number not found			
Tb11.v5.0275		pPOTv4	C	R	4CTb11.v5.0275R		Accession number not found			
Tb11.v5.0276		pPOTv4	N	F	4NTb11.v5.0276F		Accession number not found			
Tb11.v5.0276		pPOTv4	N	R	4NTb11.v5.0276R		Accession number not found			
Tb11.v5.0276		pPOTv4	C	F	4CTb11.v5.0276F		Accession number not found			
Tb11.v5.0276		pPOTv4	C	R	4CTb11.v5.0276R		Accession number not found			
Tb11.v5.0277		pPOTv4	N	F	4NTb11.v5.0277F		Accession number not found			
Tb11.v5.0277		pPOTv4	N	R	4NTb11.v5.0277R		Accession number not found			
Tb11.v5.0277		pPOTv4	C	F	4CTb11.v5.0277F		Accession number not found			
Tb11.v5.0277		pPOTv4	C	R	4CTb11.v5.0277R		Accession number not found			
Tb11.v5.0278		pPOTv4	N	F	4NTb11.v5.0278F		Accession number not found			
Tb11.v5.0278		pPOTv4	N	R	4NTb11.v5.0278R		Accession number not found			
Tb11.v5.0278		pPOTv4	C	F	4CTb11.v5.0278F		Accession number not found			
Tb11.v5.0278		pPOTv4	C	R	4CTb11.v5.0278R		Accession number not found			
Tb11.v5.0279		pPOTv4	N	F	4NTb11.v5.0279F		Accession number not found			
Tb11.v5.0279		pPOTv4	N	R	4NTb11.v5.0279R		Accession number not found			
Tb11.v5.0279		pPOTv4	C	F	4CTb11.v5.0279F		Accession number not found			
Tb11.v5.0279		pPOTv4	C	R	4CTb11.v5.0279R		Accession number not found			
Tb11.v5.0280		pPOTv4	N	F	4NTb11.v5.0280F		Accession number not found			
Tb11.v5.0280		pPOTv4	N	R	4NTb11.v5.0280R		Accession number not found			
Tb11.v5.0280		pPOTv4	C	F	4CTb11.v5.0280F		Accession number not found			
Tb11.v5.0280		pPOTv4	C	R	4CTb11.v5.0280R		Accession number not found			
Tb11.v5.0281		pPOTv4	N	F	4NTb11.v5.0281F		Accession number not found			
Tb11.v5.0281		pPOTv4	N	R	4NTb11.v5.0281R		Accession number not found			
Tb11.v5.0281		pPOTv4	C	F	4CTb11.v5.0281F		Accession number not found			
Tb11.v5.0281		pPOTv4	C	R	4CTb11.v5.0281R		Accession number not found			
Tb11.v5.0282		pPOTv4	N	F	4NTb11.v5.0282F		Accession number not found			
Tb11.v5.0282		pPOTv4	N	R	4NTb11.v5.0282R		Accession number not found			
Tb11.v5.0282		pPOTv4	C	F	4CTb11.v5.0282F		Accession number not found			
Tb11.v5.0282		pPOTv4	C	R	4CTb11.v5.0282R		Accession number not found			
Tb11.v5.0284		pPOTv4	N	F	4NTb11.v5.0284F		Accession number not found			
Tb11.v5.0284		pPOTv4	N	R	4NTb11.v5.0284R		Accession number not found			
Tb11.v5.0284		pPOTv4	C	F	4CTb11.v5.0284F		Accession number not found			
Tb11.v5.0284		pPOTv4	C	R	4CTb11.v5.0284R		Accession number not found			
Tb11.v5.0285		pPOTv4	N	F	4NTb11.v5.0285F		Accession number not found			
Tb11.v5.0285		pPOTv4	N	R	4NTb11.v5.0285R		Accession number not found			
Tb11.v5.0285		pPOTv4	C	F	4CTb11.v5.0285F		Accession number not found			
Tb11.v5.0285		pPOTv4	C	R	4CTb11.v5.0285R		Accession number not found			
Tb11.v5.0286		pPOTv4	N	F	4NTb11.v5.0286F		Accession number not found			
Tb11.v5.0286		pPOTv4	N	R	4NTb11.v5.0286R		Accession number not found			
Tb11.v5.0286		pPOTv4	C	F	4CTb11.v5.0286F		Accession number not found			
Tb11.v5.0286		pPOTv4	C	R	4CTb11.v5.0286R		Accession number not found			
Tb11.v5.0287		pPOTv4	N	F	4NTb11.v5.0287F		Accession number not found			
Tb11.v5.0287		pPOTv4	N	R	4NTb11.v5.0287R		Accession number not found			
Tb11.v5.0287		pPOTv4	C	F	4CTb11.v5.0287F		Accession number not found			
Tb11.v5.0287		pPOTv4	C	R	4CTb11.v5.0287R		Accession number not found			
Tb11.v5.0288		pPOTv4	N	F	4NTb11.v5.0288F		Accession number not found			
Tb11.v5.0288		pPOTv4	N	R	4NTb11.v5.0288R		Accession number not found			
Tb11.v5.0288		pPOTv4	C	F	4CTb11.v5.0288F		Accession number not found			
Tb11.v5.0288		pPOTv4	C	R	4CTb11.v5.0288R		Accession number not found			
Tb11.v5.0289		pPOTv4	N	F	4NTb11.v5.0289F		Accession number not found			
Tb11.v5.0289		pPOTv4	N	R	4NTb11.v5.0289R		Accession number not found			
Tb11.v5.0289		pPOTv4	C	F	4CTb11.v5.0289F		Accession number not found			
Tb11.v5.0289		pPOTv4	C	R	4CTb11.v5.0289R		Accession number not found			
Tb11.v5.0290		pPOTv4	N	F	4NTb11.v5.0290F		Accession number not found			
Tb11.v5.0290		pPOTv4	N	R	4NTb11.v5.0290R		Accession number not found			
Tb11.v5.0290		pPOTv4	C	F	4CTb11.v5.0290F		Accession number not found			
Tb11.v5.0290		pPOTv4	C	R	4CTb11.v5.0290R		Accession number not found			
Tb11.v5.0291		pPOTv4	N	F	4NTb11.v5.0291F		Accession number not found			
Tb11.v5.0291		pPOTv4	N	R	4NTb11.v5.0291R		Accession number not found			
Tb11.v5.0291		pPOTv4	C	F	4CTb11.v5.0291F		Accession number not found			
Tb11.v5.0291		pPOTv4	C	R	4CTb11.v5.0291R		Accession number not found			
Tb11.v5.0292		pPOTv4	N	F	4NTb11.v5.0292F		Accession number not found			
Tb11.v5.0292		pPOTv4	N	R	4NTb11.v5.0292R		Accession number not found			
Tb11.v5.0292		pPOTv4	C	F	4CTb11.v5.0292F		Accession number not found			
Tb11.v5.0292		pPOTv4	C	R	4CTb11.v5.0292R		Accession number not found			
Tb11.v5.0294		pPOTv4	N	F	4NTb11.v5.0294F		Accession number not found			
Tb11.v5.0294		pPOTv4	N	R	4NTb11.v5.0294R		Accession number not found			
Tb11.v5.0294		pPOTv4	C	F	4CTb11.v5.0294F		Accession number not found			
Tb11.v5.0294		pPOTv4	C	R	4CTb11.v5.0294R		Accession number not found			
Tb11.v5.0295		pPOTv4	N	F	4NTb11.v5.0295F		Accession number not found			
Tb11.v5.0295		pPOTv4	N	R	4NTb11.v5.0295R		Accession number not found			
Tb11.v5.0295		pPOTv4	C	F	4CTb11.v5.0295F		Accession number not found			
Tb11.v5.0295		pPOTv4	C	R	4CTb11.v5.0295R		Accession number not found			
Tb11.v5.0296		pPOTv4	N	F	4NTb11.v5.0296F		Accession number not found			
Tb11.v5.0296		pPOTv4	N	R	4NTb11.v5.0296R		Accession number not found			
Tb11.v5.0296		pPOTv4	C	F	4CTb11.v5.0296F		Accession number not found			
Tb11.v5.0296		pPOTv4	C	R	4CTb11.v5.0296R		Accession number not found			
Tb11.v5.0297		pPOTv4	N	F	4NTb11.v5.0297F		Accession number not found			
Tb11.v5.0297		pPOTv4	N	R	4NTb11.v5.0297R		Accession number not found			
Tb11.v5.0297		pPOTv4	C	F	4CTb11.v5.0297F		Accession number not found			
Tb11.v5.0297		pPOTv4	C	R	4CTb11.v5.0297R		Accession number not found			
Tb11.v5.0298		pPOTv4	N	F	4NTb11.v5.0298F		Accession number not found			
Tb11.v5.0298		pPOTv4	N	R	4NTb11.v5.0298R		Accession number not found			
Tb11.v5.0298		pPOTv4	C	F	4CTb11.v5.0298F		Accession number not found			
Tb11.v5.0298		pPOTv4	C	R	4CTb11.v5.0298R		Accession number not found			
Tb11.v5.0299		pPOTv4	N	F	4NTb11.v5.0299F		Accession number not found			
Tb11.v5.0299		pPOTv4	N	R	4NTb11.v5.0299R		Accession number not found			
Tb11.v5.0299		pPOTv4	C	F	4CTb11.v5.0299F		Accession number not found			
Tb11.v5.0299		pPOTv4	C	R	4CTb11.v5.0299R		Accession number not found			
Tb11.v5.0301		pPOTv4	N	F	4NTb11.v5.0301F		Accession number not found			
Tb11.v5.0301		pPOTv4	N	R	4NTb11.v5.0301R		Accession number not found			
Tb11.v5.0301		pPOTv4	C	F	4CTb11.v5.0301F		Accession number not found			
Tb11.v5.0301		pPOTv4	C	R	4CTb11.v5.0301R		Accession number not found			
Tb11.v5.0302		pPOTv4	N	F	4NTb11.v5.0302F		Accession number not found			
Tb11.v5.0302		pPOTv4	N	R	4NTb11.v5.0302R		Accession number not found			
Tb11.v5.0302		pPOTv4	C	F	4CTb11.v5.0302F		Accession number not found			
Tb11.v5.0302		pPOTv4	C	R	4CTb11.v5.0302R		Accession number not found			
Tb11.v5.0303		pPOTv4	N	F	4NTb11.v5.0303F		Accession number not found			
Tb11.v5.0303		pPOTv4	N	R	4NTb11.v5.0303R		Accession number not found			
Tb11.v5.0303		pPOTv4	C	F	4CTb11.v5.0303F		Accession number not found			
Tb11.v5.0303		pPOTv4	C	R	4CTb11.v5.0303R		Accession number not found			
Tb11.v5.0304		pPOTv4	N	F	4NTb11.v5.0304F		Accession number not found			
Tb11.v5.0304		pPOTv4	N	R	4NTb11.v5.0304R		Accession number not found			
Tb11.v5.0304		pPOTv4	C	F	4CTb11.v5.0304F		Accession number not found			
Tb11.v5.0304		pPOTv4	C	R	4CTb11.v5.0304R		Accession number not found			
Tb11.v5.0305		pPOTv4	N	F	4NTb11.v5.0305F		Accession number not found			
Tb11.v5.0305		pPOTv4	N	R	4NTb11.v5.0305R		Accession number not found			
Tb11.v5.0305		pPOTv4	C	F	4CTb11.v5.0305F		Accession number not found			
Tb11.v5.0305		pPOTv4	C	R	4CTb11.v5.0305R		Accession number not found			
Tb11.v5.0306		pPOTv4	N	F	4NTb11.v5.0306F		Accession number not found			
Tb11.v5.0306		pPOTv4	N	R	4NTb11.v5.0306R		Accession number not found			
Tb11.v5.0306		pPOTv4	C	F	4CTb11.v5.0306F		Accession number not found			
Tb11.v5.0306		pPOTv4	C	R	4CTb11.v5.0306R		Accession number not found			
Tb11.v5.0307		pPOTv4	N	F	4NTb11.v5.0307F		Accession number not found			
Tb11.v5.0307		pPOTv4	N	R	4NTb11.v5.0307R		Accession number not found			
Tb11.v5.0307		pPOTv4	C	F	4CTb11.v5.0307F		Accession number not found			
Tb11.v5.0307		pPOTv4	C	R	4CTb11.v5.0307R		Accession number not found			
Tb11.v5.0308		pPOTv4	N	F	4NTb11.v5.0308F		Accession number not found			
Tb11.v5.0308		pPOTv4	N	R	4NTb11.v5.0308R		Accession number not found			
Tb11.v5.0308		pPOTv4	C	F	4CTb11.v5.0308F		Accession number not found			
Tb11.v5.0308		pPOTv4	C	R	4CTb11.v5.0308R		Accession number not found			
Tb11.v5.0309		pPOTv4	N	F	4NTb11.v5.0309F		Accession number not found			
Tb11.v5.0309		pPOTv4	N	R	4NTb11.v5.0309R		Accession number not found			
Tb11.v5.0309		pPOTv4	C	F	4CTb11.v5.0309F		Accession number not found			
Tb11.v5.0309		pPOTv4	C	R	4CTb11.v5.0309R		Accession number not found			
Tb11.v5.0310		pPOTv4	N	F	4NTb11.v5.0310F		Accession number not found			
Tb11.v5.0310		pPOTv4	N	R	4NTb11.v5.0310R		Accession number not found			
Tb11.v5.0310		pPOTv4	C	F	4CTb11.v5.0310F		Accession number not found			
Tb11.v5.0310		pPOTv4	C	R	4CTb11.v5.0310R		Accession number not found			
Tb11.v5.0311		pPOTv4	N	F	4NTb11.v5.0311F		Accession number not found			
Tb11.v5.0311		pPOTv4	N	R	4NTb11.v5.0311R		Accession number not found			
Tb11.v5.0311		pPOTv4	C	F	4CTb11.v5.0311F		Accession number not found			
Tb11.v5.0311		pPOTv4	C	R	4CTb11.v5.0311R		Accession number not found			
Tb11.v5.0312		pPOTv4	N	F	4NTb11.v5.0312F		Accession number not found			
Tb11.v5.0312		pPOTv4	N	R	4NTb11.v5.0312R		Accession number not found			
Tb11.v5.0312		pPOTv4	C	F	4CTb11.v5.0312F		Accession number not found			
Tb11.v5.0312		pPOTv4	C	R	4CTb11.v5.0312R		Accession number not found			
Tb11.v5.0313		pPOTv4	N	F	4NTb11.v5.0313F		Accession number not found			
Tb11.v5.0313		pPOTv4	N	R	4NTb11.v5.0313R		Accession number not found			
Tb11.v5.0313		pPOTv4	C	F	4CTb11.v5.0313F		Accession number not found			
Tb11.v5.0313		pPOTv4	C	R	4CTb11.v5.0313R		Accession number not found			
Tb11.v5.0315		pPOTv4	N	F	4NTb11.v5.0315F		Accession number not found			
Tb11.v5.0315		pPOTv4	N	R	4NTb11.v5.0315R		Accession number not found			
Tb11.v5.0315		pPOTv4	C	F	4CTb11.v5.0315F		Accession number not found			
Tb11.v5.0315		pPOTv4	C	R	4CTb11.v5.0315R		Accession number not found			
Tb11.v5.0316		pPOTv4	N	F	4NTb11.v5.0316F		Accession number not found			
Tb11.v5.0316		pPOTv4	N	R	4NTb11.v5.0316R		Accession number not found			
Tb11.v5.0316		pPOTv4	C	F	4CTb11.v5.0316F		Accession number not found			
Tb11.v5.0316		pPOTv4	C	R	4CTb11.v5.0316R		Accession number not found			
Tb11.v5.0317		pPOTv4	N	F	4NTb11.v5.0317F		Accession number not found			
Tb11.v5.0317		pPOTv4	N	R	4NTb11.v5.0317R		Accession number not found			
Tb11.v5.0317		pPOTv4	C	F	4CTb11.v5.0317F		Accession number not found			
Tb11.v5.0317		pPOTv4	C	R	4CTb11.v5.0317R		Accession number not found			
Tb11.v5.0318		pPOTv4	N	F	4NTb11.v5.0318F		Accession number not found			
Tb11.v5.0318		pPOTv4	N	R	4NTb11.v5.0318R		Accession number not found			
Tb11.v5.0318		pPOTv4	C	F	4CTb11.v5.0318F		Accession number not found			
Tb11.v5.0318		pPOTv4	C	R	4CTb11.v5.0318R		Accession number not found			
Tb11.v5.0319		pPOTv4	N	F	4NTb11.v5.0319F		Accession number not found			
Tb11.v5.0319		pPOTv4	N	R	4NTb11.v5.0319R		Accession number not found			
Tb11.v5.0319		pPOTv4	C	F	4CTb11.v5.0319F		Accession number not found			
Tb11.v5.0319		pPOTv4	C	R	4CTb11.v5.0319R		Accession number not found			
Tb11.v5.0320		pPOTv4	N	F	4NTb11.v5.0320F		Accession number not found			
Tb11.v5.0320		pPOTv4	N	R	4NTb11.v5.0320R		Accession number not found			
Tb11.v5.0320		pPOTv4	C	F	4CTb11.v5.0320F		Accession number not found			
Tb11.v5.0320		pPOTv4	C	R	4CTb11.v5.0320R		Accession number not found			
Tb11.v5.0321		pPOTv4	N	F	4NTb11.v5.0321F		Accession number not found			
Tb11.v5.0321		pPOTv4	N	R	4NTb11.v5.0321R		Accession number not found			
Tb11.v5.0321		pPOTv4	C	F	4CTb11.v5.0321F		Accession number not found			
Tb11.v5.0321		pPOTv4	C	R	4CTb11.v5.0321R		Accession number not found			
Tb11.v5.0322		pPOTv4	N	F	4NTb11.v5.0322F		Accession number not found			
Tb11.v5.0322		pPOTv4	N	R	4NTb11.v5.0322R		Accession number not found			
Tb11.v5.0322		pPOTv4	C	F	4CTb11.v5.0322F		Accession number not found			
Tb11.v5.0322		pPOTv4	C	R	4CTb11.v5.0322R		Accession number not found			
Tb11.v5.0323		pPOTv4	N	F	4NTb11.v5.0323F		Accession number not found			
Tb11.v5.0323		pPOTv4	N	R	4NTb11.v5.0323R		Accession number not found			
Tb11.v5.0323		pPOTv4	C	F	4CTb11.v5.0323F		Accession number not found			
Tb11.v5.0323		pPOTv4	C	R	4CTb11.v5.0323R		Accession number not found			
Tb11.v5.0325		pPOTv4	N	F	4NTb11.v5.0325F		Accession number not found			
Tb11.v5.0325		pPOTv4	N	R	4NTb11.v5.0325R		Accession number not found			
Tb11.v5.0325		pPOTv4	C	F	4CTb11.v5.0325F		Accession number not found			
Tb11.v5.0325		pPOTv4	C	R	4CTb11.v5.0325R		Accession number not found			
Tb11.v5.0326		pPOTv4	N	F	4NTb11.v5.0326F		Accession number not found			
Tb11.v5.0326		pPOTv4	N	R	4NTb11.v5.0326R		Accession number not found			
Tb11.v5.0326		pPOTv4	C	F	4CTb11.v5.0326F		Accession number not found			
Tb11.v5.0326		pPOTv4	C	R	4CTb11.v5.0326R		Accession number not found			
Tb11.v5.0328		pPOTv4	N	F	4NTb11.v5.0328F		Accession number not found			
Tb11.v5.0328		pPOTv4	N	R	4NTb11.v5.0328R		Accession number not found			
Tb11.v5.0328		pPOTv4	C	F	4CTb11.v5.0328F		Accession number not found			
Tb11.v5.0328		pPOTv4	C	R	4CTb11.v5.0328R		Accession number not found			
Tb11.v5.0330		pPOTv4	N	F	4NTb11.v5.0330F		Accession number not found			
Tb11.v5.0330		pPOTv4	N	R	4NTb11.v5.0330R		Accession number not found			
Tb11.v5.0330		pPOTv4	C	F	4CTb11.v5.0330F		Accession number not found			
Tb11.v5.0330		pPOTv4	C	R	4CTb11.v5.0330R		Accession number not found			
Tb11.v5.0331		pPOTv4	N	F	4NTb11.v5.0331F		Accession number not found			
Tb11.v5.0331		pPOTv4	N	R	4NTb11.v5.0331R		Accession number not found			
Tb11.v5.0331		pPOTv4	C	F	4CTb11.v5.0331F		Accession number not found			
Tb11.v5.0331		pPOTv4	C	R	4CTb11.v5.0331R		Accession number not found			
Tb11.v5.0332		pPOTv4	N	F	4NTb11.v5.0332F		Accession number not found			
Tb11.v5.0332		pPOTv4	N	R	4NTb11.v5.0332R		Accession number not found			
Tb11.v5.0332		pPOTv4	C	F	4CTb11.v5.0332F		Accession number not found			
Tb11.v5.0332		pPOTv4	C	R	4CTb11.v5.0332R		Accession number not found			
Tb11.v5.0333		pPOTv4	N	F	4NTb11.v5.0333F		Accession number not found			
Tb11.v5.0333		pPOTv4	N	R	4NTb11.v5.0333R		Accession number not found			
Tb11.v5.0333		pPOTv4	C	F	4CTb11.v5.0333F		Accession number not found			
Tb11.v5.0333		pPOTv4	C	R	4CTb11.v5.0333R		Accession number not found			
Tb11.v5.0337		pPOTv4	N	F	4NTb11.v5.0337F		Accession number not found			
Tb11.v5.0337		pPOTv4	N	R	4NTb11.v5.0337R		Accession number not found			
Tb11.v5.0337		pPOTv4	C	F	4CTb11.v5.0337F		Accession number not found			
Tb11.v5.0337		pPOTv4	C	R	4CTb11.v5.0337R		Accession number not found			
Tb11.v5.0338		pPOTv4	N	F	4NTb11.v5.0338F		Accession number not found			
Tb11.v5.0338		pPOTv4	N	R	4NTb11.v5.0338R		Accession number not found			
Tb11.v5.0338		pPOTv4	C	F	4CTb11.v5.0338F		Accession number not found			
Tb11.v5.0338		pPOTv4	C	R	4CTb11.v5.0338R		Accession number not found			
Tb11.v5.0339		pPOTv4	N	F	4NTb11.v5.0339F		Accession number not found			
Tb11.v5.0339		pPOTv4	N	R	4NTb11.v5.0339R		Accession number not found			
Tb11.v5.0339		pPOTv4	C	F	4CTb11.v5.0339F		Accession number not found			
Tb11.v5.0339		pPOTv4	C	R	4CTb11.v5.0339R		Accession number not found			
Tb11.v5.0340		pPOTv4	N	F	4NTb11.v5.0340F		Accession number not found			
Tb11.v5.0340		pPOTv4	N	R	4NTb11.v5.0340R		Accession number not found			
Tb11.v5.0340		pPOTv4	C	F	4CTb11.v5.0340F		Accession number not found			
Tb11.v5.0340		pPOTv4	C	R	4CTb11.v5.0340R		Accession number not found			
Tb11.v5.0341		pPOTv4	N	F	4NTb11.v5.0341F		Accession number not found			
Tb11.v5.0341		pPOTv4	N	R	4NTb11.v5.0341R		Accession number not found			
Tb11.v5.0341		pPOTv4	C	F	4CTb11.v5.0341F		Accession number not found			
Tb11.v5.0341		pPOTv4	C	R	4CTb11.v5.0341R		Accession number not found			
Tb11.v5.0342		pPOTv4	N	F	4NTb11.v5.0342F		Accession number not found			
Tb11.v5.0342		pPOTv4	N	R	4NTb11.v5.0342R		Accession number not found			
Tb11.v5.0342		pPOTv4	C	F	4CTb11.v5.0342F		Accession number not found			
Tb11.v5.0342		pPOTv4	C	R	4CTb11.v5.0342R		Accession number not found			
Tb11.v5.0343		pPOTv4	N	F	4NTb11.v5.0343F		Accession number not found			
Tb11.v5.0343		pPOTv4	N	R	4NTb11.v5.0343R		Accession number not found			
Tb11.v5.0343		pPOTv4	C	F	4CTb11.v5.0343F		Accession number not found			
Tb11.v5.0343		pPOTv4	C	R	4CTb11.v5.0343R		Accession number not found			
Tb11.v5.0344		pPOTv4	N	F	4NTb11.v5.0344F		Accession number not found			
Tb11.v5.0344		pPOTv4	N	R	4NTb11.v5.0344R		Accession number not found			
Tb11.v5.0344		pPOTv4	C	F	4CTb11.v5.0344F		Accession number not found			
Tb11.v5.0344		pPOTv4	C	R	4CTb11.v5.0344R		Accession number not found			
Tb11.v5.0345		pPOTv4	N	F	4NTb11.v5.0345F		Accession number not found			
Tb11.v5.0345		pPOTv4	N	R	4NTb11.v5.0345R		Accession number not found			
Tb11.v5.0345		pPOTv4	C	F	4CTb11.v5.0345F		Accession number not found			
Tb11.v5.0345		pPOTv4	C	R	4CTb11.v5.0345R		Accession number not found			
Tb11.v5.0346		pPOTv4	N	F	4NTb11.v5.0346F		Accession number not found			
Tb11.v5.0346		pPOTv4	N	R	4NTb11.v5.0346R		Accession number not found			
Tb11.v5.0346		pPOTv4	C	F	4CTb11.v5.0346F		Accession number not found			
Tb11.v5.0346		pPOTv4	C	R	4CTb11.v5.0346R		Accession number not found			
Tb11.v5.0348		pPOTv4	N	F	4NTb11.v5.0348F		Accession number not found			
Tb11.v5.0348		pPOTv4	N	R	4NTb11.v5.0348R		Accession number not found			
Tb11.v5.0348		pPOTv4	C	F	4CTb11.v5.0348F		Accession number not found			
Tb11.v5.0348		pPOTv4	C	R	4CTb11.v5.0348R		Accession number not found			
Tb11.v5.0349		pPOTv4	N	F	4NTb11.v5.0349F		Accession number not found			
Tb11.v5.0349		pPOTv4	N	R	4NTb11.v5.0349R		Accession number not found			
Tb11.v5.0349		pPOTv4	C	F	4CTb11.v5.0349F		Accession number not found			
Tb11.v5.0349		pPOTv4	C	R	4CTb11.v5.0349R		Accession number not found			
Tb11.v5.0350		pPOTv4	N	F	4NTb11.v5.0350F		Accession number not found			
Tb11.v5.0350		pPOTv4	N	R	4NTb11.v5.0350R		Accession number not found			
Tb11.v5.0350		pPOTv4	C	F	4CTb11.v5.0350F		Accession number not found			
Tb11.v5.0350		pPOTv4	C	R	4CTb11.v5.0350R		Accession number not found			
Tb11.v5.0351		pPOTv4	N	F	4NTb11.v5.0351F		Accession number not found			
Tb11.v5.0351		pPOTv4	N	R	4NTb11.v5.0351R		Accession number not found			
Tb11.v5.0351		pPOTv4	C	F	4CTb11.v5.0351F		Accession number not found			
Tb11.v5.0351		pPOTv4	C	R	4CTb11.v5.0351R		Accession number not found			
Tb11.v5.0353		pPOTv4	N	F	4NTb11.v5.0353F		Accession number not found			
Tb11.v5.0353		pPOTv4	N	R	4NTb11.v5.0353R		Accession number not found			
Tb11.v5.0353		pPOTv4	C	F	4CTb11.v5.0353F		Accession number not found			
Tb11.v5.0353		pPOTv4	C	R	4CTb11.v5.0353R		Accession number not found			
Tb11.v5.0354		pPOTv4	N	F	4NTb11.v5.0354F		Accession number not found			
Tb11.v5.0354		pPOTv4	N	R	4NTb11.v5.0354R		Accession number not found			
Tb11.v5.0354		pPOTv4	C	F	4CTb11.v5.0354F		Accession number not found			
Tb11.v5.0354		pPOTv4	C	R	4CTb11.v5.0354R		Accession number not found			
Tb11.v5.0355		pPOTv4	N	F	4NTb11.v5.0355F		Accession number not found			
Tb11.v5.0355		pPOTv4	N	R	4NTb11.v5.0355R		Accession number not found			
Tb11.v5.0355		pPOTv4	C	F	4CTb11.v5.0355F		Accession number not found			
Tb11.v5.0355		pPOTv4	C	R	4CTb11.v5.0355R		Accession number not found			
Tb11.v5.0356		pPOTv4	N	F	4NTb11.v5.0356F		Accession number not found			
Tb11.v5.0356		pPOTv4	N	R	4NTb11.v5.0356R		Accession number not found			
Tb11.v5.0356		pPOTv4	C	F	4CTb11.v5.0356F		Accession number not found			
Tb11.v5.0356		pPOTv4	C	R	4CTb11.v5.0356R		Accession number not found			
Tb11.v5.0357		pPOTv4	N	F	4NTb11.v5.0357F		Accession number not found			
Tb11.v5.0357		pPOTv4	N	R	4NTb11.v5.0357R		Accession number not found			
Tb11.v5.0357		pPOTv4	C	F	4CTb11.v5.0357F		Accession number not found			
Tb11.v5.0357		pPOTv4	C	R	4CTb11.v5.0357R		Accession number not found			
Tb11.v5.0358		pPOTv4	N	F	4NTb11.v5.0358F		Accession number not found			
Tb11.v5.0358		pPOTv4	N	R	4NTb11.v5.0358R		Accession number not found			
Tb11.v5.0358		pPOTv4	C	F	4CTb11.v5.0358F		Accession number not found			
Tb11.v5.0358		pPOTv4	C	R	4CTb11.v5.0358R		Accession number not found			
Tb11.v5.0359		pPOTv4	N	F	4NTb11.v5.0359F		Accession number not found			
Tb11.v5.0359		pPOTv4	N	R	4NTb11.v5.0359R		Accession number not found			
Tb11.v5.0359		pPOTv4	C	F	4CTb11.v5.0359F		Accession number not found			
Tb11.v5.0359		pPOTv4	C	R	4CTb11.v5.0359R		Accession number not found			
Tb11.v5.0360		pPOTv4	N	F	4NTb11.v5.0360F		Accession number not found			
Tb11.v5.0360		pPOTv4	N	R	4NTb11.v5.0360R		Accession number not found			
Tb11.v5.0360		pPOTv4	C	F	4CTb11.v5.0360F		Accession number not found			
Tb11.v5.0360		pPOTv4	C	R	4CTb11.v5.0360R		Accession number not found			
Tb11.v5.0362		pPOTv4	N	F	4NTb11.v5.0362F		Accession number not found			
Tb11.v5.0362		pPOTv4	N	R	4NTb11.v5.0362R		Accession number not found			
Tb11.v5.0362		pPOTv4	C	F	4CTb11.v5.0362F		Accession number not found			
Tb11.v5.0362		pPOTv4	C	R	4CTb11.v5.0362R		Accession number not found			
Tb11.v5.0364		pPOTv4	N	F	4NTb11.v5.0364F		Accession number not found			
Tb11.v5.0364		pPOTv4	N	R	4NTb11.v5.0364R		Accession number not found			
Tb11.v5.0364		pPOTv4	C	F	4CTb11.v5.0364F		Accession number not found			
Tb11.v5.0364		pPOTv4	C	R	4CTb11.v5.0364R		Accession number not found			
Tb11.v5.0365		pPOTv4	N	F	4NTb11.v5.0365F		Accession number not found			
Tb11.v5.0365		pPOTv4	N	R	4NTb11.v5.0365R		Accession number not found			
Tb11.v5.0365		pPOTv4	C	F	4CTb11.v5.0365F		Accession number not found			
Tb11.v5.0365		pPOTv4	C	R	4CTb11.v5.0365R		Accession number not found			
Tb11.v5.0366		pPOTv4	N	F	4NTb11.v5.0366F		Accession number not found			
Tb11.v5.0366		pPOTv4	N	R	4NTb11.v5.0366R		Accession number not found			
Tb11.v5.0366		pPOTv4	C	F	4CTb11.v5.0366F		Accession number not found			
Tb11.v5.0366		pPOTv4	C	R	4CTb11.v5.0366R		Accession number not found			
Tb11.v5.0367		pPOTv4	N	F	4NTb11.v5.0367F		Accession number not found			
Tb11.v5.0367		pPOTv4	N	R	4NTb11.v5.0367R		Accession number not found			
Tb11.v5.0367		pPOTv4	C	F	4CTb11.v5.0367F		Accession number not found			
Tb11.v5.0367		pPOTv4	C	R	4CTb11.v5.0367R		Accession number not found			
Tb11.v5.0368		pPOTv4	N	F	4NTb11.v5.0368F		Accession number not found			
Tb11.v5.0368		pPOTv4	N	R	4NTb11.v5.0368R		Accession number not found			
Tb11.v5.0368		pPOTv4	C	F	4CTb11.v5.0368F		Accession number not found			
Tb11.v5.0368		pPOTv4	C	R	4CTb11.v5.0368R		Accession number not found			
Tb11.v5.0369		pPOTv4	N	F	4NTb11.v5.0369F		Accession number not found			
Tb11.v5.0369		pPOTv4	N	R	4NTb11.v5.0369R		Accession number not found			
Tb11.v5.0369		pPOTv4	C	F	4CTb11.v5.0369F		Accession number not found			
Tb11.v5.0369		pPOTv4	C	R	4CTb11.v5.0369R		Accession number not found			
Tb11.v5.0371		pPOTv4	N	F	4NTb11.v5.0371F		Accession number not found			
Tb11.v5.0371		pPOTv4	N	R	4NTb11.v5.0371R		Accession number not found			
Tb11.v5.0371		pPOTv4	C	F	4CTb11.v5.0371F		Accession number not found			
Tb11.v5.0371		pPOTv4	C	R	4CTb11.v5.0371R		Accession number not found			
Tb11.v5.0372		pPOTv4	N	F	4NTb11.v5.0372F		Accession number not found			
Tb11.v5.0372		pPOTv4	N	R	4NTb11.v5.0372R		Accession number not found			
Tb11.v5.0372		pPOTv4	C	F	4CTb11.v5.0372F		Accession number not found			
Tb11.v5.0372		pPOTv4	C	R	4CTb11.v5.0372R		Accession number not found			
Tb11.v5.0373		pPOTv4	N	F	4NTb11.v5.0373F		Accession number not found			
Tb11.v5.0373		pPOTv4	N	R	4NTb11.v5.0373R		Accession number not found			
Tb11.v5.0373		pPOTv4	C	F	4CTb11.v5.0373F		Accession number not found			
Tb11.v5.0373		pPOTv4	C	R	4CTb11.v5.0373R		Accession number not found			
Tb11.v5.0374		pPOTv4	N	F	4NTb11.v5.0374F		Accession number not found			
Tb11.v5.0374		pPOTv4	N	R	4NTb11.v5.0374R		Accession number not found			
Tb11.v5.0374		pPOTv4	C	F	4CTb11.v5.0374F		Accession number not found			
Tb11.v5.0374		pPOTv4	C	R	4CTb11.v5.0374R		Accession number not found			
Tb11.v5.0375		pPOTv4	N	F	4NTb11.v5.0375F		Accession number not found			
Tb11.v5.0375		pPOTv4	N	R	4NTb11.v5.0375R		Accession number not found			
Tb11.v5.0375		pPOTv4	C	F	4CTb11.v5.0375F		Accession number not found			
Tb11.v5.0375		pPOTv4	C	R	4CTb11.v5.0375R		Accession number not found			
Tb11.v5.0376		pPOTv4	N	F	4NTb11.v5.0376F		Accession number not found			
Tb11.v5.0376		pPOTv4	N	R	4NTb11.v5.0376R		Accession number not found			
Tb11.v5.0376		pPOTv4	C	F	4CTb11.v5.0376F		Accession number not found			
Tb11.v5.0376		pPOTv4	C	R	4CTb11.v5.0376R		Accession number not found			
Tb11.v5.0377		pPOTv4	N	F	4NTb11.v5.0377F		Accession number not found			
Tb11.v5.0377		pPOTv4	N	R	4NTb11.v5.0377R		Accession number not found			
Tb11.v5.0377		pPOTv4	C	F	4CTb11.v5.0377F		Accession number not found			
Tb11.v5.0377		pPOTv4	C	R	4CTb11.v5.0377R		Accession number not found			
Tb11.v5.0378		pPOTv4	N	F	4NTb11.v5.0378F		Accession number not found			
Tb11.v5.0378		pPOTv4	N	R	4NTb11.v5.0378R		Accession number not found			
Tb11.v5.0378		pPOTv4	C	F	4CTb11.v5.0378F		Accession number not found			
Tb11.v5.0378		pPOTv4	C	R	4CTb11.v5.0378R		Accession number not found			
Tb11.v5.0379		pPOTv4	N	F	4NTb11.v5.0379F		Accession number not found			
Tb11.v5.0379		pPOTv4	N	R	4NTb11.v5.0379R		Accession number not found			
Tb11.v5.0379		pPOTv4	C	F	4CTb11.v5.0379F		Accession number not found			
Tb11.v5.0379		pPOTv4	C	R	4CTb11.v5.0379R		Accession number not found			
Tb11.v5.0380		pPOTv4	N	F	4NTb11.v5.0380F		Accession number not found			
Tb11.v5.0380		pPOTv4	N	R	4NTb11.v5.0380R		Accession number not found			
Tb11.v5.0380		pPOTv4	C	F	4CTb11.v5.0380F		Accession number not found			
Tb11.v5.0380		pPOTv4	C	R	4CTb11.v5.0380R		Accession number not found			
Tb11.v5.0381		pPOTv4	N	F	4NTb11.v5.0381F		Accession number not found			
Tb11.v5.0381		pPOTv4	N	R	4NTb11.v5.0381R		Accession number not found			
Tb11.v5.0381		pPOTv4	C	F	4CTb11.v5.0381F		Accession number not found			
Tb11.v5.0381		pPOTv4	C	R	4CTb11.v5.0381R		Accession number not found			
Tb11.v5.0382		pPOTv4	N	F	4NTb11.v5.0382F		Accession number not found			
Tb11.v5.0382		pPOTv4	N	R	4NTb11.v5.0382R		Accession number not found			
Tb11.v5.0382		pPOTv4	C	F	4CTb11.v5.0382F		Accession number not found			
Tb11.v5.0382		pPOTv4	C	R	4CTb11.v5.0382R		Accession number not found			
Tb11.v5.0383		pPOTv4	N	F	4NTb11.v5.0383F		Accession number not found			
Tb11.v5.0383		pPOTv4	N	R	4NTb11.v5.0383R		Accession number not found			
Tb11.v5.0383		pPOTv4	C	F	4CTb11.v5.0383F		Accession number not found			
Tb11.v5.0383		pPOTv4	C	R	4CTb11.v5.0383R		Accession number not found			
Tb11.v5.0384		pPOTv4	N	F	4NTb11.v5.0384F		Accession number not found			
Tb11.v5.0384		pPOTv4	N	R	4NTb11.v5.0384R		Accession number not found			
Tb11.v5.0384		pPOTv4	C	F	4CTb11.v5.0384F		Accession number not found			
Tb11.v5.0384		pPOTv4	C	R	4CTb11.v5.0384R		Accession number not found			
Tb11.v5.0385		pPOTv4	N	F	4NTb11.v5.0385F		Accession number not found			
Tb11.v5.0385		pPOTv4	N	R	4NTb11.v5.0385R		Accession number not found			
Tb11.v5.0385		pPOTv4	C	F	4CTb11.v5.0385F		Accession number not found			
Tb11.v5.0385		pPOTv4	C	R	4CTb11.v5.0385R		Accession number not found			
Tb11.v5.0386		pPOTv4	N	F	4NTb11.v5.0386F		Accession number not found			
Tb11.v5.0386		pPOTv4	N	R	4NTb11.v5.0386R		Accession number not found			
Tb11.v5.0386		pPOTv4	C	F	4CTb11.v5.0386F		Accession number not found			
Tb11.v5.0386		pPOTv4	C	R	4CTb11.v5.0386R		Accession number not found			
Tb11.v5.0387		pPOTv4	N	F	4NTb11.v5.0387F		Accession number not found			
Tb11.v5.0387		pPOTv4	N	R	4NTb11.v5.0387R		Accession number not found			
Tb11.v5.0387		pPOTv4	C	F	4CTb11.v5.0387F		Accession number not found			
Tb11.v5.0387		pPOTv4	C	R	4CTb11.v5.0387R		Accession number not found			
Tb11.v5.0388		pPOTv4	N	F	4NTb11.v5.0388F		Accession number not found			
Tb11.v5.0388		pPOTv4	N	R	4NTb11.v5.0388R		Accession number not found			
Tb11.v5.0388		pPOTv4	C	F	4CTb11.v5.0388F		Accession number not found			
Tb11.v5.0388		pPOTv4	C	R	4CTb11.v5.0388R		Accession number not found			
Tb11.v5.0389		pPOTv4	N	F	4NTb11.v5.0389F		Accession number not found			
Tb11.v5.0389		pPOTv4	N	R	4NTb11.v5.0389R		Accession number not found			
Tb11.v5.0389		pPOTv4	C	F	4CTb11.v5.0389F		Accession number not found			
Tb11.v5.0389		pPOTv4	C	R	4CTb11.v5.0389R		Accession number not found			
Tb11.v5.0390		pPOTv4	N	F	4NTb11.v5.0390F		Accession number not found			
Tb11.v5.0390		pPOTv4	N	R	4NTb11.v5.0390R		Accession number not found			
Tb11.v5.0390		pPOTv4	C	F	4CTb11.v5.0390F		Accession number not found			
Tb11.v5.0390		pPOTv4	C	R	4CTb11.v5.0390R		Accession number not found			
Tb11.v5.0391		pPOTv4	N	F	4NTb11.v5.0391F		Accession number not found			
Tb11.v5.0391		pPOTv4	N	R	4NTb11.v5.0391R		Accession number not found			
Tb11.v5.0391		pPOTv4	C	F	4CTb11.v5.0391F		Accession number not found			
Tb11.v5.0391		pPOTv4	C	R	4CTb11.v5.0391R		Accession number not found			
Tb11.v5.0392		pPOTv4	N	F	4NTb11.v5.0392F		Accession number not found			
Tb11.v5.0392		pPOTv4	N	R	4NTb11.v5.0392R		Accession number not found			
Tb11.v5.0392		pPOTv4	C	F	4CTb11.v5.0392F		Accession number not found			
Tb11.v5.0392		pPOTv4	C	R	4CTb11.v5.0392R		Accession number not found			
Tb11.v5.0394		pPOTv4	N	F	4NTb11.v5.0394F		Accession number not found			
Tb11.v5.0394		pPOTv4	N	R	4NTb11.v5.0394R		Accession number not found			
Tb11.v5.0394		pPOTv4	C	F	4CTb11.v5.0394F		Accession number not found			
Tb11.v5.0394		pPOTv4	C	R	4CTb11.v5.0394R		Accession number not found			
Tb11.v5.0395		pPOTv4	N	F	4NTb11.v5.0395F		Accession number not found			
Tb11.v5.0395		pPOTv4	N	R	4NTb11.v5.0395R		Accession number not found			
Tb11.v5.0395		pPOTv4	C	F	4CTb11.v5.0395F		Accession number not found			
Tb11.v5.0395		pPOTv4	C	R	4CTb11.v5.0395R		Accession number not found			
Tb11.v5.0396		pPOTv4	N	F	4NTb11.v5.0396F		Accession number not found			
Tb11.v5.0396		pPOTv4	N	R	4NTb11.v5.0396R		Accession number not found			
Tb11.v5.0396		pPOTv4	C	F	4CTb11.v5.0396F		Accession number not found			
Tb11.v5.0396		pPOTv4	C	R	4CTb11.v5.0396R		Accession number not found			
Tb11.v5.0397		pPOTv4	N	F	4NTb11.v5.0397F		Accession number not found			
Tb11.v5.0397		pPOTv4	N	R	4NTb11.v5.0397R		Accession number not found			
Tb11.v5.0397		pPOTv4	C	F	4CTb11.v5.0397F		Accession number not found			
Tb11.v5.0397		pPOTv4	C	R	4CTb11.v5.0397R		Accession number not found			
Tb11.v5.0399		pPOTv4	N	F	4NTb11.v5.0399F		Accession number not found			
Tb11.v5.0399		pPOTv4	N	R	4NTb11.v5.0399R		Accession number not found			
Tb11.v5.0399		pPOTv4	C	F	4CTb11.v5.0399F		Accession number not found			
Tb11.v5.0399		pPOTv4	C	R	4CTb11.v5.0399R		Accession number not found			
Tb11.v5.0400		pPOTv4	N	F	4NTb11.v5.0400F		Accession number not found			
Tb11.v5.0400		pPOTv4	N	R	4NTb11.v5.0400R		Accession number not found			
Tb11.v5.0400		pPOTv4	C	F	4CTb11.v5.0400F		Accession number not found			
Tb11.v5.0400		pPOTv4	C	R	4CTb11.v5.0400R		Accession number not found			
Tb11.v5.0402		pPOTv4	N	F	4NTb11.v5.0402F		Accession number not found			
Tb11.v5.0402		pPOTv4	N	R	4NTb11.v5.0402R		Accession number not found			
Tb11.v5.0402		pPOTv4	C	F	4CTb11.v5.0402F		Accession number not found			
Tb11.v5.0402		pPOTv4	C	R	4CTb11.v5.0402R		Accession number not found			
Tb11.v5.0403		pPOTv4	N	F	4NTb11.v5.0403F		Accession number not found			
Tb11.v5.0403		pPOTv4	N	R	4NTb11.v5.0403R		Accession number not found			
Tb11.v5.0403		pPOTv4	C	F	4CTb11.v5.0403F		Accession number not found			
Tb11.v5.0403		pPOTv4	C	R	4CTb11.v5.0403R		Accession number not found			
Tb11.v5.0404		pPOTv4	N	F	4NTb11.v5.0404F		Accession number not found			
Tb11.v5.0404		pPOTv4	N	R	4NTb11.v5.0404R		Accession number not found			
Tb11.v5.0404		pPOTv4	C	F	4CTb11.v5.0404F		Accession number not found			
Tb11.v5.0404		pPOTv4	C	R	4CTb11.v5.0404R		Accession number not found			
Tb11.v5.0405		pPOTv4	N	F	4NTb11.v5.0405F		Accession number not found			
Tb11.v5.0405		pPOTv4	N	R	4NTb11.v5.0405R		Accession number not found			
Tb11.v5.0405		pPOTv4	C	F	4CTb11.v5.0405F		Accession number not found			
Tb11.v5.0405		pPOTv4	C	R	4CTb11.v5.0405R		Accession number not found			
Tb11.v5.0406		pPOTv4	N	F	4NTb11.v5.0406F		Accession number not found			
Tb11.v5.0406		pPOTv4	N	R	4NTb11.v5.0406R		Accession number not found			
Tb11.v5.0406		pPOTv4	C	F	4CTb11.v5.0406F		Accession number not found			
Tb11.v5.0406		pPOTv4	C	R	4CTb11.v5.0406R		Accession number not found			
Tb11.v5.0407		pPOTv4	N	F	4NTb11.v5.0407F		Accession number not found			
Tb11.v5.0407		pPOTv4	N	R	4NTb11.v5.0407R		Accession number not found			
Tb11.v5.0407		pPOTv4	C	F	4CTb11.v5.0407F		Accession number not found			
Tb11.v5.0407		pPOTv4	C	R	4CTb11.v5.0407R		Accession number not found			
Tb11.v5.0409		pPOTv4	N	F	4NTb11.v5.0409F		Accession number not found			
Tb11.v5.0409		pPOTv4	N	R	4NTb11.v5.0409R		Accession number not found			
Tb11.v5.0409		pPOTv4	C	F	4CTb11.v5.0409F		Accession number not found			
Tb11.v5.0409		pPOTv4	C	R	4CTb11.v5.0409R		Accession number not found			
Tb11.v5.0410		pPOTv4	N	F	4NTb11.v5.0410F		Accession number not found			
Tb11.v5.0410		pPOTv4	N	R	4NTb11.v5.0410R		Accession number not found			
Tb11.v5.0410		pPOTv4	C	F	4CTb11.v5.0410F		Accession number not found			
Tb11.v5.0410		pPOTv4	C	R	4CTb11.v5.0410R		Accession number not found			
Tb11.v5.0411		pPOTv4	N	F	4NTb11.v5.0411F		Accession number not found			
Tb11.v5.0411		pPOTv4	N	R	4NTb11.v5.0411R		Accession number not found			
Tb11.v5.0411		pPOTv4	C	F	4CTb11.v5.0411F		Accession number not found			
Tb11.v5.0411		pPOTv4	C	R	4CTb11.v5.0411R		Accession number not found			
Tb11.v5.0412		pPOTv4	N	F	4NTb11.v5.0412F		Accession number not found			
Tb11.v5.0412		pPOTv4	N	R	4NTb11.v5.0412R		Accession number not found			
Tb11.v5.0412		pPOTv4	C	F	4CTb11.v5.0412F		Accession number not found			
Tb11.v5.0412		pPOTv4	C	R	4CTb11.v5.0412R		Accession number not found			
Tb11.v5.0413		pPOTv4	N	F	4NTb11.v5.0413F		Accession number not found			
Tb11.v5.0413		pPOTv4	N	R	4NTb11.v5.0413R		Accession number not found			
Tb11.v5.0413		pPOTv4	C	F	4CTb11.v5.0413F		Accession number not found			
Tb11.v5.0413		pPOTv4	C	R	4CTb11.v5.0413R		Accession number not found			
Tb11.v5.0414		pPOTv4	N	F	4NTb11.v5.0414F		Accession number not found			
Tb11.v5.0414		pPOTv4	N	R	4NTb11.v5.0414R		Accession number not found			
Tb11.v5.0414		pPOTv4	C	F	4CTb11.v5.0414F		Accession number not found			
Tb11.v5.0414		pPOTv4	C	R	4CTb11.v5.0414R		Accession number not found			
Tb11.v5.0415		pPOTv4	N	F	4NTb11.v5.0415F		Accession number not found			
Tb11.v5.0415		pPOTv4	N	R	4NTb11.v5.0415R		Accession number not found			
Tb11.v5.0415		pPOTv4	C	F	4CTb11.v5.0415F		Accession number not found			
Tb11.v5.0415		pPOTv4	C	R	4CTb11.v5.0415R		Accession number not found			
Tb11.v5.0416		pPOTv4	N	F	4NTb11.v5.0416F		Accession number not found			
Tb11.v5.0416		pPOTv4	N	R	4NTb11.v5.0416R		Accession number not found			
Tb11.v5.0416		pPOTv4	C	F	4CTb11.v5.0416F		Accession number not found			
Tb11.v5.0416		pPOTv4	C	R	4CTb11.v5.0416R		Accession number not found			
Tb11.v5.0417		pPOTv4	N	F	4NTb11.v5.0417F		Accession number not found			
Tb11.v5.0417		pPOTv4	N	R	4NTb11.v5.0417R		Accession number not found			
Tb11.v5.0417		pPOTv4	C	F	4CTb11.v5.0417F		Accession number not found			
Tb11.v5.0417		pPOTv4	C	R	4CTb11.v5.0417R		Accession number not found			
Tb11.v5.0418		pPOTv4	N	F	4NTb11.v5.0418F		Accession number not found			
Tb11.v5.0418		pPOTv4	N	R	4NTb11.v5.0418R		Accession number not found			
Tb11.v5.0418		pPOTv4	C	F	4CTb11.v5.0418F		Accession number not found			
Tb11.v5.0418		pPOTv4	C	R	4CTb11.v5.0418R		Accession number not found			
Tb11.v5.0419		pPOTv4	N	F	4NTb11.v5.0419F		Accession number not found			
Tb11.v5.0419		pPOTv4	N	R	4NTb11.v5.0419R		Accession number not found			
Tb11.v5.0419		pPOTv4	C	F	4CTb11.v5.0419F		Accession number not found			
Tb11.v5.0419		pPOTv4	C	R	4CTb11.v5.0419R		Accession number not found			
Tb11.v5.0420		pPOTv4	N	F	4NTb11.v5.0420F		Accession number not found			
Tb11.v5.0420		pPOTv4	N	R	4NTb11.v5.0420R		Accession number not found			
Tb11.v5.0420		pPOTv4	C	F	4CTb11.v5.0420F		Accession number not found			
Tb11.v5.0420		pPOTv4	C	R	4CTb11.v5.0420R		Accession number not found			
Tb11.v5.0421		pPOTv4	N	F	4NTb11.v5.0421F		Accession number not found			
Tb11.v5.0421		pPOTv4	N	R	4NTb11.v5.0421R		Accession number not found			
Tb11.v5.0421		pPOTv4	C	F	4CTb11.v5.0421F		Accession number not found			
Tb11.v5.0421		pPOTv4	C	R	4CTb11.v5.0421R		Accession number not found			
Tb11.v5.0422		pPOTv4	N	F	4NTb11.v5.0422F		Accession number not found			
Tb11.v5.0422		pPOTv4	N	R	4NTb11.v5.0422R		Accession number not found			
Tb11.v5.0422		pPOTv4	C	F	4CTb11.v5.0422F		Accession number not found			
Tb11.v5.0422		pPOTv4	C	R	4CTb11.v5.0422R		Accession number not found			
Tb11.v5.0423		pPOTv4	N	F	4NTb11.v5.0423F		Accession number not found			
Tb11.v5.0423		pPOTv4	N	R	4NTb11.v5.0423R		Accession number not found			
Tb11.v5.0423		pPOTv4	C	F	4CTb11.v5.0423F		Accession number not found			
Tb11.v5.0423		pPOTv4	C	R	4CTb11.v5.0423R		Accession number not found			
Tb11.v5.0424		pPOTv4	N	F	4NTb11.v5.0424F		Accession number not found			
Tb11.v5.0424		pPOTv4	N	R	4NTb11.v5.0424R		Accession number not found			
Tb11.v5.0424		pPOTv4	C	F	4CTb11.v5.0424F		Accession number not found			
Tb11.v5.0424		pPOTv4	C	R	4CTb11.v5.0424R		Accession number not found			
Tb11.v5.0425		pPOTv4	N	F	4NTb11.v5.0425F		Accession number not found			
Tb11.v5.0425		pPOTv4	N	R	4NTb11.v5.0425R		Accession number not found			
Tb11.v5.0425		pPOTv4	C	F	4CTb11.v5.0425F		Accession number not found			
Tb11.v5.0425		pPOTv4	C	R	4CTb11.v5.0425R		Accession number not found			
Tb11.v5.0426		pPOTv4	N	F	4NTb11.v5.0426F		Accession number not found			
Tb11.v5.0426		pPOTv4	N	R	4NTb11.v5.0426R		Accession number not found			
Tb11.v5.0426		pPOTv4	C	F	4CTb11.v5.0426F		Accession number not found			
Tb11.v5.0426		pPOTv4	C	R	4CTb11.v5.0426R		Accession number not found			
Tb11.v5.0427		pPOTv4	N	F	4NTb11.v5.0427F		Accession number not found			
Tb11.v5.0427		pPOTv4	N	R	4NTb11.v5.0427R		Accession number not found			
Tb11.v5.0427		pPOTv4	C	F	4CTb11.v5.0427F		Accession number not found			
Tb11.v5.0427		pPOTv4	C	R	4CTb11.v5.0427R		Accession number not found			
Tb11.v5.0428		pPOTv4	N	F	4NTb11.v5.0428F		Accession number not found			
Tb11.v5.0428		pPOTv4	N	R	4NTb11.v5.0428R		Accession number not found			
Tb11.v5.0428		pPOTv4	C	F	4CTb11.v5.0428F		Accession number not found			
Tb11.v5.0428		pPOTv4	C	R	4CTb11.v5.0428R		Accession number not found			
Tb11.v5.0429		pPOTv4	N	F	4NTb11.v5.0429F		Accession number not found			
Tb11.v5.0429		pPOTv4	N	R	4NTb11.v5.0429R		Accession number not found			
Tb11.v5.0429		pPOTv4	C	F	4CTb11.v5.0429F		Accession number not found			
Tb11.v5.0429		pPOTv4	C	R	4CTb11.v5.0429R		Accession number not found			
Tb11.v5.0430		pPOTv4	N	F	4NTb11.v5.0430F		Accession number not found			
Tb11.v5.0430		pPOTv4	N	R	4NTb11.v5.0430R		Accession number not found			
Tb11.v5.0430		pPOTv4	C	F	4CTb11.v5.0430F		Accession number not found			
Tb11.v5.0430		pPOTv4	C	R	4CTb11.v5.0430R		Accession number not found			
Tb11.v5.0431		pPOTv4	N	F	4NTb11.v5.0431F		Accession number not found			
Tb11.v5.0431		pPOTv4	N	R	4NTb11.v5.0431R		Accession number not found			
Tb11.v5.0431		pPOTv4	C	F	4CTb11.v5.0431F		Accession number not found			
Tb11.v5.0431		pPOTv4	C	R	4CTb11.v5.0431R		Accession number not found			
Tb11.v5.0432		pPOTv4	N	F	4NTb11.v5.0432F		Accession number not found			
Tb11.v5.0432		pPOTv4	N	R	4NTb11.v5.0432R		Accession number not found			
Tb11.v5.0432		pPOTv4	C	F	4CTb11.v5.0432F		Accession number not found			
Tb11.v5.0432		pPOTv4	C	R	4CTb11.v5.0432R		Accession number not found			
Tb11.v5.0433		pPOTv4	N	F	4NTb11.v5.0433F		Accession number not found			
Tb11.v5.0433		pPOTv4	N	R	4NTb11.v5.0433R		Accession number not found			
Tb11.v5.0433		pPOTv4	C	F	4CTb11.v5.0433F		Accession number not found			
Tb11.v5.0433		pPOTv4	C	R	4CTb11.v5.0433R		Accession number not found			
Tb11.v5.0434		pPOTv4	N	F	4NTb11.v5.0434F		Accession number not found			
Tb11.v5.0434		pPOTv4	N	R	4NTb11.v5.0434R		Accession number not found			
Tb11.v5.0434		pPOTv4	C	F	4CTb11.v5.0434F		Accession number not found			
Tb11.v5.0434		pPOTv4	C	R	4CTb11.v5.0434R		Accession number not found			
Tb11.v5.0435		pPOTv4	N	F	4NTb11.v5.0435F		Accession number not found			
Tb11.v5.0435		pPOTv4	N	R	4NTb11.v5.0435R		Accession number not found			
Tb11.v5.0435		pPOTv4	C	F	4CTb11.v5.0435F		Accession number not found			
Tb11.v5.0435		pPOTv4	C	R	4CTb11.v5.0435R		Accession number not found			
Tb11.v5.0436		pPOTv4	N	F	4NTb11.v5.0436F		Accession number not found			
Tb11.v5.0436		pPOTv4	N	R	4NTb11.v5.0436R		Accession number not found			
Tb11.v5.0436		pPOTv4	C	F	4CTb11.v5.0436F		Accession number not found			
Tb11.v5.0436		pPOTv4	C	R	4CTb11.v5.0436R		Accession number not found			
Tb11.v5.0437		pPOTv4	N	F	4NTb11.v5.0437F		Accession number not found			
Tb11.v5.0437		pPOTv4	N	R	4NTb11.v5.0437R		Accession number not found			
Tb11.v5.0437		pPOTv4	C	F	4CTb11.v5.0437F		Accession number not found			
Tb11.v5.0437		pPOTv4	C	R	4CTb11.v5.0437R		Accession number not found			
Tb11.v5.0438		pPOTv4	N	F	4NTb11.v5.0438F		Accession number not found			
Tb11.v5.0438		pPOTv4	N	R	4NTb11.v5.0438R		Accession number not found			
Tb11.v5.0438		pPOTv4	C	F	4CTb11.v5.0438F		Accession number not found			
Tb11.v5.0438		pPOTv4	C	R	4CTb11.v5.0438R		Accession number not found			
Tb11.v5.0439		pPOTv4	N	F	4NTb11.v5.0439F		Accession number not found			
Tb11.v5.0439		pPOTv4	N	R	4NTb11.v5.0439R		Accession number not found			
Tb11.v5.0439		pPOTv4	C	F	4CTb11.v5.0439F		Accession number not found			
Tb11.v5.0439		pPOTv4	C	R	4CTb11.v5.0439R		Accession number not found			
Tb11.v5.0440		pPOTv4	N	F	4NTb11.v5.0440F		Accession number not found			
Tb11.v5.0440		pPOTv4	N	R	4NTb11.v5.0440R		Accession number not found			
Tb11.v5.0440		pPOTv4	C	F	4CTb11.v5.0440F		Accession number not found			
Tb11.v5.0440		pPOTv4	C	R	4CTb11.v5.0440R		Accession number not found			
Tb11.v5.0442		pPOTv4	N	F	4NTb11.v5.0442F		Accession number not found			
Tb11.v5.0442		pPOTv4	N	R	4NTb11.v5.0442R		Accession number not found			
Tb11.v5.0442		pPOTv4	C	F	4CTb11.v5.0442F		Accession number not found			
Tb11.v5.0442		pPOTv4	C	R	4CTb11.v5.0442R		Accession number not found			
Tb11.v5.0444		pPOTv4	N	F	4NTb11.v5.0444F		Accession number not found			
Tb11.v5.0444		pPOTv4	N	R	4NTb11.v5.0444R		Accession number not found			
Tb11.v5.0444		pPOTv4	C	F	4CTb11.v5.0444F		Accession number not found			
Tb11.v5.0444		pPOTv4	C	R	4CTb11.v5.0444R		Accession number not found			
Tb11.v5.0445		pPOTv4	N	F	4NTb11.v5.0445F		Accession number not found			
Tb11.v5.0445		pPOTv4	N	R	4NTb11.v5.0445R		Accession number not found			
Tb11.v5.0445		pPOTv4	C	F	4CTb11.v5.0445F		Accession number not found			
Tb11.v5.0445		pPOTv4	C	R	4CTb11.v5.0445R		Accession number not found			
Tb11.v5.0446		pPOTv4	N	F	4NTb11.v5.0446F		Accession number not found			
Tb11.v5.0446		pPOTv4	N	R	4NTb11.v5.0446R		Accession number not found			
Tb11.v5.0446		pPOTv4	C	F	4CTb11.v5.0446F		Accession number not found			
Tb11.v5.0446		pPOTv4	C	R	4CTb11.v5.0446R		Accession number not found			
Tb11.v5.0447		pPOTv4	N	F	4NTb11.v5.0447F		Accession number not found			
Tb11.v5.0447		pPOTv4	N	R	4NTb11.v5.0447R		Accession number not found			
Tb11.v5.0447		pPOTv4	C	F	4CTb11.v5.0447F		Accession number not found			
Tb11.v5.0447		pPOTv4	C	R	4CTb11.v5.0447R		Accession number not found			
Tb11.v5.0448		pPOTv4	N	F	4NTb11.v5.0448F		Accession number not found			
Tb11.v5.0448		pPOTv4	N	R	4NTb11.v5.0448R		Accession number not found			
Tb11.v5.0448		pPOTv4	C	F	4CTb11.v5.0448F		Accession number not found			
Tb11.v5.0448		pPOTv4	C	R	4CTb11.v5.0448R		Accession number not found			
Tb11.v5.0449		pPOTv4	N	F	4NTb11.v5.0449F		Accession number not found			
Tb11.v5.0449		pPOTv4	N	R	4NTb11.v5.0449R		Accession number not found			
Tb11.v5.0449		pPOTv4	C	F	4CTb11.v5.0449F		Accession number not found			
Tb11.v5.0449		pPOTv4	C	R	4CTb11.v5.0449R		Accession number not found			
Tb11.v5.0450		pPOTv4	N	F	4NTb11.v5.0450F		Accession number not found			
Tb11.v5.0450		pPOTv4	N	R	4NTb11.v5.0450R		Accession number not found			
Tb11.v5.0450		pPOTv4	C	F	4CTb11.v5.0450F		Accession number not found			
Tb11.v5.0450		pPOTv4	C	R	4CTb11.v5.0450R		Accession number not found			
Tb11.v5.0451		pPOTv4	N	F	4NTb11.v5.0451F		Accession number not found			
Tb11.v5.0451		pPOTv4	N	R	4NTb11.v5.0451R		Accession number not found			
Tb11.v5.0451		pPOTv4	C	F	4CTb11.v5.0451F		Accession number not found			
Tb11.v5.0451		pPOTv4	C	R	4CTb11.v5.0451R		Accession number not found			
Tb11.v5.0452		pPOTv4	N	F	4NTb11.v5.0452F		Accession number not found			
Tb11.v5.0452		pPOTv4	N	R	4NTb11.v5.0452R		Accession number not found			
Tb11.v5.0452		pPOTv4	C	F	4CTb11.v5.0452F		Accession number not found			
Tb11.v5.0452		pPOTv4	C	R	4CTb11.v5.0452R		Accession number not found			
Tb11.v5.0453		pPOTv4	N	F	4NTb11.v5.0453F		Accession number not found			
Tb11.v5.0453		pPOTv4	N	R	4NTb11.v5.0453R		Accession number not found			
Tb11.v5.0453		pPOTv4	C	F	4CTb11.v5.0453F		Accession number not found			
Tb11.v5.0453		pPOTv4	C	R	4CTb11.v5.0453R		Accession number not found			
Tb11.v5.0454		pPOTv4	N	F	4NTb11.v5.0454F		Accession number not found			
Tb11.v5.0454		pPOTv4	N	R	4NTb11.v5.0454R		Accession number not found			
Tb11.v5.0454		pPOTv4	C	F	4CTb11.v5.0454F		Accession number not found			
Tb11.v5.0454		pPOTv4	C	R	4CTb11.v5.0454R		Accession number not found			
Tb11.v5.0456		pPOTv4	N	F	4NTb11.v5.0456F		Accession number not found			
Tb11.v5.0456		pPOTv4	N	R	4NTb11.v5.0456R		Accession number not found			
Tb11.v5.0456		pPOTv4	C	F	4CTb11.v5.0456F		Accession number not found			
Tb11.v5.0456		pPOTv4	C	R	4CTb11.v5.0456R		Accession number not found			
Tb11.v5.0458		pPOTv4	N	F	4NTb11.v5.0458F		Accession number not found			
Tb11.v5.0458		pPOTv4	N	R	4NTb11.v5.0458R		Accession number not found			
Tb11.v5.0458		pPOTv4	C	F	4CTb11.v5.0458F		Accession number not found			
Tb11.v5.0458		pPOTv4	C	R	4CTb11.v5.0458R		Accession number not found			
Tb11.v5.0459		pPOTv4	N	F	4NTb11.v5.0459F		Accession number not found			
Tb11.v5.0459		pPOTv4	N	R	4NTb11.v5.0459R		Accession number not found			
Tb11.v5.0459		pPOTv4	C	F	4CTb11.v5.0459F		Accession number not found			
Tb11.v5.0459		pPOTv4	C	R	4CTb11.v5.0459R		Accession number not found			
Tb11.v5.0460		pPOTv4	N	F	4NTb11.v5.0460F		Accession number not found			
Tb11.v5.0460		pPOTv4	N	R	4NTb11.v5.0460R		Accession number not found			
Tb11.v5.0460		pPOTv4	C	F	4CTb11.v5.0460F		Accession number not found			
Tb11.v5.0460		pPOTv4	C	R	4CTb11.v5.0460R		Accession number not found			
Tb11.v5.0461		pPOTv4	N	F	4NTb11.v5.0461F		Accession number not found			
Tb11.v5.0461		pPOTv4	N	R	4NTb11.v5.0461R		Accession number not found			
Tb11.v5.0461		pPOTv4	C	F	4CTb11.v5.0461F		Accession number not found			
Tb11.v5.0461		pPOTv4	C	R	4CTb11.v5.0461R		Accession number not found			
Tb11.v5.0462		pPOTv4	N	F	4NTb11.v5.0462F		Accession number not found			
Tb11.v5.0462		pPOTv4	N	R	4NTb11.v5.0462R		Accession number not found			
Tb11.v5.0462		pPOTv4	C	F	4CTb11.v5.0462F		Accession number not found			
Tb11.v5.0462		pPOTv4	C	R	4CTb11.v5.0462R		Accession number not found			
Tb11.v5.0463		pPOTv4	N	F	4NTb11.v5.0463F		Accession number not found			
Tb11.v5.0463		pPOTv4	N	R	4NTb11.v5.0463R		Accession number not found			
Tb11.v5.0463		pPOTv4	C	F	4CTb11.v5.0463F		Accession number not found			
Tb11.v5.0463		pPOTv4	C	R	4CTb11.v5.0463R		Accession number not found			
Tb11.v5.0464		pPOTv4	N	F	4NTb11.v5.0464F		Accession number not found			
Tb11.v5.0464		pPOTv4	N	R	4NTb11.v5.0464R		Accession number not found			
Tb11.v5.0464		pPOTv4	C	F	4CTb11.v5.0464F		Accession number not found			
Tb11.v5.0464		pPOTv4	C	R	4CTb11.v5.0464R		Accession number not found			
Tb11.v5.0465		pPOTv4	N	F	4NTb11.v5.0465F		Accession number not found			
Tb11.v5.0465		pPOTv4	N	R	4NTb11.v5.0465R		Accession number not found			
Tb11.v5.0465		pPOTv4	C	F	4CTb11.v5.0465F		Accession number not found			
Tb11.v5.0465		pPOTv4	C	R	4CTb11.v5.0465R		Accession number not found			
Tb11.v5.0467		pPOTv4	N	F	4NTb11.v5.0467F		Accession number not found			
Tb11.v5.0467		pPOTv4	N	R	4NTb11.v5.0467R		Accession number not found			
Tb11.v5.0467		pPOTv4	C	F	4CTb11.v5.0467F		Accession number not found			
Tb11.v5.0467		pPOTv4	C	R	4CTb11.v5.0467R		Accession number not found			
Tb11.v5.0468		pPOTv4	N	F	4NTb11.v5.0468F		Accession number not found			
Tb11.v5.0468		pPOTv4	N	R	4NTb11.v5.0468R		Accession number not found			
Tb11.v5.0468		pPOTv4	C	F	4CTb11.v5.0468F		Accession number not found			
Tb11.v5.0468		pPOTv4	C	R	4CTb11.v5.0468R		Accession number not found			
Tb11.v5.0469		pPOTv4	N	F	4NTb11.v5.0469F		Accession number not found			
Tb11.v5.0469		pPOTv4	N	R	4NTb11.v5.0469R		Accession number not found			
Tb11.v5.0469		pPOTv4	C	F	4CTb11.v5.0469F		Accession number not found			
Tb11.v5.0469		pPOTv4	C	R	4CTb11.v5.0469R		Accession number not found			
Tb11.v5.0470		pPOTv4	N	F	4NTb11.v5.0470F		Accession number not found			
Tb11.v5.0470		pPOTv4	N	R	4NTb11.v5.0470R		Accession number not found			
Tb11.v5.0470		pPOTv4	C	F	4CTb11.v5.0470F		Accession number not found			
Tb11.v5.0470		pPOTv4	C	R	4CTb11.v5.0470R		Accession number not found			
Tb11.v5.0471		pPOTv4	N	F	4NTb11.v5.0471F		Accession number not found			
Tb11.v5.0471		pPOTv4	N	R	4NTb11.v5.0471R		Accession number not found			
Tb11.v5.0471		pPOTv4	C	F	4CTb11.v5.0471F		Accession number not found			
Tb11.v5.0471		pPOTv4	C	R	4CTb11.v5.0471R		Accession number not found			
Tb11.v5.0472		pPOTv4	N	F	4NTb11.v5.0472F		Accession number not found			
Tb11.v5.0472		pPOTv4	N	R	4NTb11.v5.0472R		Accession number not found			
Tb11.v5.0472		pPOTv4	C	F	4CTb11.v5.0472F		Accession number not found			
Tb11.v5.0472		pPOTv4	C	R	4CTb11.v5.0472R		Accession number not found			
Tb11.v5.0474		pPOTv4	N	F	4NTb11.v5.0474F		Accession number not found			
Tb11.v5.0474		pPOTv4	N	R	4NTb11.v5.0474R		Accession number not found			
Tb11.v5.0474		pPOTv4	C	F	4CTb11.v5.0474F		Accession number not found			
Tb11.v5.0474		pPOTv4	C	R	4CTb11.v5.0474R		Accession number not found			
Tb11.v5.0476		pPOTv4	N	F	4NTb11.v5.0476F		Accession number not found			
Tb11.v5.0476		pPOTv4	N	R	4NTb11.v5.0476R		Accession number not found			
Tb11.v5.0476		pPOTv4	C	F	4CTb11.v5.0476F		Accession number not found			
Tb11.v5.0476		pPOTv4	C	R	4CTb11.v5.0476R		Accession number not found			
Tb11.v5.0477		pPOTv4	N	F	4NTb11.v5.0477F		Accession number not found			
Tb11.v5.0477		pPOTv4	N	R	4NTb11.v5.0477R		Accession number not found			
Tb11.v5.0477		pPOTv4	C	F	4CTb11.v5.0477F		Accession number not found			
Tb11.v5.0477		pPOTv4	C	R	4CTb11.v5.0477R		Accession number not found			
Tb11.v5.0479		pPOTv4	N	F	4NTb11.v5.0479F		Accession number not found			
Tb11.v5.0479		pPOTv4	N	R	4NTb11.v5.0479R		Accession number not found			
Tb11.v5.0479		pPOTv4	C	F	4CTb11.v5.0479F		Accession number not found			
Tb11.v5.0479		pPOTv4	C	R	4CTb11.v5.0479R		Accession number not found			
Tb11.v5.0480		pPOTv4	N	F	4NTb11.v5.0480F		Accession number not found			
Tb11.v5.0480		pPOTv4	N	R	4NTb11.v5.0480R		Accession number not found			
Tb11.v5.0480		pPOTv4	C	F	4CTb11.v5.0480F		Accession number not found			
Tb11.v5.0480		pPOTv4	C	R	4CTb11.v5.0480R		Accession number not found			
Tb11.v5.0481		pPOTv4	N	F	4NTb11.v5.0481F		Accession number not found			
Tb11.v5.0481		pPOTv4	N	R	4NTb11.v5.0481R		Accession number not found			
Tb11.v5.0481		pPOTv4	C	F	4CTb11.v5.0481F		Accession number not found			
Tb11.v5.0481		pPOTv4	C	R	4CTb11.v5.0481R		Accession number not found			
Tb11.v5.0482		pPOTv4	N	F	4NTb11.v5.0482F		Accession number not found			
Tb11.v5.0482		pPOTv4	N	R	4NTb11.v5.0482R		Accession number not found			
Tb11.v5.0482		pPOTv4	C	F	4CTb11.v5.0482F		Accession number not found			
Tb11.v5.0482		pPOTv4	C	R	4CTb11.v5.0482R		Accession number not found			
Tb11.v5.0484		pPOTv4	N	F	4NTb11.v5.0484F		Accession number not found			
Tb11.v5.0484		pPOTv4	N	R	4NTb11.v5.0484R		Accession number not found			
Tb11.v5.0484		pPOTv4	C	F	4CTb11.v5.0484F		Accession number not found			
Tb11.v5.0484		pPOTv4	C	R	4CTb11.v5.0484R		Accession number not found			
Tb11.v5.0485		pPOTv4	N	F	4NTb11.v5.0485F		Accession number not found			
Tb11.v5.0485		pPOTv4	N	R	4NTb11.v5.0485R		Accession number not found			
Tb11.v5.0485		pPOTv4	C	F	4CTb11.v5.0485F		Accession number not found			
Tb11.v5.0485		pPOTv4	C	R	4CTb11.v5.0485R		Accession number not found			
Tb11.v5.0486		pPOTv4	N	F	4NTb11.v5.0486F		Accession number not found			
Tb11.v5.0486		pPOTv4	N	R	4NTb11.v5.0486R		Accession number not found			
Tb11.v5.0486		pPOTv4	C	F	4CTb11.v5.0486F		Accession number not found			
Tb11.v5.0486		pPOTv4	C	R	4CTb11.v5.0486R		Accession number not found			
Tb11.v5.0487		pPOTv4	N	F	4NTb11.v5.0487F		Accession number not found			
Tb11.v5.0487		pPOTv4	N	R	4NTb11.v5.0487R		Accession number not found			
Tb11.v5.0487		pPOTv4	C	F	4CTb11.v5.0487F		Accession number not found			
Tb11.v5.0487		pPOTv4	C	R	4CTb11.v5.0487R		Accession number not found			
Tb11.v5.0488		pPOTv4	N	F	4NTb11.v5.0488F		Accession number not found			
Tb11.v5.0488		pPOTv4	N	R	4NTb11.v5.0488R		Accession number not found			
Tb11.v5.0488		pPOTv4	C	F	4CTb11.v5.0488F		Accession number not found			
Tb11.v5.0488		pPOTv4	C	R	4CTb11.v5.0488R		Accession number not found			
Tb11.v5.0489		pPOTv4	N	F	4NTb11.v5.0489F		Accession number not found			
Tb11.v5.0489		pPOTv4	N	R	4NTb11.v5.0489R		Accession number not found			
Tb11.v5.0489		pPOTv4	C	F	4CTb11.v5.0489F		Accession number not found			
Tb11.v5.0489		pPOTv4	C	R	4CTb11.v5.0489R		Accession number not found			
Tb11.v5.0490		pPOTv4	N	F	4NTb11.v5.0490F		Accession number not found			
Tb11.v5.0490		pPOTv4	N	R	4NTb11.v5.0490R		Accession number not found			
Tb11.v5.0490		pPOTv4	C	F	4CTb11.v5.0490F		Accession number not found			
Tb11.v5.0490		pPOTv4	C	R	4CTb11.v5.0490R		Accession number not found			
Tb11.v5.0493		pPOTv4	N	F	4NTb11.v5.0493F		Accession number not found			
Tb11.v5.0493		pPOTv4	N	R	4NTb11.v5.0493R		Accession number not found			
Tb11.v5.0493		pPOTv4	C	F	4CTb11.v5.0493F		Accession number not found			
Tb11.v5.0493		pPOTv4	C	R	4CTb11.v5.0493R		Accession number not found			
Tb11.v5.0494		pPOTv4	N	F	4NTb11.v5.0494F		Accession number not found			
Tb11.v5.0494		pPOTv4	N	R	4NTb11.v5.0494R		Accession number not found			
Tb11.v5.0494		pPOTv4	C	F	4CTb11.v5.0494F		Accession number not found			
Tb11.v5.0494		pPOTv4	C	R	4CTb11.v5.0494R		Accession number not found			
Tb11.v5.0495		pPOTv4	N	F	4NTb11.v5.0495F		Accession number not found			
Tb11.v5.0495		pPOTv4	N	R	4NTb11.v5.0495R		Accession number not found			
Tb11.v5.0495		pPOTv4	C	F	4CTb11.v5.0495F		Accession number not found			
Tb11.v5.0495		pPOTv4	C	R	4CTb11.v5.0495R		Accession number not found			
Tb11.v5.0496		pPOTv4	N	F	4NTb11.v5.0496F		Accession number not found			
Tb11.v5.0496		pPOTv4	N	R	4NTb11.v5.0496R		Accession number not found			
Tb11.v5.0496		pPOTv4	C	F	4CTb11.v5.0496F		Accession number not found			
Tb11.v5.0496		pPOTv4	C	R	4CTb11.v5.0496R		Accession number not found			
Tb11.v5.0497		pPOTv4	N	F	4NTb11.v5.0497F		Accession number not found			
Tb11.v5.0497		pPOTv4	N	R	4NTb11.v5.0497R		Accession number not found			
Tb11.v5.0497		pPOTv4	C	F	4CTb11.v5.0497F		Accession number not found			
Tb11.v5.0497		pPOTv4	C	R	4CTb11.v5.0497R		Accession number not found			
Tb11.v5.0498		pPOTv4	N	F	4NTb11.v5.0498F		Accession number not found			
Tb11.v5.0498		pPOTv4	N	R	4NTb11.v5.0498R		Accession number not found			
Tb11.v5.0498		pPOTv4	C	F	4CTb11.v5.0498F		Accession number not found			
Tb11.v5.0498		pPOTv4	C	R	4CTb11.v5.0498R		Accession number not found			
Tb11.v5.0499		pPOTv4	N	F	4NTb11.v5.0499F		Accession number not found			
Tb11.v5.0499		pPOTv4	N	R	4NTb11.v5.0499R		Accession number not found			
Tb11.v5.0499		pPOTv4	C	F	4CTb11.v5.0499F		Accession number not found			
Tb11.v5.0499		pPOTv4	C	R	4CTb11.v5.0499R		Accession number not found			
Tb11.v5.0500		pPOTv4	N	F	4NTb11.v5.0500F		Accession number not found			
Tb11.v5.0500		pPOTv4	N	R	4NTb11.v5.0500R		Accession number not found			
Tb11.v5.0500		pPOTv4	C	F	4CTb11.v5.0500F		Accession number not found			
Tb11.v5.0500		pPOTv4	C	R	4CTb11.v5.0500R		Accession number not found			
Tb11.v5.0501		pPOTv4	N	F	4NTb11.v5.0501F		Accession number not found			
Tb11.v5.0501		pPOTv4	N	R	4NTb11.v5.0501R		Accession number not found			
Tb11.v5.0501		pPOTv4	C	F	4CTb11.v5.0501F		Accession number not found			
Tb11.v5.0501		pPOTv4	C	R	4CTb11.v5.0501R		Accession number not found			
Tb11.v5.0502		pPOTv4	N	F	4NTb11.v5.0502F		Accession number not found			
Tb11.v5.0502		pPOTv4	N	R	4NTb11.v5.0502R		Accession number not found			
Tb11.v5.0502		pPOTv4	C	F	4CTb11.v5.0502F		Accession number not found			
Tb11.v5.0502		pPOTv4	C	R	4CTb11.v5.0502R		Accession number not found			
Tb11.v5.0504		pPOTv4	N	F	4NTb11.v5.0504F		Accession number not found			
Tb11.v5.0504		pPOTv4	N	R	4NTb11.v5.0504R		Accession number not found			
Tb11.v5.0504		pPOTv4	C	F	4CTb11.v5.0504F		Accession number not found			
Tb11.v5.0504		pPOTv4	C	R	4CTb11.v5.0504R		Accession number not found			
Tb11.v5.0505		pPOTv4	N	F	4NTb11.v5.0505F		Accession number not found			
Tb11.v5.0505		pPOTv4	N	R	4NTb11.v5.0505R		Accession number not found			
Tb11.v5.0505		pPOTv4	C	F	4CTb11.v5.0505F		Accession number not found			
Tb11.v5.0505		pPOTv4	C	R	4CTb11.v5.0505R		Accession number not found			
Tb11.v5.0506		pPOTv4	N	F	4NTb11.v5.0506F		Accession number not found			
Tb11.v5.0506		pPOTv4	N	R	4NTb11.v5.0506R		Accession number not found			
Tb11.v5.0506		pPOTv4	C	F	4CTb11.v5.0506F		Accession number not found			
Tb11.v5.0506		pPOTv4	C	R	4CTb11.v5.0506R		Accession number not found			
Tb11.v5.0507		pPOTv4	N	F	4NTb11.v5.0507F		Accession number not found			
Tb11.v5.0507		pPOTv4	N	R	4NTb11.v5.0507R		Accession number not found			
Tb11.v5.0507		pPOTv4	C	F	4CTb11.v5.0507F		Accession number not found			
Tb11.v5.0507		pPOTv4	C	R	4CTb11.v5.0507R		Accession number not found			
Tb11.v5.0508		pPOTv4	N	F	4NTb11.v5.0508F		Accession number not found			
Tb11.v5.0508		pPOTv4	N	R	4NTb11.v5.0508R		Accession number not found			
Tb11.v5.0508		pPOTv4	C	F	4CTb11.v5.0508F		Accession number not found			
Tb11.v5.0508		pPOTv4	C	R	4CTb11.v5.0508R		Accession number not found			
Tb11.v5.0509		pPOTv4	N	F	4NTb11.v5.0509F		Accession number not found			
Tb11.v5.0509		pPOTv4	N	R	4NTb11.v5.0509R		Accession number not found			
Tb11.v5.0509		pPOTv4	C	F	4CTb11.v5.0509F		Accession number not found			
Tb11.v5.0509		pPOTv4	C	R	4CTb11.v5.0509R		Accession number not found			
Tb11.v5.0510		pPOTv4	N	F	4NTb11.v5.0510F		Accession number not found			
Tb11.v5.0510		pPOTv4	N	R	4NTb11.v5.0510R		Accession number not found			
Tb11.v5.0510		pPOTv4	C	F	4CTb11.v5.0510F		Accession number not found			
Tb11.v5.0510		pPOTv4	C	R	4CTb11.v5.0510R		Accession number not found			
Tb11.v5.0511		pPOTv4	N	F	4NTb11.v5.0511F		Accession number not found			
Tb11.v5.0511		pPOTv4	N	R	4NTb11.v5.0511R		Accession number not found			
Tb11.v5.0511		pPOTv4	C	F	4CTb11.v5.0511F		Accession number not found			
Tb11.v5.0511		pPOTv4	C	R	4CTb11.v5.0511R		Accession number not found			
Tb11.v5.0512		pPOTv4	N	F	4NTb11.v5.0512F		Accession number not found			
Tb11.v5.0512		pPOTv4	N	R	4NTb11.v5.0512R		Accession number not found			
Tb11.v5.0512		pPOTv4	C	F	4CTb11.v5.0512F		Accession number not found			
Tb11.v5.0512		pPOTv4	C	R	4CTb11.v5.0512R		Accession number not found			
Tb11.v5.0513		pPOTv4	N	F	4NTb11.v5.0513F		Accession number not found			
Tb11.v5.0513		pPOTv4	N	R	4NTb11.v5.0513R		Accession number not found			
Tb11.v5.0513		pPOTv4	C	F	4CTb11.v5.0513F		Accession number not found			
Tb11.v5.0513		pPOTv4	C	R	4CTb11.v5.0513R		Accession number not found			
Tb11.v5.0514		pPOTv4	N	F	4NTb11.v5.0514F		Accession number not found			
Tb11.v5.0514		pPOTv4	N	R	4NTb11.v5.0514R		Accession number not found			
Tb11.v5.0514		pPOTv4	C	F	4CTb11.v5.0514F		Accession number not found			
Tb11.v5.0514		pPOTv4	C	R	4CTb11.v5.0514R		Accession number not found			
Tb11.v5.0515		pPOTv4	N	F	4NTb11.v5.0515F		Accession number not found			
Tb11.v5.0515		pPOTv4	N	R	4NTb11.v5.0515R		Accession number not found			
Tb11.v5.0515		pPOTv4	C	F	4CTb11.v5.0515F		Accession number not found			
Tb11.v5.0515		pPOTv4	C	R	4CTb11.v5.0515R		Accession number not found			
Tb11.v5.0516		pPOTv4	N	F	4NTb11.v5.0516F		Accession number not found			
Tb11.v5.0516		pPOTv4	N	R	4NTb11.v5.0516R		Accession number not found			
Tb11.v5.0516		pPOTv4	C	F	4CTb11.v5.0516F		Accession number not found			
Tb11.v5.0516		pPOTv4	C	R	4CTb11.v5.0516R		Accession number not found			
Tb11.v5.0517		pPOTv4	N	F	4NTb11.v5.0517F		Accession number not found			
Tb11.v5.0517		pPOTv4	N	R	4NTb11.v5.0517R		Accession number not found			
Tb11.v5.0517		pPOTv4	C	F	4CTb11.v5.0517F		Accession number not found			
Tb11.v5.0517		pPOTv4	C	R	4CTb11.v5.0517R		Accession number not found			
Tb11.v5.0518		pPOTv4	N	F	4NTb11.v5.0518F		Accession number not found			
Tb11.v5.0518		pPOTv4	N	R	4NTb11.v5.0518R		Accession number not found			
Tb11.v5.0518		pPOTv4	C	F	4CTb11.v5.0518F		Accession number not found			
Tb11.v5.0518		pPOTv4	C	R	4CTb11.v5.0518R		Accession number not found			
Tb11.v5.0519		pPOTv4	N	F	4NTb11.v5.0519F		Accession number not found			
Tb11.v5.0519		pPOTv4	N	R	4NTb11.v5.0519R		Accession number not found			
Tb11.v5.0519		pPOTv4	C	F	4CTb11.v5.0519F		Accession number not found			
Tb11.v5.0519		pPOTv4	C	R	4CTb11.v5.0519R		Accession number not found			
Tb11.v5.0520		pPOTv4	N	F	4NTb11.v5.0520F		Accession number not found			
Tb11.v5.0520		pPOTv4	N	R	4NTb11.v5.0520R		Accession number not found			
Tb11.v5.0520		pPOTv4	C	F	4CTb11.v5.0520F		Accession number not found			
Tb11.v5.0520		pPOTv4	C	R	4CTb11.v5.0520R		Accession number not found			
Tb11.v5.0522		pPOTv4	N	F	4NTb11.v5.0522F		Accession number not found			
Tb11.v5.0522		pPOTv4	N	R	4NTb11.v5.0522R		Accession number not found			
Tb11.v5.0522		pPOTv4	C	F	4CTb11.v5.0522F		Accession number not found			
Tb11.v5.0522		pPOTv4	C	R	4CTb11.v5.0522R		Accession number not found			
Tb11.v5.0523		pPOTv4	N	F	4NTb11.v5.0523F		Accession number not found			
Tb11.v5.0523		pPOTv4	N	R	4NTb11.v5.0523R		Accession number not found			
Tb11.v5.0523		pPOTv4	C	F	4CTb11.v5.0523F		Accession number not found			
Tb11.v5.0523		pPOTv4	C	R	4CTb11.v5.0523R		Accession number not found			
Tb11.v5.0524		pPOTv4	N	F	4NTb11.v5.0524F		Accession number not found			
Tb11.v5.0524		pPOTv4	N	R	4NTb11.v5.0524R		Accession number not found			
Tb11.v5.0524		pPOTv4	C	F	4CTb11.v5.0524F		Accession number not found			
Tb11.v5.0524		pPOTv4	C	R	4CTb11.v5.0524R		Accession number not found			
Tb11.v5.0525		pPOTv4	N	F	4NTb11.v5.0525F		Accession number not found			
Tb11.v5.0525		pPOTv4	N	R	4NTb11.v5.0525R		Accession number not found			
Tb11.v5.0525		pPOTv4	C	F	4CTb11.v5.0525F		Accession number not found			
Tb11.v5.0525		pPOTv4	C	R	4CTb11.v5.0525R		Accession number not found			
Tb11.v5.0526		pPOTv4	N	F	4NTb11.v5.0526F		Accession number not found			
Tb11.v5.0526		pPOTv4	N	R	4NTb11.v5.0526R		Accession number not found			
Tb11.v5.0526		pPOTv4	C	F	4CTb11.v5.0526F		Accession number not found			
Tb11.v5.0526		pPOTv4	C	R	4CTb11.v5.0526R		Accession number not found			
Tb11.v5.0527		pPOTv4	N	F	4NTb11.v5.0527F		Accession number not found			
Tb11.v5.0527		pPOTv4	N	R	4NTb11.v5.0527R		Accession number not found			
Tb11.v5.0527		pPOTv4	C	F	4CTb11.v5.0527F		Accession number not found			
Tb11.v5.0527		pPOTv4	C	R	4CTb11.v5.0527R		Accession number not found			
Tb11.v5.0528		pPOTv4	N	F	4NTb11.v5.0528F		Accession number not found			
Tb11.v5.0528		pPOTv4	N	R	4NTb11.v5.0528R		Accession number not found			
Tb11.v5.0528		pPOTv4	C	F	4CTb11.v5.0528F		Accession number not found			
Tb11.v5.0528		pPOTv4	C	R	4CTb11.v5.0528R		Accession number not found			
Tb11.v5.0529		pPOTv4	N	F	4NTb11.v5.0529F		Accession number not found			
Tb11.v5.0529		pPOTv4	N	R	4NTb11.v5.0529R		Accession number not found			
Tb11.v5.0529		pPOTv4	C	F	4CTb11.v5.0529F		Accession number not found			
Tb11.v5.0529		pPOTv4	C	R	4CTb11.v5.0529R		Accession number not found			
Tb11.v5.0530		pPOTv4	N	F	4NTb11.v5.0530F		Accession number not found			
Tb11.v5.0530		pPOTv4	N	R	4NTb11.v5.0530R		Accession number not found			
Tb11.v5.0530		pPOTv4	C	F	4CTb11.v5.0530F		Accession number not found			
Tb11.v5.0530		pPOTv4	C	R	4CTb11.v5.0530R		Accession number not found			
Tb11.v5.0531		pPOTv4	N	F	4NTb11.v5.0531F		Accession number not found			
Tb11.v5.0531		pPOTv4	N	R	4NTb11.v5.0531R		Accession number not found			
Tb11.v5.0531		pPOTv4	C	F	4CTb11.v5.0531F		Accession number not found			
Tb11.v5.0531		pPOTv4	C	R	4CTb11.v5.0531R		Accession number not found			
Tb11.v5.0532		pPOTv4	N	F	4NTb11.v5.0532F		Accession number not found			
Tb11.v5.0532		pPOTv4	N	R	4NTb11.v5.0532R		Accession number not found			
Tb11.v5.0532		pPOTv4	C	F	4CTb11.v5.0532F		Accession number not found			
Tb11.v5.0532		pPOTv4	C	R	4CTb11.v5.0532R		Accession number not found			
Tb11.v5.0533		pPOTv4	N	F	4NTb11.v5.0533F		Accession number not found			
Tb11.v5.0533		pPOTv4	N	R	4NTb11.v5.0533R		Accession number not found			
Tb11.v5.0533		pPOTv4	C	F	4CTb11.v5.0533F		Accession number not found			
Tb11.v5.0533		pPOTv4	C	R	4CTb11.v5.0533R		Accession number not found			
Tb11.v5.0534		pPOTv4	N	F	4NTb11.v5.0534F		Accession number not found			
Tb11.v5.0534		pPOTv4	N	R	4NTb11.v5.0534R		Accession number not found			
Tb11.v5.0534		pPOTv4	C	F	4CTb11.v5.0534F		Accession number not found			
Tb11.v5.0534		pPOTv4	C	R	4CTb11.v5.0534R		Accession number not found			
Tb11.v5.0535		pPOTv4	N	F	4NTb11.v5.0535F		Accession number not found			
Tb11.v5.0535		pPOTv4	N	R	4NTb11.v5.0535R		Accession number not found			
Tb11.v5.0535		pPOTv4	C	F	4CTb11.v5.0535F		Accession number not found			
Tb11.v5.0535		pPOTv4	C	R	4CTb11.v5.0535R		Accession number not found			
Tb11.v5.0536		pPOTv4	N	F	4NTb11.v5.0536F		Accession number not found			
Tb11.v5.0536		pPOTv4	N	R	4NTb11.v5.0536R		Accession number not found			
Tb11.v5.0536		pPOTv4	C	F	4CTb11.v5.0536F		Accession number not found			
Tb11.v5.0536		pPOTv4	C	R	4CTb11.v5.0536R		Accession number not found			
Tb11.v5.0537		pPOTv4	N	F	4NTb11.v5.0537F		Accession number not found			
Tb11.v5.0537		pPOTv4	N	R	4NTb11.v5.0537R		Accession number not found			
Tb11.v5.0537		pPOTv4	C	F	4CTb11.v5.0537F		Accession number not found			
Tb11.v5.0537		pPOTv4	C	R	4CTb11.v5.0537R		Accession number not found			
Tb11.v5.0538		pPOTv4	N	F	4NTb11.v5.0538F		Accession number not found			
Tb11.v5.0538		pPOTv4	N	R	4NTb11.v5.0538R		Accession number not found			
Tb11.v5.0538		pPOTv4	C	F	4CTb11.v5.0538F		Accession number not found			
Tb11.v5.0538		pPOTv4	C	R	4CTb11.v5.0538R		Accession number not found			
Tb11.v5.0539		pPOTv4	N	F	4NTb11.v5.0539F		Accession number not found			
Tb11.v5.0539		pPOTv4	N	R	4NTb11.v5.0539R		Accession number not found			
Tb11.v5.0539		pPOTv4	C	F	4CTb11.v5.0539F		Accession number not found			
Tb11.v5.0539		pPOTv4	C	R	4CTb11.v5.0539R		Accession number not found			
Tb11.v5.0540		pPOTv4	N	F	4NTb11.v5.0540F		Accession number not found			
Tb11.v5.0540		pPOTv4	N	R	4NTb11.v5.0540R		Accession number not found			
Tb11.v5.0540		pPOTv4	C	F	4CTb11.v5.0540F		Accession number not found			
Tb11.v5.0540		pPOTv4	C	R	4CTb11.v5.0540R		Accession number not found			
Tb11.v5.0541		pPOTv4	N	F	4NTb11.v5.0541F		Accession number not found			
Tb11.v5.0541		pPOTv4	N	R	4NTb11.v5.0541R		Accession number not found			
Tb11.v5.0541		pPOTv4	C	F	4CTb11.v5.0541F		Accession number not found			
Tb11.v5.0541		pPOTv4	C	R	4CTb11.v5.0541R		Accession number not found			
Tb11.v5.0542		pPOTv4	N	F	4NTb11.v5.0542F		Accession number not found			
Tb11.v5.0542		pPOTv4	N	R	4NTb11.v5.0542R		Accession number not found			
Tb11.v5.0542		pPOTv4	C	F	4CTb11.v5.0542F		Accession number not found			
Tb11.v5.0542		pPOTv4	C	R	4CTb11.v5.0542R		Accession number not found			
Tb11.v5.0543		pPOTv4	N	F	4NTb11.v5.0543F		Accession number not found			
Tb11.v5.0543		pPOTv4	N	R	4NTb11.v5.0543R		Accession number not found			
Tb11.v5.0543		pPOTv4	C	F	4CTb11.v5.0543F		Accession number not found			
Tb11.v5.0543		pPOTv4	C	R	4CTb11.v5.0543R		Accession number not found			
Tb11.v5.0544		pPOTv4	N	F	4NTb11.v5.0544F		Accession number not found			
Tb11.v5.0544		pPOTv4	N	R	4NTb11.v5.0544R		Accession number not found			
Tb11.v5.0544		pPOTv4	C	F	4CTb11.v5.0544F		Accession number not found			
Tb11.v5.0544		pPOTv4	C	R	4CTb11.v5.0544R		Accession number not found			
Tb11.v5.0546		pPOTv4	N	F	4NTb11.v5.0546F		Accession number not found			
Tb11.v5.0546		pPOTv4	N	R	4NTb11.v5.0546R		Accession number not found			
Tb11.v5.0546		pPOTv4	C	F	4CTb11.v5.0546F		Accession number not found			
Tb11.v5.0546		pPOTv4	C	R	4CTb11.v5.0546R		Accession number not found			
Tb11.v5.0547		pPOTv4	N	F	4NTb11.v5.0547F		Accession number not found			
Tb11.v5.0547		pPOTv4	N	R	4NTb11.v5.0547R		Accession number not found			
Tb11.v5.0547		pPOTv4	C	F	4CTb11.v5.0547F		Accession number not found			
Tb11.v5.0547		pPOTv4	C	R	4CTb11.v5.0547R		Accession number not found			
Tb11.v5.0550		pPOTv4	N	F	4NTb11.v5.0550F		Accession number not found			
Tb11.v5.0550		pPOTv4	N	R	4NTb11.v5.0550R		Accession number not found			
Tb11.v5.0550		pPOTv4	C	F	4CTb11.v5.0550F		Accession number not found			
Tb11.v5.0550		pPOTv4	C	R	4CTb11.v5.0550R		Accession number not found			
Tb11.v5.0551		pPOTv4	N	F	4NTb11.v5.0551F		Accession number not found			
Tb11.v5.0551		pPOTv4	N	R	4NTb11.v5.0551R		Accession number not found			
Tb11.v5.0551		pPOTv4	C	F	4CTb11.v5.0551F		Accession number not found			
Tb11.v5.0551		pPOTv4	C	R	4CTb11.v5.0551R		Accession number not found			
Tb11.v5.0552		pPOTv4	N	F	4NTb11.v5.0552F		Accession number not found			
Tb11.v5.0552		pPOTv4	N	R	4NTb11.v5.0552R		Accession number not found			
Tb11.v5.0552		pPOTv4	C	F	4CTb11.v5.0552F		Accession number not found			
Tb11.v5.0552		pPOTv4	C	R	4CTb11.v5.0552R		Accession number not found			
Tb11.v5.0553		pPOTv4	N	F	4NTb11.v5.0553F		Accession number not found			
Tb11.v5.0553		pPOTv4	N	R	4NTb11.v5.0553R		Accession number not found			
Tb11.v5.0553		pPOTv4	C	F	4CTb11.v5.0553F		Accession number not found			
Tb11.v5.0553		pPOTv4	C	R	4CTb11.v5.0553R		Accession number not found			
Tb11.v5.0555		pPOTv4	N	F	4NTb11.v5.0555F		Accession number not found			
Tb11.v5.0555		pPOTv4	N	R	4NTb11.v5.0555R		Accession number not found			
Tb11.v5.0555		pPOTv4	C	F	4CTb11.v5.0555F		Accession number not found			
Tb11.v5.0555		pPOTv4	C	R	4CTb11.v5.0555R		Accession number not found			
Tb11.v5.0556		pPOTv4	N	F	4NTb11.v5.0556F		Accession number not found			
Tb11.v5.0556		pPOTv4	N	R	4NTb11.v5.0556R		Accession number not found			
Tb11.v5.0556		pPOTv4	C	F	4CTb11.v5.0556F		Accession number not found			
Tb11.v5.0556		pPOTv4	C	R	4CTb11.v5.0556R		Accession number not found			
Tb11.v5.0558		pPOTv4	N	F	4NTb11.v5.0558F		Accession number not found			
Tb11.v5.0558		pPOTv4	N	R	4NTb11.v5.0558R		Accession number not found			
Tb11.v5.0558		pPOTv4	C	F	4CTb11.v5.0558F		Accession number not found			
Tb11.v5.0558		pPOTv4	C	R	4CTb11.v5.0558R		Accession number not found			
Tb11.v5.0559		pPOTv4	N	F	4NTb11.v5.0559F		Accession number not found			
Tb11.v5.0559		pPOTv4	N	R	4NTb11.v5.0559R		Accession number not found			
Tb11.v5.0559		pPOTv4	C	F	4CTb11.v5.0559F		Accession number not found			
Tb11.v5.0559		pPOTv4	C	R	4CTb11.v5.0559R		Accession number not found			
Tb11.v5.0560		pPOTv4	N	F	4NTb11.v5.0560F		Accession number not found			
Tb11.v5.0560		pPOTv4	N	R	4NTb11.v5.0560R		Accession number not found			
Tb11.v5.0560		pPOTv4	C	F	4CTb11.v5.0560F		Accession number not found			
Tb11.v5.0560		pPOTv4	C	R	4CTb11.v5.0560R		Accession number not found			
Tb11.v5.0561		pPOTv4	N	F	4NTb11.v5.0561F		Accession number not found			
Tb11.v5.0561		pPOTv4	N	R	4NTb11.v5.0561R		Accession number not found			
Tb11.v5.0561		pPOTv4	C	F	4CTb11.v5.0561F		Accession number not found			
Tb11.v5.0561		pPOTv4	C	R	4CTb11.v5.0561R		Accession number not found			
Tb11.v5.0562		pPOTv4	N	F	4NTb11.v5.0562F		Accession number not found			
Tb11.v5.0562		pPOTv4	N	R	4NTb11.v5.0562R		Accession number not found			
Tb11.v5.0562		pPOTv4	C	F	4CTb11.v5.0562F		Accession number not found			
Tb11.v5.0562		pPOTv4	C	R	4CTb11.v5.0562R		Accession number not found			
Tb11.v5.0563		pPOTv4	N	F	4NTb11.v5.0563F		Accession number not found			
Tb11.v5.0563		pPOTv4	N	R	4NTb11.v5.0563R		Accession number not found			
Tb11.v5.0563		pPOTv4	C	F	4CTb11.v5.0563F		Accession number not found			
Tb11.v5.0563		pPOTv4	C	R	4CTb11.v5.0563R		Accession number not found			
Tb11.v5.0564		pPOTv4	N	F	4NTb11.v5.0564F		Accession number not found			
Tb11.v5.0564		pPOTv4	N	R	4NTb11.v5.0564R		Accession number not found			
Tb11.v5.0564		pPOTv4	C	F	4CTb11.v5.0564F		Accession number not found			
Tb11.v5.0564		pPOTv4	C	R	4CTb11.v5.0564R		Accession number not found			
Tb11.v5.0565		pPOTv4	N	F	4NTb11.v5.0565F		Accession number not found			
Tb11.v5.0565		pPOTv4	N	R	4NTb11.v5.0565R		Accession number not found			
Tb11.v5.0565		pPOTv4	C	F	4CTb11.v5.0565F		Accession number not found			
Tb11.v5.0565		pPOTv4	C	R	4CTb11.v5.0565R		Accession number not found			
Tb11.v5.0566		pPOTv4	N	F	4NTb11.v5.0566F		Accession number not found			
Tb11.v5.0566		pPOTv4	N	R	4NTb11.v5.0566R		Accession number not found			
Tb11.v5.0566		pPOTv4	C	F	4CTb11.v5.0566F		Accession number not found			
Tb11.v5.0566		pPOTv4	C	R	4CTb11.v5.0566R		Accession number not found			
Tb11.v5.0567		pPOTv4	N	F	4NTb11.v5.0567F		Accession number not found			
Tb11.v5.0567		pPOTv4	N	R	4NTb11.v5.0567R		Accession number not found			
Tb11.v5.0567		pPOTv4	C	F	4CTb11.v5.0567F		Accession number not found			
Tb11.v5.0567		pPOTv4	C	R	4CTb11.v5.0567R		Accession number not found			
Tb11.v5.0568		pPOTv4	N	F	4NTb11.v5.0568F		Accession number not found			
Tb11.v5.0568		pPOTv4	N	R	4NTb11.v5.0568R		Accession number not found			
Tb11.v5.0568		pPOTv4	C	F	4CTb11.v5.0568F		Accession number not found			
Tb11.v5.0568		pPOTv4	C	R	4CTb11.v5.0568R		Accession number not found			
Tb11.v5.0569		pPOTv4	N	F	4NTb11.v5.0569F		Accession number not found			
Tb11.v5.0569		pPOTv4	N	R	4NTb11.v5.0569R		Accession number not found			
Tb11.v5.0569		pPOTv4	C	F	4CTb11.v5.0569F		Accession number not found			
Tb11.v5.0569		pPOTv4	C	R	4CTb11.v5.0569R		Accession number not found			
Tb11.v5.0570		pPOTv4	N	F	4NTb11.v5.0570F		Accession number not found			
Tb11.v5.0570		pPOTv4	N	R	4NTb11.v5.0570R		Accession number not found			
Tb11.v5.0570		pPOTv4	C	F	4CTb11.v5.0570F		Accession number not found			
Tb11.v5.0570		pPOTv4	C	R	4CTb11.v5.0570R		Accession number not found			
Tb11.v5.0571		pPOTv4	N	F	4NTb11.v5.0571F		Accession number not found			
Tb11.v5.0571		pPOTv4	N	R	4NTb11.v5.0571R		Accession number not found			
Tb11.v5.0571		pPOTv4	C	F	4CTb11.v5.0571F		Accession number not found			
Tb11.v5.0571		pPOTv4	C	R	4CTb11.v5.0571R		Accession number not found			
Tb11.v5.0572		pPOTv4	N	F	4NTb11.v5.0572F		Accession number not found			
Tb11.v5.0572		pPOTv4	N	R	4NTb11.v5.0572R		Accession number not found			
Tb11.v5.0572		pPOTv4	C	F	4CTb11.v5.0572F		Accession number not found			
Tb11.v5.0572		pPOTv4	C	R	4CTb11.v5.0572R		Accession number not found			
Tb11.v5.0573		pPOTv4	N	F	4NTb11.v5.0573F		Accession number not found			
Tb11.v5.0573		pPOTv4	N	R	4NTb11.v5.0573R		Accession number not found			
Tb11.v5.0573		pPOTv4	C	F	4CTb11.v5.0573F		Accession number not found			
Tb11.v5.0573		pPOTv4	C	R	4CTb11.v5.0573R		Accession number not found			
Tb11.v5.0574		pPOTv4	N	F	4NTb11.v5.0574F		Accession number not found			
Tb11.v5.0574		pPOTv4	N	R	4NTb11.v5.0574R		Accession number not found			
Tb11.v5.0574		pPOTv4	C	F	4CTb11.v5.0574F		Accession number not found			
Tb11.v5.0574		pPOTv4	C	R	4CTb11.v5.0574R		Accession number not found			
Tb11.v5.0575		pPOTv4	N	F	4NTb11.v5.0575F		Accession number not found			
Tb11.v5.0575		pPOTv4	N	R	4NTb11.v5.0575R		Accession number not found			
Tb11.v5.0575		pPOTv4	C	F	4CTb11.v5.0575F		Accession number not found			
Tb11.v5.0575		pPOTv4	C	R	4CTb11.v5.0575R		Accession number not found			
Tb11.v5.0576		pPOTv4	N	F	4NTb11.v5.0576F		Accession number not found			
Tb11.v5.0576		pPOTv4	N	R	4NTb11.v5.0576R		Accession number not found			
Tb11.v5.0576		pPOTv4	C	F	4CTb11.v5.0576F		Accession number not found			
Tb11.v5.0576		pPOTv4	C	R	4CTb11.v5.0576R		Accession number not found			
Tb11.v5.0577		pPOTv4	N	F	4NTb11.v5.0577F		Accession number not found			
Tb11.v5.0577		pPOTv4	N	R	4NTb11.v5.0577R		Accession number not found			
Tb11.v5.0577		pPOTv4	C	F	4CTb11.v5.0577F		Accession number not found			
Tb11.v5.0577		pPOTv4	C	R	4CTb11.v5.0577R		Accession number not found			
Tb11.v5.0578		pPOTv4	N	F	4NTb11.v5.0578F		Accession number not found			
Tb11.v5.0578		pPOTv4	N	R	4NTb11.v5.0578R		Accession number not found			
Tb11.v5.0578		pPOTv4	C	F	4CTb11.v5.0578F		Accession number not found			
Tb11.v5.0578		pPOTv4	C	R	4CTb11.v5.0578R		Accession number not found			
Tb11.v5.0579		pPOTv4	N	F	4NTb11.v5.0579F		Accession number not found			
Tb11.v5.0579		pPOTv4	N	R	4NTb11.v5.0579R		Accession number not found			
Tb11.v5.0579		pPOTv4	C	F	4CTb11.v5.0579F		Accession number not found			
Tb11.v5.0579		pPOTv4	C	R	4CTb11.v5.0579R		Accession number not found			
Tb11.v5.0580		pPOTv4	N	F	4NTb11.v5.0580F		Accession number not found			
Tb11.v5.0580		pPOTv4	N	R	4NTb11.v5.0580R		Accession number not found			
Tb11.v5.0580		pPOTv4	C	F	4CTb11.v5.0580F		Accession number not found			
Tb11.v5.0580		pPOTv4	C	R	4CTb11.v5.0580R		Accession number not found			
Tb11.v5.0581		pPOTv4	N	F	4NTb11.v5.0581F		Accession number not found			
Tb11.v5.0581		pPOTv4	N	R	4NTb11.v5.0581R		Accession number not found			
Tb11.v5.0581		pPOTv4	C	F	4CTb11.v5.0581F		Accession number not found			
Tb11.v5.0581		pPOTv4	C	R	4CTb11.v5.0581R		Accession number not found			
Tb11.v5.0582		pPOTv4	N	F	4NTb11.v5.0582F		Accession number not found			
Tb11.v5.0582		pPOTv4	N	R	4NTb11.v5.0582R		Accession number not found			
Tb11.v5.0582		pPOTv4	C	F	4CTb11.v5.0582F		Accession number not found			
Tb11.v5.0582		pPOTv4	C	R	4CTb11.v5.0582R		Accession number not found			
Tb11.v5.0583		pPOTv4	N	F	4NTb11.v5.0583F		Accession number not found			
Tb11.v5.0583		pPOTv4	N	R	4NTb11.v5.0583R		Accession number not found			
Tb11.v5.0583		pPOTv4	C	F	4CTb11.v5.0583F		Accession number not found			
Tb11.v5.0583		pPOTv4	C	R	4CTb11.v5.0583R		Accession number not found			
Tb11.v5.0584		pPOTv4	N	F	4NTb11.v5.0584F		Accession number not found			
Tb11.v5.0584		pPOTv4	N	R	4NTb11.v5.0584R		Accession number not found			
Tb11.v5.0584		pPOTv4	C	F	4CTb11.v5.0584F		Accession number not found			
Tb11.v5.0584		pPOTv4	C	R	4CTb11.v5.0584R		Accession number not found			
Tb11.v5.0585		pPOTv4	N	F	4NTb11.v5.0585F		Accession number not found			
Tb11.v5.0585		pPOTv4	N	R	4NTb11.v5.0585R		Accession number not found			
Tb11.v5.0585		pPOTv4	C	F	4CTb11.v5.0585F		Accession number not found			
Tb11.v5.0585		pPOTv4	C	R	4CTb11.v5.0585R		Accession number not found			
Tb11.v5.0586		pPOTv4	N	F	4NTb11.v5.0586F		Accession number not found			
Tb11.v5.0586		pPOTv4	N	R	4NTb11.v5.0586R		Accession number not found			
Tb11.v5.0586		pPOTv4	C	F	4CTb11.v5.0586F		Accession number not found			
Tb11.v5.0586		pPOTv4	C	R	4CTb11.v5.0586R		Accession number not found			
Tb11.v5.0587		pPOTv4	N	F	4NTb11.v5.0587F		Accession number not found			
Tb11.v5.0587		pPOTv4	N	R	4NTb11.v5.0587R		Accession number not found			
Tb11.v5.0587		pPOTv4	C	F	4CTb11.v5.0587F		Accession number not found			
Tb11.v5.0587		pPOTv4	C	R	4CTb11.v5.0587R		Accession number not found			
Tb11.v5.0588		pPOTv4	N	F	4NTb11.v5.0588F		Accession number not found			
Tb11.v5.0588		pPOTv4	N	R	4NTb11.v5.0588R		Accession number not found			
Tb11.v5.0588		pPOTv4	C	F	4CTb11.v5.0588F		Accession number not found			
Tb11.v5.0588		pPOTv4	C	R	4CTb11.v5.0588R		Accession number not found			
Tb11.v5.0589		pPOTv4	N	F	4NTb11.v5.0589F		Accession number not found			
Tb11.v5.0589		pPOTv4	N	R	4NTb11.v5.0589R		Accession number not found			
Tb11.v5.0589		pPOTv4	C	F	4CTb11.v5.0589F		Accession number not found			
Tb11.v5.0589		pPOTv4	C	R	4CTb11.v5.0589R		Accession number not found			
Tb11.v5.0590		pPOTv4	N	F	4NTb11.v5.0590F		Accession number not found			
Tb11.v5.0590		pPOTv4	N	R	4NTb11.v5.0590R		Accession number not found			
Tb11.v5.0590		pPOTv4	C	F	4CTb11.v5.0590F		Accession number not found			
Tb11.v5.0590		pPOTv4	C	R	4CTb11.v5.0590R		Accession number not found			
Tb11.v5.0591		pPOTv4	N	F	4NTb11.v5.0591F		Accession number not found			
Tb11.v5.0591		pPOTv4	N	R	4NTb11.v5.0591R		Accession number not found			
Tb11.v5.0591		pPOTv4	C	F	4CTb11.v5.0591F		Accession number not found			
Tb11.v5.0591		pPOTv4	C	R	4CTb11.v5.0591R		Accession number not found			
Tb11.v5.0593		pPOTv4	N	F	4NTb11.v5.0593F		Accession number not found			
Tb11.v5.0593		pPOTv4	N	R	4NTb11.v5.0593R		Accession number not found			
Tb11.v5.0593		pPOTv4	C	F	4CTb11.v5.0593F		Accession number not found			
Tb11.v5.0593		pPOTv4	C	R	4CTb11.v5.0593R		Accession number not found			
Tb11.v5.0594		pPOTv4	N	F	4NTb11.v5.0594F		Accession number not found			
Tb11.v5.0594		pPOTv4	N	R	4NTb11.v5.0594R		Accession number not found			
Tb11.v5.0594		pPOTv4	C	F	4CTb11.v5.0594F		Accession number not found			
Tb11.v5.0594		pPOTv4	C	R	4CTb11.v5.0594R		Accession number not found			
Tb11.v5.0595		pPOTv4	N	F	4NTb11.v5.0595F		Accession number not found			
Tb11.v5.0595		pPOTv4	N	R	4NTb11.v5.0595R		Accession number not found			
Tb11.v5.0595		pPOTv4	C	F	4CTb11.v5.0595F		Accession number not found			
Tb11.v5.0595		pPOTv4	C	R	4CTb11.v5.0595R		Accession number not found			
Tb11.v5.0596		pPOTv4	N	F	4NTb11.v5.0596F		Accession number not found			
Tb11.v5.0596		pPOTv4	N	R	4NTb11.v5.0596R		Accession number not found			
Tb11.v5.0596		pPOTv4	C	F	4CTb11.v5.0596F		Accession number not found			
Tb11.v5.0596		pPOTv4	C	R	4CTb11.v5.0596R		Accession number not found			
Tb11.v5.0597		pPOTv4	N	F	4NTb11.v5.0597F		Accession number not found			
Tb11.v5.0597		pPOTv4	N	R	4NTb11.v5.0597R		Accession number not found			
Tb11.v5.0597		pPOTv4	C	F	4CTb11.v5.0597F		Accession number not found			
Tb11.v5.0597		pPOTv4	C	R	4CTb11.v5.0597R		Accession number not found			
Tb11.v5.0598		pPOTv4	N	F	4NTb11.v5.0598F		Accession number not found			
Tb11.v5.0598		pPOTv4	N	R	4NTb11.v5.0598R		Accession number not found			
Tb11.v5.0598		pPOTv4	C	F	4CTb11.v5.0598F		Accession number not found			
Tb11.v5.0598		pPOTv4	C	R	4CTb11.v5.0598R		Accession number not found			
Tb11.v5.0599		pPOTv4	N	F	4NTb11.v5.0599F		Accession number not found			
Tb11.v5.0599		pPOTv4	N	R	4NTb11.v5.0599R		Accession number not found			
Tb11.v5.0599		pPOTv4	C	F	4CTb11.v5.0599F		Accession number not found			
Tb11.v5.0599		pPOTv4	C	R	4CTb11.v5.0599R		Accession number not found			
Tb11.v5.0600		pPOTv4	N	F	4NTb11.v5.0600F		Accession number not found			
Tb11.v5.0600		pPOTv4	N	R	4NTb11.v5.0600R		Accession number not found			
Tb11.v5.0600		pPOTv4	C	F	4CTb11.v5.0600F		Accession number not found			
Tb11.v5.0600		pPOTv4	C	R	4CTb11.v5.0600R		Accession number not found			
Tb11.v5.0601		pPOTv4	N	F	4NTb11.v5.0601F		Accession number not found			
Tb11.v5.0601		pPOTv4	N	R	4NTb11.v5.0601R		Accession number not found			
Tb11.v5.0601		pPOTv4	C	F	4CTb11.v5.0601F		Accession number not found			
Tb11.v5.0601		pPOTv4	C	R	4CTb11.v5.0601R		Accession number not found			
Tb11.v5.0602		pPOTv4	N	F	4NTb11.v5.0602F		Accession number not found			
Tb11.v5.0602		pPOTv4	N	R	4NTb11.v5.0602R		Accession number not found			
Tb11.v5.0602		pPOTv4	C	F	4CTb11.v5.0602F		Accession number not found			
Tb11.v5.0602		pPOTv4	C	R	4CTb11.v5.0602R		Accession number not found			
Tb11.v5.0603		pPOTv4	N	F	4NTb11.v5.0603F		Accession number not found			
Tb11.v5.0603		pPOTv4	N	R	4NTb11.v5.0603R		Accession number not found			
Tb11.v5.0603		pPOTv4	C	F	4CTb11.v5.0603F		Accession number not found			
Tb11.v5.0603		pPOTv4	C	R	4CTb11.v5.0603R		Accession number not found			
Tb11.v5.0604		pPOTv4	N	F	4NTb11.v5.0604F		Accession number not found			
Tb11.v5.0604		pPOTv4	N	R	4NTb11.v5.0604R		Accession number not found			
Tb11.v5.0604		pPOTv4	C	F	4CTb11.v5.0604F		Accession number not found			
Tb11.v5.0604		pPOTv4	C	R	4CTb11.v5.0604R		Accession number not found			
Tb11.v5.0605		pPOTv4	N	F	4NTb11.v5.0605F		Accession number not found			
Tb11.v5.0605		pPOTv4	N	R	4NTb11.v5.0605R		Accession number not found			
Tb11.v5.0605		pPOTv4	C	F	4CTb11.v5.0605F		Accession number not found			
Tb11.v5.0605		pPOTv4	C	R	4CTb11.v5.0605R		Accession number not found			
Tb11.v5.0606		pPOTv4	N	F	4NTb11.v5.0606F		Accession number not found			
Tb11.v5.0606		pPOTv4	N	R	4NTb11.v5.0606R		Accession number not found			
Tb11.v5.0606		pPOTv4	C	F	4CTb11.v5.0606F		Accession number not found			
Tb11.v5.0606		pPOTv4	C	R	4CTb11.v5.0606R		Accession number not found			
Tb11.v5.0607		pPOTv4	N	F	4NTb11.v5.0607F		Accession number not found			
Tb11.v5.0607		pPOTv4	N	R	4NTb11.v5.0607R		Accession number not found			
Tb11.v5.0607		pPOTv4	C	F	4CTb11.v5.0607F		Accession number not found			
Tb11.v5.0607		pPOTv4	C	R	4CTb11.v5.0607R		Accession number not found			
Tb11.v5.0608		pPOTv4	N	F	4NTb11.v5.0608F		Accession number not found			
Tb11.v5.0608		pPOTv4	N	R	4NTb11.v5.0608R		Accession number not found			
Tb11.v5.0608		pPOTv4	C	F	4CTb11.v5.0608F		Accession number not found			
Tb11.v5.0608		pPOTv4	C	R	4CTb11.v5.0608R		Accession number not found			
Tb11.v5.0609		pPOTv4	N	F	4NTb11.v5.0609F		Accession number not found			
Tb11.v5.0609		pPOTv4	N	R	4NTb11.v5.0609R		Accession number not found			
Tb11.v5.0609		pPOTv4	C	F	4CTb11.v5.0609F		Accession number not found			
Tb11.v5.0609		pPOTv4	C	R	4CTb11.v5.0609R		Accession number not found			
Tb11.v5.0610		pPOTv4	N	F	4NTb11.v5.0610F		Accession number not found			
Tb11.v5.0610		pPOTv4	N	R	4NTb11.v5.0610R		Accession number not found			
Tb11.v5.0610		pPOTv4	C	F	4CTb11.v5.0610F		Accession number not found			
Tb11.v5.0610		pPOTv4	C	R	4CTb11.v5.0610R		Accession number not found			
Tb11.v5.0611		pPOTv4	N	F	4NTb11.v5.0611F		Accession number not found			
Tb11.v5.0611		pPOTv4	N	R	4NTb11.v5.0611R		Accession number not found			
Tb11.v5.0611		pPOTv4	C	F	4CTb11.v5.0611F		Accession number not found			
Tb11.v5.0611		pPOTv4	C	R	4CTb11.v5.0611R		Accession number not found			
Tb11.v5.0612		pPOTv4	N	F	4NTb11.v5.0612F		Accession number not found			
Tb11.v5.0612		pPOTv4	N	R	4NTb11.v5.0612R		Accession number not found			
Tb11.v5.0612		pPOTv4	C	F	4CTb11.v5.0612F		Accession number not found			
Tb11.v5.0612		pPOTv4	C	R	4CTb11.v5.0612R		Accession number not found			
Tb11.v5.0613		pPOTv4	N	F	4NTb11.v5.0613F		Accession number not found			
Tb11.v5.0613		pPOTv4	N	R	4NTb11.v5.0613R		Accession number not found			
Tb11.v5.0613		pPOTv4	C	F	4CTb11.v5.0613F		Accession number not found			
Tb11.v5.0613		pPOTv4	C	R	4CTb11.v5.0613R		Accession number not found			
Tb11.v5.0614		pPOTv4	N	F	4NTb11.v5.0614F		Accession number not found			
Tb11.v5.0614		pPOTv4	N	R	4NTb11.v5.0614R		Accession number not found			
Tb11.v5.0614		pPOTv4	C	F	4CTb11.v5.0614F		Accession number not found			
Tb11.v5.0614		pPOTv4	C	R	4CTb11.v5.0614R		Accession number not found			
Tb11.v5.0615		pPOTv4	N	F	4NTb11.v5.0615F		Accession number not found			
Tb11.v5.0615		pPOTv4	N	R	4NTb11.v5.0615R		Accession number not found			
Tb11.v5.0615		pPOTv4	C	F	4CTb11.v5.0615F		Accession number not found			
Tb11.v5.0615		pPOTv4	C	R	4CTb11.v5.0615R		Accession number not found			
Tb11.v5.0616		pPOTv4	N	F	4NTb11.v5.0616F		Accession number not found			
Tb11.v5.0616		pPOTv4	N	R	4NTb11.v5.0616R		Accession number not found			
Tb11.v5.0616		pPOTv4	C	F	4CTb11.v5.0616F		Accession number not found			
Tb11.v5.0616		pPOTv4	C	R	4CTb11.v5.0616R		Accession number not found			
Tb11.v5.0617		pPOTv4	N	F	4NTb11.v5.0617F		Accession number not found			
Tb11.v5.0617		pPOTv4	N	R	4NTb11.v5.0617R		Accession number not found			
Tb11.v5.0617		pPOTv4	C	F	4CTb11.v5.0617F		Accession number not found			
Tb11.v5.0617		pPOTv4	C	R	4CTb11.v5.0617R		Accession number not found			
Tb11.v5.0618		pPOTv4	N	F	4NTb11.v5.0618F		Accession number not found			
Tb11.v5.0618		pPOTv4	N	R	4NTb11.v5.0618R		Accession number not found			
Tb11.v5.0618		pPOTv4	C	F	4CTb11.v5.0618F		Accession number not found			
Tb11.v5.0618		pPOTv4	C	R	4CTb11.v5.0618R		Accession number not found			
Tb11.v5.0619		pPOTv4	N	F	4NTb11.v5.0619F		Accession number not found			
Tb11.v5.0619		pPOTv4	N	R	4NTb11.v5.0619R		Accession number not found			
Tb11.v5.0619		pPOTv4	C	F	4CTb11.v5.0619F		Accession number not found			
Tb11.v5.0619		pPOTv4	C	R	4CTb11.v5.0619R		Accession number not found			
Tb11.v5.0620		pPOTv4	N	F	4NTb11.v5.0620F		Accession number not found			
Tb11.v5.0620		pPOTv4	N	R	4NTb11.v5.0620R		Accession number not found			
Tb11.v5.0620		pPOTv4	C	F	4CTb11.v5.0620F		Accession number not found			
Tb11.v5.0620		pPOTv4	C	R	4CTb11.v5.0620R		Accession number not found			
Tb11.v5.0621		pPOTv4	N	F	4NTb11.v5.0621F		Accession number not found			
Tb11.v5.0621		pPOTv4	N	R	4NTb11.v5.0621R		Accession number not found			
Tb11.v5.0621		pPOTv4	C	F	4CTb11.v5.0621F		Accession number not found			
Tb11.v5.0621		pPOTv4	C	R	4CTb11.v5.0621R		Accession number not found			
Tb11.v5.0622		pPOTv4	N	F	4NTb11.v5.0622F		Accession number not found			
Tb11.v5.0622		pPOTv4	N	R	4NTb11.v5.0622R		Accession number not found			
Tb11.v5.0622		pPOTv4	C	F	4CTb11.v5.0622F		Accession number not found			
Tb11.v5.0622		pPOTv4	C	R	4CTb11.v5.0622R		Accession number not found			
Tb11.v5.0623		pPOTv4	N	F	4NTb11.v5.0623F		Accession number not found			
Tb11.v5.0623		pPOTv4	N	R	4NTb11.v5.0623R		Accession number not found			
Tb11.v5.0623		pPOTv4	C	F	4CTb11.v5.0623F		Accession number not found			
Tb11.v5.0623		pPOTv4	C	R	4CTb11.v5.0623R		Accession number not found			
Tb11.v5.0624		pPOTv4	N	F	4NTb11.v5.0624F		Accession number not found			
Tb11.v5.0624		pPOTv4	N	R	4NTb11.v5.0624R		Accession number not found			
Tb11.v5.0624		pPOTv4	C	F	4CTb11.v5.0624F		Accession number not found			
Tb11.v5.0624		pPOTv4	C	R	4CTb11.v5.0624R		Accession number not found			
Tb11.v5.0625		pPOTv4	N	F	4NTb11.v5.0625F		Accession number not found			
Tb11.v5.0625		pPOTv4	N	R	4NTb11.v5.0625R		Accession number not found			
Tb11.v5.0625		pPOTv4	C	F	4CTb11.v5.0625F		Accession number not found			
Tb11.v5.0625		pPOTv4	C	R	4CTb11.v5.0625R		Accession number not found			
Tb11.v5.0626		pPOTv4	N	F	4NTb11.v5.0626F		Accession number not found			
Tb11.v5.0626		pPOTv4	N	R	4NTb11.v5.0626R		Accession number not found			
Tb11.v5.0626		pPOTv4	C	F	4CTb11.v5.0626F		Accession number not found			
Tb11.v5.0626		pPOTv4	C	R	4CTb11.v5.0626R		Accession number not found			
Tb11.v5.0627		pPOTv4	N	F	4NTb11.v5.0627F		Accession number not found			
Tb11.v5.0627		pPOTv4	N	R	4NTb11.v5.0627R		Accession number not found			
Tb11.v5.0627		pPOTv4	C	F	4CTb11.v5.0627F		Accession number not found			
Tb11.v5.0627		pPOTv4	C	R	4CTb11.v5.0627R		Accession number not found			
Tb11.v5.0628		pPOTv4	N	F	4NTb11.v5.0628F		Accession number not found			
Tb11.v5.0628		pPOTv4	N	R	4NTb11.v5.0628R		Accession number not found			
Tb11.v5.0628		pPOTv4	C	F	4CTb11.v5.0628F		Accession number not found			
Tb11.v5.0628		pPOTv4	C	R	4CTb11.v5.0628R		Accession number not found			
Tb11.v5.0629		pPOTv4	N	F	4NTb11.v5.0629F		Accession number not found			
Tb11.v5.0629		pPOTv4	N	R	4NTb11.v5.0629R		Accession number not found			
Tb11.v5.0629		pPOTv4	C	F	4CTb11.v5.0629F		Accession number not found			
Tb11.v5.0629		pPOTv4	C	R	4CTb11.v5.0629R		Accession number not found			
Tb11.v5.0630		pPOTv4	N	F	4NTb11.v5.0630F		Accession number not found			
Tb11.v5.0630		pPOTv4	N	R	4NTb11.v5.0630R		Accession number not found			
Tb11.v5.0630		pPOTv4	C	F	4CTb11.v5.0630F		Accession number not found			
Tb11.v5.0630		pPOTv4	C	R	4CTb11.v5.0630R		Accession number not found			
Tb11.v5.0631		pPOTv4	N	F	4NTb11.v5.0631F		Accession number not found			
Tb11.v5.0631		pPOTv4	N	R	4NTb11.v5.0631R		Accession number not found			
Tb11.v5.0631		pPOTv4	C	F	4CTb11.v5.0631F		Accession number not found			
Tb11.v5.0631		pPOTv4	C	R	4CTb11.v5.0631R		Accession number not found			
Tb11.v5.0632		pPOTv4	N	F	4NTb11.v5.0632F		Accession number not found			
Tb11.v5.0632		pPOTv4	N	R	4NTb11.v5.0632R		Accession number not found			
Tb11.v5.0632		pPOTv4	C	F	4CTb11.v5.0632F		Accession number not found			
Tb11.v5.0632		pPOTv4	C	R	4CTb11.v5.0632R		Accession number not found			
Tb11.v5.0633		pPOTv4	N	F	4NTb11.v5.0633F		Accession number not found			
Tb11.v5.0633		pPOTv4	N	R	4NTb11.v5.0633R		Accession number not found			
Tb11.v5.0633		pPOTv4	C	F	4CTb11.v5.0633F		Accession number not found			
Tb11.v5.0633		pPOTv4	C	R	4CTb11.v5.0633R		Accession number not found			
Tb11.v5.0634		pPOTv4	N	F	4NTb11.v5.0634F		Accession number not found			
Tb11.v5.0634		pPOTv4	N	R	4NTb11.v5.0634R		Accession number not found			
Tb11.v5.0634		pPOTv4	C	F	4CTb11.v5.0634F		Accession number not found			
Tb11.v5.0634		pPOTv4	C	R	4CTb11.v5.0634R		Accession number not found			
Tb11.v5.0635		pPOTv4	N	F	4NTb11.v5.0635F		Accession number not found			
Tb11.v5.0635		pPOTv4	N	R	4NTb11.v5.0635R		Accession number not found			
Tb11.v5.0635		pPOTv4	C	F	4CTb11.v5.0635F		Accession number not found			
Tb11.v5.0635		pPOTv4	C	R	4CTb11.v5.0635R		Accession number not found			
Tb11.v5.0636		pPOTv4	N	F	4NTb11.v5.0636F		Accession number not found			
Tb11.v5.0636		pPOTv4	N	R	4NTb11.v5.0636R		Accession number not found			
Tb11.v5.0636		pPOTv4	C	F	4CTb11.v5.0636F		Accession number not found			
Tb11.v5.0636		pPOTv4	C	R	4CTb11.v5.0636R		Accession number not found			
Tb11.v5.0637		pPOTv4	N	F	4NTb11.v5.0637F		Accession number not found			
Tb11.v5.0637		pPOTv4	N	R	4NTb11.v5.0637R		Accession number not found			
Tb11.v5.0637		pPOTv4	C	F	4CTb11.v5.0637F		Accession number not found			
Tb11.v5.0637		pPOTv4	C	R	4CTb11.v5.0637R		Accession number not found			
Tb11.v5.0638		pPOTv4	N	F	4NTb11.v5.0638F		Accession number not found			
Tb11.v5.0638		pPOTv4	N	R	4NTb11.v5.0638R		Accession number not found			
Tb11.v5.0638		pPOTv4	C	F	4CTb11.v5.0638F		Accession number not found			
Tb11.v5.0638		pPOTv4	C	R	4CTb11.v5.0638R		Accession number not found			
Tb11.v5.0639		pPOTv4	N	F	4NTb11.v5.0639F		Accession number not found			
Tb11.v5.0639		pPOTv4	N	R	4NTb11.v5.0639R		Accession number not found			
Tb11.v5.0639		pPOTv4	C	F	4CTb11.v5.0639F		Accession number not found			
Tb11.v5.0639		pPOTv4	C	R	4CTb11.v5.0639R		Accession number not found			
Tb11.v5.0640		pPOTv4	N	F	4NTb11.v5.0640F		Accession number not found			
Tb11.v5.0640		pPOTv4	N	R	4NTb11.v5.0640R		Accession number not found			
Tb11.v5.0640		pPOTv4	C	F	4CTb11.v5.0640F		Accession number not found			
Tb11.v5.0640		pPOTv4	C	R	4CTb11.v5.0640R		Accession number not found			
Tb11.v5.0641		pPOTv4	N	F	4NTb11.v5.0641F		Accession number not found			
Tb11.v5.0641		pPOTv4	N	R	4NTb11.v5.0641R		Accession number not found			
Tb11.v5.0641		pPOTv4	C	F	4CTb11.v5.0641F		Accession number not found			
Tb11.v5.0641		pPOTv4	C	R	4CTb11.v5.0641R		Accession number not found			
Tb11.v5.0642		pPOTv4	N	F	4NTb11.v5.0642F		Accession number not found			
Tb11.v5.0642		pPOTv4	N	R	4NTb11.v5.0642R		Accession number not found			
Tb11.v5.0642		pPOTv4	C	F	4CTb11.v5.0642F		Accession number not found			
Tb11.v5.0642		pPOTv4	C	R	4CTb11.v5.0642R		Accession number not found			
Tb11.v5.0643		pPOTv4	N	F	4NTb11.v5.0643F		Accession number not found			
Tb11.v5.0643		pPOTv4	N	R	4NTb11.v5.0643R		Accession number not found			
Tb11.v5.0643		pPOTv4	C	F	4CTb11.v5.0643F		Accession number not found			
Tb11.v5.0643		pPOTv4	C	R	4CTb11.v5.0643R		Accession number not found			
Tb11.v5.0644		pPOTv4	N	F	4NTb11.v5.0644F		Accession number not found			
Tb11.v5.0644		pPOTv4	N	R	4NTb11.v5.0644R		Accession number not found			
Tb11.v5.0644		pPOTv4	C	F	4CTb11.v5.0644F		Accession number not found			
Tb11.v5.0644		pPOTv4	C	R	4CTb11.v5.0644R		Accession number not found			
Tb11.v5.0645		pPOTv4	N	F	4NTb11.v5.0645F		Accession number not found			
Tb11.v5.0645		pPOTv4	N	R	4NTb11.v5.0645R		Accession number not found			
Tb11.v5.0645		pPOTv4	C	F	4CTb11.v5.0645F		Accession number not found			
Tb11.v5.0645		pPOTv4	C	R	4CTb11.v5.0645R		Accession number not found			
Tb11.v5.0646		pPOTv4	N	F	4NTb11.v5.0646F		Accession number not found			
Tb11.v5.0646		pPOTv4	N	R	4NTb11.v5.0646R		Accession number not found			
Tb11.v5.0646		pPOTv4	C	F	4CTb11.v5.0646F		Accession number not found			
Tb11.v5.0646		pPOTv4	C	R	4CTb11.v5.0646R		Accession number not found			
Tb11.v5.0647		pPOTv4	N	F	4NTb11.v5.0647F		Accession number not found			
Tb11.v5.0647		pPOTv4	N	R	4NTb11.v5.0647R		Accession number not found			
Tb11.v5.0647		pPOTv4	C	F	4CTb11.v5.0647F		Accession number not found			
Tb11.v5.0647		pPOTv4	C	R	4CTb11.v5.0647R		Accession number not found			
Tb11.v5.0648		pPOTv4	N	F	4NTb11.v5.0648F		Accession number not found			
Tb11.v5.0648		pPOTv4	N	R	4NTb11.v5.0648R		Accession number not found			
Tb11.v5.0648		pPOTv4	C	F	4CTb11.v5.0648F		Accession number not found			
Tb11.v5.0648		pPOTv4	C	R	4CTb11.v5.0648R		Accession number not found			
Tb11.v5.0649		pPOTv4	N	F	4NTb11.v5.0649F		Accession number not found			
Tb11.v5.0649		pPOTv4	N	R	4NTb11.v5.0649R		Accession number not found			
Tb11.v5.0649		pPOTv4	C	F	4CTb11.v5.0649F		Accession number not found			
Tb11.v5.0649		pPOTv4	C	R	4CTb11.v5.0649R		Accession number not found			
Tb11.v5.0650		pPOTv4	N	F	4NTb11.v5.0650F		Accession number not found			
Tb11.v5.0650		pPOTv4	N	R	4NTb11.v5.0650R		Accession number not found			
Tb11.v5.0650		pPOTv4	C	F	4CTb11.v5.0650F		Accession number not found			
Tb11.v5.0650		pPOTv4	C	R	4CTb11.v5.0650R		Accession number not found			
Tb11.v5.0651		pPOTv4	N	F	4NTb11.v5.0651F		Accession number not found			
Tb11.v5.0651		pPOTv4	N	R	4NTb11.v5.0651R		Accession number not found			
Tb11.v5.0651		pPOTv4	C	F	4CTb11.v5.0651F		Accession number not found			
Tb11.v5.0651		pPOTv4	C	R	4CTb11.v5.0651R		Accession number not found			
Tb11.v5.0652		pPOTv4	N	F	4NTb11.v5.0652F		Accession number not found			
Tb11.v5.0652		pPOTv4	N	R	4NTb11.v5.0652R		Accession number not found			
Tb11.v5.0652		pPOTv4	C	F	4CTb11.v5.0652F		Accession number not found			
Tb11.v5.0652		pPOTv4	C	R	4CTb11.v5.0652R		Accession number not found			
Tb11.v5.0653		pPOTv4	N	F	4NTb11.v5.0653F		Accession number not found			
Tb11.v5.0653		pPOTv4	N	R	4NTb11.v5.0653R		Accession number not found			
Tb11.v5.0653		pPOTv4	C	F	4CTb11.v5.0653F		Accession number not found			
Tb11.v5.0653		pPOTv4	C	R	4CTb11.v5.0653R		Accession number not found			
Tb11.v5.0654		pPOTv4	N	F	4NTb11.v5.0654F		Accession number not found			
Tb11.v5.0654		pPOTv4	N	R	4NTb11.v5.0654R		Accession number not found			
Tb11.v5.0654		pPOTv4	C	F	4CTb11.v5.0654F		Accession number not found			
Tb11.v5.0654		pPOTv4	C	R	4CTb11.v5.0654R		Accession number not found			
Tb11.v5.0655		pPOTv4	N	F	4NTb11.v5.0655F		Accession number not found			
Tb11.v5.0655		pPOTv4	N	R	4NTb11.v5.0655R		Accession number not found			
Tb11.v5.0655		pPOTv4	C	F	4CTb11.v5.0655F		Accession number not found			
Tb11.v5.0655		pPOTv4	C	R	4CTb11.v5.0655R		Accession number not found			
Tb11.v5.0656		pPOTv4	N	F	4NTb11.v5.0656F		Accession number not found			
Tb11.v5.0656		pPOTv4	N	R	4NTb11.v5.0656R		Accession number not found			
Tb11.v5.0656		pPOTv4	C	F	4CTb11.v5.0656F		Accession number not found			
Tb11.v5.0656		pPOTv4	C	R	4CTb11.v5.0656R		Accession number not found			
Tb11.v5.0657		pPOTv4	N	F	4NTb11.v5.0657F		Accession number not found			
Tb11.v5.0657		pPOTv4	N	R	4NTb11.v5.0657R		Accession number not found			
Tb11.v5.0657		pPOTv4	C	F	4CTb11.v5.0657F		Accession number not found			
Tb11.v5.0657		pPOTv4	C	R	4CTb11.v5.0657R		Accession number not found			
Tb11.v5.0658		pPOTv4	N	F	4NTb11.v5.0658F		Accession number not found			
Tb11.v5.0658		pPOTv4	N	R	4NTb11.v5.0658R		Accession number not found			
Tb11.v5.0658		pPOTv4	C	F	4CTb11.v5.0658F		Accession number not found			
Tb11.v5.0658		pPOTv4	C	R	4CTb11.v5.0658R		Accession number not found			
Tb11.v5.0659		pPOTv4	N	F	4NTb11.v5.0659F		Accession number not found			
Tb11.v5.0659		pPOTv4	N	R	4NTb11.v5.0659R		Accession number not found			
Tb11.v5.0659		pPOTv4	C	F	4CTb11.v5.0659F		Accession number not found			
Tb11.v5.0659		pPOTv4	C	R	4CTb11.v5.0659R		Accession number not found			
Tb11.v5.0660		pPOTv4	N	F	4NTb11.v5.0660F		Accession number not found			
Tb11.v5.0660		pPOTv4	N	R	4NTb11.v5.0660R		Accession number not found			
Tb11.v5.0660		pPOTv4	C	F	4CTb11.v5.0660F		Accession number not found			
Tb11.v5.0660		pPOTv4	C	R	4CTb11.v5.0660R		Accession number not found			
Tb11.v5.0661		pPOTv4	N	F	4NTb11.v5.0661F		Accession number not found			
Tb11.v5.0661		pPOTv4	N	R	4NTb11.v5.0661R		Accession number not found			
Tb11.v5.0661		pPOTv4	C	F	4CTb11.v5.0661F		Accession number not found			
Tb11.v5.0661		pPOTv4	C	R	4CTb11.v5.0661R		Accession number not found			
Tb11.v5.0662		pPOTv4	N	F	4NTb11.v5.0662F		Accession number not found			
Tb11.v5.0662		pPOTv4	N	R	4NTb11.v5.0662R		Accession number not found			
Tb11.v5.0662		pPOTv4	C	F	4CTb11.v5.0662F		Accession number not found			
Tb11.v5.0662		pPOTv4	C	R	4CTb11.v5.0662R		Accession number not found			
Tb11.v5.0663		pPOTv4	N	F	4NTb11.v5.0663F		Accession number not found			
Tb11.v5.0663		pPOTv4	N	R	4NTb11.v5.0663R		Accession number not found			
Tb11.v5.0663		pPOTv4	C	F	4CTb11.v5.0663F		Accession number not found			
Tb11.v5.0663		pPOTv4	C	R	4CTb11.v5.0663R		Accession number not found			
Tb11.v5.0664		pPOTv4	N	F	4NTb11.v5.0664F		Accession number not found			
Tb11.v5.0664		pPOTv4	N	R	4NTb11.v5.0664R		Accession number not found			
Tb11.v5.0664		pPOTv4	C	F	4CTb11.v5.0664F		Accession number not found			
Tb11.v5.0664		pPOTv4	C	R	4CTb11.v5.0664R		Accession number not found			
Tb11.v5.0665		pPOTv4	N	F	4NTb11.v5.0665F		Accession number not found			
Tb11.v5.0665		pPOTv4	N	R	4NTb11.v5.0665R		Accession number not found			
Tb11.v5.0665		pPOTv4	C	F	4CTb11.v5.0665F		Accession number not found			
Tb11.v5.0665		pPOTv4	C	R	4CTb11.v5.0665R		Accession number not found			
Tb11.v5.0666		pPOTv4	N	F	4NTb11.v5.0666F		Accession number not found			
Tb11.v5.0666		pPOTv4	N	R	4NTb11.v5.0666R		Accession number not found			
Tb11.v5.0666		pPOTv4	C	F	4CTb11.v5.0666F		Accession number not found			
Tb11.v5.0666		pPOTv4	C	R	4CTb11.v5.0666R		Accession number not found			
Tb11.v5.0667		pPOTv4	N	F	4NTb11.v5.0667F		Accession number not found			
Tb11.v5.0667		pPOTv4	N	R	4NTb11.v5.0667R		Accession number not found			
Tb11.v5.0667		pPOTv4	C	F	4CTb11.v5.0667F		Accession number not found			
Tb11.v5.0667		pPOTv4	C	R	4CTb11.v5.0667R		Accession number not found			
Tb11.v5.0668		pPOTv4	N	F	4NTb11.v5.0668F		Accession number not found			
Tb11.v5.0668		pPOTv4	N	R	4NTb11.v5.0668R		Accession number not found			
Tb11.v5.0668		pPOTv4	C	F	4CTb11.v5.0668F		Accession number not found			
Tb11.v5.0668		pPOTv4	C	R	4CTb11.v5.0668R		Accession number not found			
Tb11.v5.0669		pPOTv4	N	F	4NTb11.v5.0669F		Accession number not found			
Tb11.v5.0669		pPOTv4	N	R	4NTb11.v5.0669R		Accession number not found			
Tb11.v5.0669		pPOTv4	C	F	4CTb11.v5.0669F		Accession number not found			
Tb11.v5.0669		pPOTv4	C	R	4CTb11.v5.0669R		Accession number not found			
Tb11.v5.0670		pPOTv4	N	F	4NTb11.v5.0670F		Accession number not found			
Tb11.v5.0670		pPOTv4	N	R	4NTb11.v5.0670R		Accession number not found			
Tb11.v5.0670		pPOTv4	C	F	4CTb11.v5.0670F		Accession number not found			
Tb11.v5.0670		pPOTv4	C	R	4CTb11.v5.0670R		Accession number not found			
Tb11.v5.0671		pPOTv4	N	F	4NTb11.v5.0671F		Accession number not found			
Tb11.v5.0671		pPOTv4	N	R	4NTb11.v5.0671R		Accession number not found			
Tb11.v5.0671		pPOTv4	C	F	4CTb11.v5.0671F		Accession number not found			
Tb11.v5.0671		pPOTv4	C	R	4CTb11.v5.0671R		Accession number not found			
Tb11.v5.0672		pPOTv4	N	F	4NTb11.v5.0672F		Accession number not found			
Tb11.v5.0672		pPOTv4	N	R	4NTb11.v5.0672R		Accession number not found			
Tb11.v5.0672		pPOTv4	C	F	4CTb11.v5.0672F		Accession number not found			
Tb11.v5.0672		pPOTv4	C	R	4CTb11.v5.0672R		Accession number not found			
Tb11.v5.0673		pPOTv4	N	F	4NTb11.v5.0673F		Accession number not found			
Tb11.v5.0673		pPOTv4	N	R	4NTb11.v5.0673R		Accession number not found			
Tb11.v5.0673		pPOTv4	C	F	4CTb11.v5.0673F		Accession number not found			
Tb11.v5.0673		pPOTv4	C	R	4CTb11.v5.0673R		Accession number not found			
Tb11.v5.0674		pPOTv4	N	F	4NTb11.v5.0674F		Accession number not found			
Tb11.v5.0674		pPOTv4	N	R	4NTb11.v5.0674R		Accession number not found			
Tb11.v5.0674		pPOTv4	C	F	4CTb11.v5.0674F		Accession number not found			
Tb11.v5.0674		pPOTv4	C	R	4CTb11.v5.0674R		Accession number not found			
Tb11.v5.0675		pPOTv4	N	F	4NTb11.v5.0675F		Accession number not found			
Tb11.v5.0675		pPOTv4	N	R	4NTb11.v5.0675R		Accession number not found			
Tb11.v5.0675		pPOTv4	C	F	4CTb11.v5.0675F		Accession number not found			
Tb11.v5.0675		pPOTv4	C	R	4CTb11.v5.0675R		Accession number not found			
Tb11.v5.0676		pPOTv4	N	F	4NTb11.v5.0676F		Accession number not found			
Tb11.v5.0676		pPOTv4	N	R	4NTb11.v5.0676R		Accession number not found			
Tb11.v5.0676		pPOTv4	C	F	4CTb11.v5.0676F		Accession number not found			
Tb11.v5.0676		pPOTv4	C	R	4CTb11.v5.0676R		Accession number not found			
Tb11.v5.0677		pPOTv4	N	F	4NTb11.v5.0677F		Accession number not found			
Tb11.v5.0677		pPOTv4	N	R	4NTb11.v5.0677R		Accession number not found			
Tb11.v5.0677		pPOTv4	C	F	4CTb11.v5.0677F		Accession number not found			
Tb11.v5.0677		pPOTv4	C	R	4CTb11.v5.0677R		Accession number not found			
Tb11.v5.0678		pPOTv4	N	F	4NTb11.v5.0678F		Accession number not found			
Tb11.v5.0678		pPOTv4	N	R	4NTb11.v5.0678R		Accession number not found			
Tb11.v5.0678		pPOTv4	C	F	4CTb11.v5.0678F		Accession number not found			
Tb11.v5.0678		pPOTv4	C	R	4CTb11.v5.0678R		Accession number not found			
Tb11.v5.0679		pPOTv4	N	F	4NTb11.v5.0679F		Accession number not found			
Tb11.v5.0679		pPOTv4	N	R	4NTb11.v5.0679R		Accession number not found			
Tb11.v5.0679		pPOTv4	C	F	4CTb11.v5.0679F		Accession number not found			
Tb11.v5.0679		pPOTv4	C	R	4CTb11.v5.0679R		Accession number not found			
Tb11.v5.0680		pPOTv4	N	F	4NTb11.v5.0680F		Accession number not found			
Tb11.v5.0680		pPOTv4	N	R	4NTb11.v5.0680R		Accession number not found			
Tb11.v5.0680		pPOTv4	C	F	4CTb11.v5.0680F		Accession number not found			
Tb11.v5.0680		pPOTv4	C	R	4CTb11.v5.0680R		Accession number not found			
Tb11.v5.0681		pPOTv4	N	F	4NTb11.v5.0681F		Accession number not found			
Tb11.v5.0681		pPOTv4	N	R	4NTb11.v5.0681R		Accession number not found			
Tb11.v5.0681		pPOTv4	C	F	4CTb11.v5.0681F		Accession number not found			
Tb11.v5.0681		pPOTv4	C	R	4CTb11.v5.0681R		Accession number not found			
Tb11.v5.0682		pPOTv4	N	F	4NTb11.v5.0682F		Accession number not found			
Tb11.v5.0682		pPOTv4	N	R	4NTb11.v5.0682R		Accession number not found			
Tb11.v5.0682		pPOTv4	C	F	4CTb11.v5.0682F		Accession number not found			
Tb11.v5.0682		pPOTv4	C	R	4CTb11.v5.0682R		Accession number not found			
Tb11.v5.0683		pPOTv4	N	F	4NTb11.v5.0683F		Accession number not found			
Tb11.v5.0683		pPOTv4	N	R	4NTb11.v5.0683R		Accession number not found			
Tb11.v5.0683		pPOTv4	C	F	4CTb11.v5.0683F		Accession number not found			
Tb11.v5.0683		pPOTv4	C	R	4CTb11.v5.0683R		Accession number not found			
Tb11.v5.0684		pPOTv4	N	F	4NTb11.v5.0684F		Accession number not found			
Tb11.v5.0684		pPOTv4	N	R	4NTb11.v5.0684R		Accession number not found			
Tb11.v5.0684		pPOTv4	C	F	4CTb11.v5.0684F		Accession number not found			
Tb11.v5.0684		pPOTv4	C	R	4CTb11.v5.0684R		Accession number not found			
Tb11.v5.0685		pPOTv4	N	F	4NTb11.v5.0685F		Accession number not found			
Tb11.v5.0685		pPOTv4	N	R	4NTb11.v5.0685R		Accession number not found			
Tb11.v5.0685		pPOTv4	C	F	4CTb11.v5.0685F		Accession number not found			
Tb11.v5.0685		pPOTv4	C	R	4CTb11.v5.0685R		Accession number not found			
Tb11.v5.0686		pPOTv4	N	F	4NTb11.v5.0686F		Accession number not found			
Tb11.v5.0686		pPOTv4	N	R	4NTb11.v5.0686R		Accession number not found			
Tb11.v5.0686		pPOTv4	C	F	4CTb11.v5.0686F		Accession number not found			
Tb11.v5.0686		pPOTv4	C	R	4CTb11.v5.0686R		Accession number not found			
Tb11.v5.0687		pPOTv4	N	F	4NTb11.v5.0687F		Accession number not found			
Tb11.v5.0687		pPOTv4	N	R	4NTb11.v5.0687R		Accession number not found			
Tb11.v5.0687		pPOTv4	C	F	4CTb11.v5.0687F		Accession number not found			
Tb11.v5.0687		pPOTv4	C	R	4CTb11.v5.0687R		Accession number not found			
Tb11.v5.0688		pPOTv4	N	F	4NTb11.v5.0688F		Accession number not found			
Tb11.v5.0688		pPOTv4	N	R	4NTb11.v5.0688R		Accession number not found			
Tb11.v5.0688		pPOTv4	C	F	4CTb11.v5.0688F		Accession number not found			
Tb11.v5.0688		pPOTv4	C	R	4CTb11.v5.0688R		Accession number not found			
Tb11.v5.0689		pPOTv4	N	F	4NTb11.v5.0689F		Accession number not found			
Tb11.v5.0689		pPOTv4	N	R	4NTb11.v5.0689R		Accession number not found			
Tb11.v5.0689		pPOTv4	C	F	4CTb11.v5.0689F		Accession number not found			
Tb11.v5.0689		pPOTv4	C	R	4CTb11.v5.0689R		Accession number not found			
Tb11.v5.0690		pPOTv4	N	F	4NTb11.v5.0690F		Accession number not found			
Tb11.v5.0690		pPOTv4	N	R	4NTb11.v5.0690R		Accession number not found			
Tb11.v5.0690		pPOTv4	C	F	4CTb11.v5.0690F		Accession number not found			
Tb11.v5.0690		pPOTv4	C	R	4CTb11.v5.0690R		Accession number not found			
Tb11.v5.0691		pPOTv4	N	F	4NTb11.v5.0691F		Accession number not found			
Tb11.v5.0691		pPOTv4	N	R	4NTb11.v5.0691R		Accession number not found			
Tb11.v5.0691		pPOTv4	C	F	4CTb11.v5.0691F		Accession number not found			
Tb11.v5.0691		pPOTv4	C	R	4CTb11.v5.0691R		Accession number not found			
Tb11.v5.0692		pPOTv4	N	F	4NTb11.v5.0692F		Accession number not found			
Tb11.v5.0692		pPOTv4	N	R	4NTb11.v5.0692R		Accession number not found			
Tb11.v5.0692		pPOTv4	C	F	4CTb11.v5.0692F		Accession number not found			
Tb11.v5.0692		pPOTv4	C	R	4CTb11.v5.0692R		Accession number not found			
Tb11.v5.0693		pPOTv4	N	F	4NTb11.v5.0693F		Accession number not found			
Tb11.v5.0693		pPOTv4	N	R	4NTb11.v5.0693R		Accession number not found			
Tb11.v5.0693		pPOTv4	C	F	4CTb11.v5.0693F		Accession number not found			
Tb11.v5.0693		pPOTv4	C	R	4CTb11.v5.0693R		Accession number not found			
Tb11.v5.0694		pPOTv4	N	F	4NTb11.v5.0694F		Accession number not found			
Tb11.v5.0694		pPOTv4	N	R	4NTb11.v5.0694R		Accession number not found			
Tb11.v5.0694		pPOTv4	C	F	4CTb11.v5.0694F		Accession number not found			
Tb11.v5.0694		pPOTv4	C	R	4CTb11.v5.0694R		Accession number not found			
Tb11.v5.0695		pPOTv4	N	F	4NTb11.v5.0695F		Accession number not found			
Tb11.v5.0695		pPOTv4	N	R	4NTb11.v5.0695R		Accession number not found			
Tb11.v5.0695		pPOTv4	C	F	4CTb11.v5.0695F		Accession number not found			
Tb11.v5.0695		pPOTv4	C	R	4CTb11.v5.0695R		Accession number not found			
Tb11.v5.0696		pPOTv4	N	F	4NTb11.v5.0696F		Accession number not found			
Tb11.v5.0696		pPOTv4	N	R	4NTb11.v5.0696R		Accession number not found			
Tb11.v5.0696		pPOTv4	C	F	4CTb11.v5.0696F		Accession number not found			
Tb11.v5.0696		pPOTv4	C	R	4CTb11.v5.0696R		Accession number not found			
Tb11.v5.0697		pPOTv4	N	F	4NTb11.v5.0697F		Accession number not found			
Tb11.v5.0697		pPOTv4	N	R	4NTb11.v5.0697R		Accession number not found			
Tb11.v5.0697		pPOTv4	C	F	4CTb11.v5.0697F		Accession number not found			
Tb11.v5.0697		pPOTv4	C	R	4CTb11.v5.0697R		Accession number not found			
Tb11.v5.0698		pPOTv4	N	F	4NTb11.v5.0698F		Accession number not found			
Tb11.v5.0698		pPOTv4	N	R	4NTb11.v5.0698R		Accession number not found			
Tb11.v5.0698		pPOTv4	C	F	4CTb11.v5.0698F		Accession number not found			
Tb11.v5.0698		pPOTv4	C	R	4CTb11.v5.0698R		Accession number not found			
Tb11.v5.0699		pPOTv4	N	F	4NTb11.v5.0699F		Accession number not found			
Tb11.v5.0699		pPOTv4	N	R	4NTb11.v5.0699R		Accession number not found			
Tb11.v5.0699		pPOTv4	C	F	4CTb11.v5.0699F		Accession number not found			
Tb11.v5.0699		pPOTv4	C	R	4CTb11.v5.0699R		Accession number not found			
Tb11.v5.0700		pPOTv4	N	F	4NTb11.v5.0700F		Accession number not found			
Tb11.v5.0700		pPOTv4	N	R	4NTb11.v5.0700R		Accession number not found			
Tb11.v5.0700		pPOTv4	C	F	4CTb11.v5.0700F		Accession number not found			
Tb11.v5.0700		pPOTv4	C	R	4CTb11.v5.0700R		Accession number not found			
Tb11.v5.0701		pPOTv4	N	F	4NTb11.v5.0701F		Accession number not found			
Tb11.v5.0701		pPOTv4	N	R	4NTb11.v5.0701R		Accession number not found			
Tb11.v5.0701		pPOTv4	C	F	4CTb11.v5.0701F		Accession number not found			
Tb11.v5.0701		pPOTv4	C	R	4CTb11.v5.0701R		Accession number not found			
Tb11.v5.0702		pPOTv4	N	F	4NTb11.v5.0702F		Accession number not found			
Tb11.v5.0702		pPOTv4	N	R	4NTb11.v5.0702R		Accession number not found			
Tb11.v5.0702		pPOTv4	C	F	4CTb11.v5.0702F		Accession number not found			
Tb11.v5.0702		pPOTv4	C	R	4CTb11.v5.0702R		Accession number not found			
Tb11.v5.0703		pPOTv4	N	F	4NTb11.v5.0703F		Accession number not found			
Tb11.v5.0703		pPOTv4	N	R	4NTb11.v5.0703R		Accession number not found			
Tb11.v5.0703		pPOTv4	C	F	4CTb11.v5.0703F		Accession number not found			
Tb11.v5.0703		pPOTv4	C	R	4CTb11.v5.0703R		Accession number not found			
Tb11.v5.0704		pPOTv4	N	F	4NTb11.v5.0704F		Accession number not found			
Tb11.v5.0704		pPOTv4	N	R	4NTb11.v5.0704R		Accession number not found			
Tb11.v5.0704		pPOTv4	C	F	4CTb11.v5.0704F		Accession number not found			
Tb11.v5.0704		pPOTv4	C	R	4CTb11.v5.0704R		Accession number not found			
Tb11.v5.0705		pPOTv4	N	F	4NTb11.v5.0705F		Accession number not found			
Tb11.v5.0705		pPOTv4	N	R	4NTb11.v5.0705R		Accession number not found			
Tb11.v5.0705		pPOTv4	C	F	4CTb11.v5.0705F		Accession number not found			
Tb11.v5.0705		pPOTv4	C	R	4CTb11.v5.0705R		Accession number not found			
Tb11.v5.0706		pPOTv4	N	F	4NTb11.v5.0706F		Accession number not found			
Tb11.v5.0706		pPOTv4	N	R	4NTb11.v5.0706R		Accession number not found			
Tb11.v5.0706		pPOTv4	C	F	4CTb11.v5.0706F		Accession number not found			
Tb11.v5.0706		pPOTv4	C	R	4CTb11.v5.0706R		Accession number not found			
Tb11.v5.0707		pPOTv4	N	F	4NTb11.v5.0707F		Accession number not found			
Tb11.v5.0707		pPOTv4	N	R	4NTb11.v5.0707R		Accession number not found			
Tb11.v5.0707		pPOTv4	C	F	4CTb11.v5.0707F		Accession number not found			
Tb11.v5.0707		pPOTv4	C	R	4CTb11.v5.0707R		Accession number not found			
Tb11.v5.0708		pPOTv4	N	F	4NTb11.v5.0708F		Accession number not found			
Tb11.v5.0708		pPOTv4	N	R	4NTb11.v5.0708R		Accession number not found			
Tb11.v5.0708		pPOTv4	C	F	4CTb11.v5.0708F		Accession number not found			
Tb11.v5.0708		pPOTv4	C	R	4CTb11.v5.0708R		Accession number not found			
Tb11.v5.0709		pPOTv4	N	F	4NTb11.v5.0709F		Accession number not found			
Tb11.v5.0709		pPOTv4	N	R	4NTb11.v5.0709R		Accession number not found			
Tb11.v5.0709		pPOTv4	C	F	4CTb11.v5.0709F		Accession number not found			
Tb11.v5.0709		pPOTv4	C	R	4CTb11.v5.0709R		Accession number not found			
Tb11.v5.0710		pPOTv4	N	F	4NTb11.v5.0710F		Accession number not found			
Tb11.v5.0710		pPOTv4	N	R	4NTb11.v5.0710R		Accession number not found			
Tb11.v5.0710		pPOTv4	C	F	4CTb11.v5.0710F		Accession number not found			
Tb11.v5.0710		pPOTv4	C	R	4CTb11.v5.0710R		Accession number not found			
Tb11.v5.0711		pPOTv4	N	F	4NTb11.v5.0711F		Accession number not found			
Tb11.v5.0711		pPOTv4	N	R	4NTb11.v5.0711R		Accession number not found			
Tb11.v5.0711		pPOTv4	C	F	4CTb11.v5.0711F		Accession number not found			
Tb11.v5.0711		pPOTv4	C	R	4CTb11.v5.0711R		Accession number not found			
Tb11.v5.0712		pPOTv4	N	F	4NTb11.v5.0712F		Accession number not found			
Tb11.v5.0712		pPOTv4	N	R	4NTb11.v5.0712R		Accession number not found			
Tb11.v5.0712		pPOTv4	C	F	4CTb11.v5.0712F		Accession number not found			
Tb11.v5.0712		pPOTv4	C	R	4CTb11.v5.0712R		Accession number not found			
Tb11.v5.0713		pPOTv4	N	F	4NTb11.v5.0713F		Accession number not found			
Tb11.v5.0713		pPOTv4	N	R	4NTb11.v5.0713R		Accession number not found			
Tb11.v5.0713		pPOTv4	C	F	4CTb11.v5.0713F		Accession number not found			
Tb11.v5.0713		pPOTv4	C	R	4CTb11.v5.0713R		Accession number not found			
Tb11.v5.0714		pPOTv4	N	F	4NTb11.v5.0714F		Accession number not found			
Tb11.v5.0714		pPOTv4	N	R	4NTb11.v5.0714R		Accession number not found			
Tb11.v5.0714		pPOTv4	C	F	4CTb11.v5.0714F		Accession number not found			
Tb11.v5.0714		pPOTv4	C	R	4CTb11.v5.0714R		Accession number not found			
Tb11.v5.0715		pPOTv4	N	F	4NTb11.v5.0715F		Accession number not found			
Tb11.v5.0715		pPOTv4	N	R	4NTb11.v5.0715R		Accession number not found			
Tb11.v5.0715		pPOTv4	C	F	4CTb11.v5.0715F		Accession number not found			
Tb11.v5.0715		pPOTv4	C	R	4CTb11.v5.0715R		Accession number not found			
Tb11.v5.0716		pPOTv4	N	F	4NTb11.v5.0716F		Accession number not found			
Tb11.v5.0716		pPOTv4	N	R	4NTb11.v5.0716R		Accession number not found			
Tb11.v5.0716		pPOTv4	C	F	4CTb11.v5.0716F		Accession number not found			
Tb11.v5.0716		pPOTv4	C	R	4CTb11.v5.0716R		Accession number not found			
Tb11.v5.0717		pPOTv4	N	F	4NTb11.v5.0717F		Accession number not found			
Tb11.v5.0717		pPOTv4	N	R	4NTb11.v5.0717R		Accession number not found			
Tb11.v5.0717		pPOTv4	C	F	4CTb11.v5.0717F		Accession number not found			
Tb11.v5.0717		pPOTv4	C	R	4CTb11.v5.0717R		Accession number not found			
Tb11.v5.0718		pPOTv4	N	F	4NTb11.v5.0718F		Accession number not found			
Tb11.v5.0718		pPOTv4	N	R	4NTb11.v5.0718R		Accession number not found			
Tb11.v5.0718		pPOTv4	C	F	4CTb11.v5.0718F		Accession number not found			
Tb11.v5.0718		pPOTv4	C	R	4CTb11.v5.0718R		Accession number not found			
Tb11.v5.0719		pPOTv4	N	F	4NTb11.v5.0719F		Accession number not found			
Tb11.v5.0719		pPOTv4	N	R	4NTb11.v5.0719R		Accession number not found			
Tb11.v5.0719		pPOTv4	C	F	4CTb11.v5.0719F		Accession number not found			
Tb11.v5.0719		pPOTv4	C	R	4CTb11.v5.0719R		Accession number not found			
Tb11.v5.0720		pPOTv4	N	F	4NTb11.v5.0720F		Accession number not found			
Tb11.v5.0720		pPOTv4	N	R	4NTb11.v5.0720R		Accession number not found			
Tb11.v5.0720		pPOTv4	C	F	4CTb11.v5.0720F		Accession number not found			
Tb11.v5.0720		pPOTv4	C	R	4CTb11.v5.0720R		Accession number not found			
Tb11.v5.0721		pPOTv4	N	F	4NTb11.v5.0721F		Accession number not found			
Tb11.v5.0721		pPOTv4	N	R	4NTb11.v5.0721R		Accession number not found			
Tb11.v5.0721		pPOTv4	C	F	4CTb11.v5.0721F		Accession number not found			
Tb11.v5.0721		pPOTv4	C	R	4CTb11.v5.0721R		Accession number not found			
Tb11.v5.0722		pPOTv4	N	F	4NTb11.v5.0722F		Accession number not found			
Tb11.v5.0722		pPOTv4	N	R	4NTb11.v5.0722R		Accession number not found			
Tb11.v5.0722		pPOTv4	C	F	4CTb11.v5.0722F		Accession number not found			
Tb11.v5.0722		pPOTv4	C	R	4CTb11.v5.0722R		Accession number not found			
Tb11.v5.0723		pPOTv4	N	F	4NTb11.v5.0723F		Accession number not found			
Tb11.v5.0723		pPOTv4	N	R	4NTb11.v5.0723R		Accession number not found			
Tb11.v5.0723		pPOTv4	C	F	4CTb11.v5.0723F		Accession number not found			
Tb11.v5.0723		pPOTv4	C	R	4CTb11.v5.0723R		Accession number not found			
Tb11.v5.0724		pPOTv4	N	F	4NTb11.v5.0724F		Accession number not found			
Tb11.v5.0724		pPOTv4	N	R	4NTb11.v5.0724R		Accession number not found			
Tb11.v5.0724		pPOTv4	C	F	4CTb11.v5.0724F		Accession number not found			
Tb11.v5.0724		pPOTv4	C	R	4CTb11.v5.0724R		Accession number not found			
Tb11.v5.0725		pPOTv4	N	F	4NTb11.v5.0725F		Accession number not found			
Tb11.v5.0725		pPOTv4	N	R	4NTb11.v5.0725R		Accession number not found			
Tb11.v5.0725		pPOTv4	C	F	4CTb11.v5.0725F		Accession number not found			
Tb11.v5.0725		pPOTv4	C	R	4CTb11.v5.0725R		Accession number not found			
Tb11.v5.0726		pPOTv4	N	F	4NTb11.v5.0726F		Accession number not found			
Tb11.v5.0726		pPOTv4	N	R	4NTb11.v5.0726R		Accession number not found			
Tb11.v5.0726		pPOTv4	C	F	4CTb11.v5.0726F		Accession number not found			
Tb11.v5.0726		pPOTv4	C	R	4CTb11.v5.0726R		Accession number not found			
Tb11.v5.0727		pPOTv4	N	F	4NTb11.v5.0727F		Accession number not found			
Tb11.v5.0727		pPOTv4	N	R	4NTb11.v5.0727R		Accession number not found			
Tb11.v5.0727		pPOTv4	C	F	4CTb11.v5.0727F		Accession number not found			
Tb11.v5.0727		pPOTv4	C	R	4CTb11.v5.0727R		Accession number not found			
Tb11.v5.0728		pPOTv4	N	F	4NTb11.v5.0728F		Accession number not found			
Tb11.v5.0728		pPOTv4	N	R	4NTb11.v5.0728R		Accession number not found			
Tb11.v5.0728		pPOTv4	C	F	4CTb11.v5.0728F		Accession number not found			
Tb11.v5.0728		pPOTv4	C	R	4CTb11.v5.0728R		Accession number not found			
Tb11.v5.0729		pPOTv4	N	F	4NTb11.v5.0729F		Accession number not found			
Tb11.v5.0729		pPOTv4	N	R	4NTb11.v5.0729R		Accession number not found			
Tb11.v5.0729		pPOTv4	C	F	4CTb11.v5.0729F		Accession number not found			
Tb11.v5.0729		pPOTv4	C	R	4CTb11.v5.0729R		Accession number not found			
Tb11.v5.0730		pPOTv4	N	F	4NTb11.v5.0730F		Accession number not found			
Tb11.v5.0730		pPOTv4	N	R	4NTb11.v5.0730R		Accession number not found			
Tb11.v5.0730		pPOTv4	C	F	4CTb11.v5.0730F		Accession number not found			
Tb11.v5.0730		pPOTv4	C	R	4CTb11.v5.0730R		Accession number not found			
Tb11.v5.0731		pPOTv4	N	F	4NTb11.v5.0731F		Accession number not found			
Tb11.v5.0731		pPOTv4	N	R	4NTb11.v5.0731R		Accession number not found			
Tb11.v5.0731		pPOTv4	C	F	4CTb11.v5.0731F		Accession number not found			
Tb11.v5.0731		pPOTv4	C	R	4CTb11.v5.0731R		Accession number not found			
Tb11.v5.0732		pPOTv4	N	F	4NTb11.v5.0732F		Accession number not found			
Tb11.v5.0732		pPOTv4	N	R	4NTb11.v5.0732R		Accession number not found			
Tb11.v5.0732		pPOTv4	C	F	4CTb11.v5.0732F		Accession number not found			
Tb11.v5.0732		pPOTv4	C	R	4CTb11.v5.0732R		Accession number not found			
Tb11.v5.0733		pPOTv4	N	F	4NTb11.v5.0733F		Accession number not found			
Tb11.v5.0733		pPOTv4	N	R	4NTb11.v5.0733R		Accession number not found			
Tb11.v5.0733		pPOTv4	C	F	4CTb11.v5.0733F		Accession number not found			
Tb11.v5.0733		pPOTv4	C	R	4CTb11.v5.0733R		Accession number not found			
Tb11.v5.0734		pPOTv4	N	F	4NTb11.v5.0734F		Accession number not found			
Tb11.v5.0734		pPOTv4	N	R	4NTb11.v5.0734R		Accession number not found			
Tb11.v5.0734		pPOTv4	C	F	4CTb11.v5.0734F		Accession number not found			
Tb11.v5.0734		pPOTv4	C	R	4CTb11.v5.0734R		Accession number not found			
Tb11.v5.0735		pPOTv4	N	F	4NTb11.v5.0735F		Accession number not found			
Tb11.v5.0735		pPOTv4	N	R	4NTb11.v5.0735R		Accession number not found			
Tb11.v5.0735		pPOTv4	C	F	4CTb11.v5.0735F		Accession number not found			
Tb11.v5.0735		pPOTv4	C	R	4CTb11.v5.0735R		Accession number not found			
Tb11.v5.0736		pPOTv4	N	F	4NTb11.v5.0736F		Accession number not found			
Tb11.v5.0736		pPOTv4	N	R	4NTb11.v5.0736R		Accession number not found			
Tb11.v5.0736		pPOTv4	C	F	4CTb11.v5.0736F		Accession number not found			
Tb11.v5.0736		pPOTv4	C	R	4CTb11.v5.0736R		Accession number not found			
Tb11.v5.0737		pPOTv4	N	F	4NTb11.v5.0737F		Accession number not found			
Tb11.v5.0737		pPOTv4	N	R	4NTb11.v5.0737R		Accession number not found			
Tb11.v5.0737		pPOTv4	C	F	4CTb11.v5.0737F		Accession number not found			
Tb11.v5.0737		pPOTv4	C	R	4CTb11.v5.0737R		Accession number not found			
Tb11.v5.0738		pPOTv4	N	F	4NTb11.v5.0738F		Accession number not found			
Tb11.v5.0738		pPOTv4	N	R	4NTb11.v5.0738R		Accession number not found			
Tb11.v5.0738		pPOTv4	C	F	4CTb11.v5.0738F		Accession number not found			
Tb11.v5.0738		pPOTv4	C	R	4CTb11.v5.0738R		Accession number not found			
Tb11.v5.0739		pPOTv4	N	F	4NTb11.v5.0739F		Accession number not found			
Tb11.v5.0739		pPOTv4	N	R	4NTb11.v5.0739R		Accession number not found			
Tb11.v5.0739		pPOTv4	C	F	4CTb11.v5.0739F		Accession number not found			
Tb11.v5.0739		pPOTv4	C	R	4CTb11.v5.0739R		Accession number not found			
Tb11.v5.0740		pPOTv4	N	F	4NTb11.v5.0740F		Accession number not found			
Tb11.v5.0740		pPOTv4	N	R	4NTb11.v5.0740R		Accession number not found			
Tb11.v5.0740		pPOTv4	C	F	4CTb11.v5.0740F		Accession number not found			
Tb11.v5.0740		pPOTv4	C	R	4CTb11.v5.0740R		Accession number not found			
Tb11.v5.0741		pPOTv4	N	F	4NTb11.v5.0741F		Accession number not found			
Tb11.v5.0741		pPOTv4	N	R	4NTb11.v5.0741R		Accession number not found			
Tb11.v5.0741		pPOTv4	C	F	4CTb11.v5.0741F		Accession number not found			
Tb11.v5.0741		pPOTv4	C	R	4CTb11.v5.0741R		Accession number not found			
Tb11.v5.0742		pPOTv4	N	F	4NTb11.v5.0742F		Accession number not found			
Tb11.v5.0742		pPOTv4	N	R	4NTb11.v5.0742R		Accession number not found			
Tb11.v5.0742		pPOTv4	C	F	4CTb11.v5.0742F		Accession number not found			
Tb11.v5.0742		pPOTv4	C	R	4CTb11.v5.0742R		Accession number not found			
Tb11.v5.0743		pPOTv4	N	F	4NTb11.v5.0743F		Accession number not found			
Tb11.v5.0743		pPOTv4	N	R	4NTb11.v5.0743R		Accession number not found			
Tb11.v5.0743		pPOTv4	C	F	4CTb11.v5.0743F		Accession number not found			
Tb11.v5.0743		pPOTv4	C	R	4CTb11.v5.0743R		Accession number not found			
Tb11.v5.0744		pPOTv4	N	F	4NTb11.v5.0744F		Accession number not found			
Tb11.v5.0744		pPOTv4	N	R	4NTb11.v5.0744R		Accession number not found			
Tb11.v5.0744		pPOTv4	C	F	4CTb11.v5.0744F		Accession number not found			
Tb11.v5.0744		pPOTv4	C	R	4CTb11.v5.0744R		Accession number not found			
Tb11.v5.0745		pPOTv4	N	F	4NTb11.v5.0745F		Accession number not found			
Tb11.v5.0745		pPOTv4	N	R	4NTb11.v5.0745R		Accession number not found			
Tb11.v5.0745		pPOTv4	C	F	4CTb11.v5.0745F		Accession number not found			
Tb11.v5.0745		pPOTv4	C	R	4CTb11.v5.0745R		Accession number not found			
Tb11.v5.0746		pPOTv4	N	F	4NTb11.v5.0746F		Accession number not found			
Tb11.v5.0746		pPOTv4	N	R	4NTb11.v5.0746R		Accession number not found			
Tb11.v5.0746		pPOTv4	C	F	4CTb11.v5.0746F		Accession number not found			
Tb11.v5.0746		pPOTv4	C	R	4CTb11.v5.0746R		Accession number not found			
Tb11.v5.0747		pPOTv4	N	F	4NTb11.v5.0747F		Accession number not found			
Tb11.v5.0747		pPOTv4	N	R	4NTb11.v5.0747R		Accession number not found			
Tb11.v5.0747		pPOTv4	C	F	4CTb11.v5.0747F		Accession number not found			
Tb11.v5.0747		pPOTv4	C	R	4CTb11.v5.0747R		Accession number not found			
Tb11.v5.0748		pPOTv4	N	F	4NTb11.v5.0748F		Accession number not found			
Tb11.v5.0748		pPOTv4	N	R	4NTb11.v5.0748R		Accession number not found			
Tb11.v5.0748		pPOTv4	C	F	4CTb11.v5.0748F		Accession number not found			
Tb11.v5.0748		pPOTv4	C	R	4CTb11.v5.0748R		Accession number not found			
Tb11.v5.0749		pPOTv4	N	F	4NTb11.v5.0749F		Accession number not found			
Tb11.v5.0749		pPOTv4	N	R	4NTb11.v5.0749R		Accession number not found			
Tb11.v5.0749		pPOTv4	C	F	4CTb11.v5.0749F		Accession number not found			
Tb11.v5.0749		pPOTv4	C	R	4CTb11.v5.0749R		Accession number not found			
Tb11.v5.0750		pPOTv4	N	F	4NTb11.v5.0750F		Accession number not found			
Tb11.v5.0750		pPOTv4	N	R	4NTb11.v5.0750R		Accession number not found			
Tb11.v5.0750		pPOTv4	C	F	4CTb11.v5.0750F		Accession number not found			
Tb11.v5.0750		pPOTv4	C	R	4CTb11.v5.0750R		Accession number not found			
Tb11.v5.0751		pPOTv4	N	F	4NTb11.v5.0751F		Accession number not found			
Tb11.v5.0751		pPOTv4	N	R	4NTb11.v5.0751R		Accession number not found			
Tb11.v5.0751		pPOTv4	C	F	4CTb11.v5.0751F		Accession number not found			
Tb11.v5.0751		pPOTv4	C	R	4CTb11.v5.0751R		Accession number not found			
Tb11.v5.0752		pPOTv4	N	F	4NTb11.v5.0752F		Accession number not found			
Tb11.v5.0752		pPOTv4	N	R	4NTb11.v5.0752R		Accession number not found			
Tb11.v5.0752		pPOTv4	C	F	4CTb11.v5.0752F		Accession number not found			
Tb11.v5.0752		pPOTv4	C	R	4CTb11.v5.0752R		Accession number not found			
Tb11.v5.0753		pPOTv4	N	F	4NTb11.v5.0753F		Accession number not found			
Tb11.v5.0753		pPOTv4	N	R	4NTb11.v5.0753R		Accession number not found			
Tb11.v5.0753		pPOTv4	C	F	4CTb11.v5.0753F		Accession number not found			
Tb11.v5.0753		pPOTv4	C	R	4CTb11.v5.0753R		Accession number not found			
Tb11.v5.0754		pPOTv4	N	F	4NTb11.v5.0754F		Accession number not found			
Tb11.v5.0754		pPOTv4	N	R	4NTb11.v5.0754R		Accession number not found			
Tb11.v5.0754		pPOTv4	C	F	4CTb11.v5.0754F		Accession number not found			
Tb11.v5.0754		pPOTv4	C	R	4CTb11.v5.0754R		Accession number not found			
Tb11.v5.0755		pPOTv4	N	F	4NTb11.v5.0755F		Accession number not found			
Tb11.v5.0755		pPOTv4	N	R	4NTb11.v5.0755R		Accession number not found			
Tb11.v5.0755		pPOTv4	C	F	4CTb11.v5.0755F		Accession number not found			
Tb11.v5.0755		pPOTv4	C	R	4CTb11.v5.0755R		Accession number not found			
Tb11.v5.0756		pPOTv4	N	F	4NTb11.v5.0756F		Accession number not found			
Tb11.v5.0756		pPOTv4	N	R	4NTb11.v5.0756R		Accession number not found			
Tb11.v5.0756		pPOTv4	C	F	4CTb11.v5.0756F		Accession number not found			
Tb11.v5.0756		pPOTv4	C	R	4CTb11.v5.0756R		Accession number not found			
Tb11.v5.0757		pPOTv4	N	F	4NTb11.v5.0757F		Accession number not found			
Tb11.v5.0757		pPOTv4	N	R	4NTb11.v5.0757R		Accession number not found			
Tb11.v5.0757		pPOTv4	C	F	4CTb11.v5.0757F		Accession number not found			
Tb11.v5.0757		pPOTv4	C	R	4CTb11.v5.0757R		Accession number not found			
Tb11.v5.0758		pPOTv4	N	F	4NTb11.v5.0758F		Accession number not found			
Tb11.v5.0758		pPOTv4	N	R	4NTb11.v5.0758R		Accession number not found			
Tb11.v5.0758		pPOTv4	C	F	4CTb11.v5.0758F		Accession number not found			
Tb11.v5.0758		pPOTv4	C	R	4CTb11.v5.0758R		Accession number not found			
Tb11.v5.0759		pPOTv4	N	F	4NTb11.v5.0759F		Accession number not found			
Tb11.v5.0759		pPOTv4	N	R	4NTb11.v5.0759R		Accession number not found			
Tb11.v5.0759		pPOTv4	C	F	4CTb11.v5.0759F		Accession number not found			
Tb11.v5.0759		pPOTv4	C	R	4CTb11.v5.0759R		Accession number not found			
Tb11.v5.0760		pPOTv4	N	F	4NTb11.v5.0760F		Accession number not found			
Tb11.v5.0760		pPOTv4	N	R	4NTb11.v5.0760R		Accession number not found			
Tb11.v5.0760		pPOTv4	C	F	4CTb11.v5.0760F		Accession number not found			
Tb11.v5.0760		pPOTv4	C	R	4CTb11.v5.0760R		Accession number not found			
Tb11.v5.0761		pPOTv4	N	F	4NTb11.v5.0761F		Accession number not found			
Tb11.v5.0761		pPOTv4	N	R	4NTb11.v5.0761R		Accession number not found			
Tb11.v5.0761		pPOTv4	C	F	4CTb11.v5.0761F		Accession number not found			
Tb11.v5.0761		pPOTv4	C	R	4CTb11.v5.0761R		Accession number not found			
Tb11.v5.0762		pPOTv4	N	F	4NTb11.v5.0762F		Accession number not found			
Tb11.v5.0762		pPOTv4	N	R	4NTb11.v5.0762R		Accession number not found			
Tb11.v5.0762		pPOTv4	C	F	4CTb11.v5.0762F		Accession number not found			
Tb11.v5.0762		pPOTv4	C	R	4CTb11.v5.0762R		Accession number not found			
Tb11.v5.0763		pPOTv4	N	F	4NTb11.v5.0763F		Accession number not found			
Tb11.v5.0763		pPOTv4	N	R	4NTb11.v5.0763R		Accession number not found			
Tb11.v5.0763		pPOTv4	C	F	4CTb11.v5.0763F		Accession number not found			
Tb11.v5.0763		pPOTv4	C	R	4CTb11.v5.0763R		Accession number not found			
Tb11.v5.0764		pPOTv4	N	F	4NTb11.v5.0764F		Accession number not found			
Tb11.v5.0764		pPOTv4	N	R	4NTb11.v5.0764R		Accession number not found			
Tb11.v5.0764		pPOTv4	C	F	4CTb11.v5.0764F		Accession number not found			
Tb11.v5.0764		pPOTv4	C	R	4CTb11.v5.0764R		Accession number not found			
Tb11.v5.0765		pPOTv4	N	F	4NTb11.v5.0765F		Accession number not found			
Tb11.v5.0765		pPOTv4	N	R	4NTb11.v5.0765R		Accession number not found			
Tb11.v5.0765		pPOTv4	C	F	4CTb11.v5.0765F		Accession number not found			
Tb11.v5.0765		pPOTv4	C	R	4CTb11.v5.0765R		Accession number not found			
Tb11.v5.0766		pPOTv4	N	F	4NTb11.v5.0766F		Accession number not found			
Tb11.v5.0766		pPOTv4	N	R	4NTb11.v5.0766R		Accession number not found			
Tb11.v5.0766		pPOTv4	C	F	4CTb11.v5.0766F		Accession number not found			
Tb11.v5.0766		pPOTv4	C	R	4CTb11.v5.0766R		Accession number not found			
Tb11.v5.0767		pPOTv4	N	F	4NTb11.v5.0767F		Accession number not found			
Tb11.v5.0767		pPOTv4	N	R	4NTb11.v5.0767R		Accession number not found			
Tb11.v5.0767		pPOTv4	C	F	4CTb11.v5.0767F		Accession number not found			
Tb11.v5.0767		pPOTv4	C	R	4CTb11.v5.0767R		Accession number not found			
Tb11.v5.0768		pPOTv4	N	F	4NTb11.v5.0768F		Accession number not found			
Tb11.v5.0768		pPOTv4	N	R	4NTb11.v5.0768R		Accession number not found			
Tb11.v5.0768		pPOTv4	C	F	4CTb11.v5.0768F		Accession number not found			
Tb11.v5.0768		pPOTv4	C	R	4CTb11.v5.0768R		Accession number not found			
Tb11.v5.0769		pPOTv4	N	F	4NTb11.v5.0769F		Accession number not found			
Tb11.v5.0769		pPOTv4	N	R	4NTb11.v5.0769R		Accession number not found			
Tb11.v5.0769		pPOTv4	C	F	4CTb11.v5.0769F		Accession number not found			
Tb11.v5.0769		pPOTv4	C	R	4CTb11.v5.0769R		Accession number not found			
Tb11.v5.0770		pPOTv4	N	F	4NTb11.v5.0770F		Accession number not found			
Tb11.v5.0770		pPOTv4	N	R	4NTb11.v5.0770R		Accession number not found			
Tb11.v5.0770		pPOTv4	C	F	4CTb11.v5.0770F		Accession number not found			
Tb11.v5.0770		pPOTv4	C	R	4CTb11.v5.0770R		Accession number not found			
Tb11.v5.0771		pPOTv4	N	F	4NTb11.v5.0771F		Accession number not found			
Tb11.v5.0771		pPOTv4	N	R	4NTb11.v5.0771R		Accession number not found			
Tb11.v5.0771		pPOTv4	C	F	4CTb11.v5.0771F		Accession number not found			
Tb11.v5.0771		pPOTv4	C	R	4CTb11.v5.0771R		Accession number not found			
Tb11.v5.0772		pPOTv4	N	F	4NTb11.v5.0772F		Accession number not found			
Tb11.v5.0772		pPOTv4	N	R	4NTb11.v5.0772R		Accession number not found			
Tb11.v5.0772		pPOTv4	C	F	4CTb11.v5.0772F		Accession number not found			
Tb11.v5.0772		pPOTv4	C	R	4CTb11.v5.0772R		Accession number not found			
Tb11.v5.0773		pPOTv4	N	F	4NTb11.v5.0773F		Accession number not found			
Tb11.v5.0773		pPOTv4	N	R	4NTb11.v5.0773R		Accession number not found			
Tb11.v5.0773		pPOTv4	C	F	4CTb11.v5.0773F		Accession number not found			
Tb11.v5.0773		pPOTv4	C	R	4CTb11.v5.0773R		Accession number not found			
Tb11.v5.0774		pPOTv4	N	F	4NTb11.v5.0774F		Accession number not found			
Tb11.v5.0774		pPOTv4	N	R	4NTb11.v5.0774R		Accession number not found			
Tb11.v5.0774		pPOTv4	C	F	4CTb11.v5.0774F		Accession number not found			
Tb11.v5.0774		pPOTv4	C	R	4CTb11.v5.0774R		Accession number not found			
Tb11.v5.0775		pPOTv4	N	F	4NTb11.v5.0775F		Accession number not found			
Tb11.v5.0775		pPOTv4	N	R	4NTb11.v5.0775R		Accession number not found			
Tb11.v5.0775		pPOTv4	C	F	4CTb11.v5.0775F		Accession number not found			
Tb11.v5.0775		pPOTv4	C	R	4CTb11.v5.0775R		Accession number not found			
Tb11.v5.0777		pPOTv4	N	F	4NTb11.v5.0777F		Accession number not found			
Tb11.v5.0777		pPOTv4	N	R	4NTb11.v5.0777R		Accession number not found			
Tb11.v5.0777		pPOTv4	C	F	4CTb11.v5.0777F		Accession number not found			
Tb11.v5.0777		pPOTv4	C	R	4CTb11.v5.0777R		Accession number not found			
Tb11.v5.0778		pPOTv4	N	F	4NTb11.v5.0778F		Accession number not found			
Tb11.v5.0778		pPOTv4	N	R	4NTb11.v5.0778R		Accession number not found			
Tb11.v5.0778		pPOTv4	C	F	4CTb11.v5.0778F		Accession number not found			
Tb11.v5.0778		pPOTv4	C	R	4CTb11.v5.0778R		Accession number not found			
Tb11.v5.0779		pPOTv4	N	F	4NTb11.v5.0779F		Accession number not found			
Tb11.v5.0779		pPOTv4	N	R	4NTb11.v5.0779R		Accession number not found			
Tb11.v5.0779		pPOTv4	C	F	4CTb11.v5.0779F		Accession number not found			
Tb11.v5.0779		pPOTv4	C	R	4CTb11.v5.0779R		Accession number not found			
Tb11.v5.0780		pPOTv4	N	F	4NTb11.v5.0780F		Accession number not found			
Tb11.v5.0780		pPOTv4	N	R	4NTb11.v5.0780R		Accession number not found			
Tb11.v5.0780		pPOTv4	C	F	4CTb11.v5.0780F		Accession number not found			
Tb11.v5.0780		pPOTv4	C	R	4CTb11.v5.0780R		Accession number not found			
Tb11.v5.0781		pPOTv4	N	F	4NTb11.v5.0781F		Accession number not found			
Tb11.v5.0781		pPOTv4	N	R	4NTb11.v5.0781R		Accession number not found			
Tb11.v5.0781		pPOTv4	C	F	4CTb11.v5.0781F		Accession number not found			
Tb11.v5.0781		pPOTv4	C	R	4CTb11.v5.0781R		Accession number not found			
Tb11.v5.0782		pPOTv4	N	F	4NTb11.v5.0782F		Accession number not found			
Tb11.v5.0782		pPOTv4	N	R	4NTb11.v5.0782R		Accession number not found			
Tb11.v5.0782		pPOTv4	C	F	4CTb11.v5.0782F		Accession number not found			
Tb11.v5.0782		pPOTv4	C	R	4CTb11.v5.0782R		Accession number not found			
Tb11.v5.0783		pPOTv4	N	F	4NTb11.v5.0783F		Accession number not found			
Tb11.v5.0783		pPOTv4	N	R	4NTb11.v5.0783R		Accession number not found			
Tb11.v5.0783		pPOTv4	C	F	4CTb11.v5.0783F		Accession number not found			
Tb11.v5.0783		pPOTv4	C	R	4CTb11.v5.0783R		Accession number not found			
Tb11.v5.0784		pPOTv4	N	F	4NTb11.v5.0784F		Accession number not found			
Tb11.v5.0784		pPOTv4	N	R	4NTb11.v5.0784R		Accession number not found			
Tb11.v5.0784		pPOTv4	C	F	4CTb11.v5.0784F		Accession number not found			
Tb11.v5.0784		pPOTv4	C	R	4CTb11.v5.0784R		Accession number not found			
Tb11.v5.0785		pPOTv4	N	F	4NTb11.v5.0785F		Accession number not found			
Tb11.v5.0785		pPOTv4	N	R	4NTb11.v5.0785R		Accession number not found			
Tb11.v5.0785		pPOTv4	C	F	4CTb11.v5.0785F		Accession number not found			
Tb11.v5.0785		pPOTv4	C	R	4CTb11.v5.0785R		Accession number not found			
Tb11.v5.0786		pPOTv4	N	F	4NTb11.v5.0786F		Accession number not found			
Tb11.v5.0786		pPOTv4	N	R	4NTb11.v5.0786R		Accession number not found			
Tb11.v5.0786		pPOTv4	C	F	4CTb11.v5.0786F		Accession number not found			
Tb11.v5.0786		pPOTv4	C	R	4CTb11.v5.0786R		Accession number not found			
Tb11.v5.0787		pPOTv4	N	F	4NTb11.v5.0787F		Accession number not found			
Tb11.v5.0787		pPOTv4	N	R	4NTb11.v5.0787R		Accession number not found			
Tb11.v5.0787		pPOTv4	C	F	4CTb11.v5.0787F		Accession number not found			
Tb11.v5.0787		pPOTv4	C	R	4CTb11.v5.0787R		Accession number not found			
Tb11.v5.0788		pPOTv4	N	F	4NTb11.v5.0788F		Accession number not found			
Tb11.v5.0788		pPOTv4	N	R	4NTb11.v5.0788R		Accession number not found			
Tb11.v5.0788		pPOTv4	C	F	4CTb11.v5.0788F		Accession number not found			
Tb11.v5.0788		pPOTv4	C	R	4CTb11.v5.0788R		Accession number not found			
Tb11.v5.0789		pPOTv4	N	F	4NTb11.v5.0789F		Accession number not found			
Tb11.v5.0789		pPOTv4	N	R	4NTb11.v5.0789R		Accession number not found			
Tb11.v5.0789		pPOTv4	C	F	4CTb11.v5.0789F		Accession number not found			
Tb11.v5.0789		pPOTv4	C	R	4CTb11.v5.0789R		Accession number not found			
Tb11.v5.0790		pPOTv4	N	F	4NTb11.v5.0790F		Accession number not found			
Tb11.v5.0790		pPOTv4	N	R	4NTb11.v5.0790R		Accession number not found			
Tb11.v5.0790		pPOTv4	C	F	4CTb11.v5.0790F		Accession number not found			
Tb11.v5.0790		pPOTv4	C	R	4CTb11.v5.0790R		Accession number not found			
Tb11.v5.0791		pPOTv4	N	F	4NTb11.v5.0791F		Accession number not found			
Tb11.v5.0791		pPOTv4	N	R	4NTb11.v5.0791R		Accession number not found			
Tb11.v5.0791		pPOTv4	C	F	4CTb11.v5.0791F		Accession number not found			
Tb11.v5.0791		pPOTv4	C	R	4CTb11.v5.0791R		Accession number not found			
Tb11.v5.0792		pPOTv4	N	F	4NTb11.v5.0792F		Accession number not found			
Tb11.v5.0792		pPOTv4	N	R	4NTb11.v5.0792R		Accession number not found			
Tb11.v5.0792		pPOTv4	C	F	4CTb11.v5.0792F		Accession number not found			
Tb11.v5.0792		pPOTv4	C	R	4CTb11.v5.0792R		Accession number not found			
Tb11.v5.0793		pPOTv4	N	F	4NTb11.v5.0793F		Accession number not found			
Tb11.v5.0793		pPOTv4	N	R	4NTb11.v5.0793R		Accession number not found			
Tb11.v5.0793		pPOTv4	C	F	4CTb11.v5.0793F		Accession number not found			
Tb11.v5.0793		pPOTv4	C	R	4CTb11.v5.0793R		Accession number not found			
Tb11.v5.0794		pPOTv4	N	F	4NTb11.v5.0794F		Accession number not found			
Tb11.v5.0794		pPOTv4	N	R	4NTb11.v5.0794R		Accession number not found			
Tb11.v5.0794		pPOTv4	C	F	4CTb11.v5.0794F		Accession number not found			
Tb11.v5.0794		pPOTv4	C	R	4CTb11.v5.0794R		Accession number not found			
Tb11.v5.0795		pPOTv4	N	F	4NTb11.v5.0795F		Accession number not found			
Tb11.v5.0795		pPOTv4	N	R	4NTb11.v5.0795R		Accession number not found			
Tb11.v5.0795		pPOTv4	C	F	4CTb11.v5.0795F		Accession number not found			
Tb11.v5.0795		pPOTv4	C	R	4CTb11.v5.0795R		Accession number not found			
Tb11.v5.0796		pPOTv4	N	F	4NTb11.v5.0796F		Accession number not found			
Tb11.v5.0796		pPOTv4	N	R	4NTb11.v5.0796R		Accession number not found			
Tb11.v5.0796		pPOTv4	C	F	4CTb11.v5.0796F		Accession number not found			
Tb11.v5.0796		pPOTv4	C	R	4CTb11.v5.0796R		Accession number not found			
Tb11.v5.0797		pPOTv4	N	F	4NTb11.v5.0797F		Accession number not found			
Tb11.v5.0797		pPOTv4	N	R	4NTb11.v5.0797R		Accession number not found			
Tb11.v5.0797		pPOTv4	C	F	4CTb11.v5.0797F		Accession number not found			
Tb11.v5.0797		pPOTv4	C	R	4CTb11.v5.0797R		Accession number not found			
Tb11.v5.0798		pPOTv4	N	F	4NTb11.v5.0798F		Accession number not found			
Tb11.v5.0798		pPOTv4	N	R	4NTb11.v5.0798R		Accession number not found			
Tb11.v5.0798		pPOTv4	C	F	4CTb11.v5.0798F		Accession number not found			
Tb11.v5.0798		pPOTv4	C	R	4CTb11.v5.0798R		Accession number not found			
Tb11.v5.0799		pPOTv4	N	F	4NTb11.v5.0799F		Accession number not found			
Tb11.v5.0799		pPOTv4	N	R	4NTb11.v5.0799R		Accession number not found			
Tb11.v5.0799		pPOTv4	C	F	4CTb11.v5.0799F		Accession number not found			
Tb11.v5.0799		pPOTv4	C	R	4CTb11.v5.0799R		Accession number not found			
Tb11.v5.0800		pPOTv4	N	F	4NTb11.v5.0800F		Accession number not found			
Tb11.v5.0800		pPOTv4	N	R	4NTb11.v5.0800R		Accession number not found			
Tb11.v5.0800		pPOTv4	C	F	4CTb11.v5.0800F		Accession number not found			
Tb11.v5.0800		pPOTv4	C	R	4CTb11.v5.0800R		Accession number not found			
Tb11.v5.0801		pPOTv4	N	F	4NTb11.v5.0801F		Accession number not found			
Tb11.v5.0801		pPOTv4	N	R	4NTb11.v5.0801R		Accession number not found			
Tb11.v5.0801		pPOTv4	C	F	4CTb11.v5.0801F		Accession number not found			
Tb11.v5.0801		pPOTv4	C	R	4CTb11.v5.0801R		Accession number not found			
Tb11.v5.0802		pPOTv4	N	F	4NTb11.v5.0802F		Accession number not found			
Tb11.v5.0802		pPOTv4	N	R	4NTb11.v5.0802R		Accession number not found			
Tb11.v5.0802		pPOTv4	C	F	4CTb11.v5.0802F		Accession number not found			
Tb11.v5.0802		pPOTv4	C	R	4CTb11.v5.0802R		Accession number not found			
Tb11.v5.0803		pPOTv4	N	F	4NTb11.v5.0803F		Accession number not found			
Tb11.v5.0803		pPOTv4	N	R	4NTb11.v5.0803R		Accession number not found			
Tb11.v5.0803		pPOTv4	C	F	4CTb11.v5.0803F		Accession number not found			
Tb11.v5.0803		pPOTv4	C	R	4CTb11.v5.0803R		Accession number not found			
Tb11.v5.0804		pPOTv4	N	F	4NTb11.v5.0804F		Accession number not found			
Tb11.v5.0804		pPOTv4	N	R	4NTb11.v5.0804R		Accession number not found			
Tb11.v5.0804		pPOTv4	C	F	4CTb11.v5.0804F		Accession number not found			
Tb11.v5.0804		pPOTv4	C	R	4CTb11.v5.0804R		Accession number not found			
Tb11.v5.0805		pPOTv4	N	F	4NTb11.v5.0805F		Accession number not found			
Tb11.v5.0805		pPOTv4	N	R	4NTb11.v5.0805R		Accession number not found			
Tb11.v5.0805		pPOTv4	C	F	4CTb11.v5.0805F		Accession number not found			
Tb11.v5.0805		pPOTv4	C	R	4CTb11.v5.0805R		Accession number not found			
Tb11.v5.0806		pPOTv4	N	F	4NTb11.v5.0806F		Accession number not found			
Tb11.v5.0806		pPOTv4	N	R	4NTb11.v5.0806R		Accession number not found			
Tb11.v5.0806		pPOTv4	C	F	4CTb11.v5.0806F		Accession number not found			
Tb11.v5.0806		pPOTv4	C	R	4CTb11.v5.0806R		Accession number not found			
Tb11.v5.0807		pPOTv4	N	F	4NTb11.v5.0807F		Accession number not found			
Tb11.v5.0807		pPOTv4	N	R	4NTb11.v5.0807R		Accession number not found			
Tb11.v5.0807		pPOTv4	C	F	4CTb11.v5.0807F		Accession number not found			
Tb11.v5.0807		pPOTv4	C	R	4CTb11.v5.0807R		Accession number not found			
Tb11.v5.0808		pPOTv4	N	F	4NTb11.v5.0808F		Accession number not found			
Tb11.v5.0808		pPOTv4	N	R	4NTb11.v5.0808R		Accession number not found			
Tb11.v5.0808		pPOTv4	C	F	4CTb11.v5.0808F		Accession number not found			
Tb11.v5.0808		pPOTv4	C	R	4CTb11.v5.0808R		Accession number not found			
Tb11.v5.0809		pPOTv4	N	F	4NTb11.v5.0809F		Accession number not found			
Tb11.v5.0809		pPOTv4	N	R	4NTb11.v5.0809R		Accession number not found			
Tb11.v5.0809		pPOTv4	C	F	4CTb11.v5.0809F		Accession number not found			
Tb11.v5.0809		pPOTv4	C	R	4CTb11.v5.0809R		Accession number not found			
Tb11.v5.0810		pPOTv4	N	F	4NTb11.v5.0810F		Accession number not found			
Tb11.v5.0810		pPOTv4	N	R	4NTb11.v5.0810R		Accession number not found			
Tb11.v5.0810		pPOTv4	C	F	4CTb11.v5.0810F		Accession number not found			
Tb11.v5.0810		pPOTv4	C	R	4CTb11.v5.0810R		Accession number not found			
Tb11.v5.0811		pPOTv4	N	F	4NTb11.v5.0811F		Accession number not found			
Tb11.v5.0811		pPOTv4	N	R	4NTb11.v5.0811R		Accession number not found			
Tb11.v5.0811		pPOTv4	C	F	4CTb11.v5.0811F		Accession number not found			
Tb11.v5.0811		pPOTv4	C	R	4CTb11.v5.0811R		Accession number not found			
Tb11.v5.0812		pPOTv4	N	F	4NTb11.v5.0812F		Accession number not found			
Tb11.v5.0812		pPOTv4	N	R	4NTb11.v5.0812R		Accession number not found			
Tb11.v5.0812		pPOTv4	C	F	4CTb11.v5.0812F		Accession number not found			
Tb11.v5.0812		pPOTv4	C	R	4CTb11.v5.0812R		Accession number not found			
Tb11.v5.0813		pPOTv4	N	F	4NTb11.v5.0813F		Accession number not found			
Tb11.v5.0813		pPOTv4	N	R	4NTb11.v5.0813R		Accession number not found			
Tb11.v5.0813		pPOTv4	C	F	4CTb11.v5.0813F		Accession number not found			
Tb11.v5.0813		pPOTv4	C	R	4CTb11.v5.0813R		Accession number not found			
Tb11.v5.0814		pPOTv4	N	F	4NTb11.v5.0814F		Accession number not found			
Tb11.v5.0814		pPOTv4	N	R	4NTb11.v5.0814R		Accession number not found			
Tb11.v5.0814		pPOTv4	C	F	4CTb11.v5.0814F		Accession number not found			
Tb11.v5.0814		pPOTv4	C	R	4CTb11.v5.0814R		Accession number not found			
Tb11.v5.0815		pPOTv4	N	F	4NTb11.v5.0815F		Accession number not found			
Tb11.v5.0815		pPOTv4	N	R	4NTb11.v5.0815R		Accession number not found			
Tb11.v5.0815		pPOTv4	C	F	4CTb11.v5.0815F		Accession number not found			
Tb11.v5.0815		pPOTv4	C	R	4CTb11.v5.0815R		Accession number not found			
Tb11.v5.0816		pPOTv4	N	F	4NTb11.v5.0816F		Accession number not found			
Tb11.v5.0816		pPOTv4	N	R	4NTb11.v5.0816R		Accession number not found			
Tb11.v5.0816		pPOTv4	C	F	4CTb11.v5.0816F		Accession number not found			
Tb11.v5.0816		pPOTv4	C	R	4CTb11.v5.0816R		Accession number not found			
Tb11.v5.0817		pPOTv4	N	F	4NTb11.v5.0817F		Accession number not found			
Tb11.v5.0817		pPOTv4	N	R	4NTb11.v5.0817R		Accession number not found			
Tb11.v5.0817		pPOTv4	C	F	4CTb11.v5.0817F		Accession number not found			
Tb11.v5.0817		pPOTv4	C	R	4CTb11.v5.0817R		Accession number not found			
Tb11.v5.0818		pPOTv4	N	F	4NTb11.v5.0818F		Accession number not found			
Tb11.v5.0818		pPOTv4	N	R	4NTb11.v5.0818R		Accession number not found			
Tb11.v5.0818		pPOTv4	C	F	4CTb11.v5.0818F		Accession number not found			
Tb11.v5.0818		pPOTv4	C	R	4CTb11.v5.0818R		Accession number not found			
Tb11.v5.0819		pPOTv4	N	F	4NTb11.v5.0819F		Accession number not found			
Tb11.v5.0819		pPOTv4	N	R	4NTb11.v5.0819R		Accession number not found			
Tb11.v5.0819		pPOTv4	C	F	4CTb11.v5.0819F		Accession number not found			
Tb11.v5.0819		pPOTv4	C	R	4CTb11.v5.0819R		Accession number not found			
Tb11.v5.0820		pPOTv4	N	F	4NTb11.v5.0820F		Accession number not found			
Tb11.v5.0820		pPOTv4	N	R	4NTb11.v5.0820R		Accession number not found			
Tb11.v5.0820		pPOTv4	C	F	4CTb11.v5.0820F		Accession number not found			
Tb11.v5.0820		pPOTv4	C	R	4CTb11.v5.0820R		Accession number not found			
Tb11.v5.0821		pPOTv4	N	F	4NTb11.v5.0821F		Accession number not found			
Tb11.v5.0821		pPOTv4	N	R	4NTb11.v5.0821R		Accession number not found			
Tb11.v5.0821		pPOTv4	C	F	4CTb11.v5.0821F		Accession number not found			
Tb11.v5.0821		pPOTv4	C	R	4CTb11.v5.0821R		Accession number not found			
Tb11.v5.0822		pPOTv4	N	F	4NTb11.v5.0822F		Accession number not found			
Tb11.v5.0822		pPOTv4	N	R	4NTb11.v5.0822R		Accession number not found			
Tb11.v5.0822		pPOTv4	C	F	4CTb11.v5.0822F		Accession number not found			
Tb11.v5.0822		pPOTv4	C	R	4CTb11.v5.0822R		Accession number not found			
Tb11.v5.0823		pPOTv4	N	F	4NTb11.v5.0823F		Accession number not found			
Tb11.v5.0823		pPOTv4	N	R	4NTb11.v5.0823R		Accession number not found			
Tb11.v5.0823		pPOTv4	C	F	4CTb11.v5.0823F		Accession number not found			
Tb11.v5.0823		pPOTv4	C	R	4CTb11.v5.0823R		Accession number not found			
Tb11.v5.0824		pPOTv4	N	F	4NTb11.v5.0824F		Accession number not found			
Tb11.v5.0824		pPOTv4	N	R	4NTb11.v5.0824R		Accession number not found			
Tb11.v5.0824		pPOTv4	C	F	4CTb11.v5.0824F		Accession number not found			
Tb11.v5.0824		pPOTv4	C	R	4CTb11.v5.0824R		Accession number not found			
Tb11.v5.0825		pPOTv4	N	F	4NTb11.v5.0825F		Accession number not found			
Tb11.v5.0825		pPOTv4	N	R	4NTb11.v5.0825R		Accession number not found			
Tb11.v5.0825		pPOTv4	C	F	4CTb11.v5.0825F		Accession number not found			
Tb11.v5.0825		pPOTv4	C	R	4CTb11.v5.0825R		Accession number not found			
Tb11.v5.0826		pPOTv4	N	F	4NTb11.v5.0826F		Accession number not found			
Tb11.v5.0826		pPOTv4	N	R	4NTb11.v5.0826R		Accession number not found			
Tb11.v5.0826		pPOTv4	C	F	4CTb11.v5.0826F		Accession number not found			
Tb11.v5.0826		pPOTv4	C	R	4CTb11.v5.0826R		Accession number not found			
Tb11.v5.0827		pPOTv4	N	F	4NTb11.v5.0827F		Accession number not found			
Tb11.v5.0827		pPOTv4	N	R	4NTb11.v5.0827R		Accession number not found			
Tb11.v5.0827		pPOTv4	C	F	4CTb11.v5.0827F		Accession number not found			
Tb11.v5.0827		pPOTv4	C	R	4CTb11.v5.0827R		Accession number not found			
Tb11.v5.0828		pPOTv4	N	F	4NTb11.v5.0828F		Accession number not found			
Tb11.v5.0828		pPOTv4	N	R	4NTb11.v5.0828R		Accession number not found			
Tb11.v5.0828		pPOTv4	C	F	4CTb11.v5.0828F		Accession number not found			
Tb11.v5.0828		pPOTv4	C	R	4CTb11.v5.0828R		Accession number not found			
Tb11.v5.0829		pPOTv4	N	F	4NTb11.v5.0829F		Accession number not found			
Tb11.v5.0829		pPOTv4	N	R	4NTb11.v5.0829R		Accession number not found			
Tb11.v5.0829		pPOTv4	C	F	4CTb11.v5.0829F		Accession number not found			
Tb11.v5.0829		pPOTv4	C	R	4CTb11.v5.0829R		Accession number not found			
Tb11.v5.0830		pPOTv4	N	F	4NTb11.v5.0830F		Accession number not found			
Tb11.v5.0830		pPOTv4	N	R	4NTb11.v5.0830R		Accession number not found			
Tb11.v5.0830		pPOTv4	C	F	4CTb11.v5.0830F		Accession number not found			
Tb11.v5.0830		pPOTv4	C	R	4CTb11.v5.0830R		Accession number not found			
Tb11.v5.0831		pPOTv4	N	F	4NTb11.v5.0831F		Accession number not found			
Tb11.v5.0831		pPOTv4	N	R	4NTb11.v5.0831R		Accession number not found			
Tb11.v5.0831		pPOTv4	C	F	4CTb11.v5.0831F		Accession number not found			
Tb11.v5.0831		pPOTv4	C	R	4CTb11.v5.0831R		Accession number not found			
Tb11.v5.0832		pPOTv4	N	F	4NTb11.v5.0832F		Accession number not found			
Tb11.v5.0832		pPOTv4	N	R	4NTb11.v5.0832R		Accession number not found			
Tb11.v5.0832		pPOTv4	C	F	4CTb11.v5.0832F		Accession number not found			
Tb11.v5.0832		pPOTv4	C	R	4CTb11.v5.0832R		Accession number not found			
Tb11.v5.0833		pPOTv4	N	F	4NTb11.v5.0833F		Accession number not found			
Tb11.v5.0833		pPOTv4	N	R	4NTb11.v5.0833R		Accession number not found			
Tb11.v5.0833		pPOTv4	C	F	4CTb11.v5.0833F		Accession number not found			
Tb11.v5.0833		pPOTv4	C	R	4CTb11.v5.0833R		Accession number not found			
Tb11.v5.0834		pPOTv4	N	F	4NTb11.v5.0834F		Accession number not found			
Tb11.v5.0834		pPOTv4	N	R	4NTb11.v5.0834R		Accession number not found			
Tb11.v5.0834		pPOTv4	C	F	4CTb11.v5.0834F		Accession number not found			
Tb11.v5.0834		pPOTv4	C	R	4CTb11.v5.0834R		Accession number not found			
Tb11.v5.0835		pPOTv4	N	F	4NTb11.v5.0835F		Accession number not found			
Tb11.v5.0835		pPOTv4	N	R	4NTb11.v5.0835R		Accession number not found			
Tb11.v5.0835		pPOTv4	C	F	4CTb11.v5.0835F		Accession number not found			
Tb11.v5.0835		pPOTv4	C	R	4CTb11.v5.0835R		Accession number not found			
Tb11.v5.0836		pPOTv4	N	F	4NTb11.v5.0836F		Accession number not found			
Tb11.v5.0836		pPOTv4	N	R	4NTb11.v5.0836R		Accession number not found			
Tb11.v5.0836		pPOTv4	C	F	4CTb11.v5.0836F		Accession number not found			
Tb11.v5.0836		pPOTv4	C	R	4CTb11.v5.0836R		Accession number not found			
Tb11.v5.0837		pPOTv4	N	F	4NTb11.v5.0837F		Accession number not found			
Tb11.v5.0837		pPOTv4	N	R	4NTb11.v5.0837R		Accession number not found			
Tb11.v5.0837		pPOTv4	C	F	4CTb11.v5.0837F		Accession number not found			
Tb11.v5.0837		pPOTv4	C	R	4CTb11.v5.0837R		Accession number not found			
Tb11.v5.0838		pPOTv4	N	F	4NTb11.v5.0838F		Accession number not found			
Tb11.v5.0838		pPOTv4	N	R	4NTb11.v5.0838R		Accession number not found			
Tb11.v5.0838		pPOTv4	C	F	4CTb11.v5.0838F		Accession number not found			
Tb11.v5.0838		pPOTv4	C	R	4CTb11.v5.0838R		Accession number not found			
Tb11.v5.0839		pPOTv4	N	F	4NTb11.v5.0839F		Accession number not found			
Tb11.v5.0839		pPOTv4	N	R	4NTb11.v5.0839R		Accession number not found			
Tb11.v5.0839		pPOTv4	C	F	4CTb11.v5.0839F		Accession number not found			
Tb11.v5.0839		pPOTv4	C	R	4CTb11.v5.0839R		Accession number not found			
Tb11.v5.0840		pPOTv4	N	F	4NTb11.v5.0840F		Accession number not found			
Tb11.v5.0840		pPOTv4	N	R	4NTb11.v5.0840R		Accession number not found			
Tb11.v5.0840		pPOTv4	C	F	4CTb11.v5.0840F		Accession number not found			
Tb11.v5.0840		pPOTv4	C	R	4CTb11.v5.0840R		Accession number not found			
Tb11.v5.0841		pPOTv4	N	F	4NTb11.v5.0841F		Accession number not found			
Tb11.v5.0841		pPOTv4	N	R	4NTb11.v5.0841R		Accession number not found			
Tb11.v5.0841		pPOTv4	C	F	4CTb11.v5.0841F		Accession number not found			
Tb11.v5.0841		pPOTv4	C	R	4CTb11.v5.0841R		Accession number not found			
Tb11.v5.0842		pPOTv4	N	F	4NTb11.v5.0842F		Accession number not found			
Tb11.v5.0842		pPOTv4	N	R	4NTb11.v5.0842R		Accession number not found			
Tb11.v5.0842		pPOTv4	C	F	4CTb11.v5.0842F		Accession number not found			
Tb11.v5.0842		pPOTv4	C	R	4CTb11.v5.0842R		Accession number not found			
Tb11.v5.0843		pPOTv4	N	F	4NTb11.v5.0843F		Accession number not found			
Tb11.v5.0843		pPOTv4	N	R	4NTb11.v5.0843R		Accession number not found			
Tb11.v5.0843		pPOTv4	C	F	4CTb11.v5.0843F		Accession number not found			
Tb11.v5.0843		pPOTv4	C	R	4CTb11.v5.0843R		Accession number not found			
Tb11.v5.0844		pPOTv4	N	F	4NTb11.v5.0844F		Accession number not found			
Tb11.v5.0844		pPOTv4	N	R	4NTb11.v5.0844R		Accession number not found			
Tb11.v5.0844		pPOTv4	C	F	4CTb11.v5.0844F		Accession number not found			
Tb11.v5.0844		pPOTv4	C	R	4CTb11.v5.0844R		Accession number not found			
Tb11.v5.0845		pPOTv4	N	F	4NTb11.v5.0845F		Accession number not found			
Tb11.v5.0845		pPOTv4	N	R	4NTb11.v5.0845R		Accession number not found			
Tb11.v5.0845		pPOTv4	C	F	4CTb11.v5.0845F		Accession number not found			
Tb11.v5.0845		pPOTv4	C	R	4CTb11.v5.0845R		Accession number not found			
Tb11.v5.0846		pPOTv4	N	F	4NTb11.v5.0846F		Accession number not found			
Tb11.v5.0846		pPOTv4	N	R	4NTb11.v5.0846R		Accession number not found			
Tb11.v5.0846		pPOTv4	C	F	4CTb11.v5.0846F		Accession number not found			
Tb11.v5.0846		pPOTv4	C	R	4CTb11.v5.0846R		Accession number not found			
Tb11.v5.0847		pPOTv4	N	F	4NTb11.v5.0847F		Accession number not found			
Tb11.v5.0847		pPOTv4	N	R	4NTb11.v5.0847R		Accession number not found			
Tb11.v5.0847		pPOTv4	C	F	4CTb11.v5.0847F		Accession number not found			
Tb11.v5.0847		pPOTv4	C	R	4CTb11.v5.0847R		Accession number not found			
Tb11.v5.0848		pPOTv4	N	F	4NTb11.v5.0848F		Accession number not found			
Tb11.v5.0848		pPOTv4	N	R	4NTb11.v5.0848R		Accession number not found			
Tb11.v5.0848		pPOTv4	C	F	4CTb11.v5.0848F		Accession number not found			
Tb11.v5.0848		pPOTv4	C	R	4CTb11.v5.0848R		Accession number not found			
Tb11.v5.0849		pPOTv4	N	F	4NTb11.v5.0849F		Accession number not found			
Tb11.v5.0849		pPOTv4	N	R	4NTb11.v5.0849R		Accession number not found			
Tb11.v5.0849		pPOTv4	C	F	4CTb11.v5.0849F		Accession number not found			
Tb11.v5.0849		pPOTv4	C	R	4CTb11.v5.0849R		Accession number not found			
Tb11.v5.0851		pPOTv4	N	F	4NTb11.v5.0851F		Accession number not found			
Tb11.v5.0851		pPOTv4	N	R	4NTb11.v5.0851R		Accession number not found			
Tb11.v5.0851		pPOTv4	C	F	4CTb11.v5.0851F		Accession number not found			
Tb11.v5.0851		pPOTv4	C	R	4CTb11.v5.0851R		Accession number not found			
Tb11.v5.0852		pPOTv4	N	F	4NTb11.v5.0852F		Accession number not found			
Tb11.v5.0852		pPOTv4	N	R	4NTb11.v5.0852R		Accession number not found			
Tb11.v5.0852		pPOTv4	C	F	4CTb11.v5.0852F		Accession number not found			
Tb11.v5.0852		pPOTv4	C	R	4CTb11.v5.0852R		Accession number not found			
Tb11.v5.0853		pPOTv4	N	F	4NTb11.v5.0853F		Accession number not found			
Tb11.v5.0853		pPOTv4	N	R	4NTb11.v5.0853R		Accession number not found			
Tb11.v5.0853		pPOTv4	C	F	4CTb11.v5.0853F		Accession number not found			
Tb11.v5.0853		pPOTv4	C	R	4CTb11.v5.0853R		Accession number not found			
Tb11.v5.0854		pPOTv4	N	F	4NTb11.v5.0854F		Accession number not found			
Tb11.v5.0854		pPOTv4	N	R	4NTb11.v5.0854R		Accession number not found			
Tb11.v5.0854		pPOTv4	C	F	4CTb11.v5.0854F		Accession number not found			
Tb11.v5.0854		pPOTv4	C	R	4CTb11.v5.0854R		Accession number not found			
Tb11.v5.0855		pPOTv4	N	F	4NTb11.v5.0855F		Accession number not found			
Tb11.v5.0855		pPOTv4	N	R	4NTb11.v5.0855R		Accession number not found			
Tb11.v5.0855		pPOTv4	C	F	4CTb11.v5.0855F		Accession number not found			
Tb11.v5.0855		pPOTv4	C	R	4CTb11.v5.0855R		Accession number not found			
Tb11.v5.0856		pPOTv4	N	F	4NTb11.v5.0856F		Accession number not found			
Tb11.v5.0856		pPOTv4	N	R	4NTb11.v5.0856R		Accession number not found			
Tb11.v5.0856		pPOTv4	C	F	4CTb11.v5.0856F		Accession number not found			
Tb11.v5.0856		pPOTv4	C	R	4CTb11.v5.0856R		Accession number not found			
Tb11.v5.0857		pPOTv4	N	F	4NTb11.v5.0857F		Accession number not found			
Tb11.v5.0857		pPOTv4	N	R	4NTb11.v5.0857R		Accession number not found			
Tb11.v5.0857		pPOTv4	C	F	4CTb11.v5.0857F		Accession number not found			
Tb11.v5.0857		pPOTv4	C	R	4CTb11.v5.0857R		Accession number not found			
Tb11.v5.0858		pPOTv4	N	F	4NTb11.v5.0858F		Accession number not found			
Tb11.v5.0858		pPOTv4	N	R	4NTb11.v5.0858R		Accession number not found			
Tb11.v5.0858		pPOTv4	C	F	4CTb11.v5.0858F		Accession number not found			
Tb11.v5.0858		pPOTv4	C	R	4CTb11.v5.0858R		Accession number not found			
Tb11.v5.0859		pPOTv4	N	F	4NTb11.v5.0859F		Accession number not found			
Tb11.v5.0859		pPOTv4	N	R	4NTb11.v5.0859R		Accession number not found			
Tb11.v5.0859		pPOTv4	C	F	4CTb11.v5.0859F		Accession number not found			
Tb11.v5.0859		pPOTv4	C	R	4CTb11.v5.0859R		Accession number not found			
Tb11.v5.0860		pPOTv4	N	F	4NTb11.v5.0860F		Accession number not found			
Tb11.v5.0860		pPOTv4	N	R	4NTb11.v5.0860R		Accession number not found			
Tb11.v5.0860		pPOTv4	C	F	4CTb11.v5.0860F		Accession number not found			
Tb11.v5.0860		pPOTv4	C	R	4CTb11.v5.0860R		Accession number not found			
Tb11.v5.0861		pPOTv4	N	F	4NTb11.v5.0861F		Accession number not found			
Tb11.v5.0861		pPOTv4	N	R	4NTb11.v5.0861R		Accession number not found			
Tb11.v5.0861		pPOTv4	C	F	4CTb11.v5.0861F		Accession number not found			
Tb11.v5.0861		pPOTv4	C	R	4CTb11.v5.0861R		Accession number not found			
Tb11.v5.0862		pPOTv4	N	F	4NTb11.v5.0862F		Accession number not found			
Tb11.v5.0862		pPOTv4	N	R	4NTb11.v5.0862R		Accession number not found			
Tb11.v5.0862		pPOTv4	C	F	4CTb11.v5.0862F		Accession number not found			
Tb11.v5.0862		pPOTv4	C	R	4CTb11.v5.0862R		Accession number not found			
Tb11.v5.0863		pPOTv4	N	F	4NTb11.v5.0863F		Accession number not found			
Tb11.v5.0863		pPOTv4	N	R	4NTb11.v5.0863R		Accession number not found			
Tb11.v5.0863		pPOTv4	C	F	4CTb11.v5.0863F		Accession number not found			
Tb11.v5.0863		pPOTv4	C	R	4CTb11.v5.0863R		Accession number not found			
Tb11.v5.0864		pPOTv4	N	F	4NTb11.v5.0864F		Accession number not found			
Tb11.v5.0864		pPOTv4	N	R	4NTb11.v5.0864R		Accession number not found			
Tb11.v5.0864		pPOTv4	C	F	4CTb11.v5.0864F		Accession number not found			
Tb11.v5.0864		pPOTv4	C	R	4CTb11.v5.0864R		Accession number not found			
Tb11.v5.0865		pPOTv4	N	F	4NTb11.v5.0865F		Accession number not found			
Tb11.v5.0865		pPOTv4	N	R	4NTb11.v5.0865R		Accession number not found			
Tb11.v5.0865		pPOTv4	C	F	4CTb11.v5.0865F		Accession number not found			
Tb11.v5.0865		pPOTv4	C	R	4CTb11.v5.0865R		Accession number not found			
Tb11.v5.0866		pPOTv4	N	F	4NTb11.v5.0866F		Accession number not found			
Tb11.v5.0866		pPOTv4	N	R	4NTb11.v5.0866R		Accession number not found			
Tb11.v5.0866		pPOTv4	C	F	4CTb11.v5.0866F		Accession number not found			
Tb11.v5.0866		pPOTv4	C	R	4CTb11.v5.0866R		Accession number not found			
Tb11.v5.0867		pPOTv4	N	F	4NTb11.v5.0867F		Accession number not found			
Tb11.v5.0867		pPOTv4	N	R	4NTb11.v5.0867R		Accession number not found			
Tb11.v5.0867		pPOTv4	C	F	4CTb11.v5.0867F		Accession number not found			
Tb11.v5.0867		pPOTv4	C	R	4CTb11.v5.0867R		Accession number not found			
Tb11.v5.0868		pPOTv4	N	F	4NTb11.v5.0868F		Accession number not found			
Tb11.v5.0868		pPOTv4	N	R	4NTb11.v5.0868R		Accession number not found			
Tb11.v5.0868		pPOTv4	C	F	4CTb11.v5.0868F		Accession number not found			
Tb11.v5.0868		pPOTv4	C	R	4CTb11.v5.0868R		Accession number not found			
Tb11.v5.0869		pPOTv4	N	F	4NTb11.v5.0869F		Accession number not found			
Tb11.v5.0869		pPOTv4	N	R	4NTb11.v5.0869R		Accession number not found			
Tb11.v5.0869		pPOTv4	C	F	4CTb11.v5.0869F		Accession number not found			
Tb11.v5.0869		pPOTv4	C	R	4CTb11.v5.0869R		Accession number not found			
Tb11.v5.0870		pPOTv4	N	F	4NTb11.v5.0870F		Accession number not found			
Tb11.v5.0870		pPOTv4	N	R	4NTb11.v5.0870R		Accession number not found			
Tb11.v5.0870		pPOTv4	C	F	4CTb11.v5.0870F		Accession number not found			
Tb11.v5.0870		pPOTv4	C	R	4CTb11.v5.0870R		Accession number not found			
Tb11.v5.0871		pPOTv4	N	F	4NTb11.v5.0871F		Accession number not found			
Tb11.v5.0871		pPOTv4	N	R	4NTb11.v5.0871R		Accession number not found			
Tb11.v5.0871		pPOTv4	C	F	4CTb11.v5.0871F		Accession number not found			
Tb11.v5.0871		pPOTv4	C	R	4CTb11.v5.0871R		Accession number not found			
Tb11.v5.0872		pPOTv4	N	F	4NTb11.v5.0872F		Accession number not found			
Tb11.v5.0872		pPOTv4	N	R	4NTb11.v5.0872R		Accession number not found			
Tb11.v5.0872		pPOTv4	C	F	4CTb11.v5.0872F		Accession number not found			
Tb11.v5.0872		pPOTv4	C	R	4CTb11.v5.0872R		Accession number not found			
Tb11.v5.0873		pPOTv4	N	F	4NTb11.v5.0873F		Accession number not found			
Tb11.v5.0873		pPOTv4	N	R	4NTb11.v5.0873R		Accession number not found			
Tb11.v5.0873		pPOTv4	C	F	4CTb11.v5.0873F		Accession number not found			
Tb11.v5.0873		pPOTv4	C	R	4CTb11.v5.0873R		Accession number not found			
Tb11.v5.0874		pPOTv4	N	F	4NTb11.v5.0874F		Accession number not found			
Tb11.v5.0874		pPOTv4	N	R	4NTb11.v5.0874R		Accession number not found			
Tb11.v5.0874		pPOTv4	C	F	4CTb11.v5.0874F		Accession number not found			
Tb11.v5.0874		pPOTv4	C	R	4CTb11.v5.0874R		Accession number not found			
Tb11.v5.0875		pPOTv4	N	F	4NTb11.v5.0875F		Accession number not found			
Tb11.v5.0875		pPOTv4	N	R	4NTb11.v5.0875R		Accession number not found			
Tb11.v5.0875		pPOTv4	C	F	4CTb11.v5.0875F		Accession number not found			
Tb11.v5.0875		pPOTv4	C	R	4CTb11.v5.0875R		Accession number not found			
Tb11.v5.0876		pPOTv4	N	F	4NTb11.v5.0876F		Accession number not found			
Tb11.v5.0876		pPOTv4	N	R	4NTb11.v5.0876R		Accession number not found			
Tb11.v5.0876		pPOTv4	C	F	4CTb11.v5.0876F		Accession number not found			
Tb11.v5.0876		pPOTv4	C	R	4CTb11.v5.0876R		Accession number not found			
Tb11.v5.0877		pPOTv4	N	F	4NTb11.v5.0877F		Accession number not found			
Tb11.v5.0877		pPOTv4	N	R	4NTb11.v5.0877R		Accession number not found			
Tb11.v5.0877		pPOTv4	C	F	4CTb11.v5.0877F		Accession number not found			
Tb11.v5.0877		pPOTv4	C	R	4CTb11.v5.0877R		Accession number not found			
Tb11.v5.0878		pPOTv4	N	F	4NTb11.v5.0878F		Accession number not found			
Tb11.v5.0878		pPOTv4	N	R	4NTb11.v5.0878R		Accession number not found			
Tb11.v5.0878		pPOTv4	C	F	4CTb11.v5.0878F		Accession number not found			
Tb11.v5.0878		pPOTv4	C	R	4CTb11.v5.0878R		Accession number not found			
Tb11.v5.0880		pPOTv4	N	F	4NTb11.v5.0880F		Accession number not found			
Tb11.v5.0880		pPOTv4	N	R	4NTb11.v5.0880R		Accession number not found			
Tb11.v5.0880		pPOTv4	C	F	4CTb11.v5.0880F		Accession number not found			
Tb11.v5.0880		pPOTv4	C	R	4CTb11.v5.0880R		Accession number not found			
Tb11.v5.0881		pPOTv4	N	F	4NTb11.v5.0881F		Accession number not found			
Tb11.v5.0881		pPOTv4	N	R	4NTb11.v5.0881R		Accession number not found			
Tb11.v5.0881		pPOTv4	C	F	4CTb11.v5.0881F		Accession number not found			
Tb11.v5.0881		pPOTv4	C	R	4CTb11.v5.0881R		Accession number not found			
Tb11.v5.0882		pPOTv4	N	F	4NTb11.v5.0882F		Accession number not found			
Tb11.v5.0882		pPOTv4	N	R	4NTb11.v5.0882R		Accession number not found			
Tb11.v5.0882		pPOTv4	C	F	4CTb11.v5.0882F		Accession number not found			
Tb11.v5.0882		pPOTv4	C	R	4CTb11.v5.0882R		Accession number not found			
Tb11.v5.0883		pPOTv4	N	F	4NTb11.v5.0883F		Accession number not found			
Tb11.v5.0883		pPOTv4	N	R	4NTb11.v5.0883R		Accession number not found			
Tb11.v5.0883		pPOTv4	C	F	4CTb11.v5.0883F		Accession number not found			
Tb11.v5.0883		pPOTv4	C	R	4CTb11.v5.0883R		Accession number not found			
Tb11.v5.0884		pPOTv4	N	F	4NTb11.v5.0884F		Accession number not found			
Tb11.v5.0884		pPOTv4	N	R	4NTb11.v5.0884R		Accession number not found			
Tb11.v5.0884		pPOTv4	C	F	4CTb11.v5.0884F		Accession number not found			
Tb11.v5.0884		pPOTv4	C	R	4CTb11.v5.0884R		Accession number not found			
Tb11.v5.0885		pPOTv4	N	F	4NTb11.v5.0885F		Accession number not found			
Tb11.v5.0885		pPOTv4	N	R	4NTb11.v5.0885R		Accession number not found			
Tb11.v5.0885		pPOTv4	C	F	4CTb11.v5.0885F		Accession number not found			
Tb11.v5.0885		pPOTv4	C	R	4CTb11.v5.0885R		Accession number not found			
Tb11.v5.0886		pPOTv4	N	F	4NTb11.v5.0886F		Accession number not found			
Tb11.v5.0886		pPOTv4	N	R	4NTb11.v5.0886R		Accession number not found			
Tb11.v5.0886		pPOTv4	C	F	4CTb11.v5.0886F		Accession number not found			
Tb11.v5.0886		pPOTv4	C	R	4CTb11.v5.0886R		Accession number not found			
Tb11.v5.0887		pPOTv4	N	F	4NTb11.v5.0887F		Accession number not found			
Tb11.v5.0887		pPOTv4	N	R	4NTb11.v5.0887R		Accession number not found			
Tb11.v5.0887		pPOTv4	C	F	4CTb11.v5.0887F		Accession number not found			
Tb11.v5.0887		pPOTv4	C	R	4CTb11.v5.0887R		Accession number not found			
Tb11.v5.0888		pPOTv4	N	F	4NTb11.v5.0888F		Accession number not found			
Tb11.v5.0888		pPOTv4	N	R	4NTb11.v5.0888R		Accession number not found			
Tb11.v5.0888		pPOTv4	C	F	4CTb11.v5.0888F		Accession number not found			
Tb11.v5.0888		pPOTv4	C	R	4CTb11.v5.0888R		Accession number not found			
Tb11.v5.0889		pPOTv4	N	F	4NTb11.v5.0889F		Accession number not found			
Tb11.v5.0889		pPOTv4	N	R	4NTb11.v5.0889R		Accession number not found			
Tb11.v5.0889		pPOTv4	C	F	4CTb11.v5.0889F		Accession number not found			
Tb11.v5.0889		pPOTv4	C	R	4CTb11.v5.0889R		Accession number not found			
Tb11.v5.0890		pPOTv4	N	F	4NTb11.v5.0890F		Accession number not found			
Tb11.v5.0890		pPOTv4	N	R	4NTb11.v5.0890R		Accession number not found			
Tb11.v5.0890		pPOTv4	C	F	4CTb11.v5.0890F		Accession number not found			
Tb11.v5.0890		pPOTv4	C	R	4CTb11.v5.0890R		Accession number not found			
Tb11.v5.0891		pPOTv4	N	F	4NTb11.v5.0891F		Accession number not found			
Tb11.v5.0891		pPOTv4	N	R	4NTb11.v5.0891R		Accession number not found			
Tb11.v5.0891		pPOTv4	C	F	4CTb11.v5.0891F		Accession number not found			
Tb11.v5.0891		pPOTv4	C	R	4CTb11.v5.0891R		Accession number not found			
Tb11.v5.0892		pPOTv4	N	F	4NTb11.v5.0892F		Accession number not found			
Tb11.v5.0892		pPOTv4	N	R	4NTb11.v5.0892R		Accession number not found			
Tb11.v5.0892		pPOTv4	C	F	4CTb11.v5.0892F		Accession number not found			
Tb11.v5.0892		pPOTv4	C	R	4CTb11.v5.0892R		Accession number not found			
Tb11.v5.0893		pPOTv4	N	F	4NTb11.v5.0893F		Accession number not found			
Tb11.v5.0893		pPOTv4	N	R	4NTb11.v5.0893R		Accession number not found			
Tb11.v5.0893		pPOTv4	C	F	4CTb11.v5.0893F		Accession number not found			
Tb11.v5.0893		pPOTv4	C	R	4CTb11.v5.0893R		Accession number not found			
Tb11.v5.0894		pPOTv4	N	F	4NTb11.v5.0894F		Accession number not found			
Tb11.v5.0894		pPOTv4	N	R	4NTb11.v5.0894R		Accession number not found			
Tb11.v5.0894		pPOTv4	C	F	4CTb11.v5.0894F		Accession number not found			
Tb11.v5.0894		pPOTv4	C	R	4CTb11.v5.0894R		Accession number not found			
Tb11.v5.0895		pPOTv4	N	F	4NTb11.v5.0895F		Accession number not found			
Tb11.v5.0895		pPOTv4	N	R	4NTb11.v5.0895R		Accession number not found			
Tb11.v5.0895		pPOTv4	C	F	4CTb11.v5.0895F		Accession number not found			
Tb11.v5.0895		pPOTv4	C	R	4CTb11.v5.0895R		Accession number not found			
Tb11.v5.0896		pPOTv4	N	F	4NTb11.v5.0896F		Accession number not found			
Tb11.v5.0896		pPOTv4	N	R	4NTb11.v5.0896R		Accession number not found			
Tb11.v5.0896		pPOTv4	C	F	4CTb11.v5.0896F		Accession number not found			
Tb11.v5.0896		pPOTv4	C	R	4CTb11.v5.0896R		Accession number not found			
Tb11.v5.0897		pPOTv4	N	F	4NTb11.v5.0897F		Accession number not found			
Tb11.v5.0897		pPOTv4	N	R	4NTb11.v5.0897R		Accession number not found			
Tb11.v5.0897		pPOTv4	C	F	4CTb11.v5.0897F		Accession number not found			
Tb11.v5.0897		pPOTv4	C	R	4CTb11.v5.0897R		Accession number not found			
Tb11.v5.0898		pPOTv4	N	F	4NTb11.v5.0898F		Accession number not found			
Tb11.v5.0898		pPOTv4	N	R	4NTb11.v5.0898R		Accession number not found			
Tb11.v5.0898		pPOTv4	C	F	4CTb11.v5.0898F		Accession number not found			
Tb11.v5.0898		pPOTv4	C	R	4CTb11.v5.0898R		Accession number not found			
Tb11.v5.0899		pPOTv4	N	F	4NTb11.v5.0899F		Accession number not found			
Tb11.v5.0899		pPOTv4	N	R	4NTb11.v5.0899R		Accession number not found			
Tb11.v5.0899		pPOTv4	C	F	4CTb11.v5.0899F		Accession number not found			
Tb11.v5.0899		pPOTv4	C	R	4CTb11.v5.0899R		Accession number not found			
Tb11.v5.0900		pPOTv4	N	F	4NTb11.v5.0900F		Accession number not found			
Tb11.v5.0900		pPOTv4	N	R	4NTb11.v5.0900R		Accession number not found			
Tb11.v5.0900		pPOTv4	C	F	4CTb11.v5.0900F		Accession number not found			
Tb11.v5.0900		pPOTv4	C	R	4CTb11.v5.0900R		Accession number not found			
Tb11.v5.0901		pPOTv4	N	F	4NTb11.v5.0901F		Accession number not found			
Tb11.v5.0901		pPOTv4	N	R	4NTb11.v5.0901R		Accession number not found			
Tb11.v5.0901		pPOTv4	C	F	4CTb11.v5.0901F		Accession number not found			
Tb11.v5.0901		pPOTv4	C	R	4CTb11.v5.0901R		Accession number not found			
Tb11.v5.0902		pPOTv4	N	F	4NTb11.v5.0902F		Accession number not found			
Tb11.v5.0902		pPOTv4	N	R	4NTb11.v5.0902R		Accession number not found			
Tb11.v5.0902		pPOTv4	C	F	4CTb11.v5.0902F		Accession number not found			
Tb11.v5.0902		pPOTv4	C	R	4CTb11.v5.0902R		Accession number not found			
Tb11.v5.0903		pPOTv4	N	F	4NTb11.v5.0903F		Accession number not found			
Tb11.v5.0903		pPOTv4	N	R	4NTb11.v5.0903R		Accession number not found			
Tb11.v5.0903		pPOTv4	C	F	4CTb11.v5.0903F		Accession number not found			
Tb11.v5.0903		pPOTv4	C	R	4CTb11.v5.0903R		Accession number not found			
Tb11.v5.0904		pPOTv4	N	F	4NTb11.v5.0904F		Accession number not found			
Tb11.v5.0904		pPOTv4	N	R	4NTb11.v5.0904R		Accession number not found			
Tb11.v5.0904		pPOTv4	C	F	4CTb11.v5.0904F		Accession number not found			
Tb11.v5.0904		pPOTv4	C	R	4CTb11.v5.0904R		Accession number not found			
Tb11.v5.0905		pPOTv4	N	F	4NTb11.v5.0905F		Accession number not found			
Tb11.v5.0905		pPOTv4	N	R	4NTb11.v5.0905R		Accession number not found			
Tb11.v5.0905		pPOTv4	C	F	4CTb11.v5.0905F		Accession number not found			
Tb11.v5.0905		pPOTv4	C	R	4CTb11.v5.0905R		Accession number not found			
Tb11.v5.0907		pPOTv4	N	F	4NTb11.v5.0907F		Accession number not found			
Tb11.v5.0907		pPOTv4	N	R	4NTb11.v5.0907R		Accession number not found			
Tb11.v5.0907		pPOTv4	C	F	4CTb11.v5.0907F		Accession number not found			
Tb11.v5.0907		pPOTv4	C	R	4CTb11.v5.0907R		Accession number not found			
Tb11.v5.0908		pPOTv4	N	F	4NTb11.v5.0908F		Accession number not found			
Tb11.v5.0908		pPOTv4	N	R	4NTb11.v5.0908R		Accession number not found			
Tb11.v5.0908		pPOTv4	C	F	4CTb11.v5.0908F		Accession number not found			
Tb11.v5.0908		pPOTv4	C	R	4CTb11.v5.0908R		Accession number not found			
Tb11.v5.0909		pPOTv4	N	F	4NTb11.v5.0909F		Accession number not found			
Tb11.v5.0909		pPOTv4	N	R	4NTb11.v5.0909R		Accession number not found			
Tb11.v5.0909		pPOTv4	C	F	4CTb11.v5.0909F		Accession number not found			
Tb11.v5.0909		pPOTv4	C	R	4CTb11.v5.0909R		Accession number not found			
Tb11.v5.0911		pPOTv4	N	F	4NTb11.v5.0911F		Accession number not found			
Tb11.v5.0911		pPOTv4	N	R	4NTb11.v5.0911R		Accession number not found			
Tb11.v5.0911		pPOTv4	C	F	4CTb11.v5.0911F		Accession number not found			
Tb11.v5.0911		pPOTv4	C	R	4CTb11.v5.0911R		Accession number not found			
Tb11.v5.0912		pPOTv4	N	F	4NTb11.v5.0912F		Accession number not found			
Tb11.v5.0912		pPOTv4	N	R	4NTb11.v5.0912R		Accession number not found			
Tb11.v5.0912		pPOTv4	C	F	4CTb11.v5.0912F		Accession number not found			
Tb11.v5.0912		pPOTv4	C	R	4CTb11.v5.0912R		Accession number not found			
Tb11.v5.0913		pPOTv4	N	F	4NTb11.v5.0913F		Accession number not found			
Tb11.v5.0913		pPOTv4	N	R	4NTb11.v5.0913R		Accession number not found			
Tb11.v5.0913		pPOTv4	C	F	4CTb11.v5.0913F		Accession number not found			
Tb11.v5.0913		pPOTv4	C	R	4CTb11.v5.0913R		Accession number not found			
Tb11.v5.0915		pPOTv4	N	F	4NTb11.v5.0915F		Accession number not found			
Tb11.v5.0915		pPOTv4	N	R	4NTb11.v5.0915R		Accession number not found			
Tb11.v5.0915		pPOTv4	C	F	4CTb11.v5.0915F		Accession number not found			
Tb11.v5.0915		pPOTv4	C	R	4CTb11.v5.0915R		Accession number not found			
Tb11.v5.0916		pPOTv4	N	F	4NTb11.v5.0916F		Accession number not found			
Tb11.v5.0916		pPOTv4	N	R	4NTb11.v5.0916R		Accession number not found			
Tb11.v5.0916		pPOTv4	C	F	4CTb11.v5.0916F		Accession number not found			
Tb11.v5.0916		pPOTv4	C	R	4CTb11.v5.0916R		Accession number not found			
Tb11.v5.0917		pPOTv4	N	F	4NTb11.v5.0917F		Accession number not found			
Tb11.v5.0917		pPOTv4	N	R	4NTb11.v5.0917R		Accession number not found			
Tb11.v5.0917		pPOTv4	C	F	4CTb11.v5.0917F		Accession number not found			
Tb11.v5.0917		pPOTv4	C	R	4CTb11.v5.0917R		Accession number not found			
Tb11.v5.0918		pPOTv4	N	F	4NTb11.v5.0918F		Accession number not found			
Tb11.v5.0918		pPOTv4	N	R	4NTb11.v5.0918R		Accession number not found			
Tb11.v5.0918		pPOTv4	C	F	4CTb11.v5.0918F		Accession number not found			
Tb11.v5.0918		pPOTv4	C	R	4CTb11.v5.0918R		Accession number not found			
Tb11.v5.0919		pPOTv4	N	F	4NTb11.v5.0919F		Accession number not found			
Tb11.v5.0919		pPOTv4	N	R	4NTb11.v5.0919R		Accession number not found			
Tb11.v5.0919		pPOTv4	C	F	4CTb11.v5.0919F		Accession number not found			
Tb11.v5.0919		pPOTv4	C	R	4CTb11.v5.0919R		Accession number not found			
Tb11.v5.0921		pPOTv4	N	F	4NTb11.v5.0921F		Accession number not found			
Tb11.v5.0921		pPOTv4	N	R	4NTb11.v5.0921R		Accession number not found			
Tb11.v5.0921		pPOTv4	C	F	4CTb11.v5.0921F		Accession number not found			
Tb11.v5.0921		pPOTv4	C	R	4CTb11.v5.0921R		Accession number not found			
Tb11.v5.0922		pPOTv4	N	F	4NTb11.v5.0922F		Accession number not found			
Tb11.v5.0922		pPOTv4	N	R	4NTb11.v5.0922R		Accession number not found			
Tb11.v5.0922		pPOTv4	C	F	4CTb11.v5.0922F		Accession number not found			
Tb11.v5.0922		pPOTv4	C	R	4CTb11.v5.0922R		Accession number not found			
Tb11.v5.0923		pPOTv4	N	F	4NTb11.v5.0923F		Accession number not found			
Tb11.v5.0923		pPOTv4	N	R	4NTb11.v5.0923R		Accession number not found			
Tb11.v5.0923		pPOTv4	C	F	4CTb11.v5.0923F		Accession number not found			
Tb11.v5.0923		pPOTv4	C	R	4CTb11.v5.0923R		Accession number not found			
Tb11.v5.0924		pPOTv4	N	F	4NTb11.v5.0924F		Accession number not found			
Tb11.v5.0924		pPOTv4	N	R	4NTb11.v5.0924R		Accession number not found			
Tb11.v5.0924		pPOTv4	C	F	4CTb11.v5.0924F		Accession number not found			
Tb11.v5.0924		pPOTv4	C	R	4CTb11.v5.0924R		Accession number not found			
Tb11.v5.0925		pPOTv4	N	F	4NTb11.v5.0925F		Accession number not found			
Tb11.v5.0925		pPOTv4	N	R	4NTb11.v5.0925R		Accession number not found			
Tb11.v5.0925		pPOTv4	C	F	4CTb11.v5.0925F		Accession number not found			
Tb11.v5.0925		pPOTv4	C	R	4CTb11.v5.0925R		Accession number not found			
Tb11.v5.0926		pPOTv4	N	F	4NTb11.v5.0926F		Accession number not found			
Tb11.v5.0926		pPOTv4	N	R	4NTb11.v5.0926R		Accession number not found			
Tb11.v5.0926		pPOTv4	C	F	4CTb11.v5.0926F		Accession number not found			
Tb11.v5.0926		pPOTv4	C	R	4CTb11.v5.0926R		Accession number not found			
Tb11.v5.0927		pPOTv4	N	F	4NTb11.v5.0927F		Accession number not found			
Tb11.v5.0927		pPOTv4	N	R	4NTb11.v5.0927R		Accession number not found			
Tb11.v5.0927		pPOTv4	C	F	4CTb11.v5.0927F		Accession number not found			
Tb11.v5.0927		pPOTv4	C	R	4CTb11.v5.0927R		Accession number not found			
Tb11.v5.0928		pPOTv4	N	F	4NTb11.v5.0928F		Accession number not found			
Tb11.v5.0928		pPOTv4	N	R	4NTb11.v5.0928R		Accession number not found			
Tb11.v5.0928		pPOTv4	C	F	4CTb11.v5.0928F		Accession number not found			
Tb11.v5.0928		pPOTv4	C	R	4CTb11.v5.0928R		Accession number not found			
Tb11.v5.0930		pPOTv4	N	F	4NTb11.v5.0930F		Accession number not found			
Tb11.v5.0930		pPOTv4	N	R	4NTb11.v5.0930R		Accession number not found			
Tb11.v5.0930		pPOTv4	C	F	4CTb11.v5.0930F		Accession number not found			
Tb11.v5.0930		pPOTv4	C	R	4CTb11.v5.0930R		Accession number not found			
Tb11.v5.0931		pPOTv4	N	F	4NTb11.v5.0931F		Accession number not found			
Tb11.v5.0931		pPOTv4	N	R	4NTb11.v5.0931R		Accession number not found			
Tb11.v5.0931		pPOTv4	C	F	4CTb11.v5.0931F		Accession number not found			
Tb11.v5.0931		pPOTv4	C	R	4CTb11.v5.0931R		Accession number not found			
Tb11.v5.0932		pPOTv4	N	F	4NTb11.v5.0932F		Accession number not found			
Tb11.v5.0932		pPOTv4	N	R	4NTb11.v5.0932R		Accession number not found			
Tb11.v5.0932		pPOTv4	C	F	4CTb11.v5.0932F		Accession number not found			
Tb11.v5.0932		pPOTv4	C	R	4CTb11.v5.0932R		Accession number not found			
Tb11.v5.0933		pPOTv4	N	F	4NTb11.v5.0933F		Accession number not found			
Tb11.v5.0933		pPOTv4	N	R	4NTb11.v5.0933R		Accession number not found			
Tb11.v5.0933		pPOTv4	C	F	4CTb11.v5.0933F		Accession number not found			
Tb11.v5.0933		pPOTv4	C	R	4CTb11.v5.0933R		Accession number not found			
Tb11.v5.0934		pPOTv4	N	F	4NTb11.v5.0934F		Accession number not found			
Tb11.v5.0934		pPOTv4	N	R	4NTb11.v5.0934R		Accession number not found			
Tb11.v5.0934		pPOTv4	C	F	4CTb11.v5.0934F		Accession number not found			
Tb11.v5.0934		pPOTv4	C	R	4CTb11.v5.0934R		Accession number not found			
Tb11.v5.0935		pPOTv4	N	F	4NTb11.v5.0935F		Accession number not found			
Tb11.v5.0935		pPOTv4	N	R	4NTb11.v5.0935R		Accession number not found			
Tb11.v5.0935		pPOTv4	C	F	4CTb11.v5.0935F		Accession number not found			
Tb11.v5.0935		pPOTv4	C	R	4CTb11.v5.0935R		Accession number not found			
Tb11.v5.0938		pPOTv4	N	F	4NTb11.v5.0938F		Accession number not found			
Tb11.v5.0938		pPOTv4	N	R	4NTb11.v5.0938R		Accession number not found			
Tb11.v5.0938		pPOTv4	C	F	4CTb11.v5.0938F		Accession number not found			
Tb11.v5.0938		pPOTv4	C	R	4CTb11.v5.0938R		Accession number not found			
Tb11.v5.0939		pPOTv4	N	F	4NTb11.v5.0939F		Accession number not found			
Tb11.v5.0939		pPOTv4	N	R	4NTb11.v5.0939R		Accession number not found			
Tb11.v5.0939		pPOTv4	C	F	4CTb11.v5.0939F		Accession number not found			
Tb11.v5.0939		pPOTv4	C	R	4CTb11.v5.0939R		Accession number not found			
Tb11.v5.0940		pPOTv4	N	F	4NTb11.v5.0940F		Accession number not found			
Tb11.v5.0940		pPOTv4	N	R	4NTb11.v5.0940R		Accession number not found			
Tb11.v5.0940		pPOTv4	C	F	4CTb11.v5.0940F		Accession number not found			
Tb11.v5.0940		pPOTv4	C	R	4CTb11.v5.0940R		Accession number not found			
Tb11.v5.0942		pPOTv4	N	F	4NTb11.v5.0942F		Accession number not found			
Tb11.v5.0942		pPOTv4	N	R	4NTb11.v5.0942R		Accession number not found			
Tb11.v5.0942		pPOTv4	C	F	4CTb11.v5.0942F		Accession number not found			
Tb11.v5.0942		pPOTv4	C	R	4CTb11.v5.0942R		Accession number not found			
Tb11.v5.0945		pPOTv4	N	F	4NTb11.v5.0945F		Accession number not found			
Tb11.v5.0945		pPOTv4	N	R	4NTb11.v5.0945R		Accession number not found			
Tb11.v5.0945		pPOTv4	C	F	4CTb11.v5.0945F		Accession number not found			
Tb11.v5.0945		pPOTv4	C	R	4CTb11.v5.0945R		Accession number not found			
Tb11.v5.0946		pPOTv4	N	F	4NTb11.v5.0946F		Accession number not found			
Tb11.v5.0946		pPOTv4	N	R	4NTb11.v5.0946R		Accession number not found			
Tb11.v5.0946		pPOTv4	C	F	4CTb11.v5.0946F		Accession number not found			
Tb11.v5.0946		pPOTv4	C	R	4CTb11.v5.0946R		Accession number not found			
Tb11.v5.0947		pPOTv4	N	F	4NTb11.v5.0947F		Accession number not found			
Tb11.v5.0947		pPOTv4	N	R	4NTb11.v5.0947R		Accession number not found			
Tb11.v5.0947		pPOTv4	C	F	4CTb11.v5.0947F		Accession number not found			
Tb11.v5.0947		pPOTv4	C	R	4CTb11.v5.0947R		Accession number not found			
Tb11.v5.0948		pPOTv4	N	F	4NTb11.v5.0948F		Accession number not found			
Tb11.v5.0948		pPOTv4	N	R	4NTb11.v5.0948R		Accession number not found			
Tb11.v5.0948		pPOTv4	C	F	4CTb11.v5.0948F		Accession number not found			
Tb11.v5.0948		pPOTv4	C	R	4CTb11.v5.0948R		Accession number not found			
Tb11.v5.0949		pPOTv4	N	F	4NTb11.v5.0949F		Accession number not found			
Tb11.v5.0949		pPOTv4	N	R	4NTb11.v5.0949R		Accession number not found			
Tb11.v5.0949		pPOTv4	C	F	4CTb11.v5.0949F		Accession number not found			
Tb11.v5.0949		pPOTv4	C	R	4CTb11.v5.0949R		Accession number not found			
Tb11.v5.0950		pPOTv4	N	F	4NTb11.v5.0950F		Accession number not found			
Tb11.v5.0950		pPOTv4	N	R	4NTb11.v5.0950R		Accession number not found			
Tb11.v5.0950		pPOTv4	C	F	4CTb11.v5.0950F		Accession number not found			
Tb11.v5.0950		pPOTv4	C	R	4CTb11.v5.0950R		Accession number not found			
Tb11.v5.0951		pPOTv4	N	F	4NTb11.v5.0951F		Accession number not found			
Tb11.v5.0951		pPOTv4	N	R	4NTb11.v5.0951R		Accession number not found			
Tb11.v5.0951		pPOTv4	C	F	4CTb11.v5.0951F		Accession number not found			
Tb11.v5.0951		pPOTv4	C	R	4CTb11.v5.0951R		Accession number not found			
Tb11.v5.0952		pPOTv4	N	F	4NTb11.v5.0952F		Accession number not found			
Tb11.v5.0952		pPOTv4	N	R	4NTb11.v5.0952R		Accession number not found			
Tb11.v5.0952		pPOTv4	C	F	4CTb11.v5.0952F		Accession number not found			
Tb11.v5.0952		pPOTv4	C	R	4CTb11.v5.0952R		Accession number not found			
Tb11.v5.0953		pPOTv4	N	F	4NTb11.v5.0953F		Accession number not found			
Tb11.v5.0953		pPOTv4	N	R	4NTb11.v5.0953R		Accession number not found			
Tb11.v5.0953		pPOTv4	C	F	4CTb11.v5.0953F		Accession number not found			
Tb11.v5.0953		pPOTv4	C	R	4CTb11.v5.0953R		Accession number not found			
Tb11.v5.0954		pPOTv4	N	F	4NTb11.v5.0954F		Accession number not found			
Tb11.v5.0954		pPOTv4	N	R	4NTb11.v5.0954R		Accession number not found			
Tb11.v5.0954		pPOTv4	C	F	4CTb11.v5.0954F		Accession number not found			
Tb11.v5.0954		pPOTv4	C	R	4CTb11.v5.0954R		Accession number not found			
Tb11.v5.0955		pPOTv4	N	F	4NTb11.v5.0955F		Accession number not found			
Tb11.v5.0955		pPOTv4	N	R	4NTb11.v5.0955R		Accession number not found			
Tb11.v5.0955		pPOTv4	C	F	4CTb11.v5.0955F		Accession number not found			
Tb11.v5.0955		pPOTv4	C	R	4CTb11.v5.0955R		Accession number not found			
Tb11.v5.0956		pPOTv4	N	F	4NTb11.v5.0956F		Accession number not found			
Tb11.v5.0956		pPOTv4	N	R	4NTb11.v5.0956R		Accession number not found			
Tb11.v5.0956		pPOTv4	C	F	4CTb11.v5.0956F		Accession number not found			
Tb11.v5.0956		pPOTv4	C	R	4CTb11.v5.0956R		Accession number not found			
Tb11.v5.0958		pPOTv4	N	F	4NTb11.v5.0958F		Accession number not found			
Tb11.v5.0958		pPOTv4	N	R	4NTb11.v5.0958R		Accession number not found			
Tb11.v5.0958		pPOTv4	C	F	4CTb11.v5.0958F		Accession number not found			
Tb11.v5.0958		pPOTv4	C	R	4CTb11.v5.0958R		Accession number not found			
Tb11.v5.0959		pPOTv4	N	F	4NTb11.v5.0959F		Accession number not found			
Tb11.v5.0959		pPOTv4	N	R	4NTb11.v5.0959R		Accession number not found			
Tb11.v5.0959		pPOTv4	C	F	4CTb11.v5.0959F		Accession number not found			
Tb11.v5.0959		pPOTv4	C	R	4CTb11.v5.0959R		Accession number not found			
Tb11.v5.0960		pPOTv4	N	F	4NTb11.v5.0960F		Accession number not found			
Tb11.v5.0960		pPOTv4	N	R	4NTb11.v5.0960R		Accession number not found			
Tb11.v5.0960		pPOTv4	C	F	4CTb11.v5.0960F		Accession number not found			
Tb11.v5.0960		pPOTv4	C	R	4CTb11.v5.0960R		Accession number not found			
Tb11.v5.0961		pPOTv4	N	F	4NTb11.v5.0961F		Accession number not found			
Tb11.v5.0961		pPOTv4	N	R	4NTb11.v5.0961R		Accession number not found			
Tb11.v5.0961		pPOTv4	C	F	4CTb11.v5.0961F		Accession number not found			
Tb11.v5.0961		pPOTv4	C	R	4CTb11.v5.0961R		Accession number not found			
Tb11.v5.0962		pPOTv4	N	F	4NTb11.v5.0962F		Accession number not found			
Tb11.v5.0962		pPOTv4	N	R	4NTb11.v5.0962R		Accession number not found			
Tb11.v5.0962		pPOTv4	C	F	4CTb11.v5.0962F		Accession number not found			
Tb11.v5.0962		pPOTv4	C	R	4CTb11.v5.0962R		Accession number not found			
Tb11.v5.0963		pPOTv4	N	F	4NTb11.v5.0963F		Accession number not found			
Tb11.v5.0963		pPOTv4	N	R	4NTb11.v5.0963R		Accession number not found			
Tb11.v5.0963		pPOTv4	C	F	4CTb11.v5.0963F		Accession number not found			
Tb11.v5.0963		pPOTv4	C	R	4CTb11.v5.0963R		Accession number not found			
Tb11.v5.0964		pPOTv4	N	F	4NTb11.v5.0964F		Accession number not found			
Tb11.v5.0964		pPOTv4	N	R	4NTb11.v5.0964R		Accession number not found			
Tb11.v5.0964		pPOTv4	C	F	4CTb11.v5.0964F		Accession number not found			
Tb11.v5.0964		pPOTv4	C	R	4CTb11.v5.0964R		Accession number not found			
Tb11.v5.0965		pPOTv4	N	F	4NTb11.v5.0965F		Accession number not found			
Tb11.v5.0965		pPOTv4	N	R	4NTb11.v5.0965R		Accession number not found			
Tb11.v5.0965		pPOTv4	C	F	4CTb11.v5.0965F		Accession number not found			
Tb11.v5.0965		pPOTv4	C	R	4CTb11.v5.0965R		Accession number not found
[truncated: 5,324,423 more chars]
