# Supplementary material for: A toolkit enabling efficient, scalable and reproducible gene tagging in trypanosomatids
Source: Open Biol. 2015 Jan 7;5(1):140197. doi: 10.1098/rsob.140197 (PMC4313374; doi:10.1098/rsob.140197)
Supplement: Supplementary data [file rsob140197supp1.zip › Supplementary data/tagit1.0/All927Genesv4.txt]

Accession number	PCR template #	Tag terminus
13J1.15	4	B
13J3.02	4	B
13J3.03	4	B
13J3.05	4	B
13J3.06	4	B
13J3.08	4	B
13J3.09	4	B
13J3.10	4	B
13J3.11	4	B
13J3.12	4	B
13J3.14	4	B
13J3.17	4	B
H25N7.01	4	B
H25N7.03	4	B
H25N7.04	4	B
H25N7.05	4	B
H25N7.06	4	B
H25N7.07	4	B
H25N7.09	4	B
H25N7.10	4	B
H25N7.12	4	B
H25N7.14	4	B
H25N7.15	4	B
H25N7.18	4	B
H25N7.19	4	B
H25N7.20	4	B
H25N7.21	4	B
H25N7.22	4	B
H25N7.23	4	B
H25N7.24	4	B
H25N7.25	4	B
H25N7.26	4	B
H25N7.27	4	B
H25N7.28	4	B
H25N7.29	4	B
H25N7.30	4	B
H25N7.31	4	B
H25N7.33	4	B
N19B2.010	4	B
N19B2.015	4	B
N19B2.025	4	B
N19B2.030	4	B
N19B2.035	4	B
N19B2.040	4	B
N19B2.065	4	B
N19B2.080	4	B
N19B2.085	4	B
N19B2.100	4	B
N19B2.105	4	B
N19B2.115	4	B
N19B2.130	4	B
N19B2.135	4	B
N19B2.150	4	B
N19B2.155	4	B
N19B2.160	4	B
N19B2.165	4	B
N19B2.170	4	B
N19B2.185	4	B
N19B2.190	4	B
N19B2.195	4	B
Tb04.24M18.150	4	B
Tb04.3I12.100	4	B
Tb05.30F7.410	4	B
Tb05.5K5.10	4	B
Tb05.5K5.100	4	B
Tb05.5K5.110	4	B
Tb05.5K5.120	4	B
Tb05.5K5.130	4	B
Tb05.5K5.140	4	B
Tb05.5K5.150	4	B
Tb05.5K5.160	4	B
Tb05.5K5.170	4	B
Tb05.5K5.180	4	B
Tb05.5K5.190	4	B
Tb05.5K5.20	4	B
Tb05.5K5.200	4	B
Tb05.5K5.210	4	B
Tb05.5K5.220	4	B
Tb05.5K5.240	4	B
Tb05.5K5.250	4	B
Tb05.5K5.260	4	B
Tb05.5K5.290	4	B
Tb05.5K5.30	4	B
Tb05.5K5.320	4	B
Tb05.5K5.40	4	B
Tb05.5K5.430	4	B
Tb05.5K5.50	4	B
Tb05.5K5.530	4	B
Tb05.5K5.60	4	B
Tb05.5K5.70	4	B
Tb05.5K5.80	4	B
Tb05.5K5.90	4	B
Tb06.3A7.270	4	B
Tb06.3A7.960	4	B
Tb07.11L3.100	4	B
Tb07.11L3.90	4	B
Tb07.26A24.210	4	B
Tb08.27P2.110	4	B
Tb08.27P2.140	4	B
Tb08.27P2.220	4	B
Tb08.27P2.240	4	B
Tb08.27P2.260	4	B
Tb08.27P2.290	4	B
Tb08.27P2.460	4	B
Tb08.27P2.50	4	B
Tb08.27P2.60	4	B
Tb08.27P2.670	4	B
Tb08.27P2.70	4	B
Tb08.27P2.80	4	B
Tb08.27P2.90	4	B
Tb09.v4.0009	4	B
Tb09.v4.0011	4	B
Tb09.v4.0012	4	B
Tb09.v4.0013	4	B
Tb09.v4.0014	4	B
Tb09.v4.0015	4	B
Tb09.v4.0016	4	B
Tb09.v4.0017	4	B
Tb09.v4.0018	4	B
Tb09.v4.0019	4	B
Tb09.v4.0020	4	B
Tb09.v4.0023	4	B
Tb09.v4.0026	4	B
Tb09.v4.0030	4	B
Tb09.v4.0031	4	B
Tb09.v4.0050	4	B
Tb09.v4.0051	4	B
Tb09.v4.0053	4	B
Tb09.v4.0058	4	B
Tb09.v4.0059	4	B
Tb09.v4.0060	4	B
Tb09.v4.0064	4	B
Tb09.v4.0065	4	B
Tb09.v4.0066	4	B
Tb09.v4.0073	4	B
Tb09.v4.0077	4	B
Tb09.v4.0080	4	B
Tb09.v4.0086	4	B
Tb09.v4.0088	4	B
Tb09.v4.0102	4	B
Tb09.v4.0105	4	B
Tb09.v4.0106	4	B
Tb09.v4.0107	4	B
Tb09.v4.0109	4	B
Tb09.v4.0110	4	B
Tb09.v4.0113	4	B
Tb09.v4.0114	4	B
Tb09.v4.0124	4	B
Tb09.v4.0136	4	B
Tb09.v4.0142	4	B
Tb09.v4.0146	4	B
Tb09.v4.0147	4	B
Tb09.v4.0148	4	B
Tb09.v4.0149	4	B
Tb09.v4.0151	4	B
Tb09.v4.0152	4	B
Tb09.v4.0153	4	B
Tb09.v4.0166	4	B
Tb09.v4.0177	4	B
Tb09.v4.0185	4	B
Tb09.v4.0191	4	B
Tb09.v4.0192	4	B
Tb09.v4.0202	4	B
Tb10.v4.0032	4	B
Tb10.v4.0033	4	B
Tb10.v4.0034	4	B
Tb10.v4.0035	4	B
Tb10.v4.0036	4	B
Tb10.v4.0037	4	B
Tb10.v4.0038	4	B
Tb10.v4.0039	4	B
Tb10.v4.0040	4	B
Tb10.v4.0041	4	B
Tb10.v4.0042	4	B
Tb10.v4.0043	4	B
Tb10.v4.0044	4	B
Tb10.v4.0045	4	B
Tb10.v4.0046	4	B
Tb10.v4.0049	4	B
Tb10.v4.0050	4	B
Tb10.v4.0051	4	B
Tb10.v4.0052	4	B
Tb10.v4.0053	4	B
Tb10.v4.0054	4	B
Tb10.v4.0056	4	B
Tb10.v4.0058	4	B
Tb10.v4.0065	4	B
Tb10.v4.0070	4	B
Tb10.v4.0078	4	B
Tb10.v4.0082	4	B
Tb10.v4.0088	4	B
Tb10.v4.0089	4	B
Tb10.v4.0095	4	B
Tb10.v4.0096	4	B
Tb10.v4.0099	4	B
Tb10.v4.0100	4	B
Tb10.v4.0107	4	B
Tb10.v4.0117	4	B
Tb10.v4.0122	4	B
Tb10.v4.0128	4	B
Tb10.v4.0130	4	B
Tb10.v4.0131	4	B
Tb10.v4.0132	4	B
Tb10.v4.0134	4	B
Tb10.v4.0135	4	B
Tb10.v4.0139	4	B
Tb10.v4.0142	4	B
Tb10.v4.0145	4	B
Tb10.v4.0152	4	B
Tb10.v4.0159	4	B
Tb10.v4.0163	4	B
Tb10.v4.0178	4	B
Tb10.v4.0188	4	B
Tb10.v4.0189	4	B
Tb10.v4.0194	4	B
Tb10.v4.0195	4	B
Tb10.v4.0196	4	B
Tb10.v4.0200	4	B
Tb10.v4.0209	4	B
Tb10.v4.0211	4	B
Tb10.v4.0213	4	B
Tb10.v4.0215	4	B
Tb10.v4.0217	4	B
Tb10.v4.0218	4	B
Tb10.v4.0221	4	B
Tb10.v4.0245	4	B
Tb10.v4.0246	4	B
Tb10.v4.0247	4	B
Tb10.v4.0248	4	B
Tb10.v4.0249	4	B
Tb10.v4.0257	4	B
Tb10.v4.0258	4	B
Tb10.v4.0259	4	B
Tb10.v4.0263	4	B
Tb11.0060	4	B
Tb11.0070	4	B
Tb11.0080	4	B
Tb11.01.1680.v5	4	B
Tb11.01.2730	4	B
Tb11.01.6240	4	B
Tb11.01.6241	4	B
Tb11.01.6250	4	B
Tb11.01.6251	4	B
Tb11.0110	4	B
Tb11.0170	4	B
Tb11.02.5050b	4	B
Tb11.02.5060b	4	B
Tb11.02.5070b	4	B
Tb11.02.5080b	4	B
Tb11.02.5100b	4	B
Tb11.02.5105	4	B
Tb11.02.5105b	4	B
Tb11.02.5110b	4	B
Tb11.02.5120b	4	B
Tb11.02.5360	4	B
Tb11.02.5360b	4	B
Tb11.02.5370	4	B
Tb11.02.5370b	4	B
Tb11.02.5380	4	B
Tb11.02.5380b	4	B
Tb11.02.5390	4	B
Tb11.02.5390b	4	B
Tb11.02.5400	4	B
Tb11.02.5400b	4	B
Tb11.02.5410	4	B
Tb11.02.5410b	4	B
Tb11.02.5420	4	B
Tb11.02.5420b	4	B
Tb11.02.5430	4	B
Tb11.02.5430b	4	B
Tb11.02.5440	4	B
Tb11.02.5440b	4	B
Tb11.0230	4	B
Tb11.0290	4	B
Tb11.0300	4	B
Tb11.0310	4	B
Tb11.0320	4	B
Tb11.0330	4	B
Tb11.0340	4	B
Tb11.0350	4	B
Tb11.0360	4	B
Tb11.0370	4	B
Tb11.0380	4	B
Tb11.0390	4	B
Tb11.0400	4	B
Tb11.0410	4	B
Tb11.0420	4	B
Tb11.0430	4	B
Tb11.0440	4	B
Tb11.0450	4	B
Tb11.0460	4	B
Tb11.0470	4	B
Tb11.0480	4	B
Tb11.0520	4	B
Tb11.0530	4	B
Tb11.0540	4	B
Tb11.0550	4	B
Tb11.0560	4	B
Tb11.0590	4	B
Tb11.0610	4	B
Tb11.0660	4	B
Tb11.0670	4	B
Tb11.0680	4	B
Tb11.0710	4	B
Tb11.0730	4	B
Tb11.0740	4	B
Tb11.0750	4	B
Tb11.0760	4	B
Tb11.0770	4	B
Tb11.0780	4	B
Tb11.0790	4	B
Tb11.0800	4	B
Tb11.0810	4	B
Tb11.0840	4	B
Tb11.0845	4	B
Tb11.0850	4	B
Tb11.0860	4	B
Tb11.0870	4	B
Tb11.0880	4	B
Tb11.0890	4	B
Tb11.0910	4	B
Tb11.0980	4	B
Tb11.1000	4	B
Tb11.1020	4	B
Tb11.1040	4	B
Tb11.1130	4	B
Tb11.1160	4	B
Tb11.1190	4	B
Tb11.1200	4	B
Tb11.1210	4	B
Tb11.1220	4	B
Tb11.1230	4	B
Tb11.1240	4	B
Tb11.1270	4	B
Tb11.1280	4	B
Tb11.1290	4	B
Tb11.1300	4	B
Tb11.1310	4	B
Tb11.1320	4	B
Tb11.1330	4	B
Tb11.1340	4	B
Tb11.1350	4	B
Tb11.1360	4	B
Tb11.1370	4	B
Tb11.1380	4	B
Tb11.1390	4	B
Tb11.1410	4	B
Tb11.1420	4	B
Tb11.1450	4	B
Tb11.1451	4	B
Tb11.1480	4	B
Tb11.1490	4	B
Tb11.1520	4	B
Tb11.1540	4	B
Tb11.1550	4	B
Tb11.1670	4	B
Tb11.1680	4	B
Tb11.1720	4	B
Tb11.1740	4	B
Tb11.1750	4	B
Tb11.1760	4	B
Tb11.1770	4	B
Tb11.v5.0112	4	B
Tb11.v5.0113	4	B
Tb11.v5.0115	4	B
Tb11.v5.0116	4	B
Tb11.v5.0118	4	B
Tb11.v5.0120	4	B
Tb11.v5.0121	4	B
Tb11.v5.0125	4	B
Tb11.v5.0126	4	B
Tb11.v5.0127	4	B
Tb11.v5.0128	4	B
Tb11.v5.0129	4	B
Tb11.v5.0131	4	B
Tb11.v5.0136	4	B
Tb11.v5.0137	4	B
Tb11.v5.0138	4	B
Tb11.v5.0139	4	B
Tb11.v5.0143	4	B
Tb11.v5.0144	4	B
Tb11.v5.0145	4	B
Tb11.v5.0146	4	B
Tb11.v5.0147	4	B
Tb11.v5.0148	4	B
Tb11.v5.0149	4	B
Tb11.v5.0150	4	B
Tb11.v5.0151	4	B
Tb11.v5.0152	4	B
Tb11.v5.0153	4	B
Tb11.v5.0154	4	B
Tb11.v5.0155	4	B
Tb11.v5.0156	4	B
Tb11.v5.0157	4	B
Tb11.v5.0158	4	B
Tb11.v5.0159	4	B
Tb11.v5.0160	4	B
Tb11.v5.0161	4	B
Tb11.v5.0162	4	B
Tb11.v5.0163	4	B
Tb11.v5.0164	4	B
Tb11.v5.0165	4	B
Tb11.v5.0166	4	B
Tb11.v5.0167	4	B
Tb11.v5.0168	4	B
Tb11.v5.0169	4	B
Tb11.v5.0170	4	B
Tb11.v5.0171	4	B
Tb11.v5.0172	4	B
Tb11.v5.0173	4	B
Tb11.v5.0174	4	B
Tb11.v5.0175	4	B
Tb11.v5.0176	4	B
Tb11.v5.0177	4	B
Tb11.v5.0178	4	B
Tb11.v5.0179	4	B
Tb11.v5.0180	4	B
Tb11.v5.0181	4	B
Tb11.v5.0182	4	B
Tb11.v5.0183	4	B
Tb11.v5.0184	4	B
Tb11.v5.0185	4	B
Tb11.v5.0186	4	B
Tb11.v5.0187	4	B
Tb11.v5.0188	4	B
Tb11.v5.0189	4	B
Tb11.v5.0190	4	B
Tb11.v5.0191	4	B
Tb11.v5.0192	4	B
Tb11.v5.0193	4	B
Tb11.v5.0194	4	B
Tb11.v5.0195	4	B
Tb11.v5.0196	4	B
Tb11.v5.0197	4	B
Tb11.v5.0198	4	B
Tb11.v5.0199	4	B
Tb11.v5.0200	4	B
Tb11.v5.0201	4	B
Tb11.v5.0202	4	B
Tb11.v5.0203	4	B
Tb11.v5.0204	4	B
Tb11.v5.0205	4	B
Tb11.v5.0206	4	B
Tb11.v5.0207	4	B
Tb11.v5.0208	4	B
Tb11.v5.0209	4	B
Tb11.v5.0210	4	B
Tb11.v5.0211	4	B
Tb11.v5.0212	4	B
Tb11.v5.0213	4	B
Tb11.v5.0214	4	B
Tb11.v5.0215	4	B
Tb11.v5.0216	4	B
Tb11.v5.0217	4	B
Tb11.v5.0218	4	B
Tb11.v5.0219	4	B
Tb11.v5.0220	4	B
Tb11.v5.0221	4	B
Tb11.v5.0222	4	B
Tb11.v5.0223	4	B
Tb11.v5.0224	4	B
Tb11.v5.0225	4	B
Tb11.v5.0226	4	B
Tb11.v5.0227	4	B
Tb11.v5.0228	4	B
Tb11.v5.0229	4	B
Tb11.v5.0230	4	B
Tb11.v5.0231	4	B
Tb11.v5.0232	4	B
Tb11.v5.0233	4	B
Tb11.v5.0234	4	B
Tb11.v5.0235	4	B
Tb11.v5.0236	4	B
Tb11.v5.0237	4	B
Tb11.v5.0238	4	B
Tb11.v5.0239	4	B
Tb11.v5.0240	4	B
Tb11.v5.0241	4	B
Tb11.v5.0242	4	B
Tb11.v5.0243	4	B
Tb11.v5.0244	4	B
Tb11.v5.0245	4	B
Tb11.v5.0246	4	B
Tb11.v5.0247	4	B
Tb11.v5.0248	4	B
Tb11.v5.0249	4	B
Tb11.v5.0250	4	B
Tb11.v5.0251	4	B
Tb11.v5.0252	4	B
Tb11.v5.0253	4	B
Tb11.v5.0254	4	B
Tb11.v5.0255	4	B
Tb11.v5.0256	4	B
Tb11.v5.0257	4	B
Tb11.v5.0258	4	B
Tb11.v5.0259	4	B
Tb11.v5.0260	4	B
Tb11.v5.0261	4	B
Tb11.v5.0262	4	B
Tb11.v5.0263	4	B
Tb11.v5.0264	4	B
Tb11.v5.0265	4	B
Tb11.v5.0266	4	B
Tb11.v5.0267	4	B
Tb11.v5.0268	4	B
Tb11.v5.0269	4	B
Tb11.v5.0270	4	B
Tb11.v5.0271	4	B
Tb11.v5.0272	4	B
Tb11.v5.0273	4	B
Tb11.v5.0274	4	B
Tb11.v5.0275	4	B
Tb11.v5.0276	4	B
Tb11.v5.0277	4	B
Tb11.v5.0278	4	B
Tb11.v5.0279	4	B
Tb11.v5.0280	4	B
Tb11.v5.0281	4	B
Tb11.v5.0282	4	B
Tb11.v5.0284	4	B
Tb11.v5.0285	4	B
Tb11.v5.0286	4	B
Tb11.v5.0287	4	B
Tb11.v5.0288	4	B
Tb11.v5.0289	4	B
Tb11.v5.0290	4	B
Tb11.v5.0291	4	B
Tb11.v5.0292	4	B
Tb11.v5.0294	4	B
Tb11.v5.0295	4	B
Tb11.v5.0296	4	B
Tb11.v5.0297	4	B
Tb11.v5.0298	4	B
Tb11.v5.0299	4	B
Tb11.v5.0301	4	B
Tb11.v5.0302	4	B
Tb11.v5.0303	4	B
Tb11.v5.0304	4	B
Tb11.v5.0305	4	B
Tb11.v5.0306	4	B
Tb11.v5.0307	4	B
Tb11.v5.0308	4	B
Tb11.v5.0309	4	B
Tb11.v5.0310	4	B
Tb11.v5.0311	4	B
Tb11.v5.0312	4	B
Tb11.v5.0313	4	B
Tb11.v5.0315	4	B
Tb11.v5.0316	4	B
Tb11.v5.0317	4	B
Tb11.v5.0318	4	B
Tb11.v5.0319	4	B
Tb11.v5.0320	4	B
Tb11.v5.0321	4	B
Tb11.v5.0322	4	B
Tb11.v5.0323	4	B
Tb11.v5.0325	4	B
Tb11.v5.0326	4	B
Tb11.v5.0328	4	B
Tb11.v5.0330	4	B
Tb11.v5.0331	4	B
Tb11.v5.0332	4	B
Tb11.v5.0333	4	B
Tb11.v5.0337	4	B
Tb11.v5.0338	4	B
Tb11.v5.0339	4	B
Tb11.v5.0340	4	B
Tb11.v5.0341	4	B
Tb11.v5.0342	4	B
Tb11.v5.0343	4	B
Tb11.v5.0344	4	B
Tb11.v5.0345	4	B
Tb11.v5.0346	4	B
Tb11.v5.0348	4	B
Tb11.v5.0349	4	B
Tb11.v5.0350	4	B
Tb11.v5.0351	4	B
Tb11.v5.0353	4	B
Tb11.v5.0354	4	B
Tb11.v5.0355	4	B
Tb11.v5.0356	4	B
Tb11.v5.0357	4	B
Tb11.v5.0358	4	B
Tb11.v5.0359	4	B
Tb11.v5.0360	4	B
Tb11.v5.0362	4	B
Tb11.v5.0364	4	B
Tb11.v5.0365	4	B
Tb11.v5.0366	4	B
Tb11.v5.0367	4	B
Tb11.v5.0368	4	B
Tb11.v5.0369	4	B
Tb11.v5.0371	4	B
Tb11.v5.0372	4	B
Tb11.v5.0373	4	B
Tb11.v5.0374	4	B
Tb11.v5.0375	4	B
Tb11.v5.0376	4	B
Tb11.v5.0377	4	B
Tb11.v5.0378	4	B
Tb11.v5.0379	4	B
Tb11.v5.0380	4	B
Tb11.v5.0381	4	B
Tb11.v5.0382	4	B
Tb11.v5.0383	4	B
Tb11.v5.0384	4	B
Tb11.v5.0385	4	B
Tb11.v5.0386	4	B
Tb11.v5.0387	4	B
Tb11.v5.0388	4	B
Tb11.v5.0389	4	B
Tb11.v5.0390	4	B
Tb11.v5.0391	4	B
Tb11.v5.0392	4	B
Tb11.v5.0394	4	B
Tb11.v5.0395	4	B
Tb11.v5.0396	4	B
Tb11.v5.0397	4	B
Tb11.v5.0399	4	B
Tb11.v5.0400	4	B
Tb11.v5.0402	4	B
Tb11.v5.0403	4	B
Tb11.v5.0404	4	B
Tb11.v5.0405	4	B
Tb11.v5.0406	4	B
Tb11.v5.0407	4	B
Tb11.v5.0409	4	B
Tb11.v5.0410	4	B
Tb11.v5.0411	4	B
Tb11.v5.0412	4	B
Tb11.v5.0413	4	B
Tb11.v5.0414	4	B
Tb11.v5.0415	4	B
Tb11.v5.0416	4	B
Tb11.v5.0417	4	B
Tb11.v5.0418	4	B
Tb11.v5.0419	4	B
Tb11.v5.0420	4	B
Tb11.v5.0421	4	B
Tb11.v5.0422	4	B
Tb11.v5.0423	4	B
Tb11.v5.0424	4	B
Tb11.v5.0425	4	B
Tb11.v5.0426	4	B
Tb11.v5.0427	4	B
Tb11.v5.0428	4	B
Tb11.v5.0429	4	B
Tb11.v5.0430	4	B
Tb11.v5.0431	4	B
Tb11.v5.0432	4	B
Tb11.v5.0433	4	B
Tb11.v5.0434	4	B
Tb11.v5.0435	4	B
Tb11.v5.0436	4	B
Tb11.v5.0437	4	B
Tb11.v5.0438	4	B
Tb11.v5.0439	4	B
Tb11.v5.0440	4	B
Tb11.v5.0442	4	B
Tb11.v5.0444	4	B
Tb11.v5.0445	4	B
Tb11.v5.0446	4	B
Tb11.v5.0447	4	B
Tb11.v5.0448	4	B
Tb11.v5.0449	4	B
Tb11.v5.0450	4	B
Tb11.v5.0451	4	B
Tb11.v5.0452	4	B
Tb11.v5.0453	4	B
Tb11.v5.0454	4	B
Tb11.v5.0456	4	B
Tb11.v5.0458	4	B
Tb11.v5.0459	4	B
Tb11.v5.0460	4	B
Tb11.v5.0461	4	B
Tb11.v5.0462	4	B
Tb11.v5.0463	4	B
Tb11.v5.0464	4	B
Tb11.v5.0465	4	B
Tb11.v5.0467	4	B
Tb11.v5.0468	4	B
Tb11.v5.0469	4	B
Tb11.v5.0470	4	B
Tb11.v5.0471	4	B
Tb11.v5.0472	4	B
Tb11.v5.0474	4	B
Tb11.v5.0476	4	B
Tb11.v5.0477	4	B
Tb11.v5.0479	4	B
Tb11.v5.0480	4	B
Tb11.v5.0481	4	B
Tb11.v5.0482	4	B
Tb11.v5.0484	4	B
Tb11.v5.0485	4	B
Tb11.v5.0486	4	B
Tb11.v5.0487	4	B
Tb11.v5.0488	4	B
Tb11.v5.0489	4	B
Tb11.v5.0490	4	B
Tb11.v5.0493	4	B
Tb11.v5.0494	4	B
Tb11.v5.0495	4	B
Tb11.v5.0496	4	B
Tb11.v5.0497	4	B
Tb11.v5.0498	4	B
Tb11.v5.0499	4	B
Tb11.v5.0500	4	B
Tb11.v5.0501	4	B
Tb11.v5.0502	4	B
Tb11.v5.0504	4	B
Tb11.v5.0505	4	B
Tb11.v5.0506	4	B
Tb11.v5.0507	4	B
Tb11.v5.0508	4	B
Tb11.v5.0509	4	B
Tb11.v5.0510	4	B
Tb11.v5.0511	4	B
Tb11.v5.0512	4	B
Tb11.v5.0513	4	B
Tb11.v5.0514	4	B
Tb11.v5.0515	4	B
Tb11.v5.0516	4	B
Tb11.v5.0517	4	B
Tb11.v5.0518	4	B
Tb11.v5.0519	4	B
Tb11.v5.0520	4	B
Tb11.v5.0522	4	B
Tb11.v5.0523	4	B
Tb11.v5.0524	4	B
Tb11.v5.0525	4	B
Tb11.v5.0526	4	B
Tb11.v5.0527	4	B
Tb11.v5.0528	4	B
Tb11.v5.0529	4	B
Tb11.v5.0530	4	B
Tb11.v5.0531	4	B
Tb11.v5.0532	4	B
Tb11.v5.0533	4	B
Tb11.v5.0534	4	B
Tb11.v5.0535	4	B
Tb11.v5.0536	4	B
Tb11.v5.0537	4	B
Tb11.v5.0538	4	B
Tb11.v5.0539	4	B
Tb11.v5.0540	4	B
Tb11.v5.0541	4	B
Tb11.v5.0542	4	B
Tb11.v5.0543	4	B
Tb11.v5.0544	4	B
Tb11.v5.0546	4	B
Tb11.v5.0547	4	B
Tb11.v5.0550	4	B
Tb11.v5.0551	4	B
Tb11.v5.0552	4	B
Tb11.v5.0553	4	B
Tb11.v5.0555	4	B
Tb11.v5.0556	4	B
Tb11.v5.0558	4	B
Tb11.v5.0559	4	B
Tb11.v5.0560	4	B
Tb11.v5.0561	4	B
Tb11.v5.0562	4	B
Tb11.v5.0563	4	B
Tb11.v5.0564	4	B
Tb11.v5.0565	4	B
Tb11.v5.0566	4	B
Tb11.v5.0567	4	B
Tb11.v5.0568	4	B
Tb11.v5.0569	4	B
Tb11.v5.0570	4	B
Tb11.v5.0571	4	B
Tb11.v5.0572	4	B
Tb11.v5.0573	4	B
Tb11.v5.0574	4	B
Tb11.v5.0575	4	B
Tb11.v5.0576	4	B
Tb11.v5.0577	4	B
Tb11.v5.0578	4	B
Tb11.v5.0579	4	B
Tb11.v5.0580	4	B
Tb11.v5.0581	4	B
Tb11.v5.0582	4	B
Tb11.v5.0583	4	B
Tb11.v5.0584	4	B
Tb11.v5.0585	4	B
Tb11.v5.0586	4	B
Tb11.v5.0587	4	B
Tb11.v5.0588	4	B
Tb11.v5.0589	4	B
Tb11.v5.0590	4	B
Tb11.v5.0591	4	B
Tb11.v5.0593	4	B
Tb11.v5.0594	4	B
Tb11.v5.0595	4	B
Tb11.v5.0596	4	B
Tb11.v5.0597	4	B
Tb11.v5.0598	4	B
Tb11.v5.0599	4	B
Tb11.v5.0600	4	B
Tb11.v5.0601	4	B
Tb11.v5.0602	4	B
Tb11.v5.0603	4	B
Tb11.v5.0604	4	B
Tb11.v5.0605	4	B
Tb11.v5.0606	4	B
Tb11.v5.0607	4	B
Tb11.v5.0608	4	B
Tb11.v5.0609	4	B
Tb11.v5.0610	4	B
Tb11.v5.0611	4	B
Tb11.v5.0612	4	B
Tb11.v5.0613	4	B
Tb11.v5.0614	4	B
Tb11.v5.0615	4	B
Tb11.v5.0616	4	B
Tb11.v5.0617	4	B
Tb11.v5.0618	4	B
Tb11.v5.0619	4	B
Tb11.v5.0620	4	B
Tb11.v5.0621	4	B
Tb11.v5.0622	4	B
Tb11.v5.0623	4	B
Tb11.v5.0624	4	B
Tb11.v5.0625	4	B
Tb11.v5.0626	4	B
Tb11.v5.0627	4	B
Tb11.v5.0628	4	B
Tb11.v5.0629	4	B
Tb11.v5.0630	4	B
Tb11.v5.0631	4	B
Tb11.v5.0632	4	B
Tb11.v5.0633	4	B
Tb11.v5.0634	4	B
Tb11.v5.0635	4	B
Tb11.v5.0636	4	B
Tb11.v5.0637	4	B
Tb11.v5.0638	4	B
Tb11.v5.0639	4	B
Tb11.v5.0640	4	B
Tb11.v5.0641	4	B
Tb11.v5.0642	4	B
Tb11.v5.0643	4	B
Tb11.v5.0644	4	B
Tb11.v5.0645	4	B
Tb11.v5.0646	4	B
Tb11.v5.0647	4	B
Tb11.v5.0648	4	B
Tb11.v5.0649	4	B
Tb11.v5.0650	4	B
Tb11.v5.0651	4	B
Tb11.v5.0652	4	B
Tb11.v5.0653	4	B
Tb11.v5.0654	4	B
Tb11.v5.0655	4	B
Tb11.v5.0656	4	B
Tb11.v5.0657	4	B
Tb11.v5.0658	4	B
Tb11.v5.0659	4	B
Tb11.v5.0660	4	B
Tb11.v5.0661	4	B
Tb11.v5.0662	4	B
Tb11.v5.0663	4	B
Tb11.v5.0664	4	B
Tb11.v5.0665	4	B
Tb11.v5.0666	4	B
Tb11.v5.0667	4	B
Tb11.v5.0668	4	B
Tb11.v5.0669	4	B
Tb11.v5.0670	4	B
Tb11.v5.0671	4	B
Tb11.v5.0672	4	B
Tb11.v5.0673	4	B
Tb11.v5.0674	4	B
Tb11.v5.0675	4	B
Tb11.v5.0676	4	B
Tb11.v5.0677	4	B
Tb11.v5.0678	4	B
Tb11.v5.0679	4	B
Tb11.v5.0680	4	B
Tb11.v5.0681	4	B
Tb11.v5.0682	4	B
Tb11.v5.0683	4	B
Tb11.v5.0684	4	B
Tb11.v5.0685	4	B
Tb11.v5.0686	4	B
Tb11.v5.0687	4	B
Tb11.v5.0688	4	B
Tb11.v5.0689	4	B
Tb11.v5.0690	4	B
Tb11.v5.0691	4	B
Tb11.v5.0692	4	B
Tb11.v5.0693	4	B
Tb11.v5.0694	4	B
Tb11.v5.0695	4	B
Tb11.v5.0696	4	B
Tb11.v5.0697	4	B
Tb11.v5.0698	4	B
Tb11.v5.0699	4	B
Tb11.v5.0700	4	B
Tb11.v5.0701	4	B
Tb11.v5.0702	4	B
Tb11.v5.0703	4	B
Tb11.v5.0704	4	B
Tb11.v5.0705	4	B
Tb11.v5.0706	4	B
Tb11.v5.0707	4	B
Tb11.v5.0708	4	B
Tb11.v5.0709	4	B
Tb11.v5.0710	4	B
Tb11.v5.0711	4	B
Tb11.v5.0712	4	B
Tb11.v5.0713	4	B
Tb11.v5.0714	4	B
Tb11.v5.0715	4	B
Tb11.v5.0716	4	B
Tb11.v5.0717	4	B
Tb11.v5.0718	4	B
Tb11.v5.0719	4	B
Tb11.v5.0720	4	B
Tb11.v5.0721	4	B
Tb11.v5.0722	4	B
Tb11.v5.0723	4	B
Tb11.v5.0724	4	B
Tb11.v5.0725	4	B
Tb11.v5.0726	4	B
Tb11.v5.0727	4	B
Tb11.v5.0728	4	B
Tb11.v5.0729	4	B
Tb11.v5.0730	4	B
Tb11.v5.0731	4	B
Tb11.v5.0732	4	B
Tb11.v5.0733	4	B
Tb11.v5.0734	4	B
Tb11.v5.0735	4	B
Tb11.v5.0736	4	B
Tb11.v5.0737	4	B
Tb11.v5.0738	4	B
Tb11.v5.0739	4	B
Tb11.v5.0740	4	B
Tb11.v5.0741	4	B
Tb11.v5.0742	4	B
Tb11.v5.0743	4	B
Tb11.v5.0744	4	B
Tb11.v5.0745	4	B
Tb11.v5.0746	4	B
Tb11.v5.0747	4	B
Tb11.v5.0748	4	B
Tb11.v5.0749	4	B
Tb11.v5.0750	4	B
Tb11.v5.0751	4	B
Tb11.v5.0752	4	B
Tb11.v5.0753	4	B
Tb11.v5.0754	4	B
Tb11.v5.0755	4	B
Tb11.v5.0756	4	B
Tb11.v5.0757	4	B
Tb11.v5.0758	4	B
Tb11.v5.0759	4	B
Tb11.v5.0760	4	B
Tb11.v5.0761	4	B
Tb11.v5.0762	4	B
Tb11.v5.0763	4	B
Tb11.v5.0764	4	B
Tb11.v5.0765	4	B
Tb11.v5.0766	4	B
Tb11.v5.0767	4	B
Tb11.v5.0768	4	B
Tb11.v5.0769	4	B
Tb11.v5.0770	4	B
Tb11.v5.0771	4	B
Tb11.v5.0772	4	B
Tb11.v5.0773	4	B
Tb11.v5.0774	4	B
Tb11.v5.0775	4	B
Tb11.v5.0777	4	B
Tb11.v5.0778	4	B
Tb11.v5.0779	4	B
Tb11.v5.0780	4	B
Tb11.v5.0781	4	B
Tb11.v5.0782	4	B
Tb11.v5.0783	4	B
Tb11.v5.0784	4	B
Tb11.v5.0785	4	B
Tb11.v5.0786	4	B
Tb11.v5.0787	4	B
Tb11.v5.0788	4	B
Tb11.v5.0789	4	B
Tb11.v5.0790	4	B
Tb11.v5.0791	4	B
Tb11.v5.0792	4	B
Tb11.v5.0793	4	B
Tb11.v5.0794	4	B
Tb11.v5.0795	4	B
Tb11.v5.0796	4	B
Tb11.v5.0797	4	B
Tb11.v5.0798	4	B
Tb11.v5.0799	4	B
Tb11.v5.0800	4	B
Tb11.v5.0801	4	B
Tb11.v5.0802	4	B
Tb11.v5.0803	4	B
Tb11.v5.0804	4	B
Tb11.v5.0805	4	B
Tb11.v5.0806	4	B
Tb11.v5.0807	4	B
Tb11.v5.0808	4	B
Tb11.v5.0809	4	B
Tb11.v5.0810	4	B
Tb11.v5.0811	4	B
Tb11.v5.0812	4	B
Tb11.v5.0813	4	B
Tb11.v5.0814	4	B
Tb11.v5.0815	4	B
Tb11.v5.0816	4	B
Tb11.v5.0817	4	B
Tb11.v5.0818	4	B
Tb11.v5.0819	4	B
Tb11.v5.0820	4	B
Tb11.v5.0821	4	B
Tb11.v5.0822	4	B
Tb11.v5.0823	4	B
Tb11.v5.0824	4	B
Tb11.v5.0825	4	B
Tb11.v5.0826	4	B
Tb11.v5.0827	4	B
Tb11.v5.0828	4	B
Tb11.v5.0829	4	B
Tb11.v5.0830	4	B
Tb11.v5.0831	4	B
Tb11.v5.0832	4	B
Tb11.v5.0833	4	B
Tb11.v5.0834	4	B
Tb11.v5.0835	4	B
Tb11.v5.0836	4	B
Tb11.v5.0837	4	B
Tb11.v5.0838	4	B
Tb11.v5.0839	4	B
Tb11.v5.0840	4	B
Tb11.v5.0841	4	B
Tb11.v5.0842	4	B
Tb11.v5.0843	4	B
Tb11.v5.0844	4	B
Tb11.v5.0845	4	B
Tb11.v5.0846	4	B
Tb11.v5.0847	4	B
Tb11.v5.0848	4	B
Tb11.v5.0849	4	B
Tb11.v5.0851	4	B
Tb11.v5.0852	4	B
Tb11.v5.0853	4	B
Tb11.v5.0854	4	B
Tb11.v5.0855	4	B
Tb11.v5.0856	4	B
Tb11.v5.0857	4	B
Tb11.v5.0858	4	B
Tb11.v5.0859	4	B
Tb11.v5.0860	4	B
Tb11.v5.0861	4	B
Tb11.v5.0862	4	B
Tb11.v5.0863	4	B
Tb11.v5.0864	4	B
Tb11.v5.0865	4	B
Tb11.v5.0866	4	B
Tb11.v5.0867	4	B
Tb11.v5.0868	4	B
Tb11.v5.0869	4	B
Tb11.v5.0870	4	B
Tb11.v5.0871	4	B
Tb11.v5.0872	4	B
Tb11.v5.0873	4	B
Tb11.v5.0874	4	B
Tb11.v5.0875	4	B
Tb11.v5.0876	4	B
Tb11.v5.0877	4	B
Tb11.v5.0878	4	B
Tb11.v5.0880	4	B
Tb11.v5.0881	4	B
Tb11.v5.0882	4	B
Tb11.v5.0883	4	B
Tb11.v5.0884	4	B
Tb11.v5.0885	4	B
Tb11.v5.0886	4	B
Tb11.v5.0887	4	B
Tb11.v5.0888	4	B
Tb11.v5.0889	4	B
Tb11.v5.0890	4	B
Tb11.v5.0891	4	B
Tb11.v5.0892	4	B
Tb11.v5.0893	4	B
Tb11.v5.0894	4	B
Tb11.v5.0895	4	B
Tb11.v5.0896	4	B
Tb11.v5.0897	4	B
Tb11.v5.0898	4	B
Tb11.v5.0899	4	B
Tb11.v5.0900	4	B
Tb11.v5.0901	4	B
Tb11.v5.0902	4	B
Tb11.v5.0903	4	B
Tb11.v5.0904	4	B
Tb11.v5.0905	4	B
Tb11.v5.0907	4	B
Tb11.v5.0908	4	B
Tb11.v5.0909	4	B
Tb11.v5.0911	4	B
Tb11.v5.0912	4	B
Tb11.v5.0913	4	B
Tb11.v5.0915	4	B
Tb11.v5.0916	4	B
Tb11.v5.0917	4	B
Tb11.v5.0918	4	B
Tb11.v5.0919	4	B
Tb11.v5.0921	4	B
Tb11.v5.0922	4	B
Tb11.v5.0923	4	B
Tb11.v5.0924	4	B
Tb11.v5.0925	4	B
Tb11.v5.0926	4	B
Tb11.v5.0927	4	B
Tb11.v5.0928	4	B
Tb11.v5.0930	4	B
Tb11.v5.0931	4	B
Tb11.v5.0932	4	B
Tb11.v5.0933	4	B
Tb11.v5.0934	4	B
Tb11.v5.0935	4	B
Tb11.v5.0938	4	B
Tb11.v5.0939	4	B
Tb11.v5.0940	4	B
Tb11.v5.0942	4	B
Tb11.v5.0945	4	B
Tb11.v5.0946	4	B
Tb11.v5.0947	4	B
Tb11.v5.0948	4	B
Tb11.v5.0949	4	B
Tb11.v5.0950	4	B
Tb11.v5.0951	4	B
Tb11.v5.0952	4	B
Tb11.v5.0953	4	B
Tb11.v5.0954	4	B
Tb11.v5.0955	4	B
Tb11.v5.0956	4	B
Tb11.v5.0958	4	B
Tb11.v5.0959	4	B
Tb11.v5.0960	4	B
Tb11.v5.0961	4	B
Tb11.v5.0962	4	B
Tb11.v5.0963	4	B
Tb11.v5.0964	4	B
Tb11.v5.0965	4	B
Tb11.v5.0966	4	B
Tb11.v5.0967	4	B
Tb11.v5.0968	4	B
Tb11.v5.0969	4	B
Tb11.v5.0970	4	B
Tb11.v5.0971	4	B
Tb11.v5.0972	4	B
Tb11.v5.0973	4	B
Tb11.v5.0974	4	B
Tb11.v5.0975	4	B
Tb11.v5.0976	4	B
Tb11.v5.0977	4	B
Tb11.v5.0978	4	B
Tb11.v5.0979	4	B
Tb11.v5.0981	4	B
Tb11.v5.0982	4	B
Tb11.v5.0983	4	B
Tb11.v5.0984	4	B
Tb11.v5.0985	4	B
Tb11.v5.0986	4	B
Tb11.v5.0987	4	B
Tb11.v5.0988	4	B
Tb11.v5.0989	4	B
Tb11.v5.0990	4	B
Tb11.v5.0991	4	B
Tb11.v5.0992	4	B
Tb11.v5.0993	4	B
Tb11.v5.0994	4	B
Tb11.v5.0995	4	B
Tb11.v5.0996	4	B
Tb11.v5.0997	4	B
Tb11.v5.0998	4	B
Tb11.v5.0999	4	B
Tb11.v5.1000	4	B
Tb11.v5.1001	4	B
Tb11.v5.1002	4	B
Tb11.v5.1003	4	B
Tb11.v5.1004	4	B
Tb11.v5.1005	4	B
Tb11.v5.1006	4	B
Tb11.v5.1007	4	B
Tb11.v5.1008	4	B
Tb11.v5.1009	4	B
Tb11.v5.1010	4	B
Tb11.v5.1011	4	B
Tb11.v5.1012	4	B
Tb11.v5.1013	4	B
Tb11.v5.1014	4	B
Tb11.v5.1015	4	B
Tb11.v5.1017	4	B
Tb11.v5.1018	4	B
Tb11.v5.1019	4	B
Tb11.v5.1020	4	B
Tb11.v5.1021	4	B
Tb11.v5.1022	4	B
Tb11.v5.1023	4	B
Tb11.v5.1024	4	B
Tb11.v5.1025	4	B
Tb11.v5.1026	4	B
Tb11.v5.1027	4	B
Tb11.v5.1028	4	B
Tb11.v5.1029	4	B
Tb11.v5.1030	4	B
Tb11.v5.1031	4	B
Tb11.v5.1032	4	B
Tb11.v5.1033	4	B
Tb11.v5.1034	4	B
Tb11.v5.1035	4	B
Tb11.v5.1036	4	B
Tb11.v5.1037	4	B
Tb11.v5.1038	4	B
Tb11.v5.1039	4	B
Tb11.v5.1040	4	B
Tb11.v5.1041	4	B
Tb11.v5.1042	4	B
Tb11.v5.1043	4	B
Tb11.v5.1044	4	B
Tb11.v5.1045	4	B
Tb11.v5.1046	4	B
Tb11.v5.1047	4	B
Tb11.v5.1048	4	B
Tb11.v5.1049	4	B
Tb11.v5.1050	4	B
Tb11.v5.1051	4	B
Tb11.v5.1052	4	B
Tb11.v5.1053	4	B
Tb11.v5.1054	4	B
Tb11.v5.1055	4	B
Tb11.v5.1056	4	B
Tb11.v5.1057	4	B
Tb11.v5.1058	4	B
Tb11.v5.1059	4	B
Tb11.v5.1060	4	B
Tb11.v5.1061	4	B
Tb11.v5.1062	4	B
Tb11.v5.1063	4	B
Tb11.v5.1064	4	B
Tb927.1.05	4	B
Tb927.1.10	4	B
Tb927.1.1000	4	B
Tb927.1.1010	4	B
Tb927.1.1020	4	B
Tb927.1.1030	4	B
Tb927.1.1040	4	B
Tb927.1.1050	4	B
Tb927.1.1060	4	B
Tb927.1.1070	4	B
Tb927.1.1080	4	B
Tb927.1.1090	4	B
Tb927.1.110	4	B
Tb927.1.1100	4	B
Tb927.1.1110	4	B
Tb927.1.1120	4	B
Tb927.1.1130	4	B
Tb927.1.1140	4	B
Tb927.1.1150	4	B
Tb927.1.1160	4	B
Tb927.1.1170	4	B
Tb927.1.1180	4	B
Tb927.1.120	4	B
Tb927.1.1200	4	B
Tb927.1.1210	4	B
Tb927.1.1220	4	B
Tb927.1.1230	4	B
Tb927.1.1240	4	B
Tb927.1.1250	4	B
Tb927.1.1260	4	B
Tb927.1.1270	4	B
Tb927.1.1280	4	B
Tb927.1.1290	4	B
Tb927.1.1300	4	B
Tb927.1.1310	4	B
Tb927.1.1320	4	B
Tb927.1.1330	4	B
Tb927.1.1340	4	B
Tb927.1.1350	4	B
Tb927.1.1360	4	B
Tb927.1.1370	4	B
Tb927.1.1380	4	B
Tb927.1.1390	4	B
Tb927.1.1400	4	B
Tb927.1.1410	4	B
Tb927.1.1420	4	B
Tb927.1.1430	4	B
Tb927.1.1440	4	B
Tb927.1.1450	4	B
Tb927.1.1460	4	B
Tb927.1.1470	4	B
Tb927.1.1480	4	B
Tb927.1.1490	4	B
Tb927.1.1500	4	B
Tb927.1.1510	4	B
Tb927.1.1520	4	B
Tb927.1.1530	4	B
Tb927.1.1540	4	B
Tb927.1.1550	4	B
Tb927.1.1560	4	B
Tb927.1.1570	4	B
Tb927.1.1580	4	B
Tb927.1.1590	4	B
Tb927.1.1600	4	B
Tb927.1.1610	4	B
Tb927.1.1620	4	B
Tb927.1.1630	4	B
Tb927.1.1640	4	B
Tb927.1.1650	4	B
Tb927.1.1660	4	B
Tb927.1.1670	4	B
Tb927.1.1680	4	B
Tb927.1.1690	4	B
Tb927.1.1700	4	B
Tb927.1.1710	4	B
Tb927.1.1720	4	B
Tb927.1.1730	4	B
Tb927.1.1740	4	B
Tb927.1.1750	4	B
Tb927.1.1760	4	B
Tb927.1.1770	4	B
Tb927.1.1780	4	B
Tb927.1.1790	4	B
Tb927.1.180	4	B
Tb927.1.1800	4	B
Tb927.1.1810	4	B
Tb927.1.1820	4	B
Tb927.1.1830	4	B
Tb927.1.1840	4	B
Tb927.1.1850	4	B
Tb927.1.1860	4	B
Tb927.1.1870	4	B
Tb927.1.1880	4	B
Tb927.1.1890	4	B
Tb927.1.1900	4	B
Tb927.1.1910	4	B
Tb927.1.1920	4	B
Tb927.1.1930	4	B
Tb927.1.1940	4	B
Tb927.1.1950	4	B
Tb927.1.1960	4	B
Tb927.1.1970	4	B
Tb927.1.1980	4	B
Tb927.1.1990	4	B
Tb927.1.200	4	B
Tb927.1.2000	4	B
Tb927.1.2010	4	B
Tb927.1.2020	4	B
Tb927.1.2030	4	B
Tb927.1.2040	4	B
Tb927.1.2050	4	B
Tb927.1.2080	4	B
Tb927.1.2090	4	B
Tb927.1.2100	4	B
Tb927.1.2110	4	B
Tb927.1.2120	4	B
Tb927.1.2130	4	B
Tb927.1.2140	4	B
Tb927.1.2150	4	B
Tb927.1.2160	4	B
Tb927.1.2170	4	B
Tb927.1.2180	4	B
Tb927.1.2190	4	B
Tb927.1.220	4	B
Tb927.1.2200	4	B
Tb927.1.2210	4	B
Tb927.1.2220	4	B
Tb927.1.2230	4	B
Tb927.1.2240	4	B
Tb927.1.2250	4	B
Tb927.1.2260	4	B
Tb927.1.2270	4	B
Tb927.1.2280	4	B
Tb927.1.2290	4	B
Tb927.1.230	4	B
Tb927.1.2300	4	B
Tb927.1.2310	4	B
Tb927.1.2320	4	B
Tb927.1.2330	4	B
Tb927.1.2340	4	B
Tb927.1.2350	4	B
Tb927.1.2360	4	B
Tb927.1.2370	4	B
Tb927.1.2380	4	B
Tb927.1.2390	4	B
Tb927.1.2400	4	B
Tb927.1.2420	4	B
Tb927.1.2430	4	B
Tb927.1.2450	4	B
Tb927.1.2470	4	B
Tb927.1.2490	4	B
Tb927.1.250	4	B
Tb927.1.2510	4	B
Tb927.1.2530	4	B
Tb927.1.2550	4	B
Tb927.1.2570	4	B
Tb927.1.2580	4	B
Tb927.1.2590	4	B
Tb927.1.260	4	B
Tb927.1.2600	4	B
Tb927.1.2610	4	B
Tb927.1.2620	4	B
Tb927.1.2630	4	B
Tb927.1.2640	4	B
Tb927.1.2650	4	B
Tb927.1.2660	4	B
Tb927.1.2670	4	B
Tb927.1.2680	4	B
Tb927.1.2690	4	B
Tb927.1.270	4	B
Tb927.1.2700	4	B
Tb927.1.2710	4	B
Tb927.1.2720	4	B
Tb927.1.2730	4	B
Tb927.1.2740	4	B
Tb927.1.2750	4	B
Tb927.1.2760	4	B
Tb927.1.2770	4	B
Tb927.1.2780	4	B
Tb927.1.280	4	B
Tb927.1.2810	4	B
Tb927.1.2820	4	B
Tb927.1.2830	4	B
Tb927.1.2840	4	B
Tb927.1.2850	4	B
Tb927.1.2860	4	B
Tb927.1.2870	4	B
Tb927.1.2880	4	B
Tb927.1.2890	4	B
Tb927.1.290	4	B
Tb927.1.2900	4	B
Tb927.1.2910	4	B
Tb927.1.2920	4	B
Tb927.1.2930	4	B
Tb927.1.2940	4	B
Tb927.1.2950	4	B
Tb927.1.2960	4	B
Tb927.1.2970	4	B
Tb927.1.2980	4	B
Tb927.1.2985	4	B
Tb927.1.2990	4	B
Tb927.1.30	4	B
Tb927.1.3000	4	B
Tb927.1.3010	4	B
Tb927.1.3020	4	B
Tb927.1.3030	4	B
Tb927.1.3040	4	B
Tb927.1.3050	4	B
Tb927.1.3060	4	B
Tb927.1.3070	4	B
Tb927.1.3080	4	B
Tb927.1.3090	4	B
Tb927.1.310	4	B
Tb927.1.3100	4	B
Tb927.1.3110	4	B
Tb927.1.3120	4	B
Tb927.1.3130	4	B
Tb927.1.3140	4	B
Tb927.1.3150	4	B
Tb927.1.3160	4	B
Tb927.1.3170	4	B
Tb927.1.3180	4	B
Tb927.1.3190	4	B
Tb927.1.3200	4	B
Tb927.1.3210	4	B
Tb927.1.3220	4	B
Tb927.1.3230	4	B
Tb927.1.3240	4	B
Tb927.1.3250	4	B
Tb927.1.3260	4	B
Tb927.1.3270	4	B
Tb927.1.3280	4	B
Tb927.1.3290	4	B
Tb927.1.3300	4	B
Tb927.1.3310	4	B
Tb927.1.3320	4	B
Tb927.1.3330	4	B
Tb927.1.3340	4	B
Tb927.1.3350	4	B
Tb927.1.3360	4	B
Tb927.1.3370	4	B
Tb927.1.3380	4	B
Tb927.1.3390	4	B
Tb927.1.340	4	B
Tb927.1.3400	4	B
Tb927.1.3410	4	B
Tb927.1.3420	4	B
Tb927.1.3430	4	B
Tb927.1.3440	4	B
Tb927.1.3450	4	B
Tb927.1.3460	4	B
Tb927.1.3470	4	B
Tb927.1.3480	4	B
Tb927.1.3490	4	B
Tb927.1.3500	4	B
Tb927.1.3510	4	B
Tb927.1.3520	4	B
Tb927.1.3530	4	B
Tb927.1.3540	4	B
Tb927.1.3550	4	B
Tb927.1.3560	4	B
Tb927.1.3570	4	B
Tb927.1.3580	4	B
Tb927.1.3590	4	B
Tb927.1.360	4	B
Tb927.1.3600	4	B
Tb927.1.3610	4	B
Tb927.1.3620	4	B
Tb927.1.3630	4	B
Tb927.1.3640	4	B
Tb927.1.3650	4	B
Tb927.1.3670	4	B
Tb927.1.3680	4	B
Tb927.1.370	4	B
Tb927.1.3700	4	B
Tb927.1.3710	4	B
Tb927.1.3720	4	B
Tb927.1.3730	4	B
Tb927.1.3740	4	B
Tb927.1.3750	4	B
Tb927.1.3760	4	B
Tb927.1.3770	4	B
Tb927.1.380	4	B
Tb927.1.3800	4	B
Tb927.1.3810	4	B
Tb927.1.3820	4	B
Tb927.1.3830	4	B
Tb927.1.3840	4	B
Tb927.1.3850	4	B
Tb927.1.3860	4	B
Tb927.1.3870	4	B
Tb927.1.3880	4	B
Tb927.1.3890	4	B
Tb927.1.390	4	B
Tb927.1.3900	4	B
Tb927.1.3910	4	B
Tb927.1.3920	4	B
Tb927.1.3930	4	B
Tb927.1.3940	4	B
Tb927.1.3950	4	B
Tb927.1.3960	4	B
Tb927.1.3970	4	B
Tb927.1.3980	4	B
Tb927.1.3990	4	B
Tb927.1.40	4	B
Tb927.1.400	4	B
Tb927.1.4000	4	B
Tb927.1.4010	4	B
Tb927.1.4020	4	B
Tb927.1.4030	4	B
Tb927.1.4040	4	B
Tb927.1.4050	4	B
Tb927.1.4060	4	B
Tb927.1.4070	4	B
Tb927.1.4080	4	B
Tb927.1.4090	4	B
Tb927.1.4100	4	B
Tb927.1.4120	4	B
Tb927.1.4130	4	B
Tb927.1.4140	4	B
Tb927.1.4150	4	B
Tb927.1.4160	4	B
Tb927.1.4170	4	B
Tb927.1.4180	4	B
Tb927.1.4190	4	B
Tb927.1.420	4	B
Tb927.1.4200	4	B
Tb927.1.4210	4	B
Tb927.1.4220	4	B
Tb927.1.4230	4	B
Tb927.1.4240	4	B
Tb927.1.4250	4	B
Tb927.1.4260	4	B
Tb927.1.4270	4	B
Tb927.1.4280	4	B
Tb927.1.4290	4	B
Tb927.1.4300	4	B
Tb927.1.4310	4	B
Tb927.1.4320	4	B
Tb927.1.4330	4	B
Tb927.1.4340	4	B
Tb927.1.4350	4	B
Tb927.1.4360	4	B
Tb927.1.4370	4	B
Tb927.1.4380	4	B
Tb927.1.4390	4	B
Tb927.1.4400	4	B
Tb927.1.4410	4	B
Tb927.1.4420	4	B
Tb927.1.4430	4	B
Tb927.1.4440	4	B
Tb927.1.4450	4	B
Tb927.1.4460	4	B
Tb927.1.4470	4	B
Tb927.1.4480	4	B
Tb927.1.4490	4	B
Tb927.1.4500	4	B
Tb927.1.4510	4	B
Tb927.1.4520	4	B
Tb927.1.4530	4	B
Tb927.1.4540	4	B
Tb927.1.4550	4	B
Tb927.1.4560	4	B
Tb927.1.4570	4	B
Tb927.1.4580	4	B
Tb927.1.4590	4	B
Tb927.1.460	4	B
Tb927.1.4600	4	B
Tb927.1.4610	4	B
Tb927.1.4620	4	B
Tb927.1.4630	4	B
Tb927.1.4640	4	B
Tb927.1.4650	4	B
Tb927.1.4660	4	B
Tb927.1.4670	4	B
Tb927.1.4680	4	B
Tb927.1.4690	4	B
Tb927.1.470	4	B
Tb927.1.4700	4	B
Tb927.1.4710	4	B
Tb927.1.4720	4	B
Tb927.1.4730	4	B
Tb927.1.4740	4	B
Tb927.1.4750	4	B
Tb927.1.4760	4	B
Tb927.1.4770	4	B
Tb927.1.4780	4	B
Tb927.1.4790	4	B
Tb927.1.480	4	B
Tb927.1.4800	4	B
Tb927.1.4820	4	B
Tb927.1.4830	4	B
Tb927.1.4840	4	B
Tb927.1.4850	4	B
Tb927.1.4870	4	B
Tb927.1.4880	4	B
Tb927.1.4890	4	B
Tb927.1.490	4	B
Tb927.1.4900	4	B
Tb927.1.4910	4	B
Tb927.1.4920	4	B
Tb927.1.4930	4	B
Tb927.1.4940	4	B
Tb927.1.4950	4	B
Tb927.1.4960	4	B
Tb927.1.4970	4	B
Tb927.1.4980	4	B
Tb927.1.4990	4	B
Tb927.1.50	4	B
Tb927.1.5000	4	B
Tb927.1.5010	4	B
Tb927.1.5020	4	B
Tb927.1.5030	4	B
Tb927.1.5040	4	B
Tb927.1.5050	4	B
Tb927.1.5060	4	B
Tb927.1.5070	4	B
Tb927.1.5080	4	B
Tb927.1.5100	4	B
Tb927.1.5110	4	B
Tb927.1.5120	4	B
Tb927.1.5130	4	B
Tb927.1.5140	4	B
Tb927.1.5150	4	B
Tb927.1.5160	4	B
Tb927.1.5170	4	B
Tb927.1.5180	4	B
Tb927.1.5190	4	B
Tb927.1.5200	4	B
Tb927.1.5210	4	B
Tb927.1.5220	4	B
Tb927.1.5230	4	B
Tb927.1.5240	4	B
Tb927.1.5250	4	B
Tb927.1.5260	4	B
Tb927.1.5270	4	B
Tb927.1.5290	4	B
Tb927.1.530	4	B
Tb927.1.5300	4	B
Tb927.1.5310	4	B
Tb927.1.5330	4	B
Tb927.1.540	4	B
Tb927.1.550	4	B
Tb927.1.560	4	B
Tb927.1.570	4	B
Tb927.1.580	4	B
Tb927.1.590	4	B
Tb927.1.600	4	B
Tb927.1.610	4	B
Tb927.1.620	4	B
Tb927.1.630	4	B
Tb927.1.640	4	B
Tb927.1.650	4	B
Tb927.1.660	4	B
Tb927.1.670	4	B
Tb927.1.680	4	B
Tb927.1.690	4	B
Tb927.1.70	4	B
Tb927.1.700	4	B
Tb927.1.710	4	B
Tb927.1.720	4	B
Tb927.1.730	4	B
Tb927.1.740	4	B
Tb927.1.750	4	B
Tb927.1.760	4	B
Tb927.1.770	4	B
Tb927.1.780	4	B
Tb927.1.790	4	B
Tb927.1.80	4	B
Tb927.1.800	4	B
Tb927.1.810	4	B
Tb927.1.820	4	B
Tb927.1.830	4	B
Tb927.1.840	4	B
Tb927.1.850	4	B
Tb927.1.860	4	B
Tb927.1.870	4	B
Tb927.1.880	4	B
Tb927.1.890	4	B
Tb927.1.900	4	B
Tb927.1.910	4	B
Tb927.1.920	4	B
Tb927.1.930	4	B
Tb927.1.940	4	B
Tb927.1.950	4	B
Tb927.1.960	4	B
Tb927.1.970	4	B
Tb927.1.980	4	B
Tb927.1.990	4	B
Tb927.10.10	4	B
Tb927.10.1000	4	B
Tb927.10.10000	4	B
Tb927.10.10010	4	B
Tb927.10.10020	4	B
Tb927.10.10030	4	B
Tb927.10.10040	4	B
Tb927.10.10050	4	B
Tb927.10.10060	4	B
Tb927.10.10070	4	B
Tb927.10.10080	4	B
Tb927.10.10090	4	B
Tb927.10.1010	4	B
Tb927.10.10100	4	B
Tb927.10.10110	4	B
Tb927.10.10120	4	B
Tb927.10.10130	4	B
Tb927.10.10140	4	B
Tb927.10.10150	4	B
Tb927.10.10160	4	B
Tb927.10.10170	4	B
Tb927.10.10180	4	B
Tb927.10.10190	4	B
Tb927.10.1020	4	B
Tb927.10.10200	4	B
Tb927.10.10210	4	B
Tb927.10.10220	4	B
Tb927.10.10230	4	B
Tb927.10.10240	4	B
Tb927.10.10250	4	B
Tb927.10.10260	4	B
Tb927.10.10270	4	B
Tb927.10.10280	4	B
Tb927.10.10290	4	B
Tb927.10.1030	4	B
Tb927.10.10300	4	B
Tb927.10.10310	4	B
Tb927.10.10320	4	B
Tb927.10.10330	4	B
Tb927.10.10340	4	B
Tb927.10.10350	4	B
Tb927.10.10360	4	B
Tb927.10.10370	4	B
Tb927.10.10380	4	B
Tb927.10.10390	4	B
Tb927.10.1040	4	B
Tb927.10.10400	4	B
Tb927.10.10410	4	B
Tb927.10.10420	4	B
Tb927.10.10430	4	B
Tb927.10.10440	4	B
Tb927.10.10450	4	B
Tb927.10.10460	4	B
Tb927.10.10470	4	B
Tb927.10.10480	4	B
Tb927.10.10490	4	B
Tb927.10.1050	4	B
Tb927.10.10500	4	B
Tb927.10.10510	4	B
Tb927.10.10520	4	B
Tb927.10.10530	4	B
Tb927.10.10540	4	B
Tb927.10.10550	4	B
Tb927.10.10560	4	B
Tb927.10.10570	4	B
Tb927.10.10580	4	B
Tb927.10.10590	4	B
Tb927.10.1060	4	B
Tb927.10.10600	4	B
Tb927.10.10610	4	B
Tb927.10.10620	4	B
Tb927.10.10630	4	B
Tb927.10.10640	4	B
Tb927.10.10650	4	B
Tb927.10.10660	4	B
Tb927.10.10670	4	B
Tb927.10.10680	4	B
Tb927.10.10690	4	B
Tb927.10.1070	4	B
Tb927.10.10700	4	B
Tb927.10.10710	4	B
Tb927.10.10720	4	B
Tb927.10.10730	4	B
Tb927.10.10740	4	B
Tb927.10.10750	4	B
Tb927.10.10760	4	B
Tb927.10.10770	4	B
Tb927.10.10780	4	B
Tb927.10.10790	4	B
Tb927.10.1080	4	B
Tb927.10.10800	4	B
Tb927.10.10810	4	B
Tb927.10.10820	4	B
Tb927.10.10830	4	B
Tb927.10.10840	4	B
Tb927.10.10850	4	B
Tb927.10.10860	4	B
Tb927.10.10870	4	B
Tb927.10.10880	4	B
Tb927.10.10890	4	B
Tb927.10.1090	4	B
Tb927.10.10900	4	B
Tb927.10.10910	4	B
Tb927.10.10920	4	B
Tb927.10.10930	4	B
Tb927.10.10940	4	B
Tb927.10.10950	4	B
Tb927.10.10960	4	B
Tb927.10.10970	4	B
Tb927.10.10980	4	B
Tb927.10.10990	4	B
Tb927.10.1100	4	B
Tb927.10.11000	4	B
Tb927.10.11010	4	B
Tb927.10.11020	4	B
Tb927.10.11030	4	B
Tb927.10.11040	4	B
Tb927.10.11050	4	B
Tb927.10.11060	4	B
Tb927.10.11070	4	B
Tb927.10.11080	4	B
Tb927.10.11090	4	B
Tb927.10.1110	4	B
Tb927.10.11100	4	B
Tb927.10.11110	4	B
Tb927.10.11120	4	B
Tb927.10.11130	4	B
Tb927.10.11140	4	B
Tb927.10.11150	4	B
Tb927.10.11160	4	B
Tb927.10.11170	4	B
Tb927.10.11180	4	B
Tb927.10.11190	4	B
Tb927.10.1120	4	B
Tb927.10.11200	4	B
Tb927.10.11210	4	B
Tb927.10.11220	4	B
Tb927.10.11230	4	B
Tb927.10.11240	4	B
Tb927.10.11250	4	B
Tb927.10.11260	4	B
Tb927.10.11270	4	B
Tb927.10.11280	4	B
Tb927.10.11290	4	B
Tb927.10.1130	4	B
Tb927.10.11300	4	B
Tb927.10.11310	4	B
Tb927.10.11320	4	B
Tb927.10.11330	4	B
Tb927.10.11340	4	B
Tb927.10.11350	4	B
Tb927.10.11360	4	B
Tb927.10.11370	4	B
Tb927.10.11380	4	B
Tb927.10.11390	4	B
Tb927.10.1140	4	B
Tb927.10.11400	4	B
Tb927.10.11410	4	B
Tb927.10.11420	4	B
Tb927.10.11430	4	B
Tb927.10.11440	4	B
Tb927.10.11450	4	B
Tb927.10.11460	4	B
Tb927.10.11470	4	B
Tb927.10.11480	4	B
Tb927.10.11490	4	B
Tb927.10.1150	4	B
Tb927.10.11500	4	B
Tb927.10.11510	4	B
Tb927.10.11520	4	B
Tb927.10.11530	4	B
Tb927.10.11540	4	B
Tb927.10.11550	4	B
Tb927.10.11560	4	B
Tb927.10.11570	4	B
Tb927.10.11580	4	B
Tb927.10.11590	4	B
Tb927.10.1160	4	B
Tb927.10.11600	4	B
Tb927.10.11610	4	B
Tb927.10.11620	4	B
Tb927.10.11630	4	B
Tb927.10.11640	4	B
Tb927.10.11650	4	B
Tb927.10.11660	4	B
Tb927.10.11670	4	B
Tb927.10.11680	4	B
Tb927.10.11690	4	B
Tb927.10.1170	4	B
Tb927.10.11700	4	B
Tb927.10.11710	4	B
Tb927.10.11720	4	B
Tb927.10.11730	4	B
Tb927.10.11740	4	B
Tb927.10.11750	4	B
Tb927.10.11760	4	B
Tb927.10.11770	4	B
Tb927.10.11780	4	B
Tb927.10.11790	4	B
Tb927.10.1180	4	B
Tb927.10.11800	4	B
Tb927.10.11810	4	B
Tb927.10.11820	4	B
Tb927.10.11830	4	B
Tb927.10.11840	4	B
Tb927.10.11850	4	B
Tb927.10.11860	4	B
Tb927.10.11870	4	B
Tb927.10.11880	4	B
Tb927.10.11890	4	B
Tb927.10.1190	4	B
Tb927.10.11900	4	B
Tb927.10.11910	4	B
Tb927.10.11920	4	B
Tb927.10.11930	4	B
Tb927.10.11940	4	B
Tb927.10.11950	4	B
Tb927.10.11960	4	B
Tb927.10.11970	4	B
Tb927.10.11980	4	B
Tb927.10.11990	4	B
Tb927.10.120	4	B
Tb927.10.1200	4	B
Tb927.10.12000	4	B
Tb927.10.12010	4	B
Tb927.10.12020	4	B
Tb927.10.12030	4	B
Tb927.10.12040	4	B
Tb927.10.12050	4	B
Tb927.10.12060	4	B
Tb927.10.12070	4	B
Tb927.10.12080	4	B
Tb927.10.12090	4	B
Tb927.10.1210	4	B
Tb927.10.12100	4	B
Tb927.10.12110	4	B
Tb927.10.12120	4	B
Tb927.10.12130	4	B
Tb927.10.12140	4	B
Tb927.10.12150	4	B
Tb927.10.12160	4	B
Tb927.10.12170	4	B
Tb927.10.12180	4	B
Tb927.10.12190	4	B
Tb927.10.1220	4	B
Tb927.10.12200	4	B
Tb927.10.12210	4	B
Tb927.10.12220	4	B
Tb927.10.12230	4	B
Tb927.10.12240	4	B
Tb927.10.12250	4	B
Tb927.10.12260	4	B
Tb927.10.12270	4	B
Tb927.10.12280	4	B
Tb927.10.12290	4	B
Tb927.10.1230	4	B
Tb927.10.12300	4	B
Tb927.10.12310	4	B
Tb927.10.12320	4	B
Tb927.10.12330	4	B
Tb927.10.12340	4	B
Tb927.10.12350	4	B
Tb927.10.12360	4	B
Tb927.10.12370	4	B
Tb927.10.12380	4	B
Tb927.10.12390	4	B
Tb927.10.1240	4	B
Tb927.10.12400	4	B
Tb927.10.12410	4	B
Tb927.10.12420	4	B
Tb927.10.12430	4	B
Tb927.10.12440	4	B
Tb927.10.12450	4	B
Tb927.10.12460	4	B
Tb927.10.12470	4	B
Tb927.10.12480	4	B
Tb927.10.12490	4	B
Tb927.10.1250	4	B
Tb927.10.12500	4	B
Tb927.10.12510	4	B
Tb927.10.12520	4	B
Tb927.10.12530	4	B
Tb927.10.12540	4	B
Tb927.10.12550	4	B
Tb927.10.12560	4	B
Tb927.10.12570	4	B
Tb927.10.12580	4	B
Tb927.10.12590	4	B
Tb927.10.1260	4	B
Tb927.10.12600	4	B
Tb927.10.12610	4	B
Tb927.10.12620	4	B
Tb927.10.12630	4	B
Tb927.10.12640	4	B
Tb927.10.12650	4	B
Tb927.10.12660	4	B
Tb927.10.12670	4	B
Tb927.10.12680	4	B
Tb927.10.12690	4	B
Tb927.10.1270	4	B
Tb927.10.12700	4	B
Tb927.10.12710	4	B
Tb927.10.12720	4	B
Tb927.10.12730	4	B
Tb927.10.12740	4	B
Tb927.10.12750	4	B
Tb927.10.12760	4	B
Tb927.10.12770	4	B
Tb927.10.12780	4	B
Tb927.10.12790	4	B
Tb927.10.1280	4	B
Tb927.10.12800	4	B
Tb927.10.12810	4	B
Tb927.10.12820	4	B
Tb927.10.12830	4	B
Tb927.10.12840	4	B
Tb927.10.12850	4	B
Tb927.10.12860	4	B
Tb927.10.12870	4	B
Tb927.10.12880	4	B
Tb927.10.12890	4	B
Tb927.10.1290	4	B
Tb927.10.12900	4	B
Tb927.10.12910	4	B
Tb927.10.12920	4	B
Tb927.10.12930	4	B
Tb927.10.12940	4	B
Tb927.10.12950	4	B
Tb927.10.12960	4	B
Tb927.10.12970	4	B
Tb927.10.12980	4	B
Tb927.10.12990	4	B
Tb927.10.130	4	B
Tb927.10.1300	4	B
Tb927.10.13000	4	B
Tb927.10.13010	4	B
Tb927.10.13020	4	B
Tb927.10.13030	4	B
Tb927.10.13040	4	B
Tb927.10.13050	4	B
Tb927.10.13060	4	B
Tb927.10.13070	4	B
Tb927.10.13080	4	B
Tb927.10.13090	4	B
Tb927.10.1310	4	B
Tb927.10.13100	4	B
Tb927.10.13110	4	B
Tb927.10.13120	4	B
Tb927.10.13130	4	B
Tb927.10.13140	4	B
Tb927.10.13150	4	B
Tb927.10.13160	4	B
Tb927.10.13170	4	B
Tb927.10.13180	4	B
Tb927.10.13190	4	B
Tb927.10.1320	4	B
Tb927.10.13200	4	B
Tb927.10.13210	4	B
Tb927.10.13220	4	B
Tb927.10.13230	4	B
Tb927.10.13240	4	B
Tb927.10.13250	4	B
Tb927.10.13260	4	B
Tb927.10.13270	4	B
Tb927.10.13280	4	B
Tb927.10.13290	4	B
Tb927.10.1330	4	B
Tb927.10.13300	4	B
Tb927.10.13310	4	B
Tb927.10.13320	4	B
Tb927.10.13330	4	B
Tb927.10.13340	4	B
Tb927.10.13350	4	B
Tb927.10.13360	4	B
Tb927.10.13370	4	B
Tb927.10.13380	4	B
Tb927.10.13390	4	B
Tb927.10.1340	4	B
Tb927.10.13400	4	B
Tb927.10.13410	4	B
Tb927.10.13420	4	B
Tb927.10.13430	4	B
Tb927.10.13440	4	B
Tb927.10.13450	4	B
Tb927.10.13460	4	B
Tb927.10.13470	4	B
Tb927.10.13480	4	B
Tb927.10.13490	4	B
Tb927.10.1350	4	B
Tb927.10.13500	4	B
Tb927.10.13510	4	B
Tb927.10.13520	4	B
Tb927.10.13530	4	B
Tb927.10.13540	4	B
Tb927.10.13550	4	B
Tb927.10.13560	4	B
Tb927.10.13570	4	B
Tb927.10.13580	4	B
Tb927.10.13590	4	B
Tb927.10.1360	4	B
Tb927.10.13600	4	B
Tb927.10.13610	4	B
Tb927.10.13620	4	B
Tb927.10.13630	4	B
Tb927.10.13640	4	B
Tb927.10.13650	4	B
Tb927.10.13660	4	B
Tb927.10.13670	4	B
Tb927.10.13680	4	B
Tb927.10.13690	4	B
Tb927.10.1370	4	B
Tb927.10.13700	4	B
Tb927.10.13710	4	B
Tb927.10.13720	4	B
Tb927.10.13730	4	B
Tb927.10.13740	4	B
Tb927.10.13750	4	B
Tb927.10.13760	4	B
Tb927.10.13770	4	B
Tb927.10.13780	4	B
Tb927.10.13790	4	B
Tb927.10.1380	4	B
Tb927.10.13800	4	B
Tb927.10.13810	4	B
Tb927.10.13820	4	B
Tb927.10.13830	4	B
Tb927.10.13840	4	B
Tb927.10.13850	4	B
Tb927.10.13860	4	B
Tb927.10.13870	4	B
Tb927.10.13880	4	B
Tb927.10.13890	4	B
Tb927.10.1390	4	B
Tb927.10.13900	4	B
Tb927.10.13910	4	B
Tb927.10.13920	4	B
Tb927.10.13930	4	B
Tb927.10.13940	4	B
Tb927.10.13950	4	B
Tb927.10.13960	4	B
Tb927.10.13970	4	B
Tb927.10.13980	4	B
Tb927.10.13990	4	B
Tb927.10.140	4	B
Tb927.10.1400	4	B
Tb927.10.14000	4	B
Tb927.10.14010	4	B
Tb927.10.14020	4	B
Tb927.10.14030	4	B
Tb927.10.14040	4	B
Tb927.10.14050	4	B
Tb927.10.14060	4	B
Tb927.10.14070	4	B
Tb927.10.14080	4	B
Tb927.10.14090	4	B
Tb927.10.1410	4	B
Tb927.10.14100	4	B
Tb927.10.14110	4	B
Tb927.10.14120	4	B
Tb927.10.14130	4	B
Tb927.10.14140	4	B
Tb927.10.14150	4	B
Tb927.10.14160	4	B
Tb927.10.14170	4	B
Tb927.10.14180	4	B
Tb927.10.14190	4	B
Tb927.10.1420	4	B
Tb927.10.14200	4	B
Tb927.10.14210	4	B
Tb927.10.14220	4	B
Tb927.10.14230	4	B
Tb927.10.14240	4	B
Tb927.10.14250	4	B
Tb927.10.14260	4	B
Tb927.10.14270	4	B
Tb927.10.14280	4	B
Tb927.10.14290	4	B
Tb927.10.1430	4	B
Tb927.10.14300	4	B
Tb927.10.14310	4	B
Tb927.10.14320	4	B
Tb927.10.14330	4	B
Tb927.10.14340	4	B
Tb927.10.14350	4	B
Tb927.10.14360	4	B
Tb927.10.14370	4	B
Tb927.10.14380	4	B
Tb927.10.14390	4	B
Tb927.10.1440	4	B
Tb927.10.14400	4	B
Tb927.10.14410	4	B
Tb927.10.14420	4	B
Tb927.10.14430	4	B
Tb927.10.14440	4	B
Tb927.10.14450	4	B
Tb927.10.14460	4	B
Tb927.10.14470	4	B
Tb927.10.14480	4	B
Tb927.10.14490	4	B
Tb927.10.1450	4	B
Tb927.10.14500	4	B
Tb927.10.14510	4	B
Tb927.10.14520	4	B
Tb927.10.14530	4	B
Tb927.10.14540	4	B
Tb927.10.14550	4	B
Tb927.10.14560	4	B
Tb927.10.14570	4	B
Tb927.10.14580	4	B
Tb927.10.14590	4	B
Tb927.10.1460	4	B
Tb927.10.14600	4	B
Tb927.10.14610	4	B
Tb927.10.14620	4	B
Tb927.10.14630	4	B
Tb927.10.14640	4	B
Tb927.10.14650	4	B
Tb927.10.14660	4	B
Tb927.10.14670	4	B
Tb927.10.14680	4	B
Tb927.10.14690	4	B
Tb927.10.1470	4	B
Tb927.10.14700	4	B
Tb927.10.14710	4	B
Tb927.10.14720	4	B
Tb927.10.14730	4	B
Tb927.10.14740	4	B
Tb927.10.14750	4	B
Tb927.10.14760	4	B
Tb927.10.14770	4	B
Tb927.10.14780	4	B
Tb927.10.14790	4	B
Tb927.10.1480	4	B
Tb927.10.14800	4	B
Tb927.10.14810	4	B
Tb927.10.14820	4	B
Tb927.10.14830	4	B
Tb927.10.14840	4	B
Tb927.10.14850	4	B
Tb927.10.14860	4	B
Tb927.10.14870	4	B
Tb927.10.14880	4	B
Tb927.10.14890	4	B
Tb927.10.1490	4	B
Tb927.10.14900	4	B
Tb927.10.14910	4	B
Tb927.10.14920	4	B
Tb927.10.14930	4	B
Tb927.10.14940	4	B
Tb927.10.14950	4	B
Tb927.10.14960	4	B
Tb927.10.14970	4	B
Tb927.10.14980	4	B
Tb927.10.14990	4	B
Tb927.10.150	4	B
Tb927.10.1500	4	B
Tb927.10.15000	4	B
Tb927.10.15010	4	B
Tb927.10.15020	4	B
Tb927.10.15030	4	B
Tb927.10.15040	4	B
Tb927.10.15050	4	B
Tb927.10.15060	4	B
Tb927.10.15070	4	B
Tb927.10.15080	4	B
Tb927.10.15090	4	B
Tb927.10.1510	4	B
Tb927.10.15100	4	B
Tb927.10.15110	4	B
Tb927.10.15120	4	B
Tb927.10.15130	4	B
Tb927.10.15140	4	B
Tb927.10.15150	4	B
Tb927.10.15160	4	B
Tb927.10.15170	4	B
Tb927.10.15180	4	B
Tb927.10.15190	4	B
Tb927.10.1520	4	B
Tb927.10.15200	4	B
Tb927.10.15210	4	B
Tb927.10.15220	4	B
Tb927.10.15230	4	B
Tb927.10.15240	4	B
Tb927.10.15250	4	B
Tb927.10.15260	4	B
Tb927.10.15270	4	B
Tb927.10.15280	4	B
Tb927.10.15290	4	B
Tb927.10.1530	4	B
Tb927.10.15300	4	B
Tb927.10.15310	4	B
Tb927.10.15320	4	B
Tb927.10.15330	4	B
Tb927.10.15340	4	B
Tb927.10.15350	4	B
Tb927.10.15360	4	B
Tb927.10.15370	4	B
Tb927.10.15380	4	B
Tb927.10.15390	4	B
Tb927.10.1540	4	B
Tb927.10.15400	4	B
Tb927.10.15410	4	B
Tb927.10.15420	4	B
Tb927.10.15430	4	B
Tb927.10.15440	4	B
Tb927.10.15450	4	B
Tb927.10.15460	4	B
Tb927.10.15470	4	B
Tb927.10.15480	4	B
Tb927.10.15490	4	B
Tb927.10.1550	4	B
Tb927.10.15500	4	B
Tb927.10.15510	4	B
Tb927.10.15520	4	B
Tb927.10.15530	4	B
Tb927.10.15540	4	B
Tb927.10.15550	4	B
Tb927.10.15560	4	B
Tb927.10.15570	4	B
Tb927.10.15580	4	B
Tb927.10.15590	4	B
Tb927.10.1560	4	B
Tb927.10.15600	4	B
Tb927.10.15610	4	B
Tb927.10.15620	4	B
Tb927.10.15630	4	B
Tb927.10.15640	4	B
Tb927.10.15650	4	B
Tb927.10.15660	4	B
Tb927.10.15670	4	B
Tb927.10.15680	4	B
Tb927.10.15690	4	B
Tb927.10.1570	4	B
Tb927.10.15700	4	B
Tb927.10.15710	4	B
Tb927.10.15720	4	B
Tb927.10.15730	4	B
Tb927.10.15740	4	B
Tb927.10.15750	4	B
Tb927.10.15760	4	B
Tb927.10.15770	4	B
Tb927.10.15780	4	B
Tb927.10.15790	4	B
Tb927.10.1580	4	B
Tb927.10.15800	4	B
Tb927.10.15810	4	B
Tb927.10.15820	4	B
Tb927.10.15830	4	B
Tb927.10.15840	4	B
Tb927.10.15850	4	B
Tb927.10.15860	4	B
Tb927.10.15870	4	B
Tb927.10.15880	4	B
Tb927.10.15890	4	B
Tb927.10.1590	4	B
Tb927.10.15900	4	B
Tb927.10.15910	4	B
Tb927.10.15920	4	B
Tb927.10.15930	4	B
Tb927.10.15940	4	B
Tb927.10.15950	4	B
Tb927.10.15960	4	B
Tb927.10.15970	4	B
Tb927.10.15980	4	B
Tb927.10.160	4	B
Tb927.10.1600	4	B
Tb927.10.16000	4	B
Tb927.10.16010	4	B
Tb927.10.16020	4	B
Tb927.10.16030	4	B
Tb927.10.16040	4	B
Tb927.10.16050	4	B
Tb927.10.16060	4	B
Tb927.10.16070	4	B
Tb927.10.16080	4	B
Tb927.10.16090	4	B
Tb927.10.1610	4	B
Tb927.10.16100	4	B
Tb927.10.16110	4	B
Tb927.10.16120	4	B
Tb927.10.16130	4	B
Tb927.10.16140	4	B
Tb927.10.16150	4	B
Tb927.10.16160	4	B
Tb927.10.16170	4	B
Tb927.10.16180	4	B
Tb927.10.16190	4	B
Tb927.10.1620	4	B
Tb927.10.16200	4	B
Tb927.10.16210	4	B
Tb927.10.16220	4	B
Tb927.10.16230	4	B
Tb927.10.16240	4	B
Tb927.10.16270	4	B
Tb927.10.1630	4	B
Tb927.10.16300	4	B
Tb927.10.16370	4	B
Tb927.10.1640	4	B
Tb927.10.16400	4	B
Tb927.10.16420	4	B
Tb927.10.16440	4	B
Tb927.10.16490	4	B
Tb927.10.1650	4	B
Tb927.10.16500	4	B
Tb927.10.16560	4	B
Tb927.10.1660	4	B
Tb927.10.1670	4	B
Tb927.10.1680	4	B
Tb927.10.1690	4	B
Tb927.10.170	4	B
Tb927.10.1700	4	B
Tb927.10.1710	4	B
Tb927.10.1720	4	B
Tb927.10.1730	4	B
Tb927.10.1740	4	B
Tb927.10.1750	4	B
Tb927.10.1760	4	B
Tb927.10.1770	4	B
Tb927.10.1780	4	B
Tb927.10.1790	4	B
Tb927.10.180	4	B
Tb927.10.1800	4	B
Tb927.10.1810	4	B
Tb927.10.1820	4	B
Tb927.10.1830	4	B
Tb927.10.1840	4	B
Tb927.10.1850	4	B
Tb927.10.1860	4	B
Tb927.10.1870	4	B
Tb927.10.1880	4	B
Tb927.10.1890	4	B
Tb927.10.190	4	B
Tb927.10.1900	4	B
Tb927.10.1910	4	B
Tb927.10.1920	4	B
Tb927.10.1930	4	B
Tb927.10.1940	4	B
Tb927.10.1950	4	B
Tb927.10.1960	4	B
Tb927.10.1970	4	B
Tb927.10.1980	4	B
Tb927.10.1990	4	B
Tb927.10.20	4	B
Tb927.10.200	4	B
Tb927.10.2000	4	B
Tb927.10.2010	4	B
Tb927.10.2020	4	B
Tb927.10.2030	4	B
Tb927.10.2040	4	B
Tb927.10.2050	4	B
Tb927.10.2060	4	B
Tb927.10.2070	4	B
Tb927.10.2080	4	B
Tb927.10.2090	4	B
Tb927.10.210	4	B
Tb927.10.2100	4	B
Tb927.10.2110	4	B
Tb927.10.2120	4	B
Tb927.10.2130	4	B
Tb927.10.2150	4	B
Tb927.10.2160	4	B
Tb927.10.2170	4	B
Tb927.10.2180	4	B
Tb927.10.2190	4	B
Tb927.10.220	4	B
Tb927.10.2200	4	B
Tb927.10.2210	4	B
Tb927.10.2220	4	B
Tb927.10.2230	4	B
Tb927.10.2240	4	B
Tb927.10.2250	4	B
Tb927.10.2260	4	B
Tb927.10.2270	4	B
Tb927.10.2280	4	B
Tb927.10.2290	4	B
Tb927.10.230	4	B
Tb927.10.2300	4	B
Tb927.10.2310	4	B
Tb927.10.2320	4	B
Tb927.10.2330	4	B
Tb927.10.2340	4	B
Tb927.10.2350	4	B
Tb927.10.2360	4	B
Tb927.10.2370	4	B
Tb927.10.2380	4	B
Tb927.10.2390	4	B
Tb927.10.240	4	B
Tb927.10.2400	4	B
Tb927.10.2410	4	B
Tb927.10.2420	4	B
Tb927.10.2430	4	B
Tb927.10.2440	4	B
Tb927.10.2450	4	B
Tb927.10.2460	4	B
Tb927.10.2470	4	B
Tb927.10.2480	4	B
Tb927.10.2490	4	B
Tb927.10.250	4	B
Tb927.10.2500	4	B
Tb927.10.2510	4	B
Tb927.10.2520	4	B
Tb927.10.2530	4	B
Tb927.10.2540	4	B
Tb927.10.2550	4	B
Tb927.10.2560	4	B
Tb927.10.2570	4	B
Tb927.10.2580	4	B
Tb927.10.2590	4	B
Tb927.10.260	4	B
Tb927.10.2600	4	B
Tb927.10.2610	4	B
Tb927.10.2620	4	B
Tb927.10.2630	4	B
Tb927.10.2640	4	B
Tb927.10.2650	4	B
Tb927.10.2660	4	B
Tb927.10.2670	4	B
Tb927.10.2680	4	B
Tb927.10.2690	4	B
Tb927.10.270	4	B
Tb927.10.2700	4	B
Tb927.10.2710	4	B
Tb927.10.2720	4	B
Tb927.10.2730	4	B
Tb927.10.2740	4	B
Tb927.10.2750	4	B
Tb927.10.2760	4	B
Tb927.10.2770	4	B
Tb927.10.2780	4	B
Tb927.10.2790	4	B
Tb927.10.280	4	B
Tb927.10.2800	4	B
Tb927.10.2810	4	B
Tb927.10.2820	4	B
Tb927.10.2830	4	B
Tb927.10.2840	4	B
Tb927.10.2850	4	B
Tb927.10.2860	4	B
Tb927.10.2870	4	B
Tb927.10.2880	4	B
Tb927.10.2890	4	B
Tb927.10.290	4	B
Tb927.10.2900	4	B
Tb927.10.2910	4	B
Tb927.10.2920	4	B
Tb927.10.2930	4	B
Tb927.10.2940	4	B
Tb927.10.2950	4	B
Tb927.10.2960	4	B
Tb927.10.2970	4	B
Tb927.10.2980	4	B
Tb927.10.2990	4	B
Tb927.10.300	4	B
Tb927.10.3000	4	B
Tb927.10.3010	4	B
Tb927.10.3020	4	B
Tb927.10.3030	4	B
Tb927.10.3040	4	B
Tb927.10.3050	4	B
Tb927.10.3060	4	B
Tb927.10.3070	4	B
Tb927.10.3080	4	B
Tb927.10.3090	4	B
Tb927.10.310	4	B
Tb927.10.3100	4	B
Tb927.10.3110	4	B
Tb927.10.3120	4	B
Tb927.10.3130	4	B
Tb927.10.3140	4	B
Tb927.10.3150	4	B
Tb927.10.3160	4	B
Tb927.10.3170	4	B
Tb927.10.3180	4	B
Tb927.10.3190	4	B
Tb927.10.320	4	B
Tb927.10.3200	4	B
Tb927.10.3210	4	B
Tb927.10.3220	4	B
Tb927.10.3230	4	B
Tb927.10.3240	4	B
Tb927.10.3250	4	B
Tb927.10.3260	4	B
Tb927.10.3270	4	B
Tb927.10.3280	4	B
Tb927.10.3290	4	B
Tb927.10.330	4	B
Tb927.10.3300	4	B
Tb927.10.3310	4	B
Tb927.10.3320	4	B
Tb927.10.3330	4	B
Tb927.10.3340	4	B
Tb927.10.3350	4	B
Tb927.10.3360	4	B
Tb927.10.3370	4	B
Tb927.10.3380	4	B
Tb927.10.3390	4	B
Tb927.10.340	4	B
Tb927.10.3400	4	B
Tb927.10.3410	4	B
Tb927.10.3420	4	B
Tb927.10.3430	4	B
Tb927.10.3470	4	B
Tb927.10.3480	4	B
Tb927.10.3490	4	B
Tb927.10.350	4	B
Tb927.10.3500	4	B
Tb927.10.3510	4	B
Tb927.10.3520	4	B
Tb927.10.3530	4	B
Tb927.10.3540	4	B
Tb927.10.3550	4	B
Tb927.10.3560	4	B
Tb927.10.3570	4	B
Tb927.10.3580	4	B
Tb927.10.3590	4	B
Tb927.10.360	4	B
Tb927.10.3600	4	B
Tb927.10.3610	4	B
Tb927.10.3620	4	B
Tb927.10.3630	4	B
Tb927.10.3640	4	B
Tb927.10.3650	4	B
Tb927.10.3660	4	B
Tb927.10.3670	4	B
Tb927.10.3680	4	B
Tb927.10.3690	4	B
Tb927.10.370	4	B
Tb927.10.3700	4	B
Tb927.10.3710	4	B
Tb927.10.3720	4	B
Tb927.10.3730	4	B
Tb927.10.3740	4	B
Tb927.10.3750	4	B
Tb927.10.3760	4	B
Tb927.10.3770	4	B
Tb927.10.3780	4	B
Tb927.10.3790	4	B
Tb927.10.380	4	B
Tb927.10.3800	4	B
Tb927.10.3810	4	B
Tb927.10.3820	4	B
Tb927.10.3830	4	B
Tb927.10.3840	4	B
Tb927.10.3850	4	B
Tb927.10.3860	4	B
Tb927.10.3870	4	B
Tb927.10.3880	4	B
Tb927.10.3890	4	B
Tb927.10.390	4	B
Tb927.10.3900	4	B
Tb927.10.3910	4	B
Tb927.10.3920	4	B
Tb927.10.3930	4	B
Tb927.10.3940	4	B
Tb927.10.3950	4	B
Tb927.10.3960	4	B
Tb927.10.3970	4	B
Tb927.10.3980	4	B
Tb927.10.3990	4	B
Tb927.10.40	4	B
Tb927.10.400	4	B
Tb927.10.4000	4	B
Tb927.10.4010	4	B
Tb927.10.4020	4	B
Tb927.10.4030	4	B
Tb927.10.4040	4	B
Tb927.10.4050	4	B
Tb927.10.4060	4	B
Tb927.10.4070	4	B
Tb927.10.4080	4	B
Tb927.10.4090	4	B
Tb927.10.410	4	B
Tb927.10.4100	4	B
Tb927.10.4110	4	B
Tb927.10.4120	4	B
Tb927.10.4130	4	B
Tb927.10.4140	4	B
Tb927.10.4150	4	B
Tb927.10.4160	4	B
Tb927.10.4170	4	B
Tb927.10.4180	4	B
Tb927.10.4190	4	B
Tb927.10.420	4	B
Tb927.10.4200	4	B
Tb927.10.4210	4	B
Tb927.10.4220	4	B
Tb927.10.4230	4	B
Tb927.10.4240	4	B
Tb927.10.4250	4	B
Tb927.10.4260	4	B
Tb927.10.4270	4	B
Tb927.10.4280	4	B
Tb927.10.4290	4	B
Tb927.10.430	4	B
Tb927.10.4300	4	B
Tb927.10.4310	4	B
Tb927.10.4320	4	B
Tb927.10.4330	4	B
Tb927.10.4340	4	B
Tb927.10.4350	4	B
Tb927.10.4360	4	B
Tb927.10.4370	4	B
Tb927.10.4380	4	B
Tb927.10.4390	4	B
Tb927.10.440	4	B
Tb927.10.4400	4	B
Tb927.10.4410	4	B
Tb927.10.4420	4	B
Tb927.10.4430	4	B
Tb927.10.4440	4	B
Tb927.10.4450	4	B
Tb927.10.4460	4	B
Tb927.10.4470	4	B
Tb927.10.4480	4	B
Tb927.10.4490	4	B
Tb927.10.450	4	B
Tb927.10.4500	4	B
Tb927.10.4510	4	B
Tb927.10.4520	4	B
Tb927.10.4530	4	B
Tb927.10.4540	4	B
Tb927.10.4550	4	B
Tb927.10.4560	4	B
Tb927.10.4570	4	B
Tb927.10.4580	4	B
Tb927.10.4590	4	B
Tb927.10.460	4	B
Tb927.10.4600	4	B
Tb927.10.4610	4	B
Tb927.10.4620	4	B
Tb927.10.4630	4	B
Tb927.10.4640	4	B
Tb927.10.4650	4	B
Tb927.10.4660	4	B
Tb927.10.4670	4	B
Tb927.10.4680	4	B
Tb927.10.4690	4	B
Tb927.10.470	4	B
Tb927.10.4700	4	B
Tb927.10.4710	4	B
Tb927.10.4720	4	B
Tb927.10.4730	4	B
Tb927.10.4740	4	B
Tb927.10.4750	4	B
Tb927.10.4760	4	B
Tb927.10.4770	4	B
Tb927.10.4780	4	B
Tb927.10.4790	4	B
Tb927.10.480	4	B
Tb927.10.4800	4	B
Tb927.10.4810	4	B
Tb927.10.4820	4	B
Tb927.10.4830	4	B
Tb927.10.4840	4	B
Tb927.10.4850	4	B
Tb927.10.4860	4	B
Tb927.10.4870	4	B
Tb927.10.4880	4	B
Tb927.10.4890	4	B
Tb927.10.490	4	B
Tb927.10.4900	4	B
Tb927.10.4910	4	B
Tb927.10.4920	4	B
Tb927.10.4930	4	B
Tb927.10.4940	4	B
Tb927.10.4950	4	B
Tb927.10.4960	4	B
Tb927.10.4970	4	B
Tb927.10.4980	4	B
Tb927.10.4990	4	B
Tb927.10.50	4	B
Tb927.10.500	4	B
Tb927.10.5000	4	B
Tb927.10.5010	4	B
Tb927.10.5020	4	B
Tb927.10.5030	4	B
Tb927.10.5040	4	B
Tb927.10.5050	4	B
Tb927.10.5060	4	B
Tb927.10.5070	4	B
Tb927.10.5080	4	B
Tb927.10.5090	4	B
Tb927.10.510	4	B
Tb927.10.5100	4	B
Tb927.10.5110	4	B
Tb927.10.5120	4	B
Tb927.10.5130	4	B
Tb927.10.5140	4	B
Tb927.10.5150	4	B
Tb927.10.5160	4	B
Tb927.10.5170	4	B
Tb927.10.5180	4	B
Tb927.10.5190	4	B
Tb927.10.520	4	B
Tb927.10.5200	4	B
Tb927.10.5210	4	B
Tb927.10.5220	4	B
Tb927.10.5230	4	B
Tb927.10.5240	4	B
Tb927.10.5250	4	B
Tb927.10.5260	4	B
Tb927.10.5270	4	B
Tb927.10.5280	4	B
Tb927.10.5290	4	B
Tb927.10.530	4	B
Tb927.10.5300	4	B
Tb927.10.5310	4	B
Tb927.10.5320	4	B
Tb927.10.5330	4	B
Tb927.10.5340	4	B
Tb927.10.5350	4	B
Tb927.10.5360	4	B
Tb927.10.5370	4	B
Tb927.10.5380	4	B
Tb927.10.5390	4	B
Tb927.10.540	4	B
Tb927.10.5400	4	B
Tb927.10.5410	4	B
Tb927.10.5420	4	B
Tb927.10.5430	4	B
Tb927.10.5440	4	B
Tb927.10.5450	4	B
Tb927.10.5460	4	B
Tb927.10.5470	4	B
Tb927.10.5480	4	B
Tb927.10.5490	4	B
Tb927.10.550	4	B
Tb927.10.5500	4	B
Tb927.10.5510	4	B
Tb927.10.5520	4	B
Tb927.10.5530	4	B
Tb927.10.5540	4	B
Tb927.10.5550	4	B
Tb927.10.5560	4	B
Tb927.10.5570	4	B
Tb927.10.5580	4	B
Tb927.10.5590	4	B
Tb927.10.560	4	B
Tb927.10.5600	4	B
Tb927.10.5610	4	B
Tb927.10.5620	4	B
Tb927.10.5630	4	B
Tb927.10.5640	4	B
Tb927.10.5650	4	B
Tb927.10.5660	4	B
Tb927.10.5670	4	B
Tb927.10.5680	4	B
Tb927.10.5690	4	B
Tb927.10.570	4	B
Tb927.10.5700	4	B
Tb927.10.5710	4	B
Tb927.10.5720	4	B
Tb927.10.5730	4	B
Tb927.10.5740	4	B
Tb927.10.5750	4	B
Tb927.10.5760	4	B
Tb927.10.5770	4	B
Tb927.10.5780	4	B
Tb927.10.5790	4	B
Tb927.10.580	4	B
Tb927.10.5800	4	B
Tb927.10.5810	4	B
Tb927.10.5820	4	B
Tb927.10.5830	4	B
Tb927.10.5840	4	B
Tb927.10.5850	4	B
Tb927.10.5860	4	B
Tb927.10.5870	4	B
Tb927.10.5880	4	B
Tb927.10.5890	4	B
Tb927.10.590	4	B
Tb927.10.5900	4	B
Tb927.10.5910	4	B
Tb927.10.5920	4	B
Tb927.10.5930	4	B
Tb927.10.5940	4	B
Tb927.10.5950	4	B
Tb927.10.5960	4	B
Tb927.10.5970	4	B
Tb927.10.5980	4	B
Tb927.10.5990	4	B
Tb927.10.60	4	B
Tb927.10.600	4	B
Tb927.10.6000	4	B
Tb927.10.6010	4	B
Tb927.10.6020	4	B
Tb927.10.6030	4	B
Tb927.10.6040	4	B
Tb927.10.6050	4	B
Tb927.10.6060	4	B
Tb927.10.6070	4	B
Tb927.10.6080	4	B
Tb927.10.6090	4	B
Tb927.10.610	4	B
Tb927.10.6100	4	B
Tb927.10.6110	4	B
Tb927.10.6120	4	B
Tb927.10.6130	4	B
Tb927.10.6140	4	B
Tb927.10.6150	4	B
Tb927.10.6160	4	B
Tb927.10.6170	4	B
Tb927.10.6180	4	B
Tb927.10.6190	4	B
Tb927.10.620	4	B
Tb927.10.6200	4	B
Tb927.10.6210	4	B
Tb927.10.6220	4	B
Tb927.10.6230	4	B
Tb927.10.6240	4	B
Tb927.10.6250	4	B
Tb927.10.6260	4	B
Tb927.10.6270	4	B
Tb927.10.6280	4	B
Tb927.10.6290	4	B
Tb927.10.630	4	B
Tb927.10.6300	4	B
Tb927.10.6310	4	B
Tb927.10.6320	4	B
Tb927.10.6330	4	B
Tb927.10.6340	4	B
Tb927.10.6350	4	B
Tb927.10.6360	4	B
Tb927.10.6370	4	B
Tb927.10.6380	4	B
Tb927.10.6390	4	B
Tb927.10.640	4	B
Tb927.10.6400	4	B
Tb927.10.6410	4	B
Tb927.10.6420	4	B
Tb927.10.6430	4	B
Tb927.10.6440	4	B
Tb927.10.6450	4	B
Tb927.10.6460	4	B
Tb927.10.6470	4	B
Tb927.10.6480	4	B
Tb927.10.6490	4	B
Tb927.10.650	4	B
Tb927.10.6500	4	B
Tb927.10.6510	4	B
Tb927.10.6520	4	B
Tb927.10.6530	4	B
Tb927.10.6540	4	B
Tb927.10.6550	4	B
Tb927.10.6560	4	B
Tb927.10.6570	4	B
Tb927.10.6580	4	B
Tb927.10.6590	4	B
Tb927.10.660	4	B
Tb927.10.6600	4	B
Tb927.10.6610	4	B
Tb927.10.6620	4	B
Tb927.10.6630	4	B
Tb927.10.6640	4	B
Tb927.10.6650	4	B
Tb927.10.6660	4	B
Tb927.10.6670	4	B
Tb927.10.6680	4	B
Tb927.10.6690	4	B
Tb927.10.670	4	B
Tb927.10.6700	4	B
Tb927.10.6710	4	B
Tb927.10.6720	4	B
Tb927.10.6730	4	B
Tb927.10.6740	4	B
Tb927.10.6750	4	B
Tb927.10.6760	4	B
Tb927.10.6770	4	B
Tb927.10.6780	4	B
Tb927.10.6790	4	B
Tb927.10.680	4	B
Tb927.10.6800	4	B
Tb927.10.6810	4	B
Tb927.10.6820	4	B
Tb927.10.6830	4	B
Tb927.10.6840	4	B
Tb927.10.6850	4	B
Tb927.10.6860	4	B
Tb927.10.6870	4	B
Tb927.10.6880	4	B
Tb927.10.6890	4	B
Tb927.10.690	4	B
Tb927.10.6900	4	B
Tb927.10.6910	4	B
Tb927.10.6920	4	B
Tb927.10.6930	4	B
Tb927.10.6940	4	B
Tb927.10.6950	4	B
Tb927.10.6960	4	B
Tb927.10.6970	4	B
Tb927.10.6980	4	B
Tb927.10.6990	4	B
Tb927.10.70	4	B
Tb927.10.700	4	B
Tb927.10.7000	4	B
Tb927.10.7010	4	B
Tb927.10.7020	4	B
Tb927.10.7030	4	B
Tb927.10.7040	4	B
Tb927.10.7050	4	B
Tb927.10.7060	4	B
Tb927.10.7070	4	B
Tb927.10.7080	4	B
Tb927.10.7090	4	B
Tb927.10.710	4	B
Tb927.10.7100	4	B
Tb927.10.7110	4	B
Tb927.10.7120	4	B
Tb927.10.7130	4	B
Tb927.10.7140	4	B
Tb927.10.7150	4	B
Tb927.10.7160	4	B
Tb927.10.7170	4	B
Tb927.10.7180	4	B
Tb927.10.7190	4	B
Tb927.10.720	4	B
Tb927.10.7200	4	B
Tb927.10.7210	4	B
Tb927.10.7220	4	B
Tb927.10.7230	4	B
Tb927.10.7240	4	B
Tb927.10.7250	4	B
Tb927.10.7260	4	B
Tb927.10.7270	4	B
Tb927.10.7280	4	B
Tb927.10.7290	4	B
Tb927.10.730	4	B
Tb927.10.7300	4	B
Tb927.10.7310	4	B
Tb927.10.7320	4	B
Tb927.10.7330	4	B
Tb927.10.7340	4	B
Tb927.10.7350	4	B
Tb927.10.7360	4	B
Tb927.10.7370	4	B
Tb927.10.7380	4	B
Tb927.10.7390	4	B
Tb927.10.740	4	B
Tb927.10.7400	4	B
Tb927.10.7410	4	B
Tb927.10.7420	4	B
Tb927.10.7430	4	B
Tb927.10.7440	4	B
Tb927.10.7450	4	B
Tb927.10.7460	4	B
Tb927.10.7470	4	B
Tb927.10.7480	4	B
Tb927.10.7490	4	B
Tb927.10.750	4	B
Tb927.10.7500	4	B
Tb927.10.7510	4	B
Tb927.10.7520	4	B
Tb927.10.7530	4	B
Tb927.10.7540	4	B
Tb927.10.7550	4	B
Tb927.10.7560	4	B
Tb927.10.7570	4	B
Tb927.10.7580	4	B
Tb927.10.7590	4	B
Tb927.10.760	4	B
Tb927.10.7600	4	B
Tb927.10.7610	4	B
Tb927.10.7620	4	B
Tb927.10.7630	4	B
Tb927.10.7640	4	B
Tb927.10.7650	4	B
Tb927.10.7660	4	B
Tb927.10.7670	4	B
Tb927.10.7680	4	B
Tb927.10.7690	4	B
Tb927.10.770	4	B
Tb927.10.7700	4	B
Tb927.10.7710	4	B
Tb927.10.7720	4	B
Tb927.10.7730	4	B
Tb927.10.7740	4	B
Tb927.10.7750	4	B
Tb927.10.7760	4	B
Tb927.10.7770	4	B
Tb927.10.7780	4	B
Tb927.10.7790	4	B
Tb927.10.780	4	B
Tb927.10.7800	4	B
Tb927.10.7810	4	B
Tb927.10.7820	4	B
Tb927.10.7830	4	B
Tb927.10.7840	4	B
Tb927.10.7850	4	B
Tb927.10.7860	4	B
Tb927.10.7870	4	B
Tb927.10.7880	4	B
Tb927.10.7890	4	B
Tb927.10.790	4	B
Tb927.10.7900	4	B
Tb927.10.7910	4	B
Tb927.10.7920	4	B
Tb927.10.7930	4	B
Tb927.10.7940	4	B
Tb927.10.7950	4	B
Tb927.10.7960	4	B
Tb927.10.7970	4	B
Tb927.10.7980	4	B
Tb927.10.7990	4	B
Tb927.10.800	4	B
Tb927.10.8000	4	B
Tb927.10.8010	4	B
Tb927.10.8020	4	B
Tb927.10.8030	4	B
Tb927.10.8040	4	B
Tb927.10.8050	4	B
Tb927.10.8060	4	B
Tb927.10.8070	4	B
Tb927.10.8080	4	B
Tb927.10.8090	4	B
Tb927.10.810	4	B
Tb927.10.8100	4	B
Tb927.10.8110	4	B
Tb927.10.8120	4	B
Tb927.10.8130	4	B
Tb927.10.8140	4	B
Tb927.10.8150	4	B
Tb927.10.8160	4	B
Tb927.10.8170	4	B
Tb927.10.8180	4	B
Tb927.10.8190	4	B
Tb927.10.820	4	B
Tb927.10.8200	4	B
Tb927.10.8210	4	B
Tb927.10.8220	4	B
Tb927.10.8230	4	B
Tb927.10.8240	4	B
Tb927.10.8250	4	B
Tb927.10.8260	4	B
Tb927.10.8270	4	B
Tb927.10.8280	4	B
Tb927.10.8290	4	B
Tb927.10.830	4	B
Tb927.10.8300	4	B
Tb927.10.8310	4	B
Tb927.10.8320	4	B
Tb927.10.8330	4	B
Tb927.10.8340	4	B
Tb927.10.8350	4	B
Tb927.10.8360	4	B
Tb927.10.8370	4	B
Tb927.10.8380	4	B
Tb927.10.8390	4	B
Tb927.10.840	4	B
Tb927.10.8400	4	B
Tb927.10.8410	4	B
Tb927.10.8420	4	B
Tb927.10.8430	4	B
Tb927.10.8440	4	B
Tb927.10.8450	4	B
Tb927.10.8460	4	B
Tb927.10.8470	4	B
Tb927.10.8480	4	B
Tb927.10.8490	4	B
Tb927.10.850	4	B
Tb927.10.8500	4	B
Tb927.10.8510	4	B
Tb927.10.8520	4	B
Tb927.10.8530	4	B
Tb927.10.8540	4	B
Tb927.10.8550	4	B
Tb927.10.8560	4	B
Tb927.10.8570	4	B
Tb927.10.8580	4	B
Tb927.10.8590	4	B
Tb927.10.860	4	B
Tb927.10.8600	4	B
Tb927.10.8610	4	B
Tb927.10.8620	4	B
Tb927.10.8630	4	B
Tb927.10.8640	4	B
Tb927.10.8650	4	B
Tb927.10.8660	4	B
Tb927.10.8670	4	B
Tb927.10.8680	4	B
Tb927.10.8690	4	B
Tb927.10.870	4	B
Tb927.10.8700	4	B
Tb927.10.8710	4	B
Tb927.10.8720	4	B
Tb927.10.8730	4	B
Tb927.10.8740	4	B
Tb927.10.8750	4	B
Tb927.10.8760	4	B
Tb927.10.8770	4	B
Tb927.10.8780	4	B
Tb927.10.8790	4	B
Tb927.10.880	4	B
Tb927.10.8800	4	B
Tb927.10.8810	4	B
Tb927.10.8820	4	B
Tb927.10.8830	4	B
Tb927.10.8840	4	B
Tb927.10.8850	4	B
Tb927.10.8860	4	B
Tb927.10.8870	4	B
Tb927.10.8880	4	B
Tb927.10.8890	4	B
Tb927.10.890	4	B
Tb927.10.8900	4	B
Tb927.10.8910	4	B
Tb927.10.8920	4	B
Tb927.10.8930	4	B
Tb927.10.8940	4	B
Tb927.10.8950	4	B
Tb927.10.8960	4	B
Tb927.10.8970	4	B
Tb927.10.8980	4	B
Tb927.10.8990	4	B
Tb927.10.90	4	B
Tb927.10.900	4	B
Tb927.10.9000	4	B
Tb927.10.9010	4	B
Tb927.10.9020	4	B
Tb927.10.9030	4	B
Tb927.10.9040	4	B
Tb927.10.9050	4	B
Tb927.10.9060	4	B
Tb927.10.9070	4	B
Tb927.10.9080	4	B
Tb927.10.9090	4	B
Tb927.10.910	4	B
Tb927.10.9100	4	B
Tb927.10.9110	4	B
Tb927.10.9120	4	B
Tb927.10.9130	4	B
Tb927.10.9140	4	B
Tb927.10.9150	4	B
Tb927.10.9160	4	B
Tb927.10.9170	4	B
Tb927.10.9180	4	B
Tb927.10.9190	4	B
Tb927.10.920	4	B
Tb927.10.9200	4	B
Tb927.10.9210	4	B
Tb927.10.9220	4	B
Tb927.10.9230	4	B
Tb927.10.9240	4	B
Tb927.10.9250	4	B
Tb927.10.9260	4	B
Tb927.10.9270	4	B
Tb927.10.9280	4	B
Tb927.10.9290	4	B
Tb927.10.930	4	B
Tb927.10.9300	4	B
Tb927.10.9310	4	B
Tb927.10.9320	4	B
Tb927.10.9330	4	B
Tb927.10.9340	4	B
Tb927.10.9350	4	B
Tb927.10.9360	4	B
Tb927.10.9370	4	B
Tb927.10.9380	4	B
Tb927.10.9390	4	B
Tb927.10.940	4	B
Tb927.10.9400	4	B
Tb927.10.9410	4	B
Tb927.10.9420	4	B
Tb927.10.9430	4	B
Tb927.10.9440	4	B
Tb927.10.9450	4	B
Tb927.10.9460	4	B
Tb927.10.9470	4	B
Tb927.10.9480	4	B
Tb927.10.9490	4	B
Tb927.10.950	4	B
Tb927.10.9500	4	B
Tb927.10.9510	4	B
Tb927.10.9520	4	B
Tb927.10.9530	4	B
Tb927.10.9540	4	B
Tb927.10.9550	4	B
Tb927.10.9560	4	B
Tb927.10.9570	4	B
Tb927.10.9580	4	B
Tb927.10.9590	4	B
Tb927.10.960	4	B
Tb927.10.9600	4	B
Tb927.10.9610	4	B
Tb927.10.9620	4	B
Tb927.10.9630	4	B
Tb927.10.9640	4	B
Tb927.10.9650	4	B
Tb927.10.9660	4	B
Tb927.10.9670	4	B
Tb927.10.9680	4	B
Tb927.10.9690	4	B
Tb927.10.970	4	B
Tb927.10.9700	4	B
Tb927.10.9710	4	B
Tb927.10.9720	4	B
Tb927.10.9730	4	B
Tb927.10.9740	4	B
Tb927.10.9750	4	B
Tb927.10.9760	4	B
Tb927.10.9770	4	B
Tb927.10.9780	4	B
Tb927.10.9790	4	B
Tb927.10.980	4	B
Tb927.10.9800	4	B
Tb927.10.9810	4	B
Tb927.10.9820	4	B
Tb927.10.9830	4	B
Tb927.10.9840	4	B
Tb927.10.9850	4	B
Tb927.10.9860	4	B
Tb927.10.9870	4	B
Tb927.10.9880	4	B
Tb927.10.9890	4	B
Tb927.10.990	4	B
Tb927.10.9900	4	B
Tb927.10.9910	4	B
Tb927.10.9920	4	B
Tb927.10.9930	4	B
Tb927.10.9940	4	B
Tb927.10.9950	4	B
Tb927.10.9960	4	B
Tb927.10.9970	4	B
Tb927.10.9980	4	B
Tb927.10.9990	4	B
Tb927.11.100	4	B
Tb927.11.1000	4	B
Tb927.11.10000	4	B
Tb927.11.10010	4	B
Tb927.11.10020	4	B
Tb927.11.10030	4	B
Tb927.11.10040	4	B
Tb927.11.10050	4	B
Tb927.11.10060	4	B
Tb927.11.10070	4	B
Tb927.11.10080	4	B
Tb927.11.10090	4	B
Tb927.11.1010	4	B
Tb927.11.10100	4	B
Tb927.11.10110	4	B
Tb927.11.10120	4	B
Tb927.11.10130	4	B
Tb927.11.10140	4	B
Tb927.11.10150	4	B
Tb927.11.10160	4	B
Tb927.11.10170	4	B
Tb927.11.10180	4	B
Tb927.11.10190	4	B
Tb927.11.1020	4	B
Tb927.11.10200	4	B
Tb927.11.10210	4	B
Tb927.11.10220	4	B
Tb927.11.10230	4	B
Tb927.11.10240	4	B
Tb927.11.10250	4	B
Tb927.11.10260	4	B
Tb927.11.10270	4	B
Tb927.11.10280	4	B
Tb927.11.10290	4	B
Tb927.11.1030	4	B
Tb927.11.10300	4	B
Tb927.11.10310	4	B
Tb927.11.10320	4	B
Tb927.11.10330	4	B
Tb927.11.10340	4	B
Tb927.11.10350	4	B
Tb927.11.10360	4	B
Tb927.11.10370	4	B
Tb927.11.10380	4	B
Tb927.11.10390	4	B
Tb927.11.1040	4	B
Tb927.11.10400	4	B
Tb927.11.10410	4	B
Tb927.11.10420	4	B
Tb927.11.10430	4	B
Tb927.11.10440	4	B
Tb927.11.10450	4	B
Tb927.11.10460	4	B
Tb927.11.10470	4	B
Tb927.11.10480	4	B
Tb927.11.10490	4	B
Tb927.11.1050	4	B
Tb927.11.10500	4	B
Tb927.11.10510	4	B
Tb927.11.10520	4	B
Tb927.11.10530	4	B
Tb927.11.10540	4	B
Tb927.11.10550	4	B
Tb927.11.10560	4	B
Tb927.11.10570	4	B
Tb927.11.10580	4	B
Tb927.11.10590	4	B
Tb927.11.1060	4	B
Tb927.11.10600	4	B
Tb927.11.10610	4	B
Tb927.11.10620	4	B
Tb927.11.10630	4	B
Tb927.11.10640	4	B
Tb927.11.10650	4	B
Tb927.11.10660	4	B
Tb927.11.10670	4	B
Tb927.11.10680	4	B
Tb927.11.10690	4	B
Tb927.11.1070	4	B
Tb927.11.10700	4	B
Tb927.11.10710	4	B
Tb927.11.10720	4	B
Tb927.11.10730	4	B
Tb927.11.10740	4	B
Tb927.11.10750	4	B
Tb927.11.10760	4	B
Tb927.11.10770	4	B
Tb927.11.10780	4	B
Tb927.11.10790	4	B
Tb927.11.1080	4	B
Tb927.11.10800	4	B
Tb927.11.10810	4	B
Tb927.11.10820	4	B
Tb927.11.10830	4	B
Tb927.11.10840	4	B
Tb927.11.10850	4	B
Tb927.11.10860	4	B
Tb927.11.10870	4	B
Tb927.11.10880	4	B
Tb927.11.10890	4	B
Tb927.11.1090	4	B
Tb927.11.10900	4	B
Tb927.11.10910	4	B
Tb927.11.10920	4	B
Tb927.11.10930	4	B
Tb927.11.10940	4	B
Tb927.11.10950	4	B
Tb927.11.10960	4	B
Tb927.11.10970	4	B
Tb927.11.10980	4	B
Tb927.11.10990	4	B
Tb927.11.1100	4	B
Tb927.11.11000	4	B
Tb927.11.11010	4	B
Tb927.11.11020	4	B
Tb927.11.11030	4	B
Tb927.11.11040	4	B
Tb927.11.11050	4	B
Tb927.11.11060	4	B
Tb927.11.11070	4	B
Tb927.11.11080	4	B
Tb927.11.11090	4	B
Tb927.11.1110	4	B
Tb927.11.11100	4	B
Tb927.11.11110	4	B
Tb927.11.11120	4	B
Tb927.11.11130	4	B
Tb927.11.11140	4	B
Tb927.11.11150	4	B
Tb927.11.11160	4	B
Tb927.11.11170	4	B
Tb927.11.11180	4	B
Tb927.11.11190	4	B
Tb927.11.11200	4	B
Tb927.11.11210	4	B
Tb927.11.11220	4	B
Tb927.11.11230	4	B
Tb927.11.11240	4	B
Tb927.11.11250	4	B
Tb927.11.11260	4	B
Tb927.11.11270	4	B
Tb927.11.11280	4	B
Tb927.11.11290	4	B
Tb927.11.1130	4	B
Tb927.11.11300	4	B
Tb927.11.11310	4	B
Tb927.11.11320	4	B
Tb927.11.11330	4	B
Tb927.11.11340	4	B
Tb927.11.11350	4	B
Tb927.11.11360	4	B
Tb927.11.11370	4	B
Tb927.11.11380	4	B
Tb927.11.11390	4	B
Tb927.11.11400	4	B
Tb927.11.11410	4	B
Tb927.11.11420	4	B
Tb927.11.11430	4	B
Tb927.11.11440	4	B
Tb927.11.11450	4	B
Tb927.11.11460	4	B
Tb927.11.11470	4	B
Tb927.11.11480	4	B
Tb927.11.11490	4	B
Tb927.11.1150	4	B
Tb927.11.11500	4	B
Tb927.11.11510	4	B
Tb927.11.11520	4	B
Tb927.11.11530	4	B
Tb927.11.11540	4	B
Tb927.11.11550	4	B
Tb927.11.11570	4	B
Tb927.11.11580	4	B
Tb927.11.11590	4	B
Tb927.11.1160	4	B
Tb927.11.11600	4	B
Tb927.11.11610	4	B
Tb927.11.11620	4	B
Tb927.11.11630	4	B
Tb927.11.11640	4	B
Tb927.11.11650	4	B
Tb927.11.11660	4	B
Tb927.11.11670	4	B
Tb927.11.11680	4	B
Tb927.11.11690	4	B
Tb927.11.1170	4	B
Tb927.11.11700	4	B
Tb927.11.11710	4	B
Tb927.11.11720	4	B
Tb927.11.11730	4	B
Tb927.11.11740	4	B
Tb927.11.11750	4	B
Tb927.11.11760	4	B
Tb927.11.11770	4	B
Tb927.11.11780	4	B
Tb927.11.11790	4	B
Tb927.11.1180	4	B
Tb927.11.11800	4	B
Tb927.11.11810	4	B
Tb927.11.11820	4	B
Tb927.11.11830	4	B
Tb927.11.11840	4	B
Tb927.11.11850	4	B
Tb927.11.11860	4	B
Tb927.11.11870	4	B
Tb927.11.11880	4	B
Tb927.11.1190	4	B
Tb927.11.11900	4	B
Tb927.11.11910	4	B
Tb927.11.11920	4	B
Tb927.11.11930.1	4	B
Tb927.11.11930.2	4	B
Tb927.11.11940	4	B
Tb927.11.11950	4	B
Tb927.11.11960	4	B
Tb927.11.11970	4	B
Tb927.11.11980	4	B
Tb927.11.11990	4	B
Tb927.11.1200	4	B
Tb927.11.12000	4	B
Tb927.11.12010	4	B
Tb927.11.12020	4	B
Tb927.11.12030	4	B
Tb927.11.12040	4	B
Tb927.11.12050	4	B
Tb927.11.12060	4	B
Tb927.11.12070	4	B
Tb927.11.12080	4	B
Tb927.11.12090	4	B
Tb927.11.1210	4	B
Tb927.11.12100	4	B
Tb927.11.12110	4	B
Tb927.11.12120	4	B
Tb927.11.12130	4	B
Tb927.11.12140	4	B
Tb927.11.12150	4	B
Tb927.11.12160	4	B
Tb927.11.12170	4	B
Tb927.11.12180	4	B
Tb927.11.12190	4	B
Tb927.11.1220	4	B
Tb927.11.12200	4	B
Tb927.11.12210	4	B
Tb927.11.12220	4	B
Tb927.11.12230	4	B
Tb927.11.12240	4	B
Tb927.11.12250	4	B
Tb927.11.12260	4	B
Tb927.11.12270	4	B
Tb927.11.12280	4	B
Tb927.11.12290	4	B
Tb927.11.1230	4	B
Tb927.11.12300	4	B
Tb927.11.12310	4	B
Tb927.11.12320	4	B
Tb927.11.12330	4	B
Tb927.11.12340	4	B
Tb927.11.12350	4	B
Tb927.11.12360	4	B
Tb927.11.12370	4	B
Tb927.11.12380	4	B
Tb927.11.12390	4	B
Tb927.11.1240	4	B
Tb927.11.12400	4	B
Tb927.11.12410	4	B
Tb927.11.12420	4	B
Tb927.11.12430	4	B
Tb927.11.12440	4	B
Tb927.11.12450.1	4	B
Tb927.11.12450.2	4	B
Tb927.11.12460	4	B
Tb927.11.12470	4	B
Tb927.11.12480	4	B
Tb927.11.12490	4	B
Tb927.11.1250	4	B
Tb927.11.12500	4	B
Tb927.11.12510	4	B
Tb927.11.12520	4	B
Tb927.11.12530	4	B
Tb927.11.12540	4	B
Tb927.11.12560	4	B
Tb927.11.12570	4	B
Tb927.11.12580	4	B
Tb927.11.12590	4	B
Tb927.11.1260	4	B
Tb927.11.12600	4	B
Tb927.11.12610	4	B
Tb927.11.12620	4	B
Tb927.11.12630	4	B
Tb927.11.12640	4	B
Tb927.11.12650	4	B
Tb927.11.12660	4	B
Tb927.11.12670	4	B
Tb927.11.12680	4	B
Tb927.11.12690	4	B
Tb927.11.1270	4	B
Tb927.11.12700	4	B
Tb927.11.12710	4	B
Tb927.11.12720	4	B
Tb927.11.12730	4	B
Tb927.11.12740.1	4	B
Tb927.11.12740.2	4	B
Tb927.11.12750	4	B
Tb927.11.12760	4	B
Tb927.11.12770	4	B
Tb927.11.12780	4	B
Tb927.11.12790	4	B
Tb927.11.1280	4	B
Tb927.11.12800	4	B
Tb927.11.12810	4	B
Tb927.11.12820	4	B
Tb927.11.12830	4	B
Tb927.11.12840	4	B
Tb927.11.12850	4	B
Tb927.11.12860.1	4	B
Tb927.11.12860.2	4	B
Tb927.11.12870	4	B
Tb927.11.12880	4	B
Tb927.11.1290	4	B
Tb927.11.12910	4	B
Tb927.11.12920	4	B
Tb927.11.12930	4	B
Tb927.11.12940	4	B
Tb927.11.12950	4	B
Tb927.11.12960	4	B
Tb927.11.12970	4	B
Tb927.11.12980	4	B
Tb927.11.12990	4	B
Tb927.11.1300	4	B
Tb927.11.13000	4	B
Tb927.11.13010	4	B
Tb927.11.13020	4	B
Tb927.11.13030	4	B
Tb927.11.13040	4	B
Tb927.11.13050	4	B
Tb927.11.13060	4	B
Tb927.11.13070	4	B
Tb927.11.13080	4	B
Tb927.11.13090	4	B
Tb927.11.1310	4	B
Tb927.11.13100	4	B
Tb927.11.13110	4	B
Tb927.11.13120	4	B
Tb927.11.13130	4	B
Tb927.11.13140	4	B
Tb927.11.13150	4	B
Tb927.11.13160	4	B
Tb927.11.13170	4	B
Tb927.11.13180	4	B
Tb927.11.13190	4	B
Tb927.11.1320	4	B
Tb927.11.13200	4	B
Tb927.11.13210	4	B
Tb927.11.13220	4	B
Tb927.11.13230	4	B
Tb927.11.13240	4	B
Tb927.11.13250	4	B
Tb927.11.13260.1	4	B
Tb927.11.13260.2	4	B
Tb927.11.13270	4	B
Tb927.11.13280	4	B
Tb927.11.13290	4	B
Tb927.11.1330	4	B
Tb927.11.13300	4	B
Tb927.11.13310	4	B
Tb927.11.13320	4	B
Tb927.11.13330	4	B
Tb927.11.13340	4	B
Tb927.11.13350	4	B
Tb927.11.13360	4	B
Tb927.11.13370	4	B
Tb927.11.13380	4	B
Tb927.11.13390	4	B
Tb927.11.1340	4	B
Tb927.11.13400	4	B
Tb927.11.13410	4	B
Tb927.11.13420	4	B
Tb927.11.13430	4	B
Tb927.11.13440	4	B
Tb927.11.13450	4	B
Tb927.11.13460	4	B
Tb927.11.13470	4	B
Tb927.11.13480	4	B
Tb927.11.13490	4	B
Tb927.11.1350	4	B
Tb927.11.13500	4	B
Tb927.11.13510	4	B
Tb927.11.13520	4	B
Tb927.11.13530	4	B
Tb927.11.13540	4	B
Tb927.11.13550	4	B
Tb927.11.13560	4	B
Tb927.11.13570	4	B
Tb927.11.13580	4	B
Tb927.11.13590	4	B
Tb927.11.1360	4	B
Tb927.11.13600	4	B
Tb927.11.13610	4	B
Tb927.11.13620	4	B
Tb927.11.13630	4	B
Tb927.11.13640	4	B
Tb927.11.13650	4	B
Tb927.11.13660	4	B
Tb927.11.13670	4	B
Tb927.11.13680	4	B
Tb927.11.13690.1	4	B
Tb927.11.13690.2	4	B
Tb927.11.1370	4	B
Tb927.11.13700	4	B
Tb927.11.13710	4	B
Tb927.11.13720	4	B
Tb927.11.13730	4	B
Tb927.11.13740	4	B
Tb927.11.13750	4	B
Tb927.11.13760	4	B
Tb927.11.13770	4	B
Tb927.11.13780	4	B
Tb927.11.13790	4	B
Tb927.11.1380	4	B
Tb927.11.13800	4	B
Tb927.11.13810	4	B
Tb927.11.13820	4	B
Tb927.11.13830	4	B
Tb927.11.13840	4	B
Tb927.11.13850	4	B
Tb927.11.13860	4	B
Tb927.11.13870	4	B
Tb927.11.13880	4	B
Tb927.11.13890	4	B
Tb927.11.1390	4	B
Tb927.11.13900	4	B
Tb927.11.13910	4	B
Tb927.11.13920	4	B
Tb927.11.13930	4	B
Tb927.11.13940	4	B
Tb927.11.13950	4	B
Tb927.11.13960	4	B
Tb927.11.13970	4	B
Tb927.11.13980	4	B
Tb927.11.13990	4	B
Tb927.11.140	4	B
Tb927.11.1400	4	B
Tb927.11.14000	4	B
Tb927.11.14010	4	B
Tb927.11.14020	4	B
Tb927.11.14030	4	B
Tb927.11.14040	4	B
Tb927.11.14050	4	B
Tb927.11.14060	4	B
Tb927.11.14070	4	B
Tb927.11.14080	4	B
Tb927.11.14090	4	B
Tb927.11.1410	4	B
Tb927.11.14100	4	B
Tb927.11.14110	4	B
Tb927.11.14120	4	B
Tb927.11.14130	4	B
Tb927.11.14140	4	B
Tb927.11.14150	4	B
Tb927.11.14160	4	B
Tb927.11.14170	4	B
Tb927.11.14180	4	B
Tb927.11.14190	4	B
Tb927.11.1420	4	B
Tb927.11.14200	4	B
Tb927.11.14210	4	B
Tb927.11.14220	4	B
Tb927.11.14230	4	B
Tb927.11.14240	4	B
Tb927.11.14250	4	B
Tb927.11.14260	4	B
Tb927.11.14270	4	B
Tb927.11.14280	4	B
Tb927.11.14290	4	B
Tb927.11.1430	4	B
Tb927.11.14300	4	B
Tb927.11.14310	4	B
Tb927.11.14320	4	B
Tb927.11.14330	4	B
Tb927.11.14340	4	B
Tb927.11.14350	4	B
Tb927.11.14360	4	B
Tb927.11.14370	4	B
Tb927.11.14380	4	B
Tb927.11.14390	4	B
Tb927.11.1440	4	B
Tb927.11.14400	4	B
Tb927.11.14410	4	B
Tb927.11.14420	4	B
Tb927.11.14430	4	B
Tb927.11.14440	4	B
Tb927.11.14450	4	B
Tb927.11.14460	4	B
Tb927.11.14470	4	B
Tb927.11.14480	4	B
Tb927.11.14490	4	B
Tb927.11.1450	4	B
Tb927.11.14500	4	B
Tb927.11.14510	4	B
Tb927.11.14520	4	B
Tb927.11.14530	4	B
Tb927.11.14540	4	B
Tb927.11.14550	4	B
Tb927.11.14560	4	B
Tb927.11.14570	4	B
Tb927.11.14580	4	B
Tb927.11.14590	4	B
Tb927.11.1460	4	B
Tb927.11.14600	4	B
Tb927.11.14610	4	B
Tb927.11.14620	4	B
Tb927.11.14630	4	B
Tb927.11.14640	4	B
Tb927.11.14650	4	B
Tb927.11.14660	4	B
Tb927.11.14670	4	B
Tb927.11.14680	4	B
Tb927.11.14690	4	B
Tb927.11.1470	4	B
Tb927.11.14700	4	B
Tb927.11.14710	4	B
Tb927.11.14720	4	B
Tb927.11.14730	4	B
Tb927.11.14740	4	B
Tb927.11.14750	4	B
Tb927.11.14760	4	B
Tb927.11.14770	4	B
Tb927.11.14780	4	B
Tb927.11.14790	4	B
Tb927.11.1480	4	B
Tb927.11.14800	4	B
Tb927.11.14810	4	B
Tb927.11.14820	4	B
Tb927.11.14830	4	B
Tb927.11.14840	4	B
Tb927.11.14850	4	B
Tb927.11.14860	4	B
Tb927.11.14870	4	B
Tb927.11.14880	4	B
Tb927.11.14890	4	B
Tb927.11.1490	4	B
Tb927.11.14900	4	B
Tb927.11.14910	4	B
Tb927.11.14920	4	B
Tb927.11.14930	4	B
Tb927.11.14940	4	B
Tb927.11.14950	4	B
Tb927.11.14960	4	B
Tb927.11.14970	4	B
Tb927.11.14980	4	B
Tb927.11.14990	4	B
Tb927.11.150	4	B
Tb927.11.1500	4	B
Tb927.11.15000	4	B
Tb927.11.15010	4	B
Tb927.11.15020	4	B
Tb927.11.15030	4	B
Tb927.11.15040	4	B
Tb927.11.15050	4	B
Tb927.11.15060.1	4	B
Tb927.11.15060.2	4	B
Tb927.11.15070	4	B
Tb927.11.15080	4	B
Tb927.11.15090	4	B
Tb927.11.1510	4	B
Tb927.11.15100	4	B
Tb927.11.15110	4	B
Tb927.11.15120	4	B
Tb927.11.15130	4	B
Tb927.11.15140	4	B
Tb927.11.15150	4	B
Tb927.11.15160	4	B
Tb927.11.15170	4	B
Tb927.11.15180	4	B
Tb927.11.15190	4	B
Tb927.11.1520	4	B
Tb927.11.15200	4	B
Tb927.11.15210	4	B
Tb927.11.15220	4	B
Tb927.11.15230	4	B
Tb927.11.15240	4	B
Tb927.11.15250	4	B
Tb927.11.15260	4	B
Tb927.11.15270	4	B
Tb927.11.15280	4	B
Tb927.11.15290	4	B
Tb927.11.1530	4	B
Tb927.11.15300	4	B
Tb927.11.15310	4	B
Tb927.11.15320	4	B
Tb927.11.15330	4	B
Tb927.11.15340	4	B
Tb927.11.15350	4	B
Tb927.11.15360	4	B
Tb927.11.15370	4	B
Tb927.11.15380	4	B
Tb927.11.15390	4	B
Tb927.11.1540	4	B
Tb927.11.15400	4	B
Tb927.11.15410	4	B
Tb927.11.15420	4	B
Tb927.11.15430	4	B
Tb927.11.15440	4	B
Tb927.11.15450	4	B
Tb927.11.15460	4	B
Tb927.11.15470	4	B
Tb927.11.15480	4	B
Tb927.11.15490	4	B
Tb927.11.1550	4	B
Tb927.11.15500	4	B
Tb927.11.15510	4	B
Tb927.11.15520	4	B
Tb927.11.15530	4	B
Tb927.11.15540	4	B
Tb927.11.15550	4	B
Tb927.11.15560	4	B
Tb927.11.15570	4	B
Tb927.11.15580	4	B
Tb927.11.15590	4	B
Tb927.11.1560	4	B
Tb927.11.15600	4	B
Tb927.11.15610	4	B
Tb927.11.15620	4	B
Tb927.11.15630	4	B
Tb927.11.15640	4	B
Tb927.11.15650	4	B
Tb927.11.15660	4	B
Tb927.11.15670	4	B
Tb927.11.15680	4	B
Tb927.11.15690	4	B
Tb927.11.1570	4	B
Tb927.11.15700	4	B
Tb927.11.15710	4	B
Tb927.11.15720	4	B
Tb927.11.15730	4	B
Tb927.11.15740	4	B
Tb927.11.15750	4	B
Tb927.11.15760	4	B
Tb927.11.15770	4	B
Tb927.11.15780	4	B
Tb927.11.15790	4	B
Tb927.11.1580	4	B
Tb927.11.15800	4	B
Tb927.11.15810	4	B
Tb927.11.15820	4	B
Tb927.11.15830	4	B
Tb927.11.15840	4	B
Tb927.11.15850	4	B
Tb927.11.15860	4	B
Tb927.11.15870	4	B
Tb927.11.15880	4	B
Tb927.11.15890	4	B
Tb927.11.1590	4	B
Tb927.11.15900	4	B
Tb927.11.15910	4	B
Tb927.11.15920	4	B
Tb927.11.15930	4	B
Tb927.11.15940	4	B
Tb927.11.15950	4	B
Tb927.11.15960	4	B
Tb927.11.15970	4	B
Tb927.11.15980	4	B
Tb927.11.15990	4	B
Tb927.11.160	4	B
Tb927.11.1600	4	B
Tb927.11.16000	4	B
Tb927.11.16010	4	B
Tb927.11.16020	4	B
Tb927.11.16030	4	B
Tb927.11.16040	4	B
Tb927.11.16050	4	B
Tb927.11.16060	4	B
Tb927.11.16070	4	B
Tb927.11.16080	4	B
Tb927.11.16090	4	B
Tb927.11.1610	4	B
Tb927.11.16100	4	B
Tb927.11.16110	4	B
Tb927.11.16120	4	B
Tb927.11.16130	4	B
Tb927.11.16140	4	B
Tb927.11.16150	4	B
Tb927.11.16160	4	B
Tb927.11.16170	4	B
Tb927.11.16180	4	B
Tb927.11.16190	4	B
Tb927.11.1620	4	B
Tb927.11.16200	4	B
Tb927.11.16210	4	B
Tb927.11.16220	4	B
Tb927.11.16230	4	B
Tb927.11.16240	4	B
Tb927.11.16250	4	B
Tb927.11.16260	4	B
Tb927.11.16270	4	B
Tb927.11.16280	4	B
Tb927.11.16290	4	B
Tb927.11.1630	4	B
Tb927.11.16300	4	B
Tb927.11.16310	4	B
Tb927.11.16320	4	B
Tb927.11.16330	4	B
Tb927.11.16340	4	B
Tb927.11.16350	4	B
Tb927.11.16360	4	B
Tb927.11.16370	4	B
Tb927.11.16380	4	B
Tb927.11.16390	4	B
Tb927.11.1640	4	B
Tb927.11.16400	4	B
Tb927.11.16410	4	B
Tb927.11.16420	4	B
Tb927.11.16430	4	B
Tb927.11.16440	4	B
Tb927.11.16450	4	B
Tb927.11.16460	4	B
Tb927.11.16470	4	B
Tb927.11.16480	4	B
Tb927.11.16490	4	B
Tb927.11.1650	4	B
Tb927.11.16500	4	B
Tb927.11.16510	4	B
Tb927.11.16520	4	B
Tb927.11.16530	4	B
Tb927.11.16540	4	B
Tb927.11.16550	4	B
Tb927.11.16560	4	B
Tb927.11.16570	4	B
Tb927.11.16580	4	B
Tb927.11.16590	4	B
Tb927.11.1660	4	B
Tb927.11.16600	4	B
Tb927.11.16610	4	B
Tb927.11.16620	4	B
Tb927.11.16630	4	B
Tb927.11.16640	4	B
Tb927.11.16650	4	B
Tb927.11.16660	4	B
Tb927.11.16670	4	B
Tb927.11.16680	4	B
Tb927.11.16690	4	B
Tb927.11.1670	4	B
Tb927.11.16700	4	B
Tb927.11.16710	4	B
Tb927.11.16720	4	B
Tb927.11.16730	4	B
Tb927.11.16740	4	B
Tb927.11.16750	4	B
Tb927.11.16760	4	B
Tb927.11.16770	4	B
Tb927.11.16780	4	B
Tb927.11.16790	4	B
Tb927.11.1680	4	B
Tb927.11.16800	4	B
Tb927.11.16810	4	B
Tb927.11.16820	4	B
Tb927.11.16830	4	B
Tb927.11.16840.1	4	B
Tb927.11.16840.2	4	B
Tb927.11.16850	4	B
Tb927.11.16860	4	B
Tb927.11.16870	4	B
Tb927.11.16880	4	B
Tb927.11.16890	4	B
Tb927.11.1690	4	B
Tb927.11.16900	4	B
Tb927.11.16910	4	B
Tb927.11.16920	4	B
Tb927.11.16930	4	B
Tb927.11.16940	4	B
Tb927.11.16950	4	B
Tb927.11.16960	4	B
Tb927.11.16970	4	B
Tb927.11.16980	4	B
Tb927.11.16990	4	B
Tb927.11.170	4	B
Tb927.11.1700	4	B
Tb927.11.17000	4	B
Tb927.11.17010	4	B
Tb927.11.17020	4	B
Tb927.11.17030	4	B
Tb927.11.17040	4	B
Tb927.11.17060	4	B
Tb927.11.17070	4	B
Tb927.11.17080	4	B
Tb927.11.17090	4	B
Tb927.11.1710	4	B
Tb927.11.17110	4	B
Tb927.11.17120	4	B
Tb927.11.17190	4	B
Tb927.11.1720	4	B
Tb927.11.1730	4	B
Tb927.11.17320	4	B
Tb927.11.17370	4	B
Tb927.11.1740	4	B
Tb927.11.1750	4	B
Tb927.11.17500	4	B
Tb927.11.17580	4	B
Tb927.11.1760	4	B
Tb927.11.1770	4	B
Tb927.11.17720	4	B
Tb927.11.17760	4	B
Tb927.11.17770	4	B
Tb927.11.1780	4	B
Tb927.11.17830	4	B
Tb927.11.17860	4	B
Tb927.11.17890	4	B
Tb927.11.1790	4	B
Tb927.11.17900	4	B
Tb927.11.17910	4	B
Tb927.11.180	4	B
Tb927.11.1800	4	B
Tb927.11.1810	4	B
Tb927.11.1820	4	B
Tb927.11.18200	4	B
Tb927.11.18220	4	B
Tb927.11.18230	4	B
Tb927.11.18250	4	B
Tb927.11.18260	4	B
Tb927.11.18270	4	B
Tb927.11.18280	4	B
Tb927.11.18290	4	B
Tb927.11.1830	4	B
Tb927.11.18300	4	B
Tb927.11.18310	4	B
Tb927.11.18320	4	B
Tb927.11.18330	4	B
Tb927.11.18340	4	B
Tb927.11.18350	4	B
Tb927.11.18360	4	B
Tb927.11.18370	4	B
Tb927.11.18380	4	B
Tb927.11.18390	4	B
Tb927.11.1840	4	B
Tb927.11.18430	4	B
Tb927.11.18470	4	B
Tb927.11.18480	4	B
Tb927.11.18490	4	B
Tb927.11.1850	4	B
Tb927.11.18500	4	B
Tb927.11.18510	4	B
Tb927.11.18520	4	B
Tb927.11.18530	4	B
Tb927.11.18580	4	B
Tb927.11.1860	4	B
Tb927.11.18650	4	B
Tb927.11.18660	4	B
Tb927.11.18670	4	B
Tb927.11.18680	4	B
Tb927.11.18690	4	B
Tb927.11.1870	4	B
Tb927.11.18700	4	B
Tb927.11.18710	4	B
Tb927.11.18720	4	B
Tb927.11.18730	4	B
Tb927.11.18740	4	B
Tb927.11.18780	4	B
Tb927.11.18790	4	B
Tb927.11.1880	4	B
Tb927.11.18800	4	B
Tb927.11.18810	4	B
Tb927.11.18840	4	B
Tb927.11.18850	4	B
Tb927.11.18860	4	B
Tb927.11.18870	4	B
Tb927.11.18880	4	B
Tb927.11.18890	4	B
Tb927.11.1890	4	B
Tb927.11.18900	4	B
Tb927.11.18910	4	B
Tb927.11.18950	4	B
Tb927.11.190	4	B
Tb927.11.1900	4	B
Tb927.11.19010	4	B
Tb927.11.19020	4	B
Tb927.11.19030	4	B
Tb927.11.1910	4	B
Tb927.11.19120	4	B
Tb927.11.19130	4	B
Tb927.11.19180	4	B
Tb927.11.1920	4	B
Tb927.11.1930	4	B
Tb927.11.19380	4	B
Tb927.11.1940	4	B
Tb927.11.19400	4	B
Tb927.11.19410	4	B
Tb927.11.19450	4	B
Tb927.11.1950	4	B
Tb927.11.19520	4	B
Tb927.11.19540	4	B
Tb927.11.1960	4	B
Tb927.11.1970	4	B
Tb927.11.1980	4	B
Tb927.11.19800	4	B
Tb927.11.19810	4	B
Tb927.11.19840	4	B
Tb927.11.19850	4	B
Tb927.11.19860	4	B
Tb927.11.19870	4	B
Tb927.11.1990	4	B
Tb927.11.19990	4	B
Tb927.11.200	4	B
Tb927.11.2000	4	B
Tb927.11.20060	4	B
Tb927.11.20090	4	B
Tb927.11.2010	4	B
Tb927.11.20100	4	B
Tb927.11.20190	4	B
Tb927.11.2020	4	B
Tb927.11.20240	4	B
Tb927.11.2030	4	B
Tb927.11.20300	4	B
Tb927.11.20350	4	B
Tb927.11.20390	4	B
Tb927.11.2040	4	B
Tb927.11.20400	4	B
Tb927.11.20410	4	B
Tb927.11.20420	4	B
Tb927.11.20430	4	B
Tb927.11.20470	4	B
Tb927.11.20490	4	B
Tb927.11.2050	4	B
Tb927.11.20500	4	B
Tb927.11.20550	4	B
Tb927.11.20570	4	B
Tb927.11.2060	4	B
Tb927.11.20660	4	B
Tb927.11.2070	4	B
Tb927.11.20700	4	B
Tb927.11.20720	4	B
Tb927.11.20730	4	B
Tb927.11.2080	4	B
Tb927.11.2090	4	B
Tb927.11.210	4	B
Tb927.11.2100	4	B
Tb927.11.2110	4	B
Tb927.11.2120	4	B
Tb927.11.2130	4	B
Tb927.11.2140	4	B
Tb927.11.2150	4	B
Tb927.11.2160	4	B
Tb927.11.2170	4	B
Tb927.11.2180	4	B
Tb927.11.2190	4	B
Tb927.11.220	4	B
Tb927.11.2200	4	B
Tb927.11.2210	4	B
Tb927.11.2220	4	B
Tb927.11.2230	4	B
Tb927.11.2240	4	B
Tb927.11.2250	4	B
Tb927.11.2260	4	B
Tb927.11.2270	4	B
Tb927.11.2280	4	B
Tb927.11.2290	4	B
Tb927.11.230	4	B
Tb927.11.2300	4	B
Tb927.11.2310	4	B
Tb927.11.2320	4	B
Tb927.11.2330	4	B
Tb927.11.2340	4	B
Tb927.11.2350	4	B
Tb927.11.2360	4	B
Tb927.11.2370	4	B
Tb927.11.2380	4	B
Tb927.11.2390	4	B
Tb927.11.240	4	B
Tb927.11.2400	4	B
Tb927.11.2410	4	B
Tb927.11.2420	4	B
Tb927.11.2430	4	B
Tb927.11.2440	4	B
Tb927.11.2450	4	B
Tb927.11.2460	4	B
Tb927.11.2470	4	B
Tb927.11.2480	4	B
Tb927.11.2490	4	B
Tb927.11.250	4	B
Tb927.11.2500	4	B
Tb927.11.2510	4	B
Tb927.11.2520	4	B
Tb927.11.2530	4	B
Tb927.11.2540	4	B
Tb927.11.2550	4	B
Tb927.11.2560	4	B
Tb927.11.2570	4	B
Tb927.11.2580	4	B
Tb927.11.2590	4	B
Tb927.11.260	4	B
Tb927.11.2600	4	B
Tb927.11.2610	4	B
Tb927.11.2620	4	B
Tb927.11.2630	4	B
Tb927.11.2640	4	B
Tb927.11.2650	4	B
Tb927.11.2660	4	B
Tb927.11.2670	4	B
Tb927.11.2680	4	B
Tb927.11.2690	4	B
Tb927.11.270	4	B
Tb927.11.2700	4	B
Tb927.11.2710	4	B
Tb927.11.2720	4	B
Tb927.11.2730	4	B
Tb927.11.2740	4	B
Tb927.11.2750	4	B
Tb927.11.2760	4	B
Tb927.11.2770	4	B
Tb927.11.2780	4	B
Tb927.11.2790	4	B
Tb927.11.280	4	B
Tb927.11.2800	4	B
Tb927.11.2810	4	B
Tb927.11.2820	4	B
Tb927.11.2830	4	B
Tb927.11.2840	4	B
Tb927.11.2850	4	B
Tb927.11.2860	4	B
Tb927.11.2870	4	B
Tb927.11.2880	4	B
Tb927.11.2890	4	B
Tb927.11.290	4	B
Tb927.11.2900	4	B
Tb927.11.2910	4	B
Tb927.11.2920	4	B
Tb927.11.2930	4	B
Tb927.11.2940	4	B
Tb927.11.2950	4	B
Tb927.11.2960	4	B
Tb927.11.2970	4	B
Tb927.11.2980	4	B
Tb927.11.2990	4	B
Tb927.11.300	4	B
Tb927.11.3000	4	B
Tb927.11.3010	4	B
Tb927.11.3020	4	B
Tb927.11.3030	4	B
Tb927.11.3040	4	B
Tb927.11.3050	4	B
Tb927.11.3060	4	B
Tb927.11.3070	4	B
Tb927.11.3080	4	B
Tb927.11.3090	4	B
Tb927.11.310	4	B
Tb927.11.3100	4	B
Tb927.11.3110	4	B
Tb927.11.3120	4	B
Tb927.11.3130	4	B
Tb927.11.3140	4	B
Tb927.11.3150	4	B
Tb927.11.3160	4	B
Tb927.11.3170	4	B
Tb927.11.3180	4	B
Tb927.11.3190	4	B
Tb927.11.320	4	B
Tb927.11.3200	4	B
Tb927.11.3210	4	B
Tb927.11.3220	4	B
Tb927.11.3230	4	B
Tb927.11.3240	4	B
Tb927.11.3250	4	B
Tb927.11.3260	4	B
Tb927.11.3270	4	B
Tb927.11.3280	4	B
Tb927.11.3290	4	B
Tb927.11.330	4	B
Tb927.11.3300	4	B
Tb927.11.3310	4	B
Tb927.11.3320	4	B
Tb927.11.3330	4	B
Tb927.11.3340	4	B
Tb927.11.3350	4	B
Tb927.11.3360	4	B
Tb927.11.3370	4	B
Tb927.11.3380	4	B
Tb927.11.3390	4	B
Tb927.11.340	4	B
Tb927.11.3400	4	B
Tb927.11.3410	4	B
Tb927.11.3420	4	B
Tb927.11.3430	4	B
Tb927.11.3440	4	B
Tb927.11.3450	4	B
Tb927.11.3460	4	B
Tb927.11.3470	4	B
Tb927.11.3480	4	B
Tb927.11.3490	4	B
Tb927.11.350	4	B
Tb927.11.3500	4	B
Tb927.11.3510	4	B
Tb927.11.3520	4	B
Tb927.11.3530	4	B
Tb927.11.3540	4	B
Tb927.11.3550	4	B
Tb927.11.3560	4	B
Tb927.11.3570	4	B
Tb927.11.3580	4	B
Tb927.11.3590	4	B
Tb927.11.360	4	B
Tb927.11.3600	4	B
Tb927.11.3610	4	B
Tb927.11.3620	4	B
Tb927.11.3630	4	B
Tb927.11.3640	4	B
Tb927.11.3650	4	B
Tb927.11.3660	4	B
Tb927.11.3670	4	B
Tb927.11.3680	4	B
Tb927.11.3690	4	B
Tb927.11.370	4	B
Tb927.11.3700	4	B
Tb927.11.3710	4	B
Tb927.11.3720	4	B
Tb927.11.3730	4	B
Tb927.11.3740	4	B
Tb927.11.3750	4	B
Tb927.11.3760	4	B
Tb927.11.3770	4	B
Tb927.11.3780	4	B
Tb927.11.3790	4	B
Tb927.11.380	4	B
Tb927.11.3800	4	B
Tb927.11.3810	4	B
Tb927.11.3830	4	B
Tb927.11.3840	4	B
Tb927.11.3850	4	B
Tb927.11.3860	4	B
Tb927.11.3870	4	B
Tb927.11.3880	4	B
Tb927.11.3890	4	B
Tb927.11.390	4	B
Tb927.11.3900	4	B
Tb927.11.3910	4	B
Tb927.11.3920	4	B
Tb927.11.3930	4	B
Tb927.11.3940	4	B
Tb927.11.3950	4	B
Tb927.11.3960	4	B
Tb927.11.3970	4	B
Tb927.11.3980	4	B
Tb927.11.3990	4	B
Tb927.11.400	4	B
Tb927.11.4000	4	B
Tb927.11.4010	4	B
Tb927.11.4020	4	B
Tb927.11.4030	4	B
Tb927.11.4040	4	B
Tb927.11.4050	4	B
Tb927.11.4060	4	B
Tb927.11.4070	4	B
Tb927.11.4080	4	B
Tb927.11.4090	4	B
Tb927.11.410	4	B
Tb927.11.4100	4	B
Tb927.11.4110	4	B
Tb927.11.4120	4	B
Tb927.11.4130	4	B
Tb927.11.4140	4	B
Tb927.11.4150	4	B
Tb927.11.4160	4	B
Tb927.11.4170	4	B
Tb927.11.4180	4	B
Tb927.11.4190	4	B
Tb927.11.420	4	B
Tb927.11.4200	4	B
Tb927.11.4210	4	B
Tb927.11.4220	4	B
Tb927.11.4230	4	B
Tb927.11.4240	4	B
Tb927.11.4250	4	B
Tb927.11.4260	4	B
Tb927.11.4270	4	B
Tb927.11.4280	4	B
Tb927.11.4290	4	B
Tb927.11.430	4	B
Tb927.11.4300	4	B
Tb927.11.4310	4	B
Tb927.11.4320	4	B
Tb927.11.4330	4	B
Tb927.11.4340	4	B
Tb927.11.4350	4	B
Tb927.11.4360	4	B
Tb927.11.4370	4	B
Tb927.11.4380	4	B
Tb927.11.4390	4	B
Tb927.11.440	4	B
Tb927.11.4400	4	B
Tb927.11.4410	4	B
Tb927.11.4420	4	B
Tb927.11.4430	4	B
Tb927.11.4440	4	B
Tb927.11.4450	4	B
Tb927.11.4460	4	B
Tb927.11.4470	4	B
Tb927.11.4480	4	B
Tb927.11.4490	4	B
Tb927.11.450	4	B
Tb927.11.4500	4	B
Tb927.11.4510	4	B
Tb927.11.4520	4	B
Tb927.11.4530	4	B
Tb927.11.4540	4	B
Tb927.11.4550	4	B
Tb927.11.4560	4	B
Tb927.11.4570	4	B
Tb927.11.4590	4	B
Tb927.11.460	4	B
Tb927.11.4600	4	B
Tb927.11.4610	4	B
Tb927.11.4620	4	B
Tb927.11.4630	4	B
Tb927.11.4640	4	B
Tb927.11.4650	4	B
Tb927.11.4660	4	B
Tb927.11.4670	4	B
Tb927.11.4680	4	B
Tb927.11.4690	4	B
Tb927.11.470	4	B
Tb927.11.4700	4	B
Tb927.11.4710	4	B
Tb927.11.4720	4	B
Tb927.11.4730	4	B
Tb927.11.4740	4	B
Tb927.11.4750	4	B
Tb927.11.4760	4	B
Tb927.11.4780	4	B
Tb927.11.4790	4	B
Tb927.11.480	4	B
Tb927.11.4800	4	B
Tb927.11.4810	4	B
Tb927.11.4820	4	B
Tb927.11.4830	4	B
Tb927.11.4840	4	B
Tb927.11.4850	4	B
Tb927.11.4860	4	B
Tb927.11.4870	4	B
Tb927.11.4880	4	B
Tb927.11.4890	4	B
Tb927.11.490	4	B
Tb927.11.4900	4	B
Tb927.11.4910	4	B
Tb927.11.4920	4	B
Tb927.11.4930	4	B
Tb927.11.4940	4	B
Tb927.11.4950	4	B
Tb927.11.4960	4	B
Tb927.11.4970	4	B
Tb927.11.4980	4	B
Tb927.11.4990	4	B
Tb927.11.500	4	B
Tb927.11.5000	4	B
Tb927.11.5010	4	B
Tb927.11.5020	4	B
Tb927.11.5030	4	B
Tb927.11.5040	4	B
Tb927.11.5050	4	B
Tb927.11.5060	4	B
Tb927.11.5070	4	B
Tb927.11.5080	4	B
Tb927.11.5090	4	B
Tb927.11.510	4	B
Tb927.11.5100	4	B
Tb927.11.5110	4	B
Tb927.11.5120	4	B
Tb927.11.5130	4	B
Tb927.11.5140	4	B
Tb927.11.5150	4	B
Tb927.11.5160	4	B
Tb927.11.5170	4	B
Tb927.11.5180	4	B
Tb927.11.5190	4	B
Tb927.11.520	4	B
Tb927.11.5200	4	B
Tb927.11.5210	4	B
Tb927.11.5220	4	B
Tb927.11.5230	4	B
Tb927.11.5240	4	B
Tb927.11.5250	4	B
Tb927.11.5260	4	B
Tb927.11.5270	4	B
Tb927.11.5280	4	B
Tb927.11.5290	4	B
Tb927.11.530	4	B
Tb927.11.5300	4	B
Tb927.11.5310	4	B
Tb927.11.5320	4	B
Tb927.11.5330	4	B
Tb927.11.5340	4	B
Tb927.11.5350	4	B
Tb927.11.5360	4	B
Tb927.11.5370	4	B
Tb927.11.5380	4	B
Tb927.11.5390	4	B
Tb927.11.540	4	B
Tb927.11.5400	4	B
Tb927.11.5410	4	B
Tb927.11.5420	4	B
Tb927.11.5430	4	B
Tb927.11.5440	4	B
Tb927.11.5450	4	B
Tb927.11.5460	4	B
Tb927.11.5470	4	B
Tb927.11.5480	4	B
Tb927.11.5490	4	B
Tb927.11.550	4	B
Tb927.11.5500	4	B
Tb927.11.5510	4	B
Tb927.11.5520	4	B
Tb927.11.5530	4	B
Tb927.11.5540	4	B
Tb927.11.5550	4	B
Tb927.11.5560	4	B
Tb927.11.5570	4	B
Tb927.11.5580	4	B
Tb927.11.5590	4	B
Tb927.11.560	4	B
Tb927.11.5600	4	B
Tb927.11.5610	4	B
Tb927.11.5620	4	B
Tb927.11.5630	4	B
Tb927.11.5640	4	B
Tb927.11.5650	4	B
Tb927.11.5660	4	B
Tb927.11.5670	4	B
Tb927.11.5680	4	B
Tb927.11.5690	4	B
Tb927.11.570	4	B
Tb927.11.5700	4	B
Tb927.11.5710	4	B
Tb927.11.5720	4	B
Tb927.11.5730	4	B
Tb927.11.5740	4	B
Tb927.11.5750	4	B
Tb927.11.5760	4	B
Tb927.11.5770	4	B
Tb927.11.5780	4	B
Tb927.11.5790	4	B
Tb927.11.580	4	B
Tb927.11.5800	4	B
Tb927.11.5810	4	B
Tb927.11.5820	4	B
Tb927.11.5830	4	B
Tb927.11.5840	4	B
Tb927.11.5850	4	B
Tb927.11.5860	4	B
Tb927.11.5870	4	B
Tb927.11.5880	4	B
Tb927.11.5890	4	B
Tb927.11.590	4	B
Tb927.11.5900	4	B
Tb927.11.5910	4	B
Tb927.11.5920	4	B
Tb927.11.5930	4	B
Tb927.11.5940	4	B
Tb927.11.5950	4	B
Tb927.11.5960	4	B
Tb927.11.5970	4	B
Tb927.11.5980	4	B
Tb927.11.5990	4	B
Tb927.11.600	4	B
Tb927.11.6000	4	B
Tb927.11.6010	4	B
Tb927.11.6020	4	B
Tb927.11.6030	4	B
Tb927.11.6040	4	B
Tb927.11.6050	4	B
Tb927.11.6060	4	B
Tb927.11.6070	4	B
Tb927.11.6080	4	B
Tb927.11.6090	4	B
Tb927.11.610	4	B
Tb927.11.6100	4	B
Tb927.11.6110	4	B
Tb927.11.6120	4	B
Tb927.11.6130	4	B
Tb927.11.6140	4	B
Tb927.11.6150	4	B
Tb927.11.6160	4	B
Tb927.11.6170	4	B
Tb927.11.6180	4	B
Tb927.11.6190	4	B
Tb927.11.620	4	B
Tb927.11.6200	4	B
Tb927.11.6210	4	B
Tb927.11.6220	4	B
Tb927.11.6230	4	B
Tb927.11.6240	4	B
Tb927.11.6250	4	B
Tb927.11.6260	4	B
Tb927.11.6270	4	B
Tb927.11.6280	4	B
Tb927.11.6290	4	B
Tb927.11.630	4	B
Tb927.11.6300	4	B
Tb927.11.6310	4	B
Tb927.11.6320	4	B
Tb927.11.6330	4	B
Tb927.11.6340	4	B
Tb927.11.6350	4	B
Tb927.11.6360	4	B
Tb927.11.6370	4	B
Tb927.11.6380	4	B
Tb927.11.6390	4	B
Tb927.11.640	4	B
Tb927.11.6400	4	B
Tb927.11.6410	4	B
Tb927.11.6420	4	B
Tb927.11.6430	4	B
Tb927.11.6440	4	B
Tb927.11.6450	4	B
Tb927.11.6460	4	B
Tb927.11.6470	4	B
Tb927.11.6480	4	B
Tb927.11.6490	4	B
Tb927.11.650	4	B
Tb927.11.6500	4	B
Tb927.11.6510	4	B
Tb927.11.6520	4	B
Tb927.11.6530	4	B
Tb927.11.6540	4	B
Tb927.11.6550	4	B
Tb927.11.6560	4	B
Tb927.11.6570	4	B
Tb927.11.6580	4	B
Tb927.11.6590	4	B
Tb927.11.660	4	B
Tb927.11.6600	4	B
Tb927.11.6610	4	B
Tb927.11.6620	4	B
Tb927.11.6630	4	B
Tb927.11.6640	4	B
Tb927.11.6650	4	B
Tb927.11.6660	4	B
Tb927.11.6670	4	B
Tb927.11.6680	4	B
Tb927.11.6690	4	B
Tb927.11.670	4	B
Tb927.11.6700	4	B
Tb927.11.6710	4	B
Tb927.11.6720	4	B
Tb927.11.6730	4	B
Tb927.11.6740	4	B
Tb927.11.6750	4	B
Tb927.11.6760	4	B
Tb927.11.6770	4	B
Tb927.11.6780	4	B
Tb927.11.6790	4	B
Tb927.11.680	4	B
Tb927.11.6800	4	B
Tb927.11.6810	4	B
Tb927.11.6820	4	B
Tb927.11.6830	4	B
Tb927.11.6840	4	B
Tb927.11.6850	4	B
Tb927.11.6860	4	B
Tb927.11.6870	4	B
Tb927.11.6880	4	B
Tb927.11.6890	4	B
Tb927.11.690	4	B
Tb927.11.6900	4	B
Tb927.11.6910	4	B
Tb927.11.6920	4	B
Tb927.11.6930	4	B
Tb927.11.6940	4	B
Tb927.11.6950	4	B
Tb927.11.6960	4	B
Tb927.11.6970	4	B
Tb927.11.6980	4	B
Tb927.11.6990	4	B
Tb927.11.700	4	B
Tb927.11.7000	4	B
Tb927.11.7010	4	B
Tb927.11.7020	4	B
Tb927.11.7030	4	B
Tb927.11.7040	4	B
Tb927.11.7050	4	B
Tb927.11.7060	4	B
Tb927.11.7070	4	B
Tb927.11.7080	4	B
Tb927.11.7090	4	B
Tb927.11.710	4	B
Tb927.11.7100	4	B
Tb927.11.7110	4	B
Tb927.11.7120	4	B
Tb927.11.7130	4	B
Tb927.11.7140	4	B
Tb927.11.7150	4	B
Tb927.11.7160	4	B
Tb927.11.7170	4	B
Tb927.11.7180	4	B
Tb927.11.7190	4	B
Tb927.11.720	4	B
Tb927.11.7200	4	B
Tb927.11.7210	4	B
Tb927.11.7211	4	B
Tb927.11.7212	4	B
Tb927.11.7213	4	B
Tb927.11.7214	4	B
Tb927.11.7216	4	B
Tb927.11.7218	4	B
Tb927.11.7220	4	B
Tb927.11.7230	4	B
Tb927.11.7240	4	B
Tb927.11.7250	4	B
Tb927.11.7260	4	B
Tb927.11.7270	4	B
Tb927.11.7280	4	B
Tb927.11.7290	4	B
Tb927.11.730	4	B
Tb927.11.7300	4	B
Tb927.11.7310	4	B
Tb927.11.7320	4	B
Tb927.11.7330	4	B
Tb927.11.7340	4	B
Tb927.11.7350	4	B
Tb927.11.7360	4	B
Tb927.11.7370	4	B
Tb927.11.7380	4	B
Tb927.11.7390	4	B
Tb927.11.740	4	B
Tb927.11.7400	4	B
Tb927.11.7410	4	B
Tb927.11.7420	4	B
Tb927.11.7430	4	B
Tb927.11.7440	4	B
Tb927.11.7450	4	B
Tb927.11.7460	4	B
Tb927.11.7470	4	B
Tb927.11.7480	4	B
Tb927.11.7490	4	B
Tb927.11.750	4	B
Tb927.11.7500	4	B
Tb927.11.7510	4	B
Tb927.11.7520	4	B
Tb927.11.7530	4	B
Tb927.11.7540	4	B
Tb927.11.7550	4	B
Tb927.11.7560	4	B
Tb927.11.7570	4	B
Tb927.11.7580	4	B
Tb927.11.7590	4	B
Tb927.11.760	4	B
Tb927.11.7600	4	B
Tb927.11.7620	4	B
Tb927.11.7630	4	B
Tb927.11.7640	4	B
Tb927.11.7650	4	B
Tb927.11.7660	4	B
Tb927.11.7670	4	B
Tb927.11.7680	4	B
Tb927.11.7690	4	B
Tb927.11.770	4	B
Tb927.11.7700	4	B
Tb927.11.7710	4	B
Tb927.11.7720	4	B
Tb927.11.7740	4	B
Tb927.11.7750	4	B
Tb927.11.7760	4	B
Tb927.11.7770	4	B
Tb927.11.7780	4	B
Tb927.11.7790	4	B
Tb927.11.780	4	B
Tb927.11.7800	4	B
Tb927.11.7810	4	B
Tb927.11.7820	4	B
Tb927.11.7830	4	B
Tb927.11.7840	4	B
Tb927.11.7850	4	B
Tb927.11.7860	4	B
Tb927.11.7870	4	B
Tb927.11.7880	4	B
Tb927.11.7890	4	B
Tb927.11.790	4	B
Tb927.11.7900	4	B
Tb927.11.7910	4	B
Tb927.11.7920	4	B
Tb927.11.7930	4	B
Tb927.11.7940	4	B
Tb927.11.7950	4	B
Tb927.11.7960	4	B
Tb927.11.7970	4	B
Tb927.11.7980	4	B
Tb927.11.7990	4	B
Tb927.11.800	4	B
Tb927.11.8000	4	B
Tb927.11.8010	4	B
Tb927.11.8020	4	B
Tb927.11.8030	4	B
Tb927.11.8040	4	B
Tb927.11.8050	4	B
Tb927.11.8060	4	B
Tb927.11.8070	4	B
Tb927.11.8080	4	B
Tb927.11.8090	4	B
Tb927.11.810	4	B
Tb927.11.8100	4	B
Tb927.11.8110	4	B
Tb927.11.8120	4	B
Tb927.11.8130	4	B
Tb927.11.8140	4	B
Tb927.11.8150	4	B
Tb927.11.8160	4	B
Tb927.11.8170	4	B
Tb927.11.8180	4	B
Tb927.11.8190	4	B
Tb927.11.820	4	B
Tb927.11.8200	4	B
Tb927.11.8210	4	B
Tb927.11.8220	4	B
Tb927.11.8230	4	B
Tb927.11.8240	4	B
Tb927.11.8250	4	B
Tb927.11.8260	4	B
Tb927.11.8270	4	B
Tb927.11.8280	4	B
Tb927.11.8290	4	B
Tb927.11.830	4	B
Tb927.11.8300	4	B
Tb927.11.8310	4	B
Tb927.11.8320	4	B
Tb927.11.8330	4	B
Tb927.11.8340	4	B
Tb927.11.8350	4	B
Tb927.11.8360	4	B
Tb927.11.8370	4	B
Tb927.11.8380	4	B
Tb927.11.8390	4	B
Tb927.11.840.1	4	B
Tb927.11.840.2	4	B
Tb927.11.8400	4	B
Tb927.11.8410	4	B
Tb927.11.8420	4	B
Tb927.11.8430	4	B
Tb927.11.8440	4	B
Tb927.11.8450	4	B
Tb927.11.8460	4	B
Tb927.11.8470	4	B
Tb927.11.8480	4	B
Tb927.11.8490	4	B
Tb927.11.850	4	B
Tb927.11.8500	4	B
Tb927.11.8510	4	B
Tb927.11.8520	4	B
Tb927.11.8530	4	B
Tb927.11.8570	4	B
Tb927.11.8580	4	B
Tb927.11.860	4	B
Tb927.11.8610	4	B
Tb927.11.8620	4	B
Tb927.11.870	4	B
Tb927.11.8700	4	B
Tb927.11.8710	4	B
Tb927.11.8720	4	B
Tb927.11.8730	4	B
Tb927.11.8740	4	B
Tb927.11.8750	4	B
Tb927.11.8760	4	B
Tb927.11.8770	4	B
Tb927.11.8780	4	B
Tb927.11.8790	4	B
Tb927.11.880	4	B
Tb927.11.8800	4	B
Tb927.11.8810	4	B
Tb927.11.8820	4	B
Tb927.11.8830	4	B
Tb927.11.8840	4	B
Tb927.11.8850	4	B
Tb927.11.8860	4	B
Tb927.11.8870	4	B
Tb927.11.8880	4	B
Tb927.11.8890	4	B
Tb927.11.890	4	B
Tb927.11.8900	4	B
Tb927.11.8910	4	B
Tb927.11.8920	4	B
Tb927.11.8930	4	B
Tb927.11.8940	4	B
Tb927.11.8950	4	B
Tb927.11.8960	4	B
Tb927.11.8970	4	B
Tb927.11.8980	4	B
Tb927.11.8990	4	B
Tb927.11.900	4	B
Tb927.11.9000	4	B
Tb927.11.9010	4	B
Tb927.11.9020	4	B
Tb927.11.9030	4	B
Tb927.11.9040	4	B
Tb927.11.9050	4	B
Tb927.11.9060	4	B
Tb927.11.9070	4	B
Tb927.11.9080	4	B
Tb927.11.9090	4	B
Tb927.11.910	4	B
Tb927.11.9100	4	B
Tb927.11.9110	4	B
Tb927.11.9120	4	B
Tb927.11.9130	4	B
Tb927.11.9140	4	B
Tb927.11.9150	4	B
Tb927.11.9160	4	B
Tb927.11.9170	4	B
Tb927.11.9180	4	B
Tb927.11.9190	4	B
Tb927.11.920	4	B
Tb927.11.9200	4	B
Tb927.11.9210	4	B
Tb927.11.9220	4	B
Tb927.11.9230	4	B
Tb927.11.9240	4	B
Tb927.11.9250	4	B
Tb927.11.9260	4	B
Tb927.11.9270	4	B
Tb927.11.9280	4	B
Tb927.11.9290	4	B
Tb927.11.930	4	B
Tb927.11.9300	4	B
Tb927.11.9310	4	B
Tb927.11.9320	4	B
Tb927.11.9330	4	B
Tb927.11.9340	4	B
Tb927.11.9350	4	B
Tb927.11.9360	4	B
Tb927.11.9370	4	B
Tb927.11.9380	4	B
Tb927.11.9390	4	B
Tb927.11.940	4	B
Tb927.11.9400	4	B
Tb927.11.9410	4	B
Tb927.11.9420	4	B
Tb927.11.9430	4	B
Tb927.11.9440	4	B
Tb927.11.9450	4	B
Tb927.11.9460	4	B
Tb927.11.9470	4	B
Tb927.11.9480	4	B
Tb927.11.9490	4	B
Tb927.11.950	4	B
Tb927.11.9500	4	B
Tb927.11.9510	4	B
Tb927.11.9520	4	B
Tb927.11.9530	4	B
Tb927.11.9540	4	B
Tb927.11.9550	4	B
Tb927.11.9560	4	B
Tb927.11.9570	4	B
Tb927.11.9580.1	4	B
Tb927.11.9580.2	4	B
Tb927.11.9590	4	B
Tb927.11.960	4	B
Tb927.11.9600	4	B
Tb927.11.9610	4	B
Tb927.11.9620.1	4	B
Tb927.11.9620.2	4	B
Tb927.11.9630	4	B
Tb927.11.9640	4	B
Tb927.11.9650	4	B
Tb927.11.9660	4	B
Tb927.11.9670	4	B
Tb927.11.9680	4	B
Tb927.11.9690	4	B
Tb927.11.970	4	B
Tb927.11.9700	4	B
Tb927.11.9710	4	B
Tb927.11.9720	4	B
Tb927.11.9730	4	B
Tb927.11.9740	4	B
Tb927.11.9750	4	B
Tb927.11.9760	4	B
Tb927.11.9770	4	B
Tb927.11.9780	4	B
Tb927.11.9790	4	B
Tb927.11.980	4	B
Tb927.11.9800	4	B
Tb927.11.9810	4	B
Tb927.11.9820	4	B
Tb927.11.9830	4	B
Tb927.11.9840	4	B
Tb927.11.9850	4	B
Tb927.11.9860	4	B
Tb927.11.9870	4	B
Tb927.11.9880	4	B
Tb927.11.9890	4	B
Tb927.11.990	4	B
Tb927.11.9900	4	B
Tb927.11.9910	4	B
Tb927.11.9920	4	B
Tb927.11.9930	4	B
Tb927.11.9940	4	B
Tb927.11.9950	4	B
Tb927.11.9960	4	B
Tb927.11.9970	4	B
Tb927.11.9980	4	B
Tb927.11.9990	4	B
Tb927.2.100	4	B
Tb927.2.1080	4	B
Tb927.2.1170	4	B
Tb927.2.1180	4	B
Tb927.2.1210	4	B
Tb927.2.1250	4	B
Tb927.2.1290	4	B
Tb927.2.1380	4	B
Tb927.2.1460	4	B
Tb927.2.1470	4	B
Tb927.2.150	4	B
Tb927.2.1560	4	B
Tb927.2.160	4	B
Tb927.2.1600	4	B
Tb927.2.1680	4	B
Tb927.2.170	4	B
Tb927.2.1700	4	B
Tb927.2.1720	4	B
Tb927.2.1730	4	B
Tb927.2.1740	4	B
Tb927.2.1760	4	B
Tb927.2.1780	4	B
Tb927.2.1790	4	B
Tb927.2.1800	4	B
Tb927.2.1810	4	B
Tb927.2.1820	4	B
Tb927.2.1850	4	B
Tb927.2.1860	4	B
Tb927.2.1890	4	B
Tb927.2.1920	4	B
Tb927.2.2020	4	B
Tb927.2.2060	4	B
Tb927.2.2070	4	B
Tb927.2.2090	4	B
Tb927.2.2120	4	B
Tb927.2.2130	4	B
Tb927.2.2140	4	B
Tb927.2.2160	4	B
Tb927.2.2180	4	B
Tb927.2.2190	4	B
Tb927.2.2200	4	B
Tb927.2.2210	4	B
Tb927.2.2220	4	B
Tb927.2.2230	4	B
Tb927.2.2240	4	B
Tb927.2.2260	4	B
Tb927.2.2270	4	B
Tb927.2.2320	4	B
Tb927.2.2340	4	B
Tb927.2.2360	4	B
Tb927.2.2370	4	B
Tb927.2.2380	4	B
Tb927.2.2390	4	B
Tb927.2.240	4	B
Tb927.2.2400	4	B
Tb927.2.2410	4	B
Tb927.2.2430	4	B
Tb927.2.2440	4	B
Tb927.2.2450	4	B
Tb927.2.2460	4	B
Tb927.2.2470	4	B
Tb927.2.2490	4	B
Tb927.2.2500	4	B
Tb927.2.2510	4	B
Tb927.2.2520	4	B
Tb927.2.2530	4	B
Tb927.2.2540	4	B
Tb927.2.2550	4	B
Tb927.2.2570	4	B
Tb927.2.2580	4	B
Tb927.2.2590	4	B
Tb927.2.2650	4	B
Tb927.2.2670	4	B
Tb927.2.2720	4	B
Tb927.2.2770	4	B
Tb927.2.280	4	B
Tb927.2.2830	4	B
Tb927.2.2860	4	B
Tb927.2.2880	4	B
Tb927.2.2900	4	B
Tb927.2.2910	4	B
Tb927.2.2920	4	B
Tb927.2.2940	4	B
Tb927.2.2950	4	B
Tb927.2.2970	4	B
Tb927.2.2990	4	B
Tb927.2.3000	4	B
Tb927.2.3020	4	B
Tb927.2.3030	4	B
Tb927.2.3080	4	B
Tb927.2.3090	4	B
Tb927.2.3160	4	B
Tb927.2.3180	4	B
Tb927.2.3190	4	B
Tb927.2.3270	4	B
Tb927.2.3280	4	B
Tb927.2.3290	4	B
Tb927.2.3300	4	B
Tb927.2.3310	4	B
Tb927.2.3320	4	B
Tb927.2.3330	4	B
Tb927.2.3340	4	B
Tb927.2.3370	4	B
Tb927.2.3390	4	B
Tb927.2.340	4	B
Tb927.2.3400	4	B
Tb927.2.3420	4	B
Tb927.2.3440	4	B
Tb927.2.3460	4	B
Tb927.2.3480	4	B
Tb927.2.3580	4	B
Tb927.2.3610	4	B
Tb927.2.3620	4	B
Tb927.2.3660	4	B
Tb927.2.370	4	B
Tb927.2.3720	4	B
Tb927.2.3730	4	B
Tb927.2.3750	4	B
Tb927.2.3780	4	B
Tb927.2.380	4	B
Tb927.2.3800	4	B
Tb927.2.3880	4	B
Tb927.2.3910	4	B
Tb927.2.3920	4	B
Tb927.2.3930	4	B
Tb927.2.3960	4	B
Tb927.2.3970	4	B
Tb927.2.3990	4	B
Tb927.2.400	4	B
Tb927.2.4000	4	B
Tb927.2.4020	4	B
Tb927.2.4050	4	B
Tb927.2.4060	4	B
Tb927.2.4090	4	B
Tb927.2.4110	4	B
Tb927.2.4130	4	B
Tb927.2.4140	4	B
Tb927.2.4150	4	B
Tb927.2.4160	4	B
Tb927.2.4200	4	B
Tb927.2.4210	4	B
Tb927.2.4230	4	B
Tb927.2.4240	4	B
Tb927.2.4280	4	B
Tb927.2.4330	4	B
Tb927.2.4340	4	B
Tb927.2.4370	4	B
Tb927.2.4380	4	B
Tb927.2.4390	4	B
Tb927.2.4400	4	B
Tb927.2.4410	4	B
Tb927.2.4420	4	B
Tb927.2.4440	4	B
Tb927.2.4445	4	B
Tb927.2.4460	4	B
Tb927.2.4470	4	B
Tb927.2.4480	4	B
Tb927.2.450	4	B
Tb927.2.4510	4	B
Tb927.2.4520	4	B
Tb927.2.4530	4	B
Tb927.2.4540	4	B
Tb927.2.4550	4	B
Tb927.2.4560	4	B
Tb927.2.4580	4	B
Tb927.2.4590	4	B
Tb927.2.4610	4	B
Tb927.2.4620	4	B
Tb927.2.4650	4	B
Tb927.2.4670	4	B
Tb927.2.4680	4	B
Tb927.2.470	4	B
Tb927.2.4700	4	B
Tb927.2.4710	4	B
Tb927.2.4720	4	B
Tb927.2.4740	4	B
Tb927.2.4750	4	B
Tb927.2.4760	4	B
Tb927.2.4780	4	B
Tb927.2.4800	4	B
Tb927.2.4810	4	B
Tb927.2.4830	4	B
Tb927.2.4840	4	B
Tb927.2.4850	4	B
Tb927.2.4870	4	B
Tb927.2.4890	4	B
Tb927.2.4900	4	B
Tb927.2.4920	4	B
Tb927.2.4930	4	B
Tb927.2.4950	4	B
Tb927.2.4970	4	B
Tb927.2.4980	4	B
Tb927.2.4990	4	B
Tb927.2.5000	4	B
Tb927.2.5010	4	B
Tb927.2.5020	4	B
Tb927.2.5030	4	B
Tb927.2.5040	4	B
Tb927.2.5050	4	B
Tb927.2.5060	4	B
Tb927.2.5070	4	B
Tb927.2.5080	4	B
Tb927.2.510	4	B
Tb927.2.5120	4	B
Tb927.2.5130	4	B
Tb927.2.5140	4	B
Tb927.2.5150	4	B
Tb927.2.5160	4	B
Tb927.2.5180	4	B
Tb927.2.5190	4	B
Tb927.2.5200	4	B
Tb927.2.5210	4	B
Tb927.2.5220	4	B
Tb927.2.5230	4	B
Tb927.2.5240	4	B
Tb927.2.5250	4	B
Tb927.2.5260	4	B
Tb927.2.5270	4	B
Tb927.2.5280	4	B
Tb927.2.5290	4	B
Tb927.2.5300	4	B
Tb927.2.5310	4	B
Tb927.2.5320	4	B
Tb927.2.5330	4	B
Tb927.2.5340	4	B
Tb927.2.5350	4	B
Tb927.2.5360	4	B
Tb927.2.5410	4	B
Tb927.2.5440	4	B
Tb927.2.5480	4	B
Tb927.2.5500	4	B
Tb927.2.5530	4	B
Tb927.2.5540	4	B
Tb927.2.560	4	B
Tb927.2.5600	4	B
Tb927.2.5610	4	B
Tb927.2.5630	4	B
Tb927.2.5650	4	B
Tb927.2.5660	4	B
Tb927.2.5700	4	B
Tb927.2.5710	4	B
Tb927.2.5720	4	B
Tb927.2.5750	4	B
Tb927.2.5760	4	B
Tb927.2.5800	4	B
Tb927.2.5810	4	B
Tb927.2.5820	4	B
Tb927.2.5830	4	B
Tb927.2.5850	4	B
Tb927.2.5860	4	B
Tb927.2.5870	4	B
Tb927.2.5890	4	B
Tb927.2.5900	4	B
Tb927.2.5910	4	B
Tb927.2.5930	4	B
Tb927.2.5950	4	B
Tb927.2.5970	4	B
Tb927.2.5980	4	B
Tb927.2.6000	4	B
Tb927.2.6050	4	B
Tb927.2.6070	4	B
Tb927.2.6080	4	B
Tb927.2.6090	4	B
Tb927.2.6100	4	B
Tb927.2.6130	4	B
Tb927.2.6150	4	B
Tb927.2.6180	4	B
Tb927.2.6200	4	B
Tb927.2.6210	4	B
Tb927.2.6220	4	B
Tb927.2.6230	4	B
Tb927.2.6240	4	B
Tb927.2.6270	4	B
Tb927.2.6280	4	B
Tb927.2.6310	4	B
Tb927.2.6320	4	B
Tb927.2.6410	4	B
Tb927.2.650	4	B
Tb927.2.680	4	B
Tb927.2.690	4	B
Tb927.2.900	4	B
Tb927.2.940	4	B
Tb927.2.950	4	B
Tb927.2.960	4	B
Tb927.3.1000	4	B
Tb927.3.1010	4	B
Tb927.3.1020	4	B
Tb927.3.1030	4	B
Tb927.3.1050	4	B
Tb927.3.1070	4	B
Tb927.3.1080	4	B
Tb927.3.1090	4	B
Tb927.3.1100	4	B
Tb927.3.1110	4	B
Tb927.3.1120	4	B
Tb927.3.1130	4	B
Tb927.3.1140	4	B
Tb927.3.1150	4	B
Tb927.3.1160	4	B
Tb927.3.1170	4	B
Tb927.3.1180	4	B
Tb927.3.1190	4	B
Tb927.3.120	4	B
Tb927.3.1200	4	B
Tb927.3.1210	4	B
Tb927.3.1220	4	B
Tb927.3.1230	4	B
Tb927.3.1240	4	B
Tb927.3.1250	4	B
Tb927.3.1260	4	B
Tb927.3.1270	4	B
Tb927.3.1280	4	B
Tb927.3.1290	4	B
Tb927.3.1300	4	B
Tb927.3.1310	4	B
Tb927.3.1320	4	B
Tb927.3.1330	4	B
Tb927.3.1340	4	B
Tb927.3.1350	4	B
Tb927.3.1360	4	B
Tb927.3.1370	4	B
Tb927.3.1380	4	B
Tb927.3.1390	4	B
Tb927.3.1400	4	B
Tb927.3.1410	4	B
Tb927.3.1420	4	B
Tb927.3.1430	4	B
Tb927.3.1440	4	B
Tb927.3.1450	4	B
Tb927.3.1460	4	B
Tb927.3.1470	4	B
Tb927.3.1480	4	B
Tb927.3.1490	4	B
Tb927.3.150	4	B
Tb927.3.1500	4	B
Tb927.3.1510	4	B
Tb927.3.1520	4	B
Tb927.3.1530	4	B
Tb927.3.1540	4	B
Tb927.3.1550	4	B
Tb927.3.1560	4	B
Tb927.3.1570	4	B
Tb927.3.1580	4	B
Tb927.3.1590	4	B
Tb927.3.1600	4	B
Tb927.3.1610	4	B
Tb927.3.1620	4	B
Tb927.3.1630	4	B
Tb927.3.1640	4	B
Tb927.3.1650	4	B
Tb927.3.1660	4	B
Tb927.3.1670	4	B
Tb927.3.1680	4	B
Tb927.3.1690	4	B
Tb927.3.1700	4	B
Tb927.3.1710	4	B
Tb927.3.1720	4	B
Tb927.3.1730	4	B
Tb927.3.1740	4	B
Tb927.3.1750	4	B
Tb927.3.1760	4	B
Tb927.3.1770	4	B
Tb927.3.1780	4	B
Tb927.3.1790	4	B
Tb927.3.180	4	B
Tb927.3.1800	4	B
Tb927.3.1810	4	B
Tb927.3.1820	4	B
Tb927.3.1830	4	B
Tb927.3.1840	4	B
Tb927.3.1850	4	B
Tb927.3.1860	4	B
Tb927.3.1870	4	B
Tb927.3.1880	4	B
Tb927.3.1890	4	B
Tb927.3.190	4	B
Tb927.3.1900	4	B
Tb927.3.1910	4	B
Tb927.3.1920	4	B
Tb927.3.1930	4	B
Tb927.3.1940	4	B
Tb927.3.1960	4	B
Tb927.3.1970	4	B
Tb927.3.1980	4	B
Tb927.3.1990	4	B
Tb927.3.2000	4	B
Tb927.3.2010	4	B
Tb927.3.2020	4	B
Tb927.3.2030	4	B
Tb927.3.2040	4	B
Tb927.3.2050	4	B
Tb927.3.2060	4	B
Tb927.3.2070	4	B
Tb927.3.2080	4	B
Tb927.3.2090	4	B
Tb927.3.210	4	B
Tb927.3.2100	4	B
Tb927.3.2110	4	B
Tb927.3.2120	4	B
Tb927.3.2130	4	B
Tb927.3.2140	4	B
Tb927.3.2150	4	B
Tb927.3.2160	4	B
Tb927.3.2170	4	B
Tb927.3.2180	4	B
Tb927.3.2190	4	B
Tb927.3.2200	4	B
Tb927.3.2210	4	B
Tb927.3.2220	4	B
Tb927.3.2230	4	B
Tb927.3.2240	4	B
Tb927.3.2250	4	B
Tb927.3.2260	4	B
Tb927.3.2270	4	B
Tb927.3.2280	4	B
Tb927.3.2290	4	B
Tb927.3.2300	4	B
Tb927.3.2310	4	B
Tb927.3.2320	4	B
Tb927.3.2330	4	B
Tb927.3.2340	4	B
Tb927.3.2350	4	B
Tb927.3.2360	4	B
Tb927.3.2370	4	B
Tb927.3.2380	4	B
Tb927.3.2390	4	B
Tb927.3.2400	4	B
Tb927.3.2410	4	B
Tb927.3.2420	4	B
Tb927.3.2430	4	B
Tb927.3.2440	4	B
Tb927.3.2450	4	B
Tb927.3.2460	4	B
Tb927.3.2470	4	B
Tb927.3.2480	4	B
Tb927.3.2490	4	B
Tb927.3.2500	4	B
Tb927.3.2510.1	4	B
Tb927.3.2510.2	4	B
Tb927.3.2520	4	B
Tb927.3.2540	4	B
Tb927.3.2550	4	B
Tb927.3.2560	4	B
Tb927.3.2570	4	B
Tb927.3.2580	4	B
Tb927.3.2590	4	B
Tb927.3.2600	4	B
Tb927.3.2610	4	B
Tb927.3.2620	4	B
Tb927.3.2630	4	B
Tb927.3.2640	4	B
Tb927.3.2650	4	B
Tb927.3.2660	4	B
Tb927.3.2670	4	B
Tb927.3.2680	4	B
Tb927.3.2690	4	B
Tb927.3.2700	4	B
Tb927.3.2710	4	B
Tb927.3.2720	4	B
Tb927.3.2730	4	B
Tb927.3.2740	4	B
Tb927.3.2750	4	B
Tb927.3.2760	4	B
Tb927.3.2770	4	B
Tb927.3.2780	4	B
Tb927.3.2790	4	B
Tb927.3.2800	4	B
Tb927.3.2810	4	B
Tb927.3.2820	4	B
Tb927.3.2830	4	B
Tb927.3.2840	4	B
Tb927.3.2850	4	B
Tb927.3.2860	4	B
Tb927.3.2870	4	B
Tb927.3.2880	4	B
Tb927.3.2890	4	B
Tb927.3.2900	4	B
Tb927.3.2910	4	B
Tb927.3.2920	4	B
Tb927.3.2930	4	B
Tb927.3.2940	4	B
Tb927.3.2950	4	B
Tb927.3.2960	4	B
Tb927.3.2970	4	B
Tb927.3.2980	4	B
Tb927.3.2990	4	B
Tb927.3.3000	4	B
Tb927.3.3010	4	B
Tb927.3.3020	4	B
Tb927.3.3030	4	B
Tb927.3.3040	4	B
Tb927.3.3050	4	B
Tb927.3.3060	4	B
Tb927.3.3070	4	B
Tb927.3.3080	4	B
Tb927.3.3090	4	B
Tb927.3.3100	4	B
Tb927.3.3110	4	B
Tb927.3.3120	4	B
Tb927.3.3130	4	B
Tb927.3.3140	4	B
Tb927.3.3150	4	B
Tb927.3.3160	4	B
Tb927.3.3170	4	B
Tb927.3.3180	4	B
Tb927.3.3190	4	B
Tb927.3.3200	4	B
Tb927.3.3210	4	B
Tb927.3.3220	4	B
Tb927.3.3230	4	B
Tb927.3.3240	4	B
Tb927.3.3250	4	B
Tb927.3.3260	4	B
Tb927.3.3270	4	B
Tb927.3.3280	4	B
Tb927.3.3290	4	B
Tb927.3.3300	4	B
Tb927.3.3310	4	B
Tb927.3.3320	4	B
Tb927.3.3330	4	B
Tb927.3.3340	4	B
Tb927.3.3350	4	B
Tb927.3.3360	4	B
Tb927.3.3370	4	B
Tb927.3.3380	4	B
Tb927.3.3390	4	B
Tb927.3.340	4	B
Tb927.3.3400	4	B
Tb927.3.3410	4	B
Tb927.3.3430	4	B
Tb927.3.3440	4	B
Tb927.3.3450	4	B
Tb927.3.3460	4	B
Tb927.3.3470	4	B
Tb927.3.3480	4	B
Tb927.3.3490	4	B
Tb927.3.3500	4	B
Tb927.3.3510	4	B
Tb927.3.3520	4	B
Tb927.3.3530	4	B
Tb927.3.3540	4	B
Tb927.3.3550	4	B
Tb927.3.3560	4	B
Tb927.3.3570	4	B
Tb927.3.3580	4	B
Tb927.3.3590	4	B
Tb927.3.3600	4	B
Tb927.3.3610	4	B
Tb927.3.3620	4	B
Tb927.3.3630	4	B
Tb927.3.3640	4	B
Tb927.3.3650	4	B
Tb927.3.3660	4	B
Tb927.3.3670	4	B
Tb927.3.3680	4	B
Tb927.3.3690	4	B
Tb927.3.370	4	B
Tb927.3.3700	4	B
Tb927.3.3710	4	B
Tb927.3.3720	4	B
Tb927.3.3730	4	B
Tb927.3.3740	4	B
Tb927.3.3750	4	B
Tb927.3.3760	4	B
Tb927.3.3770	4	B
Tb927.3.3780	4	B
Tb927.3.3790	4	B
Tb927.3.3800	4	B
Tb927.3.3810	4	B
Tb927.3.3820	4	B
Tb927.3.3830	4	B
Tb927.3.3840	4	B
Tb927.3.3850	4	B
Tb927.3.3860	4	B
Tb927.3.3870	4	B
Tb927.3.3880	4	B
Tb927.3.3890	4	B
Tb927.3.3900	4	B
Tb927.3.3910	4	B
Tb927.3.3920	4	B
Tb927.3.3930	4	B
Tb927.3.3940	4	B
Tb927.3.3950	4	B
Tb927.3.3960	4	B
Tb927.3.3970	4	B
Tb927.3.3980	4	B
Tb927.3.3990	4	B
Tb927.3.4000	4	B
Tb927.3.4010	4	B
Tb927.3.4020	4	B
Tb927.3.4030	4	B
Tb927.3.4040	4	B
Tb927.3.4050	4	B
Tb927.3.4060	4	B
Tb927.3.4070	4	B
Tb927.3.4080	4	B
Tb927.3.4090	4	B
Tb927.3.4100	4	B
Tb927.3.4110	4	B
Tb927.3.4120	4	B
Tb927.3.4130	4	B
Tb927.3.4140	4	B
Tb927.3.4150	4	B
Tb927.3.4160	4	B
Tb927.3.4170	4	B
Tb927.3.4180	4	B
Tb927.3.4190	4	B
Tb927.3.4200	4	B
Tb927.3.4210	4	B
Tb927.3.4220	4	B
Tb927.3.4230	4	B
Tb927.3.4240	4	B
Tb927.3.4250	4	B
Tb927.3.4260	4	B
Tb927.3.4270	4	B
Tb927.3.4280	4	B
Tb927.3.4290	4	B
Tb927.3.4300	4	B
Tb927.3.4310	4	B
Tb927.3.4320	4	B
Tb927.3.4330	4	B
Tb927.3.4340	4	B
Tb927.3.4350	4	B
Tb927.3.4360	4	B
Tb927.3.4370	4	B
Tb927.3.4380	4	B
Tb927.3.4390	4	B
Tb927.3.440	4	B
Tb927.3.4400	4	B
Tb927.3.4410	4	B
Tb927.3.4420	4	B
Tb927.3.4430	4	B
Tb927.3.4440	4	B
Tb927.3.4450	4	B
Tb927.3.4460	4	B
Tb927.3.4470	4	B
Tb927.3.4480	4	B
Tb927.3.4490	4	B
Tb927.3.4500	4	B
Tb927.3.4510	4	B
Tb927.3.4520	4	B
Tb927.3.4530	4	B
Tb927.3.4540	4	B
Tb927.3.4550	4	B
Tb927.3.4560	4	B
Tb927.3.4570	4	B
Tb927.3.4580	4	B
Tb927.3.4590	4	B
Tb927.3.4600	4	B
Tb927.3.4610	4	B
Tb927.3.4620	4	B
Tb927.3.4630	4	B
Tb927.3.4640	4	B
Tb927.3.4650	4	B
Tb927.3.4660	4	B
Tb927.3.4670	4	B
Tb927.3.4680	4	B
Tb927.3.4690	4	B
Tb927.3.4700	4	B
Tb927.3.4710	4	B
Tb927.3.4720	4	B
Tb927.3.4730	4	B
Tb927.3.4740	4	B
Tb927.3.4750	4	B
Tb927.3.4760	4	B
Tb927.3.4770	4	B
Tb927.3.4780	4	B
Tb927.3.4790	4	B
Tb927.3.4800	4	B
Tb927.3.4810	4	B
Tb927.3.4820	4	B
Tb927.3.4830	4	B
Tb927.3.4840	4	B
Tb927.3.4850	4	B
Tb927.3.4860	4	B
Tb927.3.4870	4	B
Tb927.3.4880	4	B
Tb927.3.4890	4	B
Tb927.3.490	4	B
Tb927.3.4900	4	B
Tb927.3.4910	4	B
Tb927.3.4920	4	B
Tb927.3.4930	4	B
Tb927.3.4940	4	B
Tb927.3.4950	4	B
Tb927.3.4960	4	B
Tb927.3.4970	4	B
Tb927.3.4990	4	B
Tb927.3.5000	4	B
Tb927.3.5010	4	B
Tb927.3.5020	4	B
Tb927.3.5030	4	B
Tb927.3.5040	4	B
Tb927.3.5050	4	B
Tb927.3.5060	4	B
Tb927.3.5070	4	B
Tb927.3.5080	4	B
Tb927.3.5090	4	B
Tb927.3.510	4	B
Tb927.3.5100	4	B
Tb927.3.5110	4	B
Tb927.3.5120	4	B
Tb927.3.5130	4	B
Tb927.3.5140	4	B
Tb927.3.5150	4	B
Tb927.3.5160	4	B
Tb927.3.5170	4	B
Tb927.3.5180	4	B
Tb927.3.5190	4	B
Tb927.3.520	4	B
Tb927.3.5200	4	B
Tb927.3.5210	4	B
Tb927.3.5220	4	B
Tb927.3.5230	4	B
Tb927.3.5240	4	B
Tb927.3.5250	4	B
Tb927.3.5260	4	B
Tb927.3.5270	4	B
Tb927.3.5280	4	B
Tb927.3.5290	4	B
Tb927.3.5300	4	B
Tb927.3.5310	4	B
Tb927.3.5320	4	B
Tb927.3.5330	4	B
Tb927.3.5340	4	B
Tb927.3.5350	4	B
Tb927.3.5360	4	B
Tb927.3.5370	4	B
Tb927.3.5380	4	B
Tb927.3.5390	4	B
Tb927.3.5400	4	B
Tb927.3.5410	4	B
Tb927.3.5420	4	B
Tb927.3.5430	4	B
Tb927.3.5440	4	B
Tb927.3.5450	4	B
Tb927.3.5460	4	B
Tb927.3.5470	4	B
Tb927.3.5480	4	B
Tb927.3.5490	4	B
Tb927.3.5500	4	B
Tb927.3.5510	4	B
Tb927.3.5520	4	B
Tb927.3.5530	4	B
Tb927.3.5540	4	B
Tb927.3.5550	4	B
Tb927.3.5560	4	B
Tb927.3.5570	4	B
Tb927.3.5580	4	B
Tb927.3.5590	4	B
Tb927.3.560	4	B
Tb927.3.5600	4	B
Tb927.3.5610	4	B
Tb927.3.5620	4	B
Tb927.3.5630	4	B
Tb927.3.5640	4	B
Tb927.3.5650	4	B
Tb927.3.5660	4	B
Tb927.3.5670	4	B
Tb927.3.5680	4	B
Tb927.3.5690	4	B
Tb927.3.570	4	B
Tb927.3.5700	4	B
Tb927.3.5710	4	B
Tb927.3.5720	4	B
Tb927.3.5730	4	B
Tb927.3.5740	4	B
Tb927.3.5760	4	B
Tb927.3.5770	4	B
Tb927.3.5780	4	B
Tb927.3.580	4	B
Tb927.3.5830	4	B
Tb927.3.590	4	B
Tb927.3.600	4	B
Tb927.3.610	4	B
Tb927.3.620	4	B
Tb927.3.630	4	B
Tb927.3.640	4	B
Tb927.3.650	4	B
Tb927.3.660	4	B
Tb927.3.670	4	B
Tb927.3.680	4	B
Tb927.3.690	4	B
Tb927.3.700	4	B
Tb927.3.710	4	B
Tb927.3.720	4	B
Tb927.3.730	4	B
Tb927.3.740	4	B
Tb927.3.750	4	B
Tb927.3.760	4	B
Tb927.3.770	4	B
Tb927.3.780	4	B
Tb927.3.790	4	B
Tb927.3.800	4	B
Tb927.3.810	4	B
Tb927.3.820	4	B
Tb927.3.830	4	B
Tb927.3.840	4	B
Tb927.3.850	4	B
Tb927.3.860	4	B
Tb927.3.870	4	B
Tb927.3.880	4	B
Tb927.3.890	4	B
Tb927.3.900	4	B
Tb927.3.910	4	B
Tb927.3.920	4	B
Tb927.3.930	4	B
Tb927.3.940	4	B
Tb927.3.950	4	B
Tb927.3.960	4	B
Tb927.3.970	4	B
Tb927.3.980	4	B
Tb927.3.990	4	B
Tb927.4.1000	4	B
Tb927.4.1010	4	B
Tb927.4.1020	4	B
Tb927.4.1030	4	B
Tb927.4.1040	4	B
Tb927.4.1050	4	B
Tb927.4.1060	4	B
Tb927.4.1070	4	B
Tb927.4.1080	4	B
Tb927.4.1090	4	B
Tb927.4.1100	4	B
Tb927.4.1110	4	B
Tb927.4.1120	4	B
Tb927.4.1130	4	B
Tb927.4.1140	4	B
Tb927.4.1150	4	B
Tb927.4.1160	4	B
Tb927.4.1170	4	B
Tb927.4.1180	4	B
Tb927.4.1190	4	B
Tb927.4.120	4	B
Tb927.4.1200	4	B
Tb927.4.1210	4	B
Tb927.4.1220	4	B
Tb927.4.1230	4	B
Tb927.4.1240	4	B
Tb927.4.1250	4	B
Tb927.4.1260	4	B
Tb927.4.1270	4	B
Tb927.4.1280	4	B
Tb927.4.1290	4	B
Tb927.4.1300	4	B
Tb927.4.1310	4	B
Tb927.4.1320	4	B
Tb927.4.1330	4	B
Tb927.4.1340	4	B
Tb927.4.1350	4	B
Tb927.4.1360	4	B
Tb927.4.1370	4	B
Tb927.4.1380	4	B
Tb927.4.1390	4	B
Tb927.4.140	4	B
Tb927.4.1400	4	B
Tb927.4.1410	4	B
Tb927.4.1420	4	B
Tb927.4.1430	4	B
Tb927.4.1440	4	B
Tb927.4.1450	4	B
Tb927.4.1460	4	B
Tb927.4.1470	4	B
Tb927.4.1480	4	B
Tb927.4.1490	4	B
Tb927.4.150	4	B
Tb927.4.1500	4	B
Tb927.4.1510	4	B
Tb927.4.1520	4	B
Tb927.4.1530	4	B
Tb927.4.1540	4	B
Tb927.4.1550	4	B
Tb927.4.1560	4	B
Tb927.4.1570	4	B
Tb927.4.1580	4	B
Tb927.4.1590.1	4	B
Tb927.4.1590.2	4	B
Tb927.4.1600	4	B
Tb927.4.1610	4	B
Tb927.4.1620	4	B
Tb927.4.1630	4	B
Tb927.4.1640	4	B
Tb927.4.1650	4	B
Tb927.4.1660	4	B
Tb927.4.1670	4	B
Tb927.4.1680	4	B
Tb927.4.1690	4	B
Tb927.4.170	4	B
Tb927.4.1700	4	B
Tb927.4.1710	4	B
Tb927.4.1720	4	B
Tb927.4.1730	4	B
Tb927.4.1740	4	B
Tb927.4.1750	4	B
Tb927.4.1760	4	B
Tb927.4.1770	4	B
Tb927.4.1780	4	B
Tb927.4.1790	4	B
Tb927.4.180	4	B
Tb927.4.1800	4	B
Tb927.4.1810	4	B
Tb927.4.1820	4	B
Tb927.4.1830	4	B
Tb927.4.1840	4	B
Tb927.4.1850	4	B
Tb927.4.1860	4	B
Tb927.4.1870	4	B
Tb927.4.1880	4	B
Tb927.4.1890	4	B
Tb927.4.1900	4	B
Tb927.4.1910	4	B
Tb927.4.1920	4	B
Tb927.4.1930	4	B
Tb927.4.1940	4	B
Tb927.4.1950	4	B
Tb927.4.1960	4	B
Tb927.4.1970	4	B
Tb927.4.1980	4	B
Tb927.4.1990	4	B
Tb927.4.200	4	B
Tb927.4.2000	4	B
Tb927.4.2010	4	B
Tb927.4.2020	4	B
Tb927.4.2030	4	B
Tb927.4.2040	4	B
Tb927.4.2050	4	B
Tb927.4.2060	4	B
Tb927.4.2070	4	B
Tb927.4.2080	4	B
Tb927.4.2090	4	B
Tb927.4.2100	4	B
Tb927.4.2110	4	B
Tb927.4.2120	4	B
Tb927.4.2130	4	B
Tb927.4.2140	4	B
Tb927.4.2150	4	B
Tb927.4.2160	4	B
Tb927.4.2170	4	B
Tb927.4.2180	4	B
Tb927.4.2190	4	B
Tb927.4.2200	4	B
Tb927.4.2210	4	B
Tb927.4.2220	4	B
Tb927.4.2230	4	B
Tb927.4.2240	4	B
Tb927.4.2250	4	B
Tb927.4.2260	4	B
Tb927.4.2270	4	B
Tb927.4.2280	4	B
Tb927.4.2290	4	B
Tb927.4.2300	4	B
Tb927.4.2310	4	B
Tb927.4.2320	4	B
Tb927.4.2330	4	B
Tb927.4.2340	4	B
Tb927.4.2350	4	B
Tb927.4.2360	4	B
Tb927.4.2370	4	B
Tb927.4.2380	4	B
Tb927.4.2390	4	B
Tb927.4.2400	4	B
Tb927.4.2410	4	B
Tb927.4.2420	4	B
Tb927.4.2430	4	B
Tb927.4.2440	4	B
Tb927.4.2450	4	B
Tb927.4.2460	4	B
Tb927.4.2470	4	B
Tb927.4.2480	4	B
Tb927.4.2490	4	B
Tb927.4.250	4	B
Tb927.4.2500	4	B
Tb927.4.2510	4	B
Tb927.4.2520	4	B
Tb927.4.2530	4	B
Tb927.4.2540	4	B
Tb927.4.2550	4	B
Tb927.4.2560	4	B
Tb927.4.2570	4	B
Tb927.4.2580	4	B
Tb927.4.2590	4	B
Tb927.4.260	4	B
Tb927.4.2600	4	B
Tb927.4.2610	4	B
Tb927.4.2620	4	B
Tb927.4.2630	4	B
Tb927.4.2640	4	B
Tb927.4.2650	4	B
Tb927.4.2660	4	B
Tb927.4.2670	4	B
Tb927.4.2680	4	B
Tb927.4.2690	4	B
Tb927.4.270	4	B
Tb927.4.2700	4	B
Tb927.4.2710	4	B
Tb927.4.2720	4	B
Tb927.4.2730	4	B
Tb927.4.2740	4	B
Tb927.4.2750	4	B
Tb927.4.2760	4	B
Tb927.4.2770	4	B
Tb927.4.2780	4	B
Tb927.4.2790	4	B
Tb927.4.280	4	B
Tb927.4.2800	4	B
Tb927.4.2810	4	B
Tb927.4.2820	4	B
Tb927.4.2830	4	B
Tb927.4.2840	4	B
Tb927.4.2850	4	B
Tb927.4.2860	4	B
Tb927.4.2870	4	B
Tb927.4.2880	4	B
Tb927.4.2890	4	B
Tb927.4.290	4	B
Tb927.4.2900	4	B
Tb927.4.2910	4	B
Tb927.4.2920	4	B
Tb927.4.2930	4	B
Tb927.4.2940	4	B
Tb927.4.2950	4	B
Tb927.4.2960	4	B
Tb927.4.2970	4	B
Tb927.4.2980	4	B
Tb927.4.2990	4	B
Tb927.4.300	4	B
Tb927.4.3000	4	B
Tb927.4.3010	4	B
Tb927.4.3020	4	B
Tb927.4.3030	4	B
Tb927.4.3040	4	B
Tb927.4.3050	4	B
Tb927.4.3060	4	B
Tb927.4.3070	4	B
Tb927.4.3080	4	B
Tb927.4.3090	4	B
Tb927.4.310	4	B
Tb927.4.3100	4	B
Tb927.4.3110	4	B
Tb927.4.3120	4	B
Tb927.4.3130	4	B
Tb927.4.3140	4	B
Tb927.4.3150	4	B
Tb927.4.3160	4	B
Tb927.4.3170	4	B
Tb927.4.3180	4	B
Tb927.4.3190	4	B
Tb927.4.320	4	B
Tb927.4.3200	4	B
Tb927.4.3210	4	B
Tb927.4.3220	4	B
Tb927.4.3230	4	B
Tb927.4.3240	4	B
Tb927.4.3250	4	B
Tb927.4.3260	4	B
Tb927.4.3270	4	B
Tb927.4.3280	4	B
Tb927.4.3290	4	B
Tb927.4.330	4	B
Tb927.4.3300	4	B
Tb927.4.3310	4	B
Tb927.4.3320	4	B
Tb927.4.3330	4	B
Tb927.4.3340	4	B
Tb927.4.3350	4	B
Tb927.4.3360	4	B
Tb927.4.3370	4	B
Tb927.4.3380	4	B
Tb927.4.3390	4	B
Tb927.4.340	4	B
Tb927.4.3400	4	B
Tb927.4.3410	4	B
Tb927.4.3420	4	B
Tb927.4.3430	4	B
Tb927.4.3440	4	B
Tb927.4.3450	4	B
Tb927.4.3460	4	B
Tb927.4.3470	4	B
Tb927.4.3480	4	B
Tb927.4.3490	4	B
Tb927.4.350	4	B
Tb927.4.3500	4	B
Tb927.4.3510	4	B
Tb927.4.3520	4	B
Tb927.4.3530	4	B
Tb927.4.3540	4	B
Tb927.4.3550	4	B
Tb927.4.3560	4	B
Tb927.4.3570	4	B
Tb927.4.3580	4	B
Tb927.4.3590	4	B
Tb927.4.360	4	B
Tb927.4.3600	4	B
Tb927.4.3610	4	B
Tb927.4.3620	4	B
Tb927.4.3630	4	B
Tb927.4.3640	4	B
Tb927.4.3650	4	B
Tb927.4.3660	4	B
Tb927.4.3670	4	B
Tb927.4.3680	4	B
Tb927.4.3690	4	B
Tb927.4.370	4	B
Tb927.4.3700	4	B
Tb927.4.3710	4	B
Tb927.4.3720	4	B
Tb927.4.3730	4	B
Tb927.4.3740	4	B
Tb927.4.3750	4	B
Tb927.4.3760	4	B
Tb927.4.3770	4	B
Tb927.4.3780	4	B
Tb927.4.3790	4	B
Tb927.4.380	4	B
Tb927.4.3800	4	B
Tb927.4.3810	4	B
Tb927.4.3820	4	B
Tb927.4.3830	4	B
Tb927.4.3840	4	B
Tb927.4.3850	4	B
Tb927.4.3860	4	B
Tb927.4.3870	4	B
Tb927.4.3880	4	B
Tb927.4.3890	4	B
Tb927.4.390	4	B
Tb927.4.3900	4	B
Tb927.4.3910	4	B
Tb927.4.3920	4	B
Tb927.4.3930	4	B
Tb927.4.3940	4	B
Tb927.4.3950	4	B
Tb927.4.3960	4	B
Tb927.4.3970	4	B
Tb927.4.3980	4	B
Tb927.4.3990	4	B
Tb927.4.400	4	B
Tb927.4.4000	4	B
Tb927.4.4010	4	B
Tb927.4.4020	4	B
Tb927.4.4030	4	B
Tb927.4.4040	4	B
Tb927.4.4050	4	B
Tb927.4.4060	4	B
Tb927.4.4070	4	B
Tb927.4.4080	4	B
Tb927.4.4090	4	B
Tb927.4.410	4	B
Tb927.4.4100	4	B
Tb927.4.4110	4	B
Tb927.4.4120	4	B
Tb927.4.4130	4	B
Tb927.4.4140	4	B
Tb927.4.4150	4	B
Tb927.4.4160	4	B
Tb927.4.4170	4	B
Tb927.4.4180	4	B
Tb927.4.4190	4	B
Tb927.4.420	4	B
Tb927.4.4200	4	B
Tb927.4.4210	4	B
Tb927.4.4220	4	B
Tb927.4.4230	4	B
Tb927.4.4240	4	B
Tb927.4.4250	4	B
Tb927.4.4260	4	B
Tb927.4.4270	4	B
Tb927.4.4280	4	B
Tb927.4.4290	4	B
Tb927.4.430	4	B
Tb927.4.4300	4	B
Tb927.4.4310	4	B
Tb927.4.4320	4	B
Tb927.4.4330	4	B
Tb927.4.4340	4	B
Tb927.4.4350	4	B
Tb927.4.4360	4	B
Tb927.4.4370	4	B
Tb927.4.4380	4	B
Tb927.4.4390	4	B
Tb927.4.440	4	B
Tb927.4.4400	4	B
Tb927.4.4410	4	B
Tb927.4.4430	4	B
Tb927.4.4440	4	B
Tb927.4.4450	4	B
Tb927.4.4460	4	B
Tb927.4.4470	4	B
Tb927.4.4480	4	B
Tb927.4.4490	4	B
Tb927.4.450	4	B
Tb927.4.4500	4	B
Tb927.4.4510	4	B
Tb927.4.4520	4	B
Tb927.4.4530	4	B
Tb927.4.4540	4	B
Tb927.4.4550	4	B
Tb927.4.4560	4	B
Tb927.4.4570	4	B
Tb927.4.4580	4	B
Tb927.4.4590	4	B
Tb927.4.460	4	B
Tb927.4.4600	4	B
Tb927.4.4610	4	B
Tb927.4.4620	4	B
Tb927.4.4630	4	B
Tb927.4.4640	4	B
Tb927.4.4650	4	B
Tb927.4.4660	4	B
Tb927.4.4670	4	B
Tb927.4.4680	4	B
Tb927.4.4690	4	B
Tb927.4.470	4	B
Tb927.4.4700	4	B
Tb927.4.4710	4	B
Tb927.4.4720	4	B
Tb927.4.4730	4	B
Tb927.4.4740	4	B
Tb927.4.4750	4	B
Tb927.4.4760	4	B
Tb927.4.4770	4	B
Tb927.4.4780	4	B
Tb927.4.4790	4	B
Tb927.4.480	4	B
Tb927.4.4800	4	B
Tb927.4.4810	4	B
Tb927.4.4820	4	B
Tb927.4.4830	4	B
Tb927.4.4840	4	B
Tb927.4.4850	4	B
Tb927.4.4860	4	B
Tb927.4.4870	4	B
Tb927.4.4880	4	B
Tb927.4.4890	4	B
Tb927.4.490	4	B
Tb927.4.4900	4	B
Tb927.4.4910	4	B
Tb927.4.4920	4	B
Tb927.4.4930	4	B
Tb927.4.4940	4	B
Tb927.4.4950	4	B
Tb927.4.4960	4	B
Tb927.4.4970	4	B
Tb927.4.4980	4	B
Tb927.4.4990	4	B
Tb927.4.500	4	B
Tb927.4.5000	4	B
Tb927.4.5010	4	B
Tb927.4.5020	4	B
Tb927.4.5030	4	B
Tb927.4.5040	4	B
Tb927.4.5060	4	B
Tb927.4.5070	4	B
Tb927.4.5080	4	B
Tb927.4.5090	4	B
Tb927.4.510	4	B
Tb927.4.5100	4	B
Tb927.4.5110	4	B
Tb927.4.5120	4	B
Tb927.4.5130	4	B
Tb927.4.5140	4	B
Tb927.4.5150	4	B
Tb927.4.5160	4	B
Tb927.4.5170	4	B
Tb927.4.5180	4	B
Tb927.4.5190	4	B
Tb927.4.520	4	B
Tb927.4.5200	4	B
Tb927.4.5210	4	B
Tb927.4.5220	4	B
Tb927.4.5230	4	B
Tb927.4.5240	4	B
Tb927.4.5250	4	B
Tb927.4.5260	4	B
Tb927.4.5270	4	B
Tb927.4.5280	4	B
Tb927.4.5290	4	B
Tb927.4.530	4	B
Tb927.4.5300	4	B
Tb927.4.5310	4	B
Tb927.4.5320	4	B
Tb927.4.5330	4	B
Tb927.4.5340	4	B
Tb927.4.5370	4	B
Tb927.4.5380	4	B
Tb927.4.5390	4	B
Tb927.4.540	4	B
Tb927.4.5400	4	B
Tb927.4.5410	4	B
Tb927.4.5420	4	B
Tb927.4.5430	4	B
Tb927.4.5440	4	B
Tb927.4.5460	4	B
Tb927.4.550	4	B
Tb927.4.5530	4	B
Tb927.4.5560	4	B
Tb927.4.5580	4	B
Tb927.4.560	4	B
Tb927.4.570	4	B
Tb927.4.5700	4	B
Tb927.4.5790	4	B
Tb927.4.580	4	B
Tb927.4.590	4	B
Tb927.4.600	4	B
Tb927.4.610	4	B
Tb927.4.620	4	B
Tb927.4.630	4	B
Tb927.4.640	4	B
Tb927.4.650	4	B
Tb927.4.660	4	B
Tb927.4.670	4	B
Tb927.4.680	4	B
Tb927.4.690	4	B
Tb927.4.700	4	B
Tb927.4.710	4	B
Tb927.4.720	4	B
Tb927.4.730	4	B
Tb927.4.740	4	B
Tb927.4.750	4	B
Tb927.4.760	4	B
Tb927.4.770	4	B
Tb927.4.780	4	B
Tb927.4.790	4	B
Tb927.4.800	4	B
Tb927.4.810	4	B
Tb927.4.820	4	B
Tb927.4.830	4	B
Tb927.4.840	4	B
Tb927.4.850	4	B
Tb927.4.860	4	B
Tb927.4.870	4	B
Tb927.4.880	4	B
Tb927.4.890	4	B
Tb927.4.900	4	B
Tb927.4.910	4	B
Tb927.4.920	4	B
Tb927.4.930	4	B
Tb927.4.940	4	B
Tb927.4.950	4	B
Tb927.4.960	4	B
Tb927.4.970	4	B
Tb927.4.980	4	B
Tb927.4.990	4	B
Tb927.5.1000	4	B
Tb927.5.1010	4	B
Tb927.5.1020	4	B
Tb927.5.1030	4	B
Tb927.5.1040	4	B
Tb927.5.1050	4	B
Tb927.5.1060	4	B
Tb927.5.1065	4	B
Tb927.5.1070	4	B
Tb927.5.1080	4	B
Tb927.5.1090	4	B
Tb927.5.110	4	B
Tb927.5.1100	4	B
Tb927.5.1110	4	B
Tb927.5.1120	4	B
Tb927.5.1130	4	B
Tb927.5.1140	4	B
Tb927.5.1150	4	B
Tb927.5.1160	4	B
Tb927.5.1170	4	B
Tb927.5.1180	4	B
Tb927.5.120	4	B
Tb927.5.1200	4	B
Tb927.5.1210	4	B
Tb927.5.1220	4	B
Tb927.5.1230	4	B
Tb927.5.1240	4	B
Tb927.5.1250	4	B
Tb927.5.1260	4	B
Tb927.5.1270	4	B
Tb927.5.1280	4	B
Tb927.5.1290	4	B
Tb927.5.130	4	B
Tb927.5.1300	4	B
Tb927.5.1310	4	B
Tb927.5.1320	4	B
Tb927.5.1330	4	B
Tb927.5.1340	4	B
Tb927.5.1350	4	B
Tb927.5.1360	4	B
Tb927.5.1370	4	B
Tb927.5.1380	4	B
Tb927.5.1390	4	B
Tb927.5.140	4	B
Tb927.5.1400	4	B
Tb927.5.1410	4	B
Tb927.5.1420	4	B
Tb927.5.1430	4	B
Tb927.5.1440	4	B
Tb927.5.1450	4	B
Tb927.5.1460	4	B
Tb927.5.1470	4	B
Tb927.5.1480	4	B
Tb927.5.1490	4	B
Tb927.5.150	4	B
Tb927.5.1500	4	B
Tb927.5.1510	4	B
Tb927.5.1520	4	B
Tb927.5.1530	4	B
Tb927.5.1540	4	B
Tb927.5.1550	4	B
Tb927.5.1560	4	B
Tb927.5.1570	4	B
Tb927.5.1580	4	B
Tb927.5.1590	4	B
Tb927.5.1600	4	B
Tb927.5.1610	4	B
Tb927.5.1620	4	B
Tb927.5.1630	4	B
Tb927.5.1640	4	B
Tb927.5.1650	4	B
Tb927.5.1660	4	B
Tb927.5.1670	4	B
Tb927.5.1680	4	B
Tb927.5.1690	4	B
Tb927.5.170	4	B
Tb927.5.1700	4	B
Tb927.5.1710	4	B
Tb927.5.1720	4	B
Tb927.5.1730	4	B
Tb927.5.1740	4	B
Tb927.5.1750	4	B
Tb927.5.1760	4	B
Tb927.5.1770	4	B
Tb927.5.1780	4	B
Tb927.5.1790	4	B
Tb927.5.1800	4	B
Tb927.5.1810	4	B
Tb927.5.1820	4	B
Tb927.5.1830	4	B
Tb927.5.1840	4	B
Tb927.5.1850	4	B
Tb927.5.1860	4	B
Tb927.5.1870	4	B
Tb927.5.1880	4	B
Tb927.5.1890	4	B
Tb927.5.1900	4	B
Tb927.5.1910	4	B
Tb927.5.1920	4	B
Tb927.5.1930	4	B
Tb927.5.1940	4	B
Tb927.5.1950	4	B
Tb927.5.1960	4	B
Tb927.5.1970	4	B
Tb927.5.1980	4	B
Tb927.5.1990	4	B
Tb927.5.2000	4	B
Tb927.5.2010	4	B
Tb927.5.2020	4	B
Tb927.5.2030	4	B
Tb927.5.2040	4	B
Tb927.5.2050	4	B
Tb927.5.2060	4	B
Tb927.5.2070	4	B
Tb927.5.2080	4	B
Tb927.5.2090	4	B
Tb927.5.2100	4	B
Tb927.5.2110	4	B
Tb927.5.2120	4	B
Tb927.5.2130	4	B
Tb927.5.2140	4	B
Tb927.5.2150	4	B
Tb927.5.2160	4	B
Tb927.5.2170	4	B
Tb927.5.2180	4	B
Tb927.5.2190	4	B
Tb927.5.2200	4	B
Tb927.5.2210	4	B
Tb927.5.2220	4	B
Tb927.5.2230	4	B
Tb927.5.2240	4	B
Tb927.5.2250	4	B
Tb927.5.2260	4	B
Tb927.5.2270	4	B
Tb927.5.2280	4	B
Tb927.5.2290	4	B
Tb927.5.230	4	B
Tb927.5.2300	4	B
Tb927.5.2310	4	B
Tb927.5.2320	4	B
Tb927.5.2330	4	B
Tb927.5.2340	4	B
Tb927.5.2350	4	B
Tb927.5.2360	4	B
Tb927.5.2370	4	B
Tb927.5.2380	4	B
Tb927.5.2390	4	B
Tb927.5.2400	4	B
Tb927.5.2410	4	B
Tb927.5.2420	4	B
Tb927.5.2430	4	B
Tb927.5.2440	4	B
Tb927.5.2460	4	B
Tb927.5.2470	4	B
Tb927.5.2480	4	B
Tb927.5.2500	4	B
Tb927.5.2510	4	B
Tb927.5.2520	4	B
Tb927.5.2530	4	B
Tb927.5.2540	4	B
Tb927.5.2550	4	B
Tb927.5.2560	4	B
Tb927.5.2570	4	B
Tb927.5.2580	4	B
Tb927.5.2590	4	B
Tb927.5.2600	4	B
Tb927.5.2610	4	B
Tb927.5.2620	4	B
Tb927.5.2630	4	B
Tb927.5.2640	4	B
Tb927.5.2650	4	B
Tb927.5.2660	4	B
Tb927.5.2670	4	B
Tb927.5.2680	4	B
Tb927.5.2690	4	B
Tb927.5.2700	4	B
Tb927.5.2710	4	B
Tb927.5.2720	4	B
Tb927.5.2730	4	B
Tb927.5.2740	4	B
Tb927.5.2750	4	B
Tb927.5.2760	4	B
Tb927.5.2770	4	B
Tb927.5.2780	4	B
Tb927.5.2790	4	B
Tb927.5.2800	4	B
Tb927.5.2810	4	B
Tb927.5.2820	4	B
Tb927.5.2830	4	B
Tb927.5.2840	4	B
Tb927.5.2850	4	B
Tb927.5.285b	4	B
Tb927.5.2860	4	B
Tb927.5.286b	4	B
Tb927.5.2870	4	B
Tb927.5.2880	4	B
Tb927.5.288b	4	B
Tb927.5.2890	4	B
Tb927.5.289b	4	B
Tb927.5.2900	4	B
Tb927.5.2910	4	B
Tb927.5.291b	4	B
Tb927.5.2920	4	B
Tb927.5.292b	4	B
Tb927.5.2930	4	B
Tb927.5.293b	4	B
Tb927.5.2940	4	B
Tb927.5.294b	4	B
Tb927.5.2950	4	B
Tb927.5.295b	4	B
Tb927.5.2960	4	B
Tb927.5.296b	4	B
Tb927.5.2970	4	B
Tb927.5.297b	4	B
Tb927.5.2980	4	B
Tb927.5.2990	4	B
Tb927.5.300	4	B
Tb927.5.3000	4	B
Tb927.5.300b	4	B
Tb927.5.3010	4	B
Tb927.5.3020	4	B
Tb927.5.3030	4	B
Tb927.5.3040	4	B
Tb927.5.3050	4	B
Tb927.5.3060	4	B
Tb927.5.3070	4	B
Tb927.5.3080	4	B
Tb927.5.3090	4	B
Tb927.5.309b	4	B
Tb927.5.310	4	B
Tb927.5.3100	4	B
Tb927.5.3110	4	B
Tb927.5.3120	4	B
Tb927.5.3130	4	B
Tb927.5.3140	4	B
Tb927.5.3150	4	B
Tb927.5.3160	4	B
Tb927.5.3170	4	B
Tb927.5.3180	4	B
Tb927.5.3190	4	B
Tb927.5.320	4	B
Tb927.5.3200	4	B
Tb927.5.3210	4	B
Tb927.5.3220	4	B
Tb927.5.3230	4	B
Tb927.5.3240	4	B
Tb927.5.3250	4	B
Tb927.5.3260	4	B
Tb927.5.3270	4	B
Tb927.5.3280	4	B
Tb927.5.3290	4	B
Tb927.5.330	4	B
Tb927.5.3300	4	B
Tb927.5.3310	4	B
Tb927.5.3320	4	B
Tb927.5.3330	4	B
Tb927.5.3340	4	B
Tb927.5.3350	4	B
Tb927.5.3360	4	B
Tb927.5.3370	4	B
Tb927.5.340	4	B
Tb927.5.3400	4	B
Tb927.5.3410	4	B
Tb927.5.3420	4	B
Tb927.5.3430	4	B
Tb927.5.3440	4	B
Tb927.5.3450	4	B
Tb927.5.3460	4	B
Tb927.5.3470	4	B
Tb927.5.3480	4	B
Tb927.5.3490	4	B
Tb927.5.350	4	B
Tb927.5.3500	4	B
Tb927.5.3510	4	B
Tb927.5.3520	4	B
Tb927.5.3530	4	B
Tb927.5.3540	4	B
Tb927.5.3550	4	B
Tb927.5.3560	4	B
Tb927.5.3570	4	B
Tb927.5.3580	4	B
Tb927.5.3590	4	B
Tb927.5.360	4	B
Tb927.5.3600	4	B
Tb927.5.3610	4	B
Tb927.5.3620	4	B
Tb927.5.3630	4	B
Tb927.5.3640	4	B
Tb927.5.3650	4	B
Tb927.5.3660	4	B
Tb927.5.3670	4	B
Tb927.5.3680	4	B
Tb927.5.3690	4	B
Tb927.5.370	4	B
Tb927.5.3700	4	B
Tb927.5.3710	4	B
Tb927.5.3720	4	B
Tb927.5.3730	4	B
Tb927.5.3740	4	B
Tb927.5.3750	4	B
Tb927.5.3760	4	B
Tb927.5.3770	4	B
Tb927.5.3780	4	B
Tb927.5.3790	4	B
Tb927.5.380	4	B
Tb927.5.3800	4	B
Tb927.5.3810	4	B
Tb927.5.3820	4	B
Tb927.5.3830	4	B
Tb927.5.3840	4	B
Tb927.5.3850	4	B
Tb927.5.3860	4	B
Tb927.5.3870	4	B
Tb927.5.3880	4	B
Tb927.5.3890	4	B
Tb927.5.390	4	B
Tb927.5.3900	4	B
Tb927.5.3910	4	B
Tb927.5.3920	4	B
Tb927.5.3930	4	B
Tb927.5.3940	4	B
Tb927.5.3950	4	B
Tb927.5.3960	4	B
Tb927.5.3970	4	B
Tb927.5.3980	4	B
Tb927.5.3990	4	B
Tb927.5.400	4	B
Tb927.5.4000	4	B
Tb927.5.4010	4	B
Tb927.5.4020	4	B
Tb927.5.4030	4	B
Tb927.5.4040	4	B
Tb927.5.4050	4	B
Tb927.5.4060	4	B
Tb927.5.4070	4	B
Tb927.5.4080	4	B
Tb927.5.4090	4	B
Tb927.5.410	4	B
Tb927.5.4100	4	B
Tb927.5.4110	4	B
Tb927.5.4120	4	B
Tb927.5.4130	4	B
Tb927.5.4140	4	B
Tb927.5.4150	4	B
Tb927.5.4160	4	B
Tb927.5.4170	4	B
Tb927.5.4180	4	B
Tb927.5.4190	4	B
Tb927.5.420	4	B
Tb927.5.4200	4	B
Tb927.5.4210	4	B
Tb927.5.4220	4	B
Tb927.5.4230	4	B
Tb927.5.4240	4	B
Tb927.5.4250	4	B
Tb927.5.4260	4	B
Tb927.5.4270	4	B
Tb927.5.4280	4	B
Tb927.5.4290	4	B
Tb927.5.430	4	B
Tb927.5.4300	4	B
Tb927.5.4310	4	B
Tb927.5.4320	4	B
Tb927.5.4330	4	B
Tb927.5.4340	4	B
Tb927.5.4350	4	B
Tb927.5.4360	4	B
Tb927.5.4370	4	B
Tb927.5.4380	4	B
Tb927.5.4390	4	B
Tb927.5.440	4	B
Tb927.5.4400	4	B
Tb927.5.4410	4	B
Tb927.5.4420	4	B
Tb927.5.4430	4	B
Tb927.5.4440	4	B
Tb927.5.4450	4	B
Tb927.5.4460	4	B
Tb927.5.4470	4	B
Tb927.5.4480	4	B
Tb927.5.4490	4	B
Tb927.5.450	4	B
Tb927.5.4500	4	B
Tb927.5.4510	4	B
Tb927.5.4520	4	B
Tb927.5.4530	4	B
Tb927.5.4540	4	B
Tb927.5.4550	4	B
Tb927.5.4560	4	B
Tb927.5.4570	4	B
Tb927.5.4580	4	B
Tb927.5.460	4	B
Tb927.5.4600	4	B
Tb927.5.4620	4	B
Tb927.5.4630	4	B
Tb927.5.4640	4	B
Tb927.5.4670	4	B
Tb927.5.4690	4	B
Tb927.5.470	4	B
Tb927.5.4730	4	B
Tb927.5.4770	4	B
Tb927.5.480	4	B
Tb927.5.4810	4	B
Tb927.5.4840	4	B
Tb927.5.490	4	B
Tb927.5.4950	4	B
Tb927.5.500	4	B
Tb927.5.5050	4	B
Tb927.5.5080	4	B
Tb927.5.510	4	B
Tb927.5.520	4	B
Tb927.5.5210	4	B
Tb927.5.5240	4	B
Tb927.5.530	4	B
Tb927.5.5390	4	B
Tb927.5.540	4	B
Tb927.5.5400	4	B
Tb927.5.5410	4	B
Tb927.5.5430	4	B
Tb927.5.550	4	B
Tb927.5.5510	4	B
Tb927.5.560	4	B
Tb927.5.5610	4	B
Tb927.5.5640	4	B
Tb927.5.5650	4	B
Tb927.5.5660	4	B
Tb927.5.5670	4	B
Tb927.5.570	4	B
Tb927.5.580	4	B
Tb927.5.590	4	B
Tb927.5.600	4	B
Tb927.5.610	4	B
Tb927.5.620	4	B
Tb927.5.630	4	B
Tb927.5.640	4	B
Tb927.5.650	4	B
Tb927.5.660	4	B
Tb927.5.670	4	B
Tb927.5.680	4	B
Tb927.5.690	4	B
Tb927.5.700	4	B
Tb927.5.710	4	B
Tb927.5.720	4	B
Tb927.5.730	4	B
Tb927.5.740	4	B
Tb927.5.750	4	B
Tb927.5.760	4	B
Tb927.5.770	4	B
Tb927.5.780	4	B
Tb927.5.790	4	B
Tb927.5.800	4	B
Tb927.5.810	4	B
Tb927.5.820	4	B
Tb927.5.830	4	B
Tb927.5.840	4	B
Tb927.5.850	4	B
Tb927.5.860	4	B
Tb927.5.880	4	B
Tb927.5.890	4	B
Tb927.5.900	4	B
Tb927.5.910	4	B
Tb927.5.920	4	B
Tb927.5.930	4	B
Tb927.5.940	4	B
Tb927.5.950	4	B
Tb927.5.960	4	B
Tb927.5.970	4	B
Tb927.5.980	4	B
Tb927.5.990	4	B
Tb927.6.1000	4	B
Tb927.6.1010	4	B
Tb927.6.1020	4	B
Tb927.6.1030	4	B
Tb927.6.1040	4	B
Tb927.6.1050	4	B
Tb927.6.1060	4	B
Tb927.6.1070	4	B
Tb927.6.1080	4	B
Tb927.6.1090	4	B
Tb927.6.110	4	B
Tb927.6.1100	4	B
Tb927.6.1110	4	B
Tb927.6.1120	4	B
Tb927.6.1130	4	B
Tb927.6.1140	4	B
Tb927.6.1150	4	B
Tb927.6.1160	4	B
Tb927.6.1170	4	B
Tb927.6.1180	4	B
Tb927.6.1190	4	B
Tb927.6.120	4	B
Tb927.6.1200	4	B
Tb927.6.1210	4	B
Tb927.6.1220	4	B
Tb927.6.1230	4	B
Tb927.6.1240	4	B
Tb927.6.1250	4	B
Tb927.6.1260	4	B
Tb927.6.1270	4	B
Tb927.6.1280	4	B
Tb927.6.1290	4	B
Tb927.6.1300	4	B
Tb927.6.1310	4	B
Tb927.6.1320	4	B
Tb927.6.1330	4	B
Tb927.6.1340	4	B
Tb927.6.1350	4	B
Tb927.6.1360	4	B
Tb927.6.1370	4	B
Tb927.6.1380	4	B
Tb927.6.1390	4	B
Tb927.6.140	4	B
Tb927.6.1400	4	B
Tb927.6.1410	4	B
Tb927.6.1420	4	B
Tb927.6.1430	4	B
Tb927.6.1440	4	B
Tb927.6.1450	4	B
Tb927.6.1460	4	B
Tb927.6.1470	4	B
Tb927.6.1480	4	B
Tb927.6.1490	4	B
Tb927.6.1500	4	B
Tb927.6.1510	4	B
Tb927.6.1520	4	B
Tb927.6.1530	4	B
Tb927.6.1540	4	B
Tb927.6.1550	4	B
Tb927.6.1560	4	B
Tb927.6.1570	4	B
Tb927.6.1580	4	B
Tb927.6.1590	4	B
Tb927.6.160	4	B
Tb927.6.1600	4	B
Tb927.6.1610	4	B
Tb927.6.1620	4	B
Tb927.6.1630	4	B
Tb927.6.1640	4	B
Tb927.6.1650	4	B
Tb927.6.1660	4	B
Tb927.6.1680	4	B
Tb927.6.1690	4	B
Tb927.6.170	4	B
Tb927.6.1700	4	B
Tb927.6.1710	4	B
Tb927.6.1720	4	B
Tb927.6.1730	4	B
Tb927.6.1740	4	B
Tb927.6.1750	4	B
Tb927.6.1760	4	B
Tb927.6.1770	4	B
Tb927.6.1780	4	B
Tb927.6.1790	4	B
Tb927.6.180	4	B
Tb927.6.1800	4	B
Tb927.6.1810	4	B
Tb927.6.1820	4	B
Tb927.6.1830	4	B
Tb927.6.1840	4	B
Tb927.6.1850	4	B
Tb927.6.1860	4	B
Tb927.6.1870	4	B
Tb927.6.1880	4	B
Tb927.6.1890	4	B
Tb927.6.190	4	B
Tb927.6.1900	4	B
Tb927.6.1910	4	B
Tb927.6.1920	4	B
Tb927.6.1930	4	B
Tb927.6.1940	4	B
Tb927.6.1950	4	B
Tb927.6.1960	4	B
Tb927.6.1970	4	B
Tb927.6.1980	4	B
Tb927.6.1990	4	B
Tb927.6.200	4	B
Tb927.6.2000	4	B
Tb927.6.2010	4	B
Tb927.6.2020	4	B
Tb927.6.2030	4	B
Tb927.6.2040	4	B
Tb927.6.2050	4	B
Tb927.6.2060	4	B
Tb927.6.2070	4	B
Tb927.6.2080	4	B
Tb927.6.2090	4	B
Tb927.6.2100	4	B
Tb927.6.2110	4	B
Tb927.6.2120	4	B
Tb927.6.2130	4	B
Tb927.6.2140	4	B
Tb927.6.2150	4	B
Tb927.6.2160	4	B
Tb927.6.2170	4	B
Tb927.6.2180	4	B
Tb927.6.2190	4	B
Tb927.6.220	4	B
Tb927.6.2200	4	B
Tb927.6.2210	4	B
Tb927.6.2220	4	B
Tb927.6.2230	4	B
Tb927.6.2240	4	B
Tb927.6.2250	4	B
Tb927.6.2260	4	B
Tb927.6.2270	4	B
Tb927.6.2280	4	B
Tb927.6.2290	4	B
Tb927.6.2300	4	B
Tb927.6.2310	4	B
Tb927.6.2320	4	B
Tb927.6.2330	4	B
Tb927.6.2340	4	B
Tb927.6.2350	4	B
Tb927.6.2360	4	B
Tb927.6.2370	4	B
Tb927.6.2380	4	B
Tb927.6.2390	4	B
Tb927.6.240	4	B
Tb927.6.2400	4	B
Tb927.6.2410	4	B
Tb927.6.2420	4	B
Tb927.6.2430	4	B
Tb927.6.2440	4	B
Tb927.6.2450	4	B
Tb927.6.2460	4	B
Tb927.6.2470	4	B
Tb927.6.2480	4	B
Tb927.6.2490	4	B
Tb927.6.250	4	B
Tb927.6.2500	4	B
Tb927.6.2510	4	B
Tb927.6.2520	4	B
Tb927.6.2530	4	B
Tb927.6.2540	4	B
Tb927.6.2550	4	B
Tb927.6.2560	4	B
Tb927.6.2570	4	B
Tb927.6.2580	4	B
Tb927.6.2590	4	B
Tb927.6.260	4	B
Tb927.6.2600	4	B
Tb927.6.2610	4	B
Tb927.6.2620	4	B
Tb927.6.2630	4	B
Tb927.6.2640	4	B
Tb927.6.2650	4	B
Tb927.6.2660	4	B
Tb927.6.2670	4	B
Tb927.6.2680	4	B
Tb927.6.2690	4	B
Tb927.6.2700	4	B
Tb927.6.2710	4	B
Tb927.6.2720	4	B
Tb927.6.2730	4	B
Tb927.6.2740	4	B
Tb927.6.2750	4	B
Tb927.6.2760	4	B
Tb927.6.2770	4	B
Tb927.6.2780	4	B
Tb927.6.2790	4	B
Tb927.6.280	4	B
Tb927.6.2800	4	B
Tb927.6.2810	4	B
Tb927.6.2820	4	B
Tb927.6.2830	4	B
Tb927.6.2840	4	B
Tb927.6.2850	4	B
Tb927.6.2860	4	B
Tb927.6.2870	4	B
Tb927.6.2880	4	B
Tb927.6.2890	4	B
Tb927.6.2900	4	B
Tb927.6.2910	4	B
Tb927.6.2920	4	B
Tb927.6.2930	4	B
Tb927.6.2940	4	B
Tb927.6.2950	4	B
Tb927.6.2960	4	B
Tb927.6.2970	4	B
Tb927.6.2980	4	B
Tb927.6.2990	4	B
Tb927.6.300	4	B
Tb927.6.3000	4	B
Tb927.6.3010	4	B
Tb927.6.3020	4	B
Tb927.6.3030	4	B
Tb927.6.3040	4	B
Tb927.6.3050	4	B
Tb927.6.3060	4	B
Tb927.6.3070	4	B
Tb927.6.3080	4	B
Tb927.6.3090	4	B
Tb927.6.310	4	B
Tb927.6.3100	4	B
Tb927.6.3110	4	B
Tb927.6.3120	4	B
Tb927.6.3130	4	B
Tb927.6.3140	4	B
Tb927.6.3150	4	B
Tb927.6.3160	4	B
Tb927.6.3170	4	B
Tb927.6.3180	4	B
Tb927.6.3190	4	B
Tb927.6.3200	4	B
Tb927.6.3210	4	B
Tb927.6.3220	4	B
Tb927.6.3230	4	B
Tb927.6.3240	4	B
Tb927.6.3250	4	B
Tb927.6.3260	4	B
Tb927.6.3270	4	B
Tb927.6.3280	4	B
Tb927.6.3290	4	B
Tb927.6.330	4	B
Tb927.6.3300	4	B
Tb927.6.3310	4	B
Tb927.6.3320	4	B
Tb927.6.3330	4	B
Tb927.6.3340	4	B
Tb927.6.3350	4	B
Tb927.6.3360	4	B
Tb927.6.3400	4	B
Tb927.6.3410	4	B
Tb927.6.3420	4	B
Tb927.6.3430	4	B
Tb927.6.3440	4	B
Tb927.6.3450	4	B
Tb927.6.3460	4	B
Tb927.6.3470	4	B
Tb927.6.3480	4	B
Tb927.6.3490	4	B
Tb927.6.350	4	B
Tb927.6.3500	4	B
Tb927.6.3510	4	B
Tb927.6.3520	4	B
Tb927.6.3530	4	B
Tb927.6.3540	4	B
Tb927.6.3550	4	B
Tb927.6.3560	4	B
Tb927.6.3570	4	B
Tb927.6.3580	4	B
Tb927.6.3590	4	B
Tb927.6.3600	4	B
Tb927.6.3610	4	B
Tb927.6.3620	4	B
Tb927.6.3630	4	B
Tb927.6.3640	4	B
Tb927.6.3650	4	B
Tb927.6.3660	4	B
Tb927.6.3670	4	B
Tb927.6.3680	4	B
Tb927.6.3690	4	B
Tb927.6.370	4	B
Tb927.6.3700	4	B
Tb927.6.3710	4	B
Tb927.6.3720	4	B
Tb927.6.3730	4	B
Tb927.6.3740	4	B
Tb927.6.3750	4	B
Tb927.6.3760	4	B
Tb927.6.3770	4	B
Tb927.6.3780	4	B
Tb927.6.3790	4	B
Tb927.6.380	4	B
Tb927.6.3800	4	B
Tb927.6.3810	4	B
Tb927.6.3820	4	B
Tb927.6.3830	4	B
Tb927.6.3840	4	B
Tb927.6.3850	4	B
Tb927.6.3860	4	B
Tb927.6.3870	4	B
Tb927.6.3880	4	B
Tb927.6.3890	4	B
Tb927.6.3900	4	B
Tb927.6.3910	4	B
Tb927.6.3920	4	B
Tb927.6.3930	4	B
Tb927.6.3940	4	B
Tb927.6.3950	4	B
Tb927.6.3960	4	B
Tb927.6.3970	4	B
Tb927.6.3980	4	B
Tb927.6.3990	4	B
Tb927.6.400	4	B
Tb927.6.4000	4	B
Tb927.6.4010	4	B
Tb927.6.4020	4	B
Tb927.6.4030	4	B
Tb927.6.4040	4	B
Tb927.6.4050	4	B
Tb927.6.4060	4	B
Tb927.6.4070	4	B
Tb927.6.4080	4	B
Tb927.6.4090	4	B
Tb927.6.410	4	B
Tb927.6.4100	4	B
Tb927.6.4110	4	B
Tb927.6.4120	4	B
Tb927.6.4130	4	B
Tb927.6.4140	4	B
Tb927.6.4150	4	B
Tb927.6.4160	4	B
Tb927.6.4170	4	B
Tb927.6.4180	4	B
Tb927.6.4190	4	B
Tb927.6.420	4	B
Tb927.6.4200	4	B
Tb927.6.4210	4	B
Tb927.6.4220	4	B
Tb927.6.4230	4	B
Tb927.6.4240	4	B
Tb927.6.4250	4	B
Tb927.6.4260	4	B
Tb927.6.4270	4	B
Tb927.6.4280	4	B
Tb927.6.430	4	B
Tb927.6.4300	4	B
Tb927.6.4310	4	B
Tb927.6.4320	4	B
Tb927.6.4330	4	B
Tb927.6.4340	4	B
Tb927.6.4350	4	B
Tb927.6.4360	4	B
Tb927.6.4370	4	B
Tb927.6.4380	4	B
Tb927.6.4390	4	B
Tb927.6.440	4	B
Tb927.6.4400	4	B
Tb927.6.4410	4	B
Tb927.6.4420	4	B
Tb927.6.4430	4	B
Tb927.6.4440	4	B
Tb927.6.4450	4	B
Tb927.6.4460	4	B
Tb927.6.4470	4	B
Tb927.6.4480	4	B
Tb927.6.4490	4	B
Tb927.6.450	4	B
Tb927.6.4500	4	B
Tb927.6.4510	4	B
Tb927.6.4520	4	B
Tb927.6.4530	4	B
Tb927.6.4540	4	B
Tb927.6.4550	4	B
Tb927.6.4560	4	B
Tb927.6.4570	4	B
Tb927.6.4580	4	B
Tb927.6.4590	4	B
Tb927.6.460	4	B
Tb927.6.4600	4	B
Tb927.6.4610	4	B
Tb927.6.4620	4	B
Tb927.6.4630	4	B
Tb927.6.4640	4	B
Tb927.6.4650	4	B
Tb927.6.4660	4	B
Tb927.6.4670	4	B
Tb927.6.4680	4	B
Tb927.6.4690	4	B
Tb927.6.470	4	B
Tb927.6.4700	4	B
Tb927.6.4710	4	B
Tb927.6.4720	4	B
Tb927.6.4730	4	B
Tb927.6.4740	4	B
Tb927.6.4750	4	B
Tb927.6.4760	4	B
Tb927.6.4770	4	B
Tb927.6.4780	4	B
Tb927.6.4790	4	B
Tb927.6.480	4	B
Tb927.6.4800	4	B
Tb927.6.4810	4	B
Tb927.6.4820	4	B
Tb927.6.4830	4	B
Tb927.6.4840	4	B
Tb927.6.4850	4	B
Tb927.6.4860	4	B
Tb927.6.4870	4	B
Tb927.6.4880	4	B
Tb927.6.4890	4	B
Tb927.6.490	4	B
Tb927.6.4900	4	B
Tb927.6.4910	4	B
Tb927.6.4920	4	B
Tb927.6.4930	4	B
Tb927.6.4940	4	B
Tb927.6.4950	4	B
Tb927.6.4960	4	B
Tb927.6.4970	4	B
Tb927.6.4980	4	B
Tb927.6.4990	4	B
Tb927.6.500	4	B
Tb927.6.5000	4	B
Tb927.6.5010	4	B
Tb927.6.5020	4	B
Tb927.6.5030	4	B
Tb927.6.5040	4	B
Tb927.6.5050	4	B
Tb927.6.5060	4	B
Tb927.6.5070	4	B
Tb927.6.5080	4	B
Tb927.6.5090	4	B
Tb927.6.510	4	B
Tb927.6.5100	4	B
Tb927.6.5110	4	B
Tb927.6.5120	4	B
Tb927.6.5130	4	B
Tb927.6.5140	4	B
Tb927.6.5150	4	B
Tb927.6.520	4	B
Tb927.6.5200	4	B
Tb927.6.5240	4	B
Tb927.6.5260	4	B
Tb927.6.530	4	B
Tb927.6.5370	4	B
Tb927.6.540	4	B
Tb927.6.5450	4	B
Tb927.6.550	4	B
Tb927.6.5550	4	B
Tb927.6.560	4	B
Tb927.6.570	4	B
Tb927.6.5740	4	B
Tb927.6.580	4	B
Tb927.6.5810	4	B
Tb927.6.590	4	B
Tb927.6.600	4	B
Tb927.6.610	4	B
Tb927.6.620	4	B
Tb927.6.630	4	B
Tb927.6.640	4	B
Tb927.6.650	4	B
Tb927.6.660	4	B
Tb927.6.670	4	B
Tb927.6.680	4	B
Tb927.6.690	4	B
Tb927.6.700	4	B
Tb927.6.710	4	B
Tb927.6.720	4	B
Tb927.6.730	4	B
Tb927.6.740	4	B
Tb927.6.750	4	B
Tb927.6.760	4	B
Tb927.6.770	4	B
Tb927.6.780	4	B
Tb927.6.790	4	B
Tb927.6.800	4	B
Tb927.6.810	4	B
Tb927.6.820	4	B
Tb927.6.830	4	B
Tb927.6.840	4	B
Tb927.6.850	4	B
Tb927.6.860	4	B
Tb927.6.870	4	B
Tb927.6.880	4	B
Tb927.6.890	4	B
Tb927.6.900	4	B
Tb927.6.910	4	B
Tb927.6.920	4	B
Tb927.6.930	4	B
Tb927.6.940	4	B
Tb927.6.950	4	B
Tb927.6.960	4	B
Tb927.6.970	4	B
Tb927.6.980	4	B
Tb927.6.990	4	B
Tb927.7.100	4	B
Tb927.7.1000	4	B
Tb927.7.1010	4	B
Tb927.7.1020	4	B
Tb927.7.1030	4	B
Tb927.7.1040	4	B
Tb927.7.1050	4	B
Tb927.7.1060	4	B
Tb927.7.1070	4	B
Tb927.7.1080	4	B
Tb927.7.1090	4	B
Tb927.7.1100	4	B
Tb927.7.1110	4	B
Tb927.7.1120	4	B
Tb927.7.1130	4	B
Tb927.7.1140	4	B
Tb927.7.1150	4	B
Tb927.7.1160	4	B
Tb927.7.1170	4	B
Tb927.7.1180	4	B
Tb927.7.1190	4	B
Tb927.7.1200	4	B
Tb927.7.1210	4	B
Tb927.7.1220	4	B
Tb927.7.1230	4	B
Tb927.7.1240	4	B
Tb927.7.1250	4	B
Tb927.7.1260	4	B
Tb927.7.1270	4	B
Tb927.7.1280	4	B
Tb927.7.1290	4	B
Tb927.7.1300	4	B
Tb927.7.1310	4	B
Tb927.7.1320	4	B
Tb927.7.1330	4	B
Tb927.7.1340	4	B
Tb927.7.1350	4	B
Tb927.7.1360	4	B
Tb927.7.1370	4	B
Tb927.7.1380	4	B
Tb927.7.1390	4	B
Tb927.7.1400	4	B
Tb927.7.1410	4	B
Tb927.7.1420	4	B
Tb927.7.1430	4	B
Tb927.7.1440	4	B
Tb927.7.1450	4	B
Tb927.7.1460	4	B
Tb927.7.1470	4	B
Tb927.7.1480	4	B
Tb927.7.1490	4	B
Tb927.7.1500	4	B
Tb927.7.1510	4	B
Tb927.7.1520	4	B
Tb927.7.1530	4	B
Tb927.7.1540	4	B
Tb927.7.1550	4	B
Tb927.7.1560	4	B
Tb927.7.1570	4	B
Tb927.7.1580	4	B
Tb927.7.1590	4	B
Tb927.7.1600	4	B
Tb927.7.1610	4	B
Tb927.7.1620	4	B
Tb927.7.1630	4	B
Tb927.7.1640	4	B
Tb927.7.1650	4	B
Tb927.7.1660	4	B
Tb927.7.1670	4	B
Tb927.7.1680	4	B
Tb927.7.1690	4	B
Tb927.7.170	4	B
Tb927.7.1700	4	B
Tb927.7.1710	4	B
Tb927.7.1720	4	B
Tb927.7.1730	4	B
Tb927.7.1740	4	B
Tb927.7.1750	4	B
Tb927.7.1760	4	B
Tb927.7.1770	4	B
Tb927.7.1780	4	B
Tb927.7.1790	4	B
Tb927.7.180	4	B
Tb927.7.1800	4	B
Tb927.7.1810	4	B
Tb927.7.1820	4	B
Tb927.7.1830	4	B
Tb927.7.1840	4	B
Tb927.7.1850	4	B
Tb927.7.1860	4	B
Tb927.7.1870	4	B
Tb927.7.1880	4	B
Tb927.7.1890	4	B
Tb927.7.190	4	B
Tb927.7.1900	4	B
Tb927.7.1910	4	B
Tb927.7.1920	4	B
Tb927.7.1930	4	B
Tb927.7.1940	4	B
Tb927.7.1950	4	B
Tb927.7.1960	4	B
Tb927.7.1970	4	B
Tb927.7.1980	4	B
Tb927.7.200	4	B
Tb927.7.2000	4	B
Tb927.7.2010	4	B
Tb927.7.2020	4	B
Tb927.7.2030	4	B
Tb927.7.2040	4	B
Tb927.7.2050	4	B
Tb927.7.2060	4	B
Tb927.7.2070	4	B
Tb927.7.2080	4	B
Tb927.7.2090	4	B
Tb927.7.210	4	B
Tb927.7.2100	4	B
Tb927.7.2110	4	B
Tb927.7.2120	4	B
Tb927.7.2130	4	B
Tb927.7.2140	4	B
Tb927.7.2150	4	B
Tb927.7.2160	4	B
Tb927.7.2170	4	B
Tb927.7.2180	4	B
Tb927.7.2190	4	B
Tb927.7.220	4	B
Tb927.7.2200	4	B
Tb927.7.2210	4	B
Tb927.7.2220	4	B
Tb927.7.2230	4	B
Tb927.7.2240	4	B
Tb927.7.2250	4	B
Tb927.7.2260	4	B
Tb927.7.2270	4	B
Tb927.7.2280	4	B
Tb927.7.2290	4	B
Tb927.7.230	4	B
Tb927.7.2300	4	B
Tb927.7.2310	4	B
Tb927.7.2320	4	B
Tb927.7.2330	4	B
Tb927.7.2340	4	B
Tb927.7.2350	4	B
Tb927.7.2360	4	B
Tb927.7.2370	4	B
Tb927.7.2380	4	B
Tb927.7.2390	4	B
Tb927.7.240	4	B
Tb927.7.2400	4	B
Tb927.7.2410	4	B
Tb927.7.2420	4	B
Tb927.7.2430	4	B
Tb927.7.2440	4	B
Tb927.7.2450	4	B
Tb927.7.2460	4	B
Tb927.7.2470	4	B
Tb927.7.2480	4	B
Tb927.7.2490	4	B
Tb927.7.250	4	B
Tb927.7.2500	4	B
Tb927.7.2510	4	B
Tb927.7.2520	4	B
Tb927.7.2530	4	B
Tb927.7.2540	4	B
Tb927.7.2550	4	B
Tb927.7.2560	4	B
Tb927.7.2570	4	B
Tb927.7.2580	4	B
Tb927.7.2590	4	B
Tb927.7.260	4	B
Tb927.7.2600	4	B
Tb927.7.2610	4	B
Tb927.7.2620	4	B
Tb927.7.2630	4	B
Tb927.7.2640	4	B
Tb927.7.2650	4	B
Tb927.7.2660	4	B
Tb927.7.2670	4	B
Tb927.7.2680	4	B
Tb927.7.2690	4	B
Tb927.7.270	4	B
Tb927.7.2700	4	B
Tb927.7.2710	4	B
Tb927.7.2720	4	B
Tb927.7.2730	4	B
Tb927.7.2740	4	B
Tb927.7.2750	4	B
Tb927.7.2760	4	B
Tb927.7.2770	4	B
Tb927.7.2780	4	B
Tb927.7.2790	4	B
Tb927.7.280	4	B
Tb927.7.2800	4	B
Tb927.7.2810	4	B
Tb927.7.2820	4	B
Tb927.7.2830	4	B
Tb927.7.2840	4	B
Tb927.7.2850	4	B
Tb927.7.2860	4	B
Tb927.7.2870	4	B
Tb927.7.2880	4	B
Tb927.7.2890	4	B
Tb927.7.290	4	B
Tb927.7.2900	4	B
Tb927.7.2910	4	B
Tb927.7.2920	4	B
Tb927.7.2930	4	B
Tb927.7.2940	4	B
Tb927.7.2950	4	B
Tb927.7.2960	4	B
Tb927.7.2970	4	B
Tb927.7.2980	4	B
Tb927.7.2990	4	B
Tb927.7.300	4	B
Tb927.7.3000	4	B
Tb927.7.3010	4	B
Tb927.7.3020	4	B
Tb927.7.3030	4	B
Tb927.7.3040	4	B
Tb927.7.3050	4	B
Tb927.7.3060	4	B
Tb927.7.3070	4	B
Tb927.7.3080	4	B
Tb927.7.3090	4	B
Tb927.7.310	4	B
Tb927.7.3100	4	B
Tb927.7.3110	4	B
Tb927.7.3120	4	B
Tb927.7.3130	4	B
Tb927.7.3140	4	B
Tb927.7.3150	4	B
Tb927.7.3160	4	B
Tb927.7.3170	4	B
Tb927.7.3180	4	B
Tb927.7.3190	4	B
Tb927.7.320	4	B
Tb927.7.3200	4	B
Tb927.7.3210	4	B
Tb927.7.3220	4	B
Tb927.7.3230	4	B
Tb927.7.3240	4	B
Tb927.7.3250	4	B
Tb927.7.3260	4	B
Tb927.7.3270	4	B
Tb927.7.3280	4	B
Tb927.7.3290	4	B
Tb927.7.330	4	B
Tb927.7.3300	4	B
Tb927.7.3310	4	B
Tb927.7.3320	4	B
Tb927.7.3330	4	B
Tb927.7.3340	4	B
Tb927.7.3350	4	B
Tb927.7.3360	4	B
Tb927.7.3370	4	B
Tb927.7.3380	4	B
Tb927.7.3390	4	B
Tb927.7.340	4	B
Tb927.7.3400	4	B
Tb927.7.3410	4	B
Tb927.7.3420	4	B
Tb927.7.3430	4	B
Tb927.7.3440	4	B
Tb927.7.3450	4	B
Tb927.7.3460	4	B
Tb927.7.3470	4	B
Tb927.7.3480	4	B
Tb927.7.3490	4	B
Tb927.7.350	4	B
Tb927.7.3500	4	B
Tb927.7.3510	4	B
Tb927.7.3520	4	B
Tb927.7.3530	4	B
Tb927.7.3540	4	B
Tb927.7.3550	4	B
Tb927.7.3560	4	B
Tb927.7.3570	4	B
Tb927.7.3580	4	B
Tb927.7.3590	4	B
Tb927.7.360	4	B
Tb927.7.3600	4	B
Tb927.7.3610	4	B
Tb927.7.3620	4	B
Tb927.7.3630	4	B
Tb927.7.3640	4	B
Tb927.7.3650	4	B
Tb927.7.3660	4	B
Tb927.7.3670	4	B
Tb927.7.3680	4	B
Tb927.7.3690	4	B
Tb927.7.370	4	B
Tb927.7.3700	4	B
Tb927.7.3710	4	B
Tb927.7.3720	4	B
Tb927.7.3730	4	B
Tb927.7.3740	4	B
Tb927.7.3750	4	B
Tb927.7.3760	4	B
Tb927.7.3770	4	B
Tb927.7.3780	4	B
Tb927.7.3790	4	B
Tb927.7.380	4	B
Tb927.7.3800	4	B
Tb927.7.3810	4	B
Tb927.7.3820	4	B
Tb927.7.3830	4	B
Tb927.7.3840	4	B
Tb927.7.3850	4	B
Tb927.7.3860	4	B
Tb927.7.3870	4	B
Tb927.7.3880	4	B
Tb927.7.3890	4	B
Tb927.7.390	4	B
Tb927.7.3900	4	B
Tb927.7.3910	4	B
Tb927.7.3920	4	B
Tb927.7.3930	4	B
Tb927.7.3940	4	B
Tb927.7.3950	4	B
Tb927.7.3960	4	B
Tb927.7.3970	4	B
Tb927.7.3980	4	B
Tb927.7.3990	4	B
Tb927.7.400	4	B
Tb927.7.4000	4	B
Tb927.7.4010	4	B
Tb927.7.4020	4	B
Tb927.7.4030	4	B
Tb927.7.4040	4	B
Tb927.7.4050	4	B
Tb927.7.4060	4	B
Tb927.7.4070	4	B
Tb927.7.4080	4	B
Tb927.7.4090	4	B
Tb927.7.410	4	B
Tb927.7.4100	4	B
Tb927.7.4110	4	B
Tb927.7.4120	4	B
Tb927.7.4130	4	B
Tb927.7.4140	4	B
Tb927.7.4150	4	B
Tb927.7.4160	4	B
Tb927.7.4170	4	B
Tb927.7.4180	4	B
Tb927.7.4190	4	B
Tb927.7.420	4	B
Tb927.7.4200	4	B
Tb927.7.4210	4	B
Tb927.7.4220	4	B
Tb927.7.4230	4	B
Tb927.7.4240	4	B
Tb927.7.4250	4	B
Tb927.7.4260	4	B
Tb927.7.4270	4	B
Tb927.7.4280	4	B
Tb927.7.4290	4	B
Tb927.7.430	4	B
Tb927.7.4300	4	B
Tb927.7.4310	4	B
Tb927.7.4320	4	B
Tb927.7.4330	4	B
Tb927.7.4340	4	B
Tb927.7.4350	4	B
Tb927.7.4360	4	B
Tb927.7.4370	4	B
Tb927.7.4380	4	B
Tb927.7.4390	4	B
Tb927.7.440	4	B
Tb927.7.4400	4	B
Tb927.7.4410	4	B
Tb927.7.4420	4	B
Tb927.7.4430	4	B
Tb927.7.4440	4	B
Tb927.7.4450	4	B
Tb927.7.4460	4	B
Tb927.7.4470	4	B
Tb927.7.4480	4	B
Tb927.7.4490	4	B
Tb927.7.450	4	B
Tb927.7.4500	4	B
Tb927.7.4510	4	B
Tb927.7.4520	4	B
Tb927.7.4530	4	B
Tb927.7.4540	4	B
Tb927.7.4550	4	B
Tb927.7.4560	4	B
Tb927.7.4570	4	B
Tb927.7.4580	4	B
Tb927.7.4590	4	B
Tb927.7.460	4	B
Tb927.7.4600	4	B
Tb927.7.4610	4	B
Tb927.7.4620	4	B
Tb927.7.4630	4	B
Tb927.7.4640	4	B
Tb927.7.4650	4	B
Tb927.7.4660	4	B
Tb927.7.4670	4	B
Tb927.7.4680	4	B
Tb927.7.4690	4	B
Tb927.7.470	4	B
Tb927.7.4700	4	B
Tb927.7.4710	4	B
Tb927.7.4720	4	B
Tb927.7.4730	4	B
Tb927.7.4740	4	B
Tb927.7.4750	4	B
Tb927.7.4760	4	B
Tb927.7.4770	4	B
Tb927.7.4780	4	B
Tb927.7.4790	4	B
Tb927.7.480	4	B
Tb927.7.4800	4	B
Tb927.7.4810	4	B
Tb927.7.4820	4	B
Tb927.7.4830	4	B
Tb927.7.4840	4	B
Tb927.7.4850	4	B
Tb927.7.4860	4	B
Tb927.7.4870	4	B
Tb927.7.4880	4	B
Tb927.7.4890	4	B
Tb927.7.490	4	B
Tb927.7.4900	4	B
Tb927.7.4910	4	B
Tb927.7.4920	4	B
Tb927.7.4930	4	B
Tb927.7.4940	4	B
Tb927.7.4950	4	B
Tb927.7.4960	4	B
Tb927.7.4970	4	B
Tb927.7.4980	4	B
Tb927.7.4990	4	B
Tb927.7.500	4	B
Tb927.7.5000	4	B
Tb927.7.5010	4	B
Tb927.7.5020	4	B
Tb927.7.5030	4	B
Tb927.7.5040	4	B
Tb927.7.5050	4	B
Tb927.7.5060	4	B
Tb927.7.5070	4	B
Tb927.7.5080	4	B
Tb927.7.5090	4	B
Tb927.7.510	4	B
Tb927.7.5100	4	B
Tb927.7.5110	4	B
Tb927.7.5120	4	B
Tb927.7.5130	4	B
Tb927.7.5140	4	B
Tb927.7.5150	4	B
Tb927.7.5160	4	B
Tb927.7.5170	4	B
Tb927.7.5180	4	B
Tb927.7.5190	4	B
Tb927.7.520	4	B
Tb927.7.5200	4	B
Tb927.7.5210	4	B
Tb927.7.5220	4	B
Tb927.7.5230	4	B
Tb927.7.5240	4	B
Tb927.7.5250	4	B
Tb927.7.5260	4	B
Tb927.7.5270	4	B
Tb927.7.5280	4	B
Tb927.7.5290	4	B
Tb927.7.530	4	B
Tb927.7.5300	4	B
Tb927.7.5310	4	B
Tb927.7.5320	4	B
Tb927.7.5330	4	B
Tb927.7.5340	4	B
Tb927.7.5350	4	B
Tb927.7.5360	4	B
Tb927.7.5370	4	B
Tb927.7.5380	4	B
Tb927.7.5390	4	B
Tb927.7.540	4	B
Tb927.7.5400	4	B
Tb927.7.5410	4	B
Tb927.7.5420	4	B
Tb927.7.5430	4	B
Tb927.7.5440	4	B
Tb927.7.5450	4	B
Tb927.7.5460	4	B
Tb927.7.5470	4	B
Tb927.7.5480	4	B
Tb927.7.5490	4	B
Tb927.7.550	4	B
Tb927.7.5500	4	B
Tb927.7.5510	4	B
Tb927.7.5520	4	B
Tb927.7.5530	4	B
Tb927.7.5540	4	B
Tb927.7.5550	4	B
Tb927.7.5560	4	B
Tb927.7.5570	4	B
Tb927.7.5580	4	B
Tb927.7.5590	4	B
Tb927.7.560	4	B
Tb927.7.5600	4	B
Tb927.7.5610	4	B
Tb927.7.5620	4	B
Tb927.7.5630	4	B
Tb927.7.5640	4	B
Tb927.7.5650	4	B
Tb927.7.5660	4	B
Tb927.7.5670	4	B
Tb927.7.5680	4	B
Tb927.7.5690	4	B
Tb927.7.570	4	B
Tb927.7.5700	4	B
Tb927.7.5710	4	B
Tb927.7.5720	4	B
Tb927.7.5730	4	B
Tb927.7.5740	4	B
Tb927.7.5750	4	B
Tb927.7.5760	4	B
Tb927.7.5770	4	B
Tb927.7.5780	4	B
Tb927.7.5790	4	B
Tb927.7.580	4	B
Tb927.7.5800	4	B
Tb927.7.5810	4	B
Tb927.7.5820	4	B
Tb927.7.5830	4	B
Tb927.7.5840	4	B
Tb927.7.5850	4	B
Tb927.7.5860	4	B
Tb927.7.5870	4	B
Tb927.7.5880	4	B
Tb927.7.5890	4	B
Tb927.7.590	4	B
Tb927.7.5900	4	B
Tb927.7.5910	4	B
Tb927.7.5920	4	B
Tb927.7.5930	4	B
Tb927.7.5940	4	B
Tb927.7.5950	4	B
Tb927.7.5960	4	B
Tb927.7.5970	4	B
Tb927.7.5980	4	B
Tb927.7.5990	4	B
Tb927.7.600	4	B
Tb927.7.6000	4	B
Tb927.7.6010	4	B
Tb927.7.6020	4	B
Tb927.7.6030	4	B
Tb927.7.6040	4	B
Tb927.7.6050	4	B
Tb927.7.6060	4	B
Tb927.7.6070	4	B
Tb927.7.6080	4	B
Tb927.7.6090	4	B
Tb927.7.610	4	B
Tb927.7.6100	4	B
Tb927.7.6110	4	B
Tb927.7.6120	4	B
Tb927.7.6130	4	B
Tb927.7.6140	4	B
Tb927.7.6150	4	B
Tb927.7.6160	4	B
Tb927.7.6170	4	B
Tb927.7.6180	4	B
Tb927.7.6190	4	B
Tb927.7.620	4	B
Tb927.7.6200	4	B
Tb927.7.6210	4	B
Tb927.7.6220	4	B
Tb927.7.6230	4	B
Tb927.7.6240	4	B
Tb927.7.6250	4	B
Tb927.7.6260	4	B
Tb927.7.6270	4	B
Tb927.7.6280	4	B
Tb927.7.6290	4	B
Tb927.7.630	4	B
Tb927.7.6300	4	B
Tb927.7.6310	4	B
Tb927.7.6320	4	B
Tb927.7.6330	4	B
Tb927.7.6340	4	B
Tb927.7.6350	4	B
Tb927.7.6360	4	B
Tb927.7.6370	4	B
Tb927.7.6380	4	B
Tb927.7.6390	4	B
Tb927.7.640	4	B
Tb927.7.6400	4	B
Tb927.7.6410	4	B
Tb927.7.6420	4	B
Tb927.7.6430	4	B
Tb927.7.6440	4	B
Tb927.7.6450	4	B
Tb927.7.6460	4	B
Tb927.7.6470	4	B
Tb927.7.6480	4	B
Tb927.7.6490	4	B
Tb927.7.650	4	B
Tb927.7.6500	4	B
Tb927.7.6540	4	B
Tb927.7.6550	4	B
Tb927.7.6560	4	B
Tb927.7.6570	4	B
Tb927.7.6580	4	B
Tb927.7.6590	4	B
Tb927.7.660	4	B
Tb927.7.6600	4	B
Tb927.7.6610	4	B
Tb927.7.6620	4	B
Tb927.7.6630	4	B
Tb927.7.6640	4	B
Tb927.7.6650	4	B
Tb927.7.6660	4	B
Tb927.7.6670	4	B
Tb927.7.6680	4	B
Tb927.7.6690	4	B
Tb927.7.670	4	B
Tb927.7.6700	4	B
Tb927.7.6710	4	B
Tb927.7.6720	4	B
Tb927.7.6730	4	B
Tb927.7.6740	4	B
Tb927.7.6750	4	B
Tb927.7.6760	4	B
Tb927.7.6770	4	B
Tb927.7.6780	4	B
Tb927.7.6790	4	B
Tb927.7.680	4	B
Tb927.7.6800	4	B
Tb927.7.6810	4	B
Tb927.7.6820	4	B
Tb927.7.6830	4	B
Tb927.7.6840	4	B
Tb927.7.6850	4	B
Tb927.7.6860	4	B
Tb927.7.6870	4	B
Tb927.7.6880	4	B
Tb927.7.6890	4	B
Tb927.7.690	4	B
Tb927.7.6900	4	B
Tb927.7.6910	4	B
Tb927.7.6920	4	B
Tb927.7.6930	4	B
Tb927.7.6940	4	B
Tb927.7.6950	4	B
Tb927.7.6960	4	B
Tb927.7.6970	4	B
Tb927.7.6980	4	B
Tb927.7.6990	4	B
Tb927.7.700	4	B
Tb927.7.7000	4	B
Tb927.7.7010	4	B
Tb927.7.7020	4	B
Tb927.7.7030	4	B
Tb927.7.7040	4	B
Tb927.7.7050	4	B
Tb927.7.7060	4	B
Tb927.7.7070	4	B
Tb927.7.7080	4	B
Tb927.7.7090	4	B
Tb927.7.710	4	B
Tb927.7.7100	4	B
Tb927.7.7110	4	B
Tb927.7.7120	4	B
Tb927.7.7130	4	B
Tb927.7.7140	4	B
Tb927.7.7150	4	B
Tb927.7.7160	4	B
Tb927.7.7170	4	B
Tb927.7.7180	4	B
Tb927.7.7190	4	B
Tb927.7.720	4	B
Tb927.7.7200	4	B
Tb927.7.7210	4	B
Tb927.7.7220	4	B
Tb927.7.7230	4	B
Tb927.7.7240	4	B
Tb927.7.7250	4	B
Tb927.7.7260	4	B
Tb927.7.7270	4	B
Tb927.7.7280	4	B
Tb927.7.7290	4	B
Tb927.7.730	4	B
Tb927.7.7300	4	B
Tb927.7.7310	4	B
Tb927.7.7320	4	B
Tb927.7.7330	4	B
Tb927.7.7340	4	B
Tb927.7.7350	4	B
Tb927.7.7360	4	B
Tb927.7.7370	4	B
Tb927.7.7380	4	B
Tb927.7.7390	4	B
Tb927.7.740	4	B
Tb927.7.7400	4	B
Tb927.7.7410	4	B
Tb927.7.7420	4	B
Tb927.7.7430	4	B
Tb927.7.7440	4	B
Tb927.7.7450	4	B
Tb927.7.7460	4	B
Tb927.7.7470	4	B
Tb927.7.7480	4	B
Tb927.7.7490	4	B
Tb927.7.750	4	B
Tb927.7.7500	4	B
Tb927.7.7510	4	B
Tb927.7.7520	4	B
Tb927.7.7530	4	B
Tb927.7.7550	4	B
Tb927.7.7560	4	B
Tb927.7.760	4	B
Tb927.7.770	4	B
Tb927.7.780	4	B
Tb927.7.790	4	B
Tb927.7.800	4	B
Tb927.7.810	4	B
Tb927.7.820	4	B
Tb927.7.830	4	B
Tb927.7.840	4	B
Tb927.7.850	4	B
Tb927.7.860	4	B
Tb927.7.870	4	B
Tb927.7.880	4	B
Tb927.7.890	4	B
Tb927.7.900	4	B
Tb927.7.910	4	B
Tb927.7.920	4	B
Tb927.7.930	4	B
Tb927.7.940	4	B
Tb927.7.950	4	B
Tb927.7.960	4	B
Tb927.7.970	4	B
Tb927.7.980	4	B
Tb927.7.990	4	B
Tb927.8.1000	4	B
Tb927.8.1010	4	B
Tb927.8.1020	4	B
Tb927.8.1030	4	B
Tb927.8.1040	4	B
Tb927.8.1050	4	B
Tb927.8.1060	4	B
Tb927.8.1070	4	B
Tb927.8.1080	4	B
Tb927.8.1090	4	B
Tb927.8.1100	4	B
Tb927.8.1110	4	B
Tb927.8.1120	4	B
Tb927.8.1130	4	B
Tb927.8.1140	4	B
Tb927.8.1150	4	B
Tb927.8.1160	4	B
Tb927.8.1170	4	B
Tb927.8.1180	4	B
Tb927.8.1190	4	B
Tb927.8.1200	4	B
Tb927.8.1210	4	B
Tb927.8.1230	4	B
Tb927.8.1240	4	B
Tb927.8.1250	4	B
Tb927.8.1260	4	B
Tb927.8.1270	4	B
Tb927.8.1280	4	B
Tb927.8.1290	4	B
Tb927.8.130	4	B
Tb927.8.1300	4	B
Tb927.8.1310	4	B
Tb927.8.1320	4	B
Tb927.8.1330	4	B
Tb927.8.1340	4	B
Tb927.8.1350	4	B
Tb927.8.1360	4	B
Tb927.8.1370	4	B
Tb927.8.1380	4	B
Tb927.8.1410	4	B
Tb927.8.1420	4	B
Tb927.8.1430	4	B
Tb927.8.1440	4	B
Tb927.8.1450	4	B
Tb927.8.1460	4	B
Tb927.8.1470	4	B
Tb927.8.1480	4	B
Tb927.8.1490	4	B
Tb927.8.1500	4	B
Tb927.8.1510	4	B
Tb927.8.1520	4	B
Tb927.8.1530	4	B
Tb927.8.1540	4	B
Tb927.8.1550	4	B
Tb927.8.1560	4	B
Tb927.8.1570	4	B
Tb927.8.1580	4	B
Tb927.8.1590	4	B
Tb927.8.1600	4	B
Tb927.8.1610	4	B
Tb927.8.1620	4	B
Tb927.8.1630	4	B
Tb927.8.1640	4	B
Tb927.8.1650	4	B
Tb927.8.1670	4	B
Tb927.8.1680	4	B
Tb927.8.1690	4	B
Tb927.8.170	4	B
Tb927.8.1700	4	B
Tb927.8.1710	4	B
Tb927.8.1720	4	B
Tb927.8.1730	4	B
Tb927.8.1740	4	B
Tb927.8.1750	4	B
Tb927.8.1760	4	B
Tb927.8.1770	4	B
Tb927.8.1780	4	B
Tb927.8.1790	4	B
Tb927.8.1800	4	B
Tb927.8.1810	4	B
Tb927.8.1820	4	B
Tb927.8.1830	4	B
Tb927.8.1840	4	B
Tb927.8.1850	4	B
Tb927.8.1860	4	B
Tb927.8.1870	4	B
Tb927.8.1880	4	B
Tb927.8.1890	4	B
Tb927.8.1900	4	B
Tb927.8.1910	4	B
Tb927.8.1920	4	B
Tb927.8.1930	4	B
Tb927.8.1940	4	B
Tb927.8.1950	4	B
Tb927.8.1960	4	B
Tb927.8.1970	4	B
Tb927.8.1980	4	B
Tb927.8.1990	4	B
Tb927.8.2000	4	B
Tb927.8.2010	4	B
Tb927.8.2020	4	B
Tb927.8.2030	4	B
Tb927.8.2040	4	B
Tb927.8.2050	4	B
Tb927.8.2060	4	B
Tb927.8.2070	4	B
Tb927.8.2080	4	B
Tb927.8.2090	4	B
Tb927.8.2100	4	B
Tb927.8.2110	4	B
Tb927.8.2120	4	B
Tb927.8.2130	4	B
Tb927.8.2140	4	B
Tb927.8.2150	4	B
Tb927.8.2160	4	B
Tb927.8.2170	4	B
Tb927.8.2180	4	B
Tb927.8.2190	4	B
Tb927.8.2200	4	B
Tb927.8.2210	4	B
Tb927.8.2220	4	B
Tb927.8.2230	4	B
Tb927.8.2240	4	B
Tb927.8.2250	4	B
Tb927.8.2260	4	B
Tb927.8.2270	4	B
Tb927.8.2280	4	B
Tb927.8.2290	4	B
Tb927.8.2300	4	B
Tb927.8.2310	4	B
Tb927.8.2320	4	B
Tb927.8.2330	4	B
Tb927.8.2340	4	B
Tb927.8.2350	4	B
Tb927.8.2360	4	B
Tb927.8.2370	4	B
Tb927.8.2380	4	B
Tb927.8.2390	4	B
Tb927.8.2400	4	B
Tb927.8.2410	4	B
Tb927.8.2420	4	B
Tb927.8.2430	4	B
Tb927.8.2440	4	B
Tb927.8.2450	4	B
Tb927.8.2460	4	B
Tb927.8.2470	4	B
Tb927.8.2480	4	B
Tb927.8.2490	4	B
Tb927.8.2500	4	B
Tb927.8.2510	4	B
Tb927.8.2520	4	B
Tb927.8.2530	4	B
Tb927.8.2540	4	B
Tb927.8.2550	4	B
Tb927.8.2560	4	B
Tb927.8.2570	4	B
Tb927.8.2580	4	B
Tb927.8.2590	4	B
Tb927.8.2600	4	B
Tb927.8.2610	4	B
Tb927.8.2620	4	B
Tb927.8.2630	4	B
Tb927.8.2640	4	B
Tb927.8.2650	4	B
Tb927.8.2660	4	B
Tb927.8.2670	4	B
Tb927.8.2680	4	B
Tb927.8.2690	4	B
Tb927.8.2700	4	B
Tb927.8.2710	4	B
Tb927.8.2720	4	B
Tb927.8.2730	4	B
Tb927.8.2740	4	B
Tb927.8.2750	4	B
Tb927.8.2760	4	B
Tb927.8.2770	4	B
Tb927.8.2780	4	B
Tb927.8.2800	4	B
Tb927.8.2810	4	B
Tb927.8.2820	4	B
Tb927.8.2830	4	B
Tb927.8.2840	4	B
Tb927.8.2850	4	B
Tb927.8.2860	4	B
Tb927.8.2870	4	B
Tb927.8.2880	4	B
Tb927.8.2890	4	B
Tb927.8.2910	4	B
Tb927.8.2920	4	B
Tb927.8.2930	4	B
Tb927.8.2940	4	B
Tb927.8.2950	4	B
Tb927.8.2960	4	B
Tb927.8.2970	4	B
Tb927.8.2980	4	B
Tb927.8.2990	4	B
Tb927.8.3000	4	B
Tb927.8.3010	4	B
Tb927.8.3020	4	B
Tb927.8.3040	4	B
Tb927.8.3050	4	B
Tb927.8.3060	4	B
Tb927.8.3070	4	B
Tb927.8.3080	4	B
Tb927.8.3090	4	B
Tb927.8.3100	4	B
Tb927.8.3110	4	B
Tb927.8.3120	4	B
Tb927.8.3130	4	B
Tb927.8.3140	4	B
Tb927.8.3150	4	B
Tb927.8.3160	4	B
Tb927.8.3170	4	B
Tb927.8.3180	4	B
Tb927.8.3190	4	B
Tb927.8.3200	4	B
Tb927.8.3210	4	B
Tb927.8.3220	4	B
Tb927.8.3230	4	B
Tb927.8.3240	4	B
Tb927.8.3250	4	B
Tb927.8.3260	4	B
Tb927.8.3270	4	B
Tb927.8.3280	4	B
Tb927.8.3290	4	B
Tb927.8.3300	4	B
Tb927.8.3310	4	B
Tb927.8.3320	4	B
Tb927.8.3330	4	B
Tb927.8.3340	4	B
Tb927.8.3350	4	B
Tb927.8.3360	4	B
Tb927.8.3370	4	B
Tb927.8.3380	4	B
Tb927.8.3390	4	B
Tb927.8.3400	4	B
Tb927.8.3410	4	B
Tb927.8.3420	4	B
Tb927.8.3430	4	B
Tb927.8.3440	4	B
Tb927.8.3450	4	B
Tb927.8.3460	4	B
Tb927.8.3470	4	B
Tb927.8.3480	4	B
Tb927.8.3490	4	B
Tb927.8.3500	4	B
Tb927.8.3510	4	B
Tb927.8.3520	4	B
Tb927.8.3530	4	B
Tb927.8.3540	4	B
Tb927.8.3550	4	B
Tb927.8.3560	4	B
Tb927.8.3570	4	B
Tb927.8.3580	4	B
Tb927.8.3590	4	B
Tb927.8.3600	4	B
Tb927.8.3610	4	B
Tb927.8.3620	4	B
Tb927.8.3630	4	B
Tb927.8.3640	4	B
Tb927.8.3650	4	B
Tb927.8.3660	4	B
Tb927.8.3670	4	B
Tb927.8.3680	4	B
Tb927.8.3690	4	B
Tb927.8.3700	4	B
Tb927.8.3710	4	B
Tb927.8.3720	4	B
Tb927.8.3730	4	B
Tb927.8.3740	4	B
Tb927.8.3750	4	B
Tb927.8.3760	4	B
Tb927.8.3770	4	B
Tb927.8.3780	4	B
Tb927.8.3790	4	B
Tb927.8.3800	4	B
Tb927.8.3810	4	B
Tb927.8.3820	4	B
Tb927.8.3830	4	B
Tb927.8.3840	4	B
Tb927.8.3850	4	B
Tb927.8.3860	4	B
Tb927.8.3870	4	B
Tb927.8.3880	4	B
Tb927.8.3890	4	B
Tb927.8.3900	4	B
Tb927.8.3910	4	B
Tb927.8.3920	4	B
Tb927.8.3930	4	B
Tb927.8.3940	4	B
Tb927.8.3950	4	B
Tb927.8.3960	4	B
Tb927.8.3970	4	B
Tb927.8.3980	4	B
Tb927.8.3990	4	B
Tb927.8.4000	4	B
Tb927.8.4010	4	B
Tb927.8.4020	4	B
Tb927.8.4030	4	B
Tb927.8.4040	4	B
Tb927.8.4050	4	B
Tb927.8.4060	4	B
Tb927.8.4070	4	B
Tb927.8.4080	4	B
Tb927.8.4090	4	B
Tb927.8.4100	4	B
Tb927.8.4110	4	B
Tb927.8.4120	4	B
Tb927.8.4130	4	B
Tb927.8.4140	4	B
Tb927.8.4150	4	B
Tb927.8.4160	4	B
Tb927.8.4170	4	B
Tb927.8.4180	4	B
Tb927.8.4190	4	B
Tb927.8.4200	4	B
Tb927.8.4210	4	B
Tb927.8.4220	4	B
Tb927.8.4230	4	B
Tb927.8.4240	4	B
Tb927.8.4250	4	B
Tb927.8.4260	4	B
Tb927.8.4270	4	B
Tb927.8.4280	4	B
Tb927.8.4290	4	B
Tb927.8.4300	4	B
Tb927.8.4310	4	B
Tb927.8.4320	4	B
Tb927.8.4330	4	B
Tb927.8.4340	4	B
Tb927.8.4350	4	B
Tb927.8.4360	4	B
Tb927.8.4370	4	B
Tb927.8.4380	4	B
Tb927.8.4390	4	B
Tb927.8.4400	4	B
Tb927.8.4410	4	B
Tb927.8.4420	4	B
Tb927.8.4430	4	B
Tb927.8.4440	4	B
Tb927.8.4450	4	B
Tb927.8.4460	4	B
Tb927.8.4470	4	B
Tb927.8.4480	4	B
Tb927.8.4490	4	B
Tb927.8.4500	4	B
Tb927.8.4510	4	B
Tb927.8.4520	4	B
Tb927.8.4530	4	B
Tb927.8.4540	4	B
Tb927.8.4550	4	B
Tb927.8.4560	4	B
Tb927.8.4570	4	B
Tb927.8.4580	4	B
Tb927.8.4590	4	B
Tb927.8.460	4	B
Tb927.8.4600	4	B
Tb927.8.4610	4	B
Tb927.8.4620	4	B
Tb927.8.4630	4	B
Tb927.8.4640	4	B
Tb927.8.4650	4	B
Tb927.8.4660	4	B
Tb927.8.4670	4	B
Tb927.8.4680	4	B
Tb927.8.4690	4	B
Tb927.8.4700	4	B
Tb927.8.4710	4	B
Tb927.8.4720	4	B
Tb927.8.4730	4	B
Tb927.8.4740	4	B
Tb927.8.4760	4	B
Tb927.8.4770	4	B
Tb927.8.4780	4	B
Tb927.8.4790	4	B
Tb927.8.480	4	B
Tb927.8.4800	4	B
Tb927.8.4810	4	B
Tb927.8.4820	4	B
Tb927.8.4830	4	B
Tb927.8.4840	4	B
Tb927.8.4850	4	B
Tb927.8.4860	4	B
Tb927.8.4870	4	B
Tb927.8.4880	4	B
Tb927.8.4890	4	B
Tb927.8.490	4	B
Tb927.8.4900	4	B
Tb927.8.4910	4	B
Tb927.8.4920	4	B
Tb927.8.4930	4	B
Tb927.8.4940	4	B
Tb927.8.4950	4	B
Tb927.8.4960	4	B
Tb927.8.4970	4	B
Tb927.8.4980	4	B
Tb927.8.4990	4	B
Tb927.8.500	4	B
Tb927.8.5000	4	B
Tb927.8.5010	4	B
Tb927.8.5020	4	B
Tb927.8.5030	4	B
Tb927.8.5040	4	B
Tb927.8.5050	4	B
Tb927.8.5060	4	B
Tb927.8.5070	4	B
Tb927.8.5080	4	B
Tb927.8.5090	4	B
Tb927.8.510	4	B
Tb927.8.5100	4	B
Tb927.8.5110	4	B
Tb927.8.5120	4	B
Tb927.8.5130	4	B
Tb927.8.5140	4	B
Tb927.8.5150	4	B
Tb927.8.5160	4	B
Tb927.8.5170	4	B
Tb927.8.5180	4	B
Tb927.8.5190	4	B
Tb927.8.520	4	B
Tb927.8.5200	4	B
Tb927.8.5210	4	B
Tb927.8.5220	4	B
Tb927.8.5230	4	B
Tb927.8.5240	4	B
Tb927.8.5250	4	B
Tb927.8.5260	4	B
Tb927.8.5270	4	B
Tb927.8.5280	4	B
Tb927.8.5290	4	B
Tb927.8.5300	4	B
Tb927.8.5310	4	B
Tb927.8.5320	4	B
Tb927.8.5330	4	B
Tb927.8.5340	4	B
Tb927.8.5350	4	B
Tb927.8.5360	4	B
Tb927.8.5370	4	B
Tb927.8.5380	4	B
Tb927.8.5390	4	B
Tb927.8.540	4	B
Tb927.8.5400	4	B
Tb927.8.5410	4	B
Tb927.8.5420	4	B
Tb927.8.5430	4	B
Tb927.8.5440	4	B
Tb927.8.5450	4	B
Tb927.8.5460	4	B
Tb927.8.5465	4	B
Tb927.8.5470	4	B
Tb927.8.5480	4	B
Tb927.8.5490	4	B
Tb927.8.550	4	B
Tb927.8.5500	4	B
Tb927.8.5510	4	B
Tb927.8.5520	4	B
Tb927.8.5530	4	B
Tb927.8.5540	4	B
Tb927.8.5550	4	B
Tb927.8.5560	4	B
Tb927.8.5570	4	B
Tb927.8.5580	4	B
Tb927.8.5590	4	B
Tb927.8.560	4	B
Tb927.8.5600	4	B
Tb927.8.5610	4	B
Tb927.8.5620	4	B
Tb927.8.5630	4	B
Tb927.8.5640	4	B
Tb927.8.5650	4	B
Tb927.8.5660	4	B
Tb927.8.5670	4	B
Tb927.8.5680	4	B
Tb927.8.5690	4	B
Tb927.8.570	4	B
Tb927.8.5700	4	B
Tb927.8.5710	4	B
Tb927.8.5720	4	B
Tb927.8.5730	4	B
Tb927.8.5740	4	B
Tb927.8.5750	4	B
Tb927.8.5760	4	B
Tb927.8.5770	4	B
Tb927.8.5780	4	B
Tb927.8.5790	4	B
Tb927.8.580	4	B
Tb927.8.5800	4	B
Tb927.8.5810	4	B
Tb927.8.5820	4	B
Tb927.8.5830	4	B
Tb927.8.5840	4	B
Tb927.8.5850	4	B
Tb927.8.5860	4	B
Tb927.8.5870	4	B
Tb927.8.5880	4	B
Tb927.8.5890	4	B
Tb927.8.590	4	B
Tb927.8.5900	4	B
Tb927.8.5910	4	B
Tb927.8.5920	4	B
Tb927.8.5930	4	B
Tb927.8.5940	4	B
Tb927.8.5950	4	B
Tb927.8.5960	4	B
Tb927.8.5970	4	B
Tb927.8.5980	4	B
Tb927.8.5990	4	B
Tb927.8.600	4	B
Tb927.8.6000	4	B
Tb927.8.6010	4	B
Tb927.8.6020	4	B
Tb927.8.6030	4	B
Tb927.8.6040	4	B
Tb927.8.6050	4	B
Tb927.8.6060	4	B
Tb927.8.6070	4	B
Tb927.8.6080	4	B
Tb927.8.6090	4	B
Tb927.8.610	4	B
Tb927.8.6100	4	B
Tb927.8.6110	4	B
Tb927.8.6120	4	B
Tb927.8.6130	4	B
Tb927.8.6140	4	B
Tb927.8.6150	4	B
Tb927.8.6160	4	B
Tb927.8.6170	4	B
Tb927.8.6180	4	B
Tb927.8.6190	4	B
Tb927.8.620	4	B
Tb927.8.6200	4	B
Tb927.8.6210	4	B
Tb927.8.6220	4	B
Tb927.8.6230	4	B
Tb927.8.6240	4	B
Tb927.8.6250	4	B
Tb927.8.6260	4	B
Tb927.8.6270	4	B
Tb927.8.6280	4	B
Tb927.8.6290	4	B
Tb927.8.630	4	B
Tb927.8.6300	4	B
Tb927.8.6310	4	B
Tb927.8.6320	4	B
Tb927.8.6330	4	B
Tb927.8.6340	4	B
Tb927.8.6350	4	B
Tb927.8.6360	4	B
Tb927.8.6370	4	B
Tb927.8.6380	4	B
Tb927.8.6390	4	B
Tb927.8.640	4	B
Tb927.8.6400	4	B
Tb927.8.6410	4	B
Tb927.8.6420	4	B
Tb927.8.6430	4	B
Tb927.8.6440	4	B
Tb927.8.6450	4	B
Tb927.8.6460	4	B
Tb927.8.6470	4	B
Tb927.8.6480	4	B
Tb927.8.6490	4	B
Tb927.8.650	4	B
Tb927.8.6500	4	B
Tb927.8.6510	4	B
Tb927.8.6520	4	B
Tb927.8.6530	4	B
Tb927.8.6540	4	B
Tb927.8.6550	4	B
Tb927.8.6560	4	B
Tb927.8.6570	4	B
Tb927.8.6580	4	B
Tb927.8.6590	4	B
Tb927.8.660	4	B
Tb927.8.6600	4	B
Tb927.8.6610	4	B
Tb927.8.6620	4	B
Tb927.8.6630	4	B
Tb927.8.6640	4	B
Tb927.8.6650	4	B
Tb927.8.6660	4	B
Tb927.8.6670	4	B
Tb927.8.6680	4	B
Tb927.8.6690	4	B
Tb927.8.670	4	B
Tb927.8.6700	4	B
Tb927.8.6710	4	B
Tb927.8.6720	4	B
Tb927.8.6730	4	B
Tb927.8.6740	4	B
Tb927.8.6750	4	B
Tb927.8.6760	4	B
Tb927.8.6770	4	B
Tb927.8.6780	4	B
Tb927.8.6790	4	B
Tb927.8.680	4	B
Tb927.8.6800	4	B
Tb927.8.6810	4	B
Tb927.8.6820	4	B
Tb927.8.6830	4	B
Tb927.8.6840	4	B
Tb927.8.6850	4	B
Tb927.8.6860	4	B
Tb927.8.6870	4	B
Tb927.8.6880	4	B
Tb927.8.6890	4	B
Tb927.8.690	4	B
Tb927.8.6900	4	B
Tb927.8.6910	4	B
Tb927.8.6920	4	B
Tb927.8.6930	4	B
Tb927.8.6940	4	B
Tb927.8.6950	4	B
Tb927.8.6960	4	B
Tb927.8.6970	4	B
Tb927.8.6980	4	B
Tb927.8.6990	4	B
Tb927.8.700	4	B
Tb927.8.7000	4	B
Tb927.8.7010	4	B
Tb927.8.7020	4	B
Tb927.8.7030	4	B
Tb927.8.7040	4	B
Tb927.8.7050	4	B
Tb927.8.7060	4	B
Tb927.8.7070	4	B
Tb927.8.7080	4	B
Tb927.8.7090	4	B
Tb927.8.710	4	B
Tb927.8.7100	4	B
Tb927.8.7110	4	B
Tb927.8.7120	4	B
Tb927.8.7130	4	B
Tb927.8.7140	4	B
Tb927.8.7150	4	B
Tb927.8.7170	4	B
Tb927.8.7180	4	B
Tb927.8.7190	4	B
Tb927.8.720	4	B
Tb927.8.7200	4	B
Tb927.8.7210	4	B
Tb927.8.7220	4	B
Tb927.8.7230	4	B
Tb927.8.7240	4	B
Tb927.8.7250	4	B
Tb927.8.7260	4	B
Tb927.8.7270	4	B
Tb927.8.7280	4	B
Tb927.8.7290	4	B
Tb927.8.730	4	B
Tb927.8.7300	4	B
Tb927.8.7310	4	B
Tb927.8.7320	4	B
Tb927.8.7330	4	B
Tb927.8.7340	4	B
Tb927.8.7350	4	B
Tb927.8.7360	4	B
Tb927.8.7370	4	B
Tb927.8.7380	4	B
Tb927.8.7390	4	B
Tb927.8.740	4	B
Tb927.8.7400	4	B
Tb927.8.7410	4	B
Tb927.8.7420	4	B
Tb927.8.7430	4	B
Tb927.8.7440	4	B
Tb927.8.7450	4	B
Tb927.8.7460	4	B
Tb927.8.7470	4	B
Tb927.8.7480	4	B
Tb927.8.7490	4	B
Tb927.8.750	4	B
Tb927.8.7500	4	B
Tb927.8.7510	4	B
Tb927.8.7520	4	B
Tb927.8.7530	4	B
Tb927.8.7540	4	B
Tb927.8.7550	4	B
Tb927.8.7560	4	B
Tb927.8.7570	4	B
Tb927.8.7580	4	B
Tb927.8.7590	4	B
Tb927.8.760	4	B
Tb927.8.7600	4	B
Tb927.8.7610	4	B
Tb927.8.7620	4	B
Tb927.8.7630	4	B
Tb927.8.7640	4	B
Tb927.8.7650	4	B
Tb927.8.7670	4	B
Tb927.8.7680	4	B
Tb927.8.770	4	B
Tb927.8.7700	4	B
Tb927.8.7710	4	B
Tb927.8.7720	4	B
Tb927.8.7730	4	B
Tb927.8.7740	4	B
Tb927.8.7750	4	B
Tb927.8.7760	4	B
Tb927.8.7770	4	B
Tb927.8.7780	4	B
Tb927.8.7790	4	B
Tb927.8.780	4	B
Tb927.8.7800	4	B
Tb927.8.7810	4	B
Tb927.8.7820	4	B
Tb927.8.7830	4	B
Tb927.8.7840	4	B
Tb927.8.7850	4	B
Tb927.8.7860	4	B
Tb927.8.7870	4	B
Tb927.8.7890	4	B
Tb927.8.790	4	B
Tb927.8.7900	4	B
Tb927.8.7920	4	B
Tb927.8.7930	4	B
Tb927.8.7940	4	B
Tb927.8.7950	4	B
Tb927.8.7960	4	B
Tb927.8.7970	4	B
Tb927.8.7980	4	B
Tb927.8.7990	4	B
Tb927.8.800	4	B
Tb927.8.8000	4	B
Tb927.8.8010	4	B
Tb927.8.8020	4	B
Tb927.8.8030	4	B
Tb927.8.8040	4	B
Tb927.8.8050	4	B
Tb927.8.8070	4	B
Tb927.8.8090	4	B
Tb927.8.810	4	B
Tb927.8.8100	4	B
Tb927.8.8110	4	B
Tb927.8.8120	4	B
Tb927.8.8130	4	B
Tb927.8.8140	4	B
Tb927.8.8150	4	B
Tb927.8.8160	4	B
Tb927.8.8170	4	B
Tb927.8.8180	4	B
Tb927.8.8190	4	B
Tb927.8.820	4	B
Tb927.8.8200	4	B
Tb927.8.8210	4	B
Tb927.8.8220	4	B
Tb927.8.8230	4	B
Tb927.8.8240	4	B
Tb927.8.8250	4	B
Tb927.8.8260	4	B
Tb927.8.8270	4	B
Tb927.8.8280	4	B
Tb927.8.8290	4	B
Tb927.8.830	4	B
Tb927.8.8300	4	B
Tb927.8.8310	4	B
Tb927.8.8320	4	B
Tb927.8.8330	4	B
Tb927.8.8340	4	B
Tb927.8.8350	4	B
Tb927.8.8360	4	B
Tb927.8.840	4	B
Tb927.8.850	4	B
Tb927.8.860	4	B
Tb927.8.870	4	B
Tb927.8.880	4	B
Tb927.8.890	4	B
Tb927.8.900	4	B
Tb927.8.910	4	B
Tb927.8.920	4	B
Tb927.8.930	4	B
Tb927.8.940	4	B
Tb927.8.950	4	B
Tb927.8.960	4	B
Tb927.8.970	4	B
Tb927.8.980	4	B
Tb927.8.990	4	B
Tb927.9.10000	4	B
Tb927.9.10010	4	B
Tb927.9.10020	4	B
Tb927.9.10040	4	B
Tb927.9.10050	4	B
Tb927.9.10060	4	B
Tb927.9.10070	4	B
Tb927.9.10080	4	B
Tb927.9.10100	4	B
Tb927.9.10130	4	B
Tb927.9.10140	4	B
Tb927.9.10150	4	B
Tb927.9.10160	4	B
Tb927.9.10170	4	B
Tb927.9.10180	4	B
Tb927.9.10190	4	B
Tb927.9.1020	4	B
Tb927.9.10200	4	B
Tb927.9.10230	4	B
Tb927.9.10250	4	B
Tb927.9.10270	4	B
Tb927.9.10280	4	B
Tb927.9.10290	4	B
Tb927.9.10300	4	B
Tb927.9.10310	4	B
Tb927.9.10340	4	B
Tb927.9.10350	4	B
Tb927.9.10360	4	B
Tb927.9.10370	4	B
Tb927.9.10400	4	B
Tb927.9.10430	4	B
Tb927.9.10440	4	B
Tb927.9.10450	4	B
Tb927.9.10460	4	B
Tb927.9.10470	4	B
Tb927.9.10480	4	B
Tb927.9.10490	4	B
Tb927.9.1050	4	B
Tb927.9.10500	4	B
Tb927.9.10510	4	B
Tb927.9.10520	4	B
Tb927.9.10530	4	B
Tb927.9.10540	4	B
Tb927.9.10550	4	B
Tb927.9.10560	4	B
Tb927.9.10570	4	B
Tb927.9.10580	4	B
Tb927.9.10590	4	B
Tb927.9.1060	4	B
Tb927.9.10600	4	B
Tb927.9.10610	4	B
Tb927.9.10620	4	B
Tb927.9.10630	4	B
Tb927.9.10640	4	B
Tb927.9.10650	4	B
Tb927.9.10660	4	B
Tb927.9.10670	4	B
Tb927.9.10680	4	B
Tb927.9.10690	4	B
Tb927.9.10710	4	B
Tb927.9.10740	4	B
Tb927.9.10750	4	B
Tb927.9.10760	4	B
Tb927.9.10770	4	B
Tb927.9.10790	4	B
Tb927.9.10800	4	B
Tb927.9.10820	4	B
Tb927.9.10830	4	B
Tb927.9.10840	4	B
Tb927.9.10850	4	B
Tb927.9.10860	4	B
Tb927.9.10870	4	B
Tb927.9.10880	4	B
Tb927.9.10890	4	B
Tb927.9.10920	4	B
Tb927.9.10930	4	B
Tb927.9.10940	4	B
Tb927.9.10950	4	B
Tb927.9.10960	4	B
Tb927.9.10970	4	B
Tb927.9.10990	4	B
Tb927.9.110	4	B
Tb927.9.11000	4	B
Tb927.9.11010	4	B
Tb927.9.11020	4	B
Tb927.9.11030	4	B
Tb927.9.11040	4	B
Tb927.9.11050	4	B
Tb927.9.11060	4	B
Tb927.9.11070	4	B
Tb927.9.11080	4	B
Tb927.9.1110	4	B
Tb927.9.11100	4	B
Tb927.9.11110	4	B
Tb927.9.11120	4	B
Tb927.9.11130	4	B
Tb927.9.11140	4	B
Tb927.9.11150	4	B
Tb927.9.11160	4	B
Tb927.9.11170	4	B
Tb927.9.11180	4	B
Tb927.9.11190	4	B
Tb927.9.1120	4	B
Tb927.9.11200	4	B
Tb927.9.11210	4	B
Tb927.9.11220	4	B
Tb927.9.11230	4	B
Tb927.9.11250	4	B
Tb927.9.11260	4	B
Tb927.9.11270	4	B
Tb927.9.11280	4	B
Tb927.9.11310	4	B
Tb927.9.11350	4	B
Tb927.9.11360	4	B
Tb927.9.11370	4	B
Tb927.9.11380	4	B
Tb927.9.11410	4	B
Tb927.9.11470	4	B
Tb927.9.11480	4	B
Tb927.9.11490	4	B
Tb927.9.11500	4	B
Tb927.9.11510	4	B
Tb927.9.11520	4	B
Tb927.9.11530	4	B
Tb927.9.11540	4	B
Tb927.9.11550	4	B
Tb927.9.11560	4	B
Tb927.9.11580	4	B
Tb927.9.11600	4	B
Tb927.9.11640	4	B
Tb927.9.11650	4	B
Tb927.9.11660	4	B
Tb927.9.11670	4	B
Tb927.9.11690	4	B
Tb927.9.11700	4	B
Tb927.9.11710	4	B
Tb927.9.11720	4	B
Tb927.9.11730	4	B
Tb927.9.11740	4	B
Tb927.9.11750	4	B
Tb927.9.11760	4	B
Tb927.9.11770	4	B
Tb927.9.11780	4	B
Tb927.9.11790	4	B
Tb927.9.11800	4	B
Tb927.9.11810	4	B
Tb927.9.11820	4	B
Tb927.9.11830	4	B
Tb927.9.11840	4	B
Tb927.9.11850	4	B
Tb927.9.11860	4	B
Tb927.9.11870	4	B
Tb927.9.11880	4	B
Tb927.9.11890	4	B
Tb927.9.11900	4	B
Tb927.9.11910	4	B
Tb927.9.11920	4	B
Tb927.9.11930	4	B
Tb927.9.11940	4	B
Tb927.9.11950	4	B
Tb927.9.11960	4	B
Tb927.9.11970	4	B
Tb927.9.11980	4	B
Tb927.9.12000	4	B
Tb927.9.12030	4	B
Tb927.9.12040	4	B
Tb927.9.12060	4	B
Tb927.9.12070	4	B
Tb927.9.12080	4	B
Tb927.9.12090	4	B
Tb927.9.12100	4	B
Tb927.9.12110	4	B
Tb927.9.12120	4	B
Tb927.9.12130	4	B
Tb927.9.12150	4	B
Tb927.9.12160	4	B
Tb927.9.12170	4	B
Tb927.9.12190	4	B
Tb927.9.12200	4	B
Tb927.9.12240	4	B
Tb927.9.12280	4	B
Tb927.9.12290	4	B
Tb927.9.12300	4	B
Tb927.9.12310	4	B
Tb927.9.12320	4	B
Tb927.9.12330	4	B
Tb927.9.12340	4	B
Tb927.9.12350	4	B
Tb927.9.12360	4	B
Tb927.9.12370	4	B
Tb927.9.12380	4	B
Tb927.9.12390	4	B
Tb927.9.12400	4	B
Tb927.9.12410	4	B
Tb927.9.12440	4	B
Tb927.9.12450	4	B
Tb927.9.12460	4	B
Tb927.9.12470	4	B
Tb927.9.12480	4	B
Tb927.9.12490	4	B
Tb927.9.1250	4	B
Tb927.9.12500	4	B
Tb927.9.12510	4	B
Tb927.9.12520	4	B
Tb927.9.12530	4	B
Tb927.9.12550	4	B
Tb927.9.12570	4	B
Tb927.9.12590	4	B
Tb927.9.1260	4	B
Tb927.9.12610	4	B
Tb927.9.12630	4	B
Tb927.9.12650	4	B
Tb927.9.12670	4	B
Tb927.9.12680	4	B
Tb927.9.12690	4	B
Tb927.9.1270	4	B
Tb927.9.12700	4	B
Tb927.9.12710	4	B
Tb927.9.12720	4	B
Tb927.9.12730	4	B
Tb927.9.12740	4	B
Tb927.9.12750	4	B
Tb927.9.12760	4	B
Tb927.9.12770	4	B
Tb927.9.12780	4	B
Tb927.9.12790	4	B
Tb927.9.1280	4	B
Tb927.9.12800	4	B
Tb927.9.12810	4	B
Tb927.9.12820	4	B
Tb927.9.12830	4	B
Tb927.9.12840	4	B
Tb927.9.12850	4	B
Tb927.9.12870	4	B
Tb927.9.12880	4	B
Tb927.9.12890	4	B
Tb927.9.1290	4	B
Tb927.9.12900	4	B
Tb927.9.12910	4	B
Tb927.9.12950	4	B
Tb927.9.12960	4	B
Tb927.9.12980	4	B
Tb927.9.12990	4	B
Tb927.9.1300	4	B
Tb927.9.13010	4	B
Tb927.9.13020	4	B
Tb927.9.13030	4	B
Tb927.9.13040	4	B
Tb927.9.13050	4	B
Tb927.9.13060	4	B
Tb927.9.13070	4	B
Tb927.9.13080	4	B
Tb927.9.1310	4	B
Tb927.9.13100	4	B
Tb927.9.13110	4	B
Tb927.9.13120	4	B
Tb927.9.13130	4	B
Tb927.9.13140	4	B
Tb927.9.13150	4	B
Tb927.9.13160	4	B
Tb927.9.13170	4	B
Tb927.9.13180	4	B
Tb927.9.13190	4	B
Tb927.9.1320	4	B
Tb927.9.13200	4	B
Tb927.9.13210	4	B
Tb927.9.13230	4	B
Tb927.9.13240	4	B
Tb927.9.13250	4	B
Tb927.9.13280	4	B
Tb927.9.13290	4	B
Tb927.9.1330	4	B
Tb927.9.13300	4	B
Tb927.9.13310	4	B
Tb927.9.13320	4	B
Tb927.9.13330	4	B
Tb927.9.13340	4	B
Tb927.9.13350	4	B
Tb927.9.13360	4	B
Tb927.9.13370	4	B
Tb927.9.13380	4	B
Tb927.9.1340	4	B
Tb927.9.13410	4	B
Tb927.9.13430	4	B
Tb927.9.13440	4	B
Tb927.9.13460	4	B
Tb927.9.13470	4	B
Tb927.9.13480	4	B
Tb927.9.13490	4	B
Tb927.9.1350	4	B
Tb927.9.13500	4	B
Tb927.9.13510	4	B
Tb927.9.13520	4	B
Tb927.9.13530	4	B
Tb927.9.13540	4	B
Tb927.9.13570	4	B
Tb927.9.13580	4	B
Tb927.9.13590	4	B
Tb927.9.1360	4	B
Tb927.9.13600	4	B
Tb927.9.13610	4	B
Tb927.9.13620	4	B
Tb927.9.13630	4	B
Tb927.9.13650	4	B
Tb927.9.13680	4	B
Tb927.9.13710	4	B
Tb927.9.13740	4	B
Tb927.9.13770	4	B
Tb927.9.13780	4	B
Tb927.9.1380	4	B
Tb927.9.13820	4	B
Tb927.9.13880	4	B
Tb927.9.1390	4	B
Tb927.9.13920	4	B
Tb927.9.13970	4	B
Tb927.9.13980	4	B
Tb927.9.13990	4	B
Tb927.9.140	4	B
Tb927.9.1400	4	B
Tb927.9.14000	4	B
Tb927.9.14030	4	B
Tb927.9.14040	4	B
Tb927.9.14050	4	B
Tb927.9.14060	4	B
Tb927.9.14070	4	B
Tb927.9.14080	4	B
Tb927.9.14090	4	B
Tb927.9.1410	4	B
Tb927.9.14100	4	B
Tb927.9.14110	4	B
Tb927.9.14120	4	B
Tb927.9.14130	4	B
Tb927.9.14140	4	B
Tb927.9.14160	4	B
Tb927.9.14170	4	B
Tb927.9.14180	4	B
Tb927.9.14190	4	B
Tb927.9.1420	4	B
Tb927.9.14200	4	B
Tb927.9.14210	4	B
Tb927.9.14220	4	B
Tb927.9.14230	4	B
Tb927.9.14240	4	B
Tb927.9.14250	4	B
Tb927.9.14260	4	B
Tb927.9.14280	4	B
Tb927.9.14290	4	B
Tb927.9.1430	4	B
Tb927.9.14300	4	B
Tb927.9.14330	4	B
Tb927.9.14370	4	B
Tb927.9.1440	4	B
Tb927.9.14400	4	B
Tb927.9.14410	4	B
Tb927.9.14420	4	B
Tb927.9.14430	4	B
Tb927.9.14440	4	B
Tb927.9.14470	4	B
Tb927.9.14480	4	B
Tb927.9.14510	4	B
Tb927.9.14520	4	B
Tb927.9.14530	4	B
Tb927.9.14550	4	B
Tb927.9.14560	4	B
Tb927.9.14580	4	B
Tb927.9.14590	4	B
Tb927.9.14600	4	B
Tb927.9.14610	4	B
Tb927.9.14620	4	B
Tb927.9.14650	4	B
Tb927.9.14660	4	B
Tb927.9.1470	4	B
Tb927.9.14940	4	B
Tb927.9.14960	4	B
Tb927.9.14970	4	B
Tb927.9.14980	4	B
Tb927.9.14990	4	B
Tb927.9.1500	4	B
Tb927.9.15000	4	B
Tb927.9.15010	4	B
Tb927.9.15020	4	B
Tb927.9.15030	4	B
Tb927.9.15040	4	B
Tb927.9.15050	4	B
Tb927.9.15060	4	B
Tb927.9.15070	4	B
Tb927.9.15080	4	B
Tb927.9.15090	4	B
Tb927.9.1510	4	B
Tb927.9.15100	4	B
Tb927.9.15110	4	B
Tb927.9.15150	4	B
Tb927.9.15190	4	B
Tb927.9.1520	4	B
Tb927.9.15210	4	B
Tb927.9.15230	4	B
Tb927.9.15240	4	B
Tb927.9.15260	4	B
Tb927.9.15270	4	B
Tb927.9.15280	4	B
Tb927.9.15290	4	B
Tb927.9.1530	4	B
Tb927.9.15300	4	B
Tb927.9.15310	4	B
Tb927.9.15320	4	B
Tb927.9.15330	4	B
Tb927.9.15350	4	B
Tb927.9.15360	4	B
Tb927.9.15380	4	B
Tb927.9.15390	4	B
Tb927.9.1540	4	B
Tb927.9.15400	4	B
Tb927.9.15420	4	B
Tb927.9.15450	4	B
Tb927.9.15460	4	B
Tb927.9.15470	4	B
Tb927.9.15480	4	B
Tb927.9.15490	4	B
Tb927.9.15500	4	B
Tb927.9.15510	4	B
Tb927.9.15520	4	B
Tb927.9.15530	4	B
Tb927.9.15540	4	B
Tb927.9.15550	4	B
Tb927.9.15560	4	B
Tb927.9.15570	4	B
Tb927.9.15580	4	B
Tb927.9.15590	4	B
Tb927.9.1560	4	B
Tb927.9.15600	4	B
Tb927.9.15610	4	B
Tb927.9.15620	4	B
Tb927.9.15630	4	B
Tb927.9.15640	4	B
Tb927.9.15650	4	B
Tb927.9.15660	4	B
Tb927.9.15670	4	B
Tb927.9.15690	4	B
Tb927.9.1570	4	B
Tb927.9.15700	4	B
Tb927.9.15710	4	B
Tb927.9.15720	4	B
Tb927.9.15730	4	B
Tb927.9.15740	4	B
Tb927.9.15750	4	B
Tb927.9.15760	4	B
Tb927.9.15770	4	B
Tb927.9.15780	4	B
Tb927.9.15790	4	B
Tb927.9.1580	4	B
Tb927.9.15800	4	B
Tb927.9.15810	4	B
Tb927.9.15820	4	B
Tb927.9.15830	4	B
Tb927.9.15840	4	B
Tb927.9.15850	4	B
Tb927.9.15870	4	B
Tb927.9.15880	4	B
Tb927.9.15890	4	B
Tb927.9.1590	4	B
Tb927.9.15900	4	B
Tb927.9.15910	4	B
Tb927.9.15920	4	B
Tb927.9.15930	4	B
Tb927.9.15940	4	B
Tb927.9.15950	4	B
Tb927.9.15960	4	B
Tb927.9.15970	4	B
Tb927.9.15980	4	B
Tb927.9.160	4	B
Tb927.9.1600	4	B
Tb927.9.16000	4	B
Tb927.9.16020	4	B
Tb927.9.16030	4	B
Tb927.9.16060	4	B
Tb927.9.16070	4	B
Tb927.9.1610	4	B
Tb927.9.16120	4	B
Tb927.9.16190	4	B
Tb927.9.16200	4	B
Tb927.9.16250	4	B
Tb927.9.16320	4	B
Tb927.9.16340	4	B
Tb927.9.1640	4	B
Tb927.9.16410	4	B
Tb927.9.16420	4	B
Tb927.9.16460	4	B
Tb927.9.16490	4	B
Tb927.9.1650	4	B
Tb927.9.16500	4	B
Tb927.9.1660	4	B
Tb927.9.16640	4	B
Tb927.9.1670	4	B
Tb927.9.16760	4	B
Tb927.9.1680	4	B
Tb927.9.1690	4	B
Tb927.9.16930	4	B
Tb927.9.16950	4	B
Tb927.9.1700	4	B
Tb927.9.17050	4	B
Tb927.9.1710	4	B
Tb927.9.17140	4	B
Tb927.9.17150	4	B
Tb927.9.1720	4	B
Tb927.9.1730	4	B
Tb927.9.17380	4	B
Tb927.9.1740	4	B
Tb927.9.17410	4	B
Tb927.9.1750	4	B
Tb927.9.17560	4	B
Tb927.9.1760	4	B
Tb927.9.17600	4	B
Tb927.9.17640	4	B
Tb927.9.17670	4	B
Tb927.9.1770	4	B
Tb927.9.17710	4	B
Tb927.9.17730	4	B
Tb927.9.17760	4	B
Tb927.9.1780	4	B
Tb927.9.17800	4	B
Tb927.9.17840	4	B
Tb927.9.17850	4	B
Tb927.9.1790	4	B
Tb927.9.17910	4	B
Tb927.9.17920	4	B
Tb927.9.17940	4	B
Tb927.9.18030	4	B
Tb927.9.18050	4	B
Tb927.9.18060	4	B
Tb927.9.1810	4	B
Tb927.9.1850	4	B
Tb927.9.1880	4	B
Tb927.9.190	4	B
Tb927.9.1910	4	B
Tb927.9.1920	4	B
Tb927.9.1940	4	B
Tb927.9.1950	4	B
Tb927.9.1960	4	B
Tb927.9.1970	4	B
Tb927.9.1980	4	B
Tb927.9.1990	4	B
Tb927.9.2000	4	B
Tb927.9.2010	4	B
Tb927.9.2020	4	B
Tb927.9.2030	4	B
Tb927.9.2040	4	B
Tb927.9.2050	4	B
Tb927.9.2060	4	B
Tb927.9.2070	4	B
Tb927.9.2090	4	B
Tb927.9.2100	4	B
Tb927.9.2110	4	B
Tb927.9.2120	4	B
Tb927.9.2130	4	B
Tb927.9.2140	4	B
Tb927.9.2150	4	B
Tb927.9.2160	4	B
Tb927.9.2190	4	B
Tb927.9.2210	4	B
Tb927.9.2220	4	B
Tb927.9.2230	4	B
Tb927.9.2240	4	B
Tb927.9.2250	4	B
Tb927.9.2260	4	B
Tb927.9.2270	4	B
Tb927.9.2280	4	B
Tb927.9.2290	4	B
Tb927.9.2300	4	B
Tb927.9.2310	4	B
Tb927.9.2320	4	B
Tb927.9.2350	4	B
Tb927.9.2390	4	B
Tb927.9.2400	4	B
Tb927.9.2420	4	B
Tb927.9.2430	4	B
Tb927.9.2440	4	B
Tb927.9.2450	4	B
Tb927.9.2460	4	B
Tb927.9.2470	4	B
Tb927.9.2480	4	B
Tb927.9.2490	4	B
Tb927.9.2500	4	B
Tb927.9.2520	4	B
Tb927.9.2550	4	B
Tb927.9.2560	4	B
Tb927.9.2570	4	B
Tb927.9.2580	4	B
Tb927.9.2590	4	B
Tb927.9.2600	4	B
Tb927.9.2610	4	B
Tb927.9.2620	4	B
Tb927.9.2630	4	B
Tb927.9.2640	4	B
Tb927.9.2650	4	B
Tb927.9.2670	4	B
Tb927.9.2680	4	B
Tb927.9.2690	4	B
Tb927.9.270	4	B
Tb927.9.2700	4	B
Tb927.9.2710	4	B
Tb927.9.2720	4	B
Tb927.9.2730	4	B
Tb927.9.2740	4	B
Tb927.9.2750	4	B
Tb927.9.2760	4	B
Tb927.9.2770	4	B
Tb927.9.2780	4	B
Tb927.9.2790	4	B
Tb927.9.2800	4	B
Tb927.9.2810	4	B
Tb927.9.2820	4	B
Tb927.9.2840	4	B
Tb927.9.2853	4	B
Tb927.9.2860	4	B
Tb927.9.2870	4	B
Tb927.9.2880	4	B
Tb927.9.2890	4	B
Tb927.9.2900	4	B
Tb927.9.2910	4	B
Tb927.9.2920	4	B
Tb927.9.2930	4	B
Tb927.9.2940	4	B
Tb927.9.2950	4	B
Tb927.9.2960	4	B
Tb927.9.2970	4	B
Tb927.9.2980	4	B
Tb927.9.2990	4	B
Tb927.9.3000	4	B
Tb927.9.3010	4	B
Tb927.9.3020	4	B
Tb927.9.3030	4	B
Tb927.9.3060	4	B
Tb927.9.3070	4	B
Tb927.9.3080	4	B
Tb927.9.3090	4	B
Tb927.9.3100	4	B
Tb927.9.3110	4	B
Tb927.9.3120	4	B
Tb927.9.3130	4	B
Tb927.9.3150	4	B
Tb927.9.3160	4	B
Tb927.9.3170	4	B
Tb927.9.3180	4	B
Tb927.9.3190	4	B
Tb927.9.3200	4	B
Tb927.9.3210	4	B
Tb927.9.3220	4	B
Tb927.9.3230	4	B
Tb927.9.3240	4	B
Tb927.9.3250	4	B
Tb927.9.3260	4	B
Tb927.9.3270	4	B
Tb927.9.3280	4	B
Tb927.9.3290	4	B
Tb927.9.3300	4	B
Tb927.9.3320	4	B
Tb927.9.3340	4	B
Tb927.9.3350	4	B
Tb927.9.3360	4	B
Tb927.9.3370	4	B
Tb927.9.3380	4	B
Tb927.9.3390	4	B
Tb927.9.3400	4	B
Tb927.9.3410	4	B
Tb927.9.3440	4	B
Tb927.9.3450	4	B
Tb927.9.3460	4	B
Tb927.9.3470	4	B
Tb927.9.3480	4	B
Tb927.9.3490	4	B
Tb927.9.3520	4	B
Tb927.9.3530	4	B
Tb927.9.3540	4	B
Tb927.9.3550	4	B
Tb927.9.3560	4	B
Tb927.9.3570	4	B
Tb927.9.3580	4	B
Tb927.9.3590	4	B
Tb927.9.3600	4	B
Tb927.9.3620	4	B
Tb927.9.3630	4	B
Tb927.9.3640	4	B
Tb927.9.3650	4	B
Tb927.9.3660	4	B
Tb927.9.3670	4	B
Tb927.9.3680	4	B
Tb927.9.3700	4	B
Tb927.9.3710	4	B
Tb927.9.3720	4	B
Tb927.9.3730	4	B
Tb927.9.3740	4	B
Tb927.9.3750	4	B
Tb927.9.3760	4	B
Tb927.9.3770	4	B
Tb927.9.3780	4	B
Tb927.9.3790	4	B
Tb927.9.3800	4	B
Tb927.9.3810	4	B
Tb927.9.3820	4	B
Tb927.9.3830	4	B
Tb927.9.3840	4	B
Tb927.9.3850	4	B
Tb927.9.3860	4	B
Tb927.9.3870	4	B
Tb927.9.3880	4	B
Tb927.9.3920	4	B
Tb927.9.3930	4	B
Tb927.9.3960	4	B
Tb927.9.3970	4	B
Tb927.9.3990	4	B
Tb927.9.4000	4	B
Tb927.9.4030	4	B
Tb927.9.4040	4	B
Tb927.9.4050	4	B
Tb927.9.4060	4	B
Tb927.9.4070	4	B
Tb927.9.4080	4	B
Tb927.9.4090	4	B
Tb927.9.4100	4	B
Tb927.9.4110	4	B
Tb927.9.4120	4	B
Tb927.9.4130	4	B
Tb927.9.4140	4	B
Tb927.9.4150	4	B
Tb927.9.4160	4	B
Tb927.9.4170	4	B
Tb927.9.4180	4	B
Tb927.9.4190	4	B
Tb927.9.4200	4	B
Tb927.9.4210	4	B
Tb927.9.4230	4	B
Tb927.9.4240	4	B
Tb927.9.4250	4	B
Tb927.9.4270	4	B
Tb927.9.4290	4	B
Tb927.9.4300	4	B
Tb927.9.4310	4	B
Tb927.9.4320	4	B
Tb927.9.4330	4	B
Tb927.9.4340	4	B
Tb927.9.4350	4	B
Tb927.9.4360	4	B
Tb927.9.4370	4	B
Tb927.9.4390	4	B
Tb927.9.440	4	B
Tb927.9.4400	4	B
Tb927.9.4410	4	B
Tb927.9.4420	4	B
Tb927.9.4430	4	B
Tb927.9.4440	4	B
Tb927.9.4450	4	B
Tb927.9.4470	4	B
Tb927.9.4490	4	B
Tb927.9.4500	4	B
Tb927.9.4510	4	B
Tb927.9.4520	4	B
Tb927.9.4530	4	B
Tb927.9.4540	4	B
Tb927.9.4550	4	B
Tb927.9.4560	4	B
Tb927.9.4570	4	B
Tb927.9.4580	4	B
Tb927.9.4590	4	B
Tb927.9.4600	4	B
Tb927.9.4620	4	B
Tb927.9.4630	4	B
Tb927.9.4640	4	B
Tb927.9.4650	4	B
Tb927.9.4660	4	B
Tb927.9.4680	4	B
Tb927.9.4690	4	B
Tb927.9.4710	4	B
Tb927.9.4730	4	B
Tb927.9.4750	4	B
Tb927.9.4760	4	B
Tb927.9.4770	4	B
Tb927.9.4780	4	B
Tb927.9.4790	4	B
Tb927.9.4800	4	B
Tb927.9.4810	4	B
Tb927.9.4820	4	B
Tb927.9.4830	4	B
Tb927.9.4850	4	B
Tb927.9.4860	4	B
Tb927.9.4870	4	B
Tb927.9.4880	4	B
Tb927.9.4890	4	B
Tb927.9.4900	4	B
Tb927.9.4910	4	B
Tb927.9.4920	4	B
Tb927.9.4930	4	B
Tb927.9.4940	4	B
Tb927.9.4950	4	B
Tb927.9.4960	4	B
Tb927.9.4990	4	B
Tb927.9.5000	4	B
Tb927.9.5020	4	B
Tb927.9.5040	4	B
Tb927.9.5060	4	B
Tb927.9.5070	4	B
Tb927.9.5090	4	B
Tb927.9.5100	4	B
Tb927.9.5120	4	B
Tb927.9.5130	4	B
Tb927.9.5140	4	B
Tb927.9.5150	4	B
Tb927.9.5160	4	B
Tb927.9.5170	4	B
Tb927.9.5180	4	B
Tb927.9.5190	4	B
Tb927.9.5200	4	B
Tb927.9.5210	4	B
Tb927.9.5220	4	B
Tb927.9.5230	4	B
Tb927.9.5240	4	B
Tb927.9.5250	4	B
Tb927.9.5260	4	B
Tb927.9.5280	4	B
Tb927.9.530	4	B
Tb927.9.5310	4	B
Tb927.9.5320	4	B
Tb927.9.5330	4	B
Tb927.9.5350	4	B
Tb927.9.5370	4	B
Tb927.9.5380	4	B
Tb927.9.5390	4	B
Tb927.9.5400	4	B
Tb927.9.5410	4	B
Tb927.9.5440	4	B
Tb927.9.5450	4	B
Tb927.9.5460	4	B
Tb927.9.5470	4	B
Tb927.9.5480	4	B
Tb927.9.5490	4	B
Tb927.9.5500	4	B
Tb927.9.5510	4	B
Tb927.9.5520	4	B
Tb927.9.5540	4	B
Tb927.9.5550	4	B
Tb927.9.5560	4	B
Tb927.9.5570	4	B
Tb927.9.5580	4	B
Tb927.9.5590	4	B
Tb927.9.5610	4	B
Tb927.9.5620	4	B
Tb927.9.5630	4	B
Tb927.9.5640	4	B
Tb927.9.5650	4	B
Tb927.9.5660	4	B
Tb927.9.5670	4	B
Tb927.9.5680	4	B
Tb927.9.5690	4	B
Tb927.9.570	4	B
Tb927.9.5700	4	B
Tb927.9.5710	4	B
Tb927.9.5730	4	B
Tb927.9.5750	4	B
Tb927.9.580	4	B
Tb927.9.5800	4	B
Tb927.9.5840	4	B
Tb927.9.5880	4	B
Tb927.9.5890	4	B
Tb927.9.5900	4	B
Tb927.9.5910	4	B
Tb927.9.5920	4	B
Tb927.9.5930	4	B
Tb927.9.5940	4	B
Tb927.9.5950	4	B
Tb927.9.5960	4	B
Tb927.9.5990	4	B
Tb927.9.6010	4	B
Tb927.9.6020	4	B
Tb927.9.6040	4	B
Tb927.9.6050	4	B
Tb927.9.6060	4	B
Tb927.9.6070	4	B
Tb927.9.6090	4	B
Tb927.9.6100	4	B
Tb927.9.6110	4	B
Tb927.9.6130	4	B
Tb927.9.6140	4	B
Tb927.9.6150	4	B
Tb927.9.6160	4	B
Tb927.9.6170	4	B
Tb927.9.6230	4	B
Tb927.9.6270	4	B
Tb927.9.6290	4	B
Tb927.9.6310	4	B
Tb927.9.6320	4	B
Tb927.9.6350	4	B
Tb927.9.6360	4	B
Tb927.9.6370	4	B
Tb927.9.6380	4	B
Tb927.9.6390	4	B
Tb927.9.6410	4	B
Tb927.9.6420	4	B
Tb927.9.6430	4	B
Tb927.9.6440	4	B
Tb927.9.6450	4	B
Tb927.9.6460	4	B
Tb927.9.6470	4	B
Tb927.9.6490	4	B
Tb927.9.6500	4	B
Tb927.9.6510	4	B
Tb927.9.6530	4	B
Tb927.9.6540	4	B
Tb927.9.6560	4	B
Tb927.9.6570	4	B
Tb927.9.6580	4	B
Tb927.9.6590	4	B
Tb927.9.660	4	B
Tb927.9.6600	4	B
Tb927.9.6620	4	B
Tb927.9.6650	4	B
Tb927.9.6660	4	B
Tb927.9.6670	4	B
Tb927.9.6680	4	B
Tb927.9.6690	4	B
Tb927.9.670	4	B
Tb927.9.6700	4	B
Tb927.9.6710	4	B
Tb927.9.6720	4	B
Tb927.9.6730	4	B
Tb927.9.6740	4	B
Tb927.9.6750	4	B
Tb927.9.6760	4	B
Tb927.9.6770	4	B
Tb927.9.6780	4	B
Tb927.9.6790	4	B
Tb927.9.6800	4	B
Tb927.9.6810	4	B
Tb927.9.6820	4	B
Tb927.9.6830	4	B
Tb927.9.6840	4	B
Tb927.9.6850	4	B
Tb927.9.6870	4	B
Tb927.9.6880	4	B
Tb927.9.6890	4	B
Tb927.9.6900	4	B
Tb927.9.6910	4	B
Tb927.9.6920	4	B
Tb927.9.6940	4	B
Tb927.9.6960	4	B
Tb927.9.6980	4	B
Tb927.9.6990	4	B
Tb927.9.700	4	B
Tb927.9.7000	4	B
Tb927.9.7020	4	B
Tb927.9.7030	4	B
Tb927.9.7040	4	B
Tb927.9.7050	4	B
Tb927.9.7060	4	B
Tb927.9.7070	4	B
Tb927.9.7080	4	B
Tb927.9.7090	4	B
Tb927.9.710	4	B
Tb927.9.7100	4	B
Tb927.9.7110	4	B
Tb927.9.7140	4	B
Tb927.9.7150	4	B
Tb927.9.7160	4	B
Tb927.9.7170	4	B
Tb927.9.7180	4	B
Tb927.9.7190	4	B
Tb927.9.720	4	B
Tb927.9.7200	4	B
Tb927.9.7210	4	B
Tb927.9.7220	4	B
Tb927.9.7230	4	B
Tb927.9.7250	4	B
Tb927.9.7260	4	B
Tb927.9.7270	4	B
Tb927.9.7280	4	B
Tb927.9.7290	4	B
Tb927.9.730	4	B
Tb927.9.7300	4	B
Tb927.9.7320	4	B
Tb927.9.7330	4	B
Tb927.9.7340	4	B
Tb927.9.7360	4	B
Tb927.9.7370	4	B
Tb927.9.7380	4	B
Tb927.9.7390	4	B
Tb927.9.740	4	B
Tb927.9.7400	4	B
Tb927.9.7410	4	B
Tb927.9.7420	4	B
Tb927.9.7430	4	B
Tb927.9.7440	4	B
Tb927.9.7450	4	B
Tb927.9.7460	4	B
Tb927.9.7470	4	B
Tb927.9.7480	4	B
Tb927.9.7490	4	B
Tb927.9.750	4	B
Tb927.9.7500	4	B
Tb927.9.7510	4	B
Tb927.9.7520	4	B
Tb927.9.7530	4	B
Tb927.9.7540	4	B
Tb927.9.7550	4	B
Tb927.9.7580	4	B
Tb927.9.7590	4	B
Tb927.9.760	4	B
Tb927.9.7620	4	B
Tb927.9.7650	4	B
Tb927.9.7670	4	B
Tb927.9.7680	4	B
Tb927.9.7690	4	B
Tb927.9.770	4	B
Tb927.9.7700	4	B
Tb927.9.7710	4	B
Tb927.9.7720	4	B
Tb927.9.7730	4	B
Tb927.9.7740	4	B
Tb927.9.7750	4	B
Tb927.9.7760	4	B
Tb927.9.7770	4	B
Tb927.9.780	4	B
Tb927.9.7800	4	B
Tb927.9.7810	4	B
Tb927.9.7820	4	B
Tb927.9.7830	4	B
Tb927.9.7840	4	B
Tb927.9.7850	4	B
Tb927.9.7860	4	B
Tb927.9.7870	4	B
Tb927.9.7880	4	B
Tb927.9.7890	4	B
Tb927.9.790	4	B
Tb927.9.7900	4	B
Tb927.9.7910	4	B
Tb927.9.7920	4	B
Tb927.9.7930	4	B
Tb927.9.7940	4	B
Tb927.9.7950	4	B
Tb927.9.7960	4	B
Tb927.9.7980	4	B
Tb927.9.800	4	B
Tb927.9.8000	4	B
Tb927.9.8010	4	B
Tb927.9.8030	4	B
Tb927.9.8040	4	B
Tb927.9.8050	4	B
Tb927.9.8060	4	B
Tb927.9.8070	4	B
Tb927.9.8100	4	B
Tb927.9.8130	4	B
Tb927.9.8160	4	B
Tb927.9.8170	4	B
Tb927.9.8180	4	B
Tb927.9.8190	4	B
Tb927.9.8200	4	B
Tb927.9.8210	4	B
Tb927.9.8240	4	B
Tb927.9.8250	4	B
Tb927.9.8260	4	B
Tb927.9.8290	4	B
Tb927.9.8300	4	B
Tb927.9.8320	4	B
Tb927.9.8330	4	B
Tb927.9.8340	4	B
Tb927.9.8350	4	B
Tb927.9.8360	4	B
Tb927.9.8370	4	B
Tb927.9.8380	4	B
Tb927.9.8390	4	B
Tb927.9.8400	4	B
Tb927.9.8410	4	B
Tb927.9.8420	4	B
Tb927.9.8450	4	B
Tb927.9.8480	4	B
Tb927.9.8490	4	B
Tb927.9.8500	4	B
Tb927.9.8510	4	B
Tb927.9.8520	4	B
Tb927.9.8530	4	B
Tb927.9.8540	4	B
Tb927.9.8550	4	B
Tb927.9.8560	4	B
Tb927.9.8570	4	B
Tb927.9.8580	4	B
Tb927.9.860	4	B
Tb927.9.8610	4	B
Tb927.9.8620	4	B
Tb927.9.8650	4	B
Tb927.9.8660	4	B
Tb927.9.8670	4	B
Tb927.9.8680	4	B
Tb927.9.8700	4	B
Tb927.9.8710	4	B
Tb927.9.8720	4	B
Tb927.9.8730	4	B
Tb927.9.8740	4	B
Tb927.9.8760	4	B
Tb927.9.8780	4	B
Tb927.9.8810	4	B
Tb927.9.8820	4	B
Tb927.9.8850	4	B
Tb927.9.8880	4	B
Tb927.9.890	4	B
Tb927.9.8910	4	B
Tb927.9.8920	4	B
Tb927.9.8930	4	B
Tb927.9.8940	4	B
Tb927.9.8950	4	B
Tb927.9.8990	4	B
Tb927.9.900	4	B
Tb927.9.9000	4	B
Tb927.9.9010	4	B
Tb927.9.9020	4	B
Tb927.9.9030	4	B
Tb927.9.9060	4	B
Tb927.9.9070	4	B
Tb927.9.9080	4	B
Tb927.9.9090	4	B
Tb927.9.910	4	B
Tb927.9.9100	4	B
Tb927.9.9110	4	B
Tb927.9.9120	4	B
Tb927.9.9140	4	B
Tb927.9.9150	4	B
Tb927.9.9160	4	B
Tb927.9.9170	4	B
Tb927.9.9180	4	B
Tb927.9.9190	4	B
Tb927.9.920	4	B
Tb927.9.9200	4	B
Tb927.9.9210	4	B
Tb927.9.9220	4	B
Tb927.9.9230	4	B
Tb927.9.9260	4	B
Tb927.9.9270	4	B
Tb927.9.9280	4	B
Tb927.9.9290	4	B
Tb927.9.9300	4	B
Tb927.9.9310	4	B
Tb927.9.9320	4	B
Tb927.9.9350	4	B
Tb927.9.9360	4	B
Tb927.9.9370	4	B
Tb927.9.9380	4	B
Tb927.9.9390	4	B
Tb927.9.9400	4	B
Tb927.9.9410	4	B
Tb927.9.9420	4	B
Tb927.9.9430	4	B
Tb927.9.9440	4	B
Tb927.9.9450	4	B
Tb927.9.9460	4	B
Tb927.9.9470	4	B
Tb927.9.9480	4	B
Tb927.9.9490	4	B
Tb927.9.9500	4	B
Tb927.9.9520	4	B
Tb927.9.9550	4	B
Tb927.9.9580	4	B
Tb927.9.9590	4	B
Tb927.9.9600	4	B
Tb927.9.9610	4	B
Tb927.9.9620	4	B
Tb927.9.9630	4	B
Tb927.9.9640	4	B
Tb927.9.9660	4	B
Tb927.9.9670	4	B
Tb927.9.9680	4	B
Tb927.9.9690	4	B
Tb927.9.9700	4	B
Tb927.9.9710	4	B
Tb927.9.9720	4	B
Tb927.9.9730	4	B
Tb927.9.9740	4	B
Tb927.9.9750	4	B
Tb927.9.9770	4	B
Tb927.9.9780	4	B
Tb927.9.980	4	B
Tb927.9.9810	4	B
Tb927.9.9820	4	B
Tb927.9.9840	4	B
Tb927.9.9860	4	B
Tb927.9.9870	4	B
Tb927.9.9880	4	B
Tb927.9.9890	4	B
Tb927.9.9900	4	B
Tb927.9.9910	4	B
Tb927.9.9920	4	B
Tb927.9.9930	4	B
Tb927.9.9940	4	B
Tb927.9.9950	4	B
Tb927.9.9960	4	B
Tb927.9.9970	4	B
Tb927.9.9980	4	B
Tb927.9.9990	4	B
