# Supplementary material for: A toolkit enabling efficient, scalable and reproducible gene tagging in trypanosomatids
Source: Open Biol. 2015 Jan 7;5(1):140197. doi: 10.1098/rsob.140197 (PMC4313374; doi:10.1098/rsob.140197)
Supplement: Supplementary data [file rsob140197supp1.zip › Supplementary data/tagit1.0/data files/Accession number conversion]

[Gene ID]	[Previous ID(s)]
Tb04.24M18.150	null
Tb04.3I12.100	null
Tb05.30F7.410	null
Tb05.5K5.10	null
Tb05.5K5.100	null
Tb05.5K5.110	null
Tb05.5K5.120	null
Tb05.5K5.130	null
Tb05.5K5.140	null
Tb05.5K5.150	null
Tb05.5K5.160	null
Tb05.5K5.170	null
Tb05.5K5.180	null
Tb05.5K5.190	null
Tb05.5K5.20	null
Tb05.5K5.200	null
Tb05.5K5.210	null
Tb05.5K5.220	null
Tb05.5K5.240	null
Tb05.5K5.250	null
Tb05.5K5.260	null
Tb05.5K5.290	null
Tb05.5K5.30	null
Tb05.5K5.320	null
Tb05.5K5.40	null
Tb05.5K5.430	null
Tb05.5K5.460	null
Tb05.5K5.50	null
Tb05.5K5.530	null
Tb05.5K5.60	null
Tb05.5K5.70	null
Tb05.5K5.80	null
Tb05.5K5.90	null
Tb06.3A7.270	null
Tb06.3A7.960	null
Tb07.11L3.100	null
Tb07.11L3.90	null
Tb07.26A24.210	null
Tb08.27P2.110	null
Tb08.27P2.140	null
Tb08.27P2.220	null
Tb08.27P2.240	null
Tb08.27P2.260	null
Tb08.27P2.290	null
Tb08.27P2.460	null
Tb08.27P2.50	null
Tb08.27P2.60	null
Tb08.27P2.670	null
Tb08.27P2.70	null
Tb08.27P2.80	null
Tb08.27P2.90	null
Tb09.v4.0009	null
Tb09.v4.0010	null
Tb09.v4.0011	null
Tb09.v4.0012	null
Tb09.v4.0013	null
Tb09.v4.0014	null
Tb09.v4.0015	null
Tb09.v4.0016	null
Tb09.v4.0017	null
Tb09.v4.0018	null
Tb09.v4.0019	null
Tb09.v4.0020	null
Tb09.v4.0023	null
Tb09.v4.0026	Tb09.0400
Tb09.v4.0030	null
Tb09.v4.0031	null
Tb09.v4.0050	Tb09.0360
Tb09.v4.0051	Tb09.0350
Tb09.v4.0053	Tb09.0340
Tb09.v4.0058	null
Tb09.v4.0059	Tb09.0960
Tb09.v4.0060	null
Tb09.v4.0064	Tb09.0870
Tb09.v4.0065	Tb09.0880
Tb09.v4.0066	Tb09.0020
Tb09.v4.0073	Tb09.0090
Tb09.v4.0077	Tb09.0120
Tb09.v4.0080	Tb09.354.0280
Tb09.v4.0086	Tb09.354.0340
Tb09.v4.0088	Tb09.218.0020
Tb09.v4.0102	Tb09.218.0140
Tb09.v4.0105	null
Tb09.v4.0106	Tb09.218.0180
Tb09.v4.0107	Tb09.218.0220
Tb09.v4.0109	Tb09.218.0250
Tb09.v4.0110	null
Tb09.v4.0113	Tb09.218.0280
Tb09.v4.0114	Tb09.218.0290
Tb09.v4.0124	Tb09.218.0380
Tb09.v4.0136	Tb09.218.0490
Tb09.v4.0142	Tb09.0770
Tb09.v4.0146	Tb09.0970
Tb09.v4.0147	null
Tb09.v4.0148	Tb09.0900
Tb09.v4.0149	Tb09.0910
Tb09.v4.0151	Tb09.0520
Tb09.v4.0152	null
Tb09.v4.0153	Tb09.0530
Tb09.v4.0166	Tb09.354.0470
Tb09.v4.0177	Tb09.0650
Tb09.v4.0185	Tb09.0300
Tb09.v4.0191	Tb09.0480
Tb09.v4.0192	Tb09.0470
Tb09.v4.0202	Tb09.0980
Tb10.v4.0032	null
Tb10.v4.0033	null
Tb10.v4.0034	null
Tb10.v4.0035	null
Tb10.v4.0036	null
Tb10.v4.0037	null
Tb10.v4.0038	null
Tb10.v4.0039	null
Tb10.v4.0040	null
Tb10.v4.0041	null
Tb10.v4.0042	null
Tb10.v4.0043	null
Tb10.v4.0044	null
Tb10.v4.0045	null
Tb10.v4.0046	null
Tb10.v4.0049	Tb10.1970
Tb10.v4.0050	Tb10.1960
Tb10.v4.0051	Tb10.1950
Tb10.v4.0052	Tb10.1450
Tb10.v4.0053	Tb10.1440
Tb10.v4.0054	Tb10.0200
Tb10.v4.0056	Tb10.0190
Tb10.v4.0058	Tb10.0080
Tb10.v4.0065	Tb10.0920
Tb10.v4.0070	Tb10.1340
Tb10.v4.0078	null
Tb10.v4.0082	Tb10.1290
Tb10.v4.0088	Tb10.0050
Tb10.v4.0089	Tb10.0060
Tb10.v4.0095	Tb10.0710
Tb10.v4.0096	Tb10.0720
Tb10.v4.0099	Tb10.1390
Tb10.v4.0100	Tb10.1320
Tb10.v4.0107	Tb10.07.0020
Tb10.v4.0117	Tb10.07.0110
Tb10.v4.0122	Tb10.07.0160
Tb10.v4.0128	Tb10.0270
Tb10.v4.0130	Tb10.0280
Tb10.v4.0131	Tb10.0405
Tb10.v4.0132	Tb10.0410
Tb10.v4.0134	Tb10.0440
Tb10.v4.0135	Tb10.0450
Tb10.v4.0139	Tb10.0490
Tb10.v4.0142	Tb10.0530
Tb10.v4.0145	Tb10.08.0020
Tb10.v4.0152	Tb10.08.0080
Tb10.v4.0159	null
Tb10.v4.0163	Tb10.06.0040
Tb10.v4.0178	Tb10.06.0160
Tb10.v4.0188	Tb10.06.0260
Tb10.v4.0189	Tb10.06.0270
Tb10.v4.0194	Tb10.0220
Tb10.v4.0195	Tb10.0230
Tb10.v4.0196	Tb10.0240
Tb10.v4.0200	Tb10.0020
Tb10.v4.0209	Tb10.0780
Tb10.v4.0211	Tb10.0760
Tb10.v4.0213	Tb10.0350
Tb10.v4.0215	null
Tb10.v4.0217	null
Tb10.v4.0218	Tb10.1940
Tb10.v4.0221	Tb10.1910
Tb10.v4.0245	Tb10.1540
Tb10.v4.0246	Tb10.1530
Tb10.v4.0247	Tb10.1520
Tb10.v4.0248	Tb10.1510
Tb10.v4.0249	Tb10.1500
Tb10.v4.0257	Tb10.1110
Tb10.v4.0258	Tb10.1120
Tb10.v4.0259	Tb10.1130
Tb10.v4.0263	Tb10.1160
Tb11.0060	null
Tb11.0070	null
Tb11.0080	null
Tb11.0110	null
Tb11.0170	null
Tb11.02.5400	null
Tb11.0230	null
Tb11.0290	null
Tb11.0300	null
Tb11.0310	null
Tb11.0320	null
Tb11.0330	null
Tb11.0340	null
Tb11.0350	null
Tb11.0360	null
Tb11.0370	null
Tb11.0380	null
Tb11.0390	null
Tb11.0400	null
Tb11.0410	null
Tb11.0420	null
Tb11.0430	null
Tb11.0440	null
Tb11.0450	null
Tb11.0460	null
Tb11.0470	null
Tb11.0480	null
Tb11.0520	null
Tb11.0530	null
Tb11.0540	null
Tb11.0550	null
Tb11.0560	null
Tb11.0590	null
Tb11.0610	null
Tb11.0660	null
Tb11.0670	null
Tb11.0680	null
Tb11.0710	null
Tb11.0730	null
Tb11.0740	null
Tb11.0750	null
Tb11.0760	null
Tb11.0770	null
Tb11.0780	null
Tb11.0790	null
Tb11.0800	null
Tb11.0810	null
Tb11.0840	null
Tb11.0845	null
Tb11.0850	null
Tb11.0860	null
Tb11.0870	null
Tb11.0880	null
Tb11.0890	null
Tb11.0910	null
Tb11.0980	null
Tb11.1000	null
Tb11.1020	null
Tb11.1040	null
Tb11.1130	null
Tb11.1160	null
Tb11.1190	null
Tb11.1200	null
Tb11.1210	null
Tb11.1220	null
Tb11.1230	null
Tb11.1240	null
Tb11.1270	null
Tb11.1280	null
Tb11.1290	null
Tb11.1300	null
Tb11.1310	null
Tb11.1420	null
Tb11.1490	null
Tb11.1520	null
Tb11.1670	null
Tb11.1680	null
Tb11.1740	null
Tb11.1760	null
Tb11.1770	null
Tb427.01.1000	null
Tb427.01.1010	null
Tb427.01.1020	null
Tb427.01.1030	null
Tb427.01.1040	null
Tb427.01.1050	null
Tb427.01.1060	null
Tb427.01.1080	null
Tb427.01.110	null
Tb427.01.1100	null
Tb427.01.1120	null
Tb427.01.1130	null
Tb427.01.1140	null
Tb427.01.1150	null
Tb427.01.1160	null
Tb427.01.1170	null
Tb427.01.120	null
Tb427.01.1200	null
Tb427.01.1210	null
Tb427.01.1220	null
Tb427.01.1230	null
Tb427.01.1240	null
Tb427.01.1270	null
Tb427.01.1300	null
Tb427.01.1310	null
Tb427.01.1330	null
Tb427.01.1340	null
Tb427.01.1350	null
Tb427.01.1370	null
Tb427.01.1380	null
Tb427.01.1390	null
Tb427.01.1400	null
Tb427.01.1420	null
Tb427.01.1470	null
Tb427.01.1500	null
Tb427.01.1530	null
Tb427.01.1540	null
Tb427.01.1550	null
Tb427.01.1560	null
Tb427.01.1580	null
Tb427.01.1600	null
Tb427.01.1610	null
Tb427.01.1620	null
Tb427.01.1630	null
Tb427.01.1640	null
Tb427.01.1650	null
Tb427.01.1660	null
Tb427.01.1670	null
Tb427.01.1680	null
Tb427.01.1690	null
Tb427.01.1700	null
Tb427.01.1710	null
Tb427.01.1720	null
Tb427.01.1730	null
Tb427.01.1740	null
Tb427.01.1750	null
Tb427.01.1760	null
Tb427.01.1770	null
Tb427.01.1790	null
Tb427.01.180	null
Tb427.01.1820	null
Tb427.01.1850	null
Tb427.01.1880	null
Tb427.01.1890	null
Tb427.01.1910	null
Tb427.01.1920	null
Tb427.01.1930	null
Tb427.01.1960	null
Tb427.01.1980	null
Tb427.01.1990	null
Tb427.01.2020	null
Tb427.01.2040	null
Tb427.01.2100	null
Tb427.01.2110	null
Tb427.01.2120	null
Tb427.01.2150	null
Tb427.01.2160	null
Tb427.01.2190	null
Tb427.01.220	null
Tb427.01.2200	null
Tb427.01.2210	null
Tb427.01.2230	null
Tb427.01.2260	null
Tb427.01.2310	null
Tb427.01.2320	null
Tb427.01.2330	null
Tb427.01.2340	null
Tb427.01.2350	null
Tb427.01.2360	null
Tb427.01.2370	null
Tb427.01.2380	null
Tb427.01.2390	null
Tb427.01.240	null
Tb427.01.2400	null
Tb427.01.2420	null
Tb427.01.2430	null
Tb427.01.2450	null
Tb427.01.2470	null
Tb427.01.2490	null
Tb427.01.2510	null
Tb427.01.2530	null
Tb427.01.2550	null
Tb427.01.2570	null
Tb427.01.2580	null
Tb427.01.2600	null
Tb427.01.2640	null
Tb427.01.2670	null
Tb427.01.270	null
Tb427.01.2700	null
Tb427.01.2710	null
Tb427.01.2730	null
Tb427.01.2740	null
Tb427.01.2750	null
Tb427.01.2760	null
Tb427.01.2770	null
Tb427.01.2780	null
Tb427.01.2820	null
Tb427.01.2850	null
Tb427.01.2880	null
Tb427.01.290	null
Tb427.01.2970	null
Tb427.01.2980	null
Tb427.01.2985	null
Tb427.01.2990	null
Tb427.01.3000	null
Tb427.01.3010	null
Tb427.01.3030	null
Tb427.01.3040	null
Tb427.01.3050	null
Tb427.01.3070	null
Tb427.01.3110	null
Tb427.01.3120	null
Tb427.01.3130	null
Tb427.01.3150	null
Tb427.01.3170	null
Tb427.01.3180	null
Tb427.01.3200	null
Tb427.01.3220	null
Tb427.01.3230	null
Tb427.01.3250	null
Tb427.01.3260	null
Tb427.01.3270	null
Tb427.01.3280	null
Tb427.01.3290	null
Tb427.01.3300	null
Tb427.01.3310	null
Tb427.01.3320	null
Tb427.01.3350	null
Tb427.01.3390	null
Tb427.01.3400	null
Tb427.01.3410	null
Tb427.01.3450	null
Tb427.01.3550	null
Tb427.01.3560	null
Tb427.01.3610	null
Tb427.01.3670	null
Tb427.01.370	null
Tb427.01.3750	null
Tb427.01.3760	null
Tb427.01.3800	null
Tb427.01.3810	null
Tb427.01.3820	null
Tb427.01.3830	null
Tb427.01.3840	null
Tb427.01.3850	null
Tb427.01.3860	null
Tb427.01.3880	null
Tb427.01.3890	null
Tb427.01.3910	null
Tb427.01.3940	null
Tb427.01.3950	null
Tb427.01.400	null
Tb427.01.4010	null
Tb427.01.4020	null
Tb427.01.4040	null
Tb427.01.4050	null
Tb427.01.4100	null
Tb427.01.4140	null
Tb427.01.4160	null
Tb427.01.4180	null
Tb427.01.420	null
Tb427.01.4220	null
Tb427.01.4230	null
Tb427.01.4250	null
Tb427.01.4280	null
Tb427.01.4300	null
Tb427.01.4310	null
Tb427.01.4340	null
Tb427.01.4370	null
Tb427.01.4380	null
Tb427.01.4400	null
Tb427.01.4410	null
Tb427.01.4420	null
Tb427.01.4440	null
Tb427.01.4450	null
Tb427.01.4470	null
Tb427.01.4480	null
Tb427.01.4490	null
Tb427.01.4500	null
Tb427.01.4520	null
Tb427.01.4540	null
Tb427.01.4550	null
Tb427.01.4560	null
Tb427.01.4600	null
Tb427.01.4620	null
Tb427.01.4630	null
Tb427.01.4640	null
Tb427.01.4645	null
Tb427.01.4650	null
Tb427.01.4680	null
Tb427.01.4690	null
Tb427.01.470	null
Tb427.01.4700	null
Tb427.01.4710	null
Tb427.01.4720	null
Tb427.01.4730	null
Tb427.01.4740	null
Tb427.01.4760	null
Tb427.01.4780	null
Tb427.01.480	null
Tb427.01.4800	null
Tb427.01.4830	null
Tb427.01.4870	null
Tb427.01.4890	null
Tb427.01.490	null
Tb427.01.4900	null
Tb427.01.4910	null
Tb427.01.4920	null
Tb427.01.4970	null
Tb427.01.5000	null
Tb427.01.5030	null
Tb427.01.5060	null
Tb427.01.5080	null
Tb427.01.5100	null
Tb427.01.5110	null
Tb427.01.5120	null
Tb427.01.5150	null
Tb427.01.5160	null
Tb427.01.5170	null
Tb427.01.5180	null
Tb427.01.5200	null
Tb427.01.5250	null
Tb427.01.5260	null
Tb427.01.530	null
Tb427.01.5330	null
Tb427.01.540	null
Tb427.01.560	null
Tb427.01.570	null
Tb427.01.580	null
Tb427.01.600	null
Tb427.01.610	null
Tb427.01.630	null
Tb427.01.640	null
Tb427.01.650	null
Tb427.01.670	null
Tb427.01.690	null
Tb427.01.700	null
Tb427.01.710	null
Tb427.01.720	null
Tb427.01.730	null
Tb427.01.740	null
Tb427.01.750	null
Tb427.01.760	null
Tb427.01.780	null
Tb427.01.790	null
Tb427.01.820	null
Tb427.01.830	null
Tb427.01.840	null
Tb427.01.860	null
Tb427.01.870	null
Tb427.01.880	null
Tb427.01.890	null
Tb427.01.990	null
Tb427.02.1170	null
Tb427.02.1180	null
Tb427.02.1210	null
Tb427.02.1250	null
Tb427.02.1290	null
Tb427.02.1380	null
Tb427.02.150	null
Tb427.02.1560	null
Tb427.02.1600	null
Tb427.02.1680	null
Tb427.02.170	null
Tb427.02.1700	null
Tb427.02.1720	null
Tb427.02.1730	null
Tb427.02.1740	null
Tb427.02.1760	null
Tb427.02.1780	null
Tb427.02.1790	null
Tb427.02.1800	null
Tb427.02.1810	null
Tb427.02.1820	null
Tb427.02.1850	null
Tb427.02.1860	null
Tb427.02.1890	null
Tb427.02.1920	null
Tb427.02.2020	null
Tb427.02.2060	null
Tb427.02.2070	null
Tb427.02.2090	null
Tb427.02.2120	null
Tb427.02.2130	null
Tb427.02.2190	null
Tb427.02.2200	null
Tb427.02.2210	null
Tb427.02.2220	null
Tb427.02.2230	null
Tb427.02.2240	null
Tb427.02.2260	null
Tb427.02.2270	null
Tb427.02.2320	null
Tb427.02.2340	null
Tb427.02.2360	null
Tb427.02.2370	null
Tb427.02.2380	null
Tb427.02.2390	null
Tb427.02.240	null
Tb427.02.2400	null
Tb427.02.2410	null
Tb427.02.2430	null
Tb427.02.2440	null
Tb427.02.2450	null
Tb427.02.2460	null
Tb427.02.2470	null
Tb427.02.2490	null
Tb427.02.2500	null
Tb427.02.2510	null
Tb427.02.2520	null
Tb427.02.2530	null
Tb427.02.2540	null
Tb427.02.2550	null
Tb427.02.2570	null
Tb427.02.2580	null
Tb427.02.2590	null
Tb427.02.2650	null
Tb427.02.2670	null
Tb427.02.2720	null
Tb427.02.280	null
Tb427.02.2830	null
Tb427.02.2860	null
Tb427.02.2880	null
Tb427.02.2900	null
Tb427.02.2910	null
Tb427.02.2920	null
Tb427.02.2940	null
Tb427.02.2950	null
Tb427.02.2970	null
Tb427.02.2990	null
Tb427.02.3000	null
Tb427.02.3020	null
Tb427.02.3030	null
Tb427.02.3080	null
Tb427.02.3160	null
Tb427.02.3180	null
Tb427.02.3190	null
Tb427.02.3270	null
Tb427.02.3280	null
Tb427.02.3290	null
Tb427.02.3300	null
Tb427.02.3310	null
Tb427.02.3320	null
Tb427.02.3330	null
Tb427.02.3340	null
Tb427.02.3370	null
Tb427.02.3390	null
Tb427.02.340	null
Tb427.02.3400	null
Tb427.02.3420	null
Tb427.02.3440	null
Tb427.02.3460	null
Tb427.02.3480	null
Tb427.02.3580	null
Tb427.02.3610	null
Tb427.02.3620	null
Tb427.02.3660	null
Tb427.02.370	null
Tb427.02.3720	null
Tb427.02.3730	null
Tb427.02.3750	null
Tb427.02.3780	null
Tb427.02.380	null
Tb427.02.3800	null
Tb427.02.3880	null
Tb427.02.3910	null
Tb427.02.3920	null
Tb427.02.3930	null
Tb427.02.3960	null
Tb427.02.3970	null
Tb427.02.3990	null
Tb427.02.400	null
Tb427.02.4000	null
Tb427.02.4020	null
Tb427.02.4050	null
Tb427.02.4060	null
Tb427.02.4090	null
Tb427.02.4110	null
Tb427.02.4130	null
Tb427.02.4140	null
Tb427.02.4150	null
Tb427.02.4160	null
Tb427.02.4200	null
Tb427.02.4210	null
Tb427.02.4230	null
Tb427.02.4240	null
Tb427.02.4280	null
Tb427.02.4330	null
Tb427.02.4340	null
Tb427.02.4370	null
Tb427.02.4380	null
Tb427.02.4390	null
Tb427.02.4400	null
Tb427.02.4410	null
Tb427.02.4420	null
Tb427.02.4440	null
Tb427.02.4445	null
Tb427.02.4460	null
Tb427.02.4470	null
Tb427.02.4480	null
Tb427.02.450	null
Tb427.02.4510	null
Tb427.02.4520	null
Tb427.02.4530	null
Tb427.02.4540	null
Tb427.02.4550	null
Tb427.02.4560	null
Tb427.02.4580	null
Tb427.02.4590	null
Tb427.02.4610	null
Tb427.02.4620	null
Tb427.02.4650	null
Tb427.02.4670	null
Tb427.02.4680	null
Tb427.02.470	null
Tb427.02.4710	null
Tb427.02.4720	null
Tb427.02.4740	null
Tb427.02.4750	null
Tb427.02.4760	null
Tb427.02.4780	null
Tb427.02.4800	null
Tb427.02.4810	null
Tb427.02.4830	null
Tb427.02.4840	null
Tb427.02.4850	null
Tb427.02.4870	null
Tb427.02.4890	null
Tb427.02.4900	null
Tb427.02.4920	null
Tb427.02.4930	null
Tb427.02.4950	null
Tb427.02.4970	null
Tb427.02.4980	null
Tb427.02.4990	null
Tb427.02.5000	null
Tb427.02.5010	null
Tb427.02.5020	null
Tb427.02.5030	null
Tb427.02.5040	null
Tb427.02.5050	null
Tb427.02.5060	null
Tb427.02.5070	null
Tb427.02.5080	null
Tb427.02.510	null
Tb427.02.5120	null
Tb427.02.5130	null
Tb427.02.5140	null
Tb427.02.5150	null
Tb427.02.5160	null
Tb427.02.5180	null
Tb427.02.5190	null
Tb427.02.5200	null
Tb427.02.5210	null
Tb427.02.5220	null
Tb427.02.5230	null
Tb427.02.5240	null
Tb427.02.5250	null
Tb427.02.5260	null
Tb427.02.5270	null
Tb427.02.5280	null
Tb427.02.5290	null
Tb427.02.5300	null
Tb427.02.5310	null
Tb427.02.5320	null
Tb427.02.5330	null
Tb427.02.5340	null
Tb427.02.5350	null
Tb427.02.5360	null
Tb427.02.5410	null
Tb427.02.5440	null
Tb427.02.5480	null
Tb427.02.5500	null
Tb427.02.5530	null
Tb427.02.5540	null
Tb427.02.560	null
Tb427.02.5600	null
Tb427.02.5610	null
Tb427.02.5630	null
Tb427.02.5650	null
Tb427.02.5660	null
Tb427.02.5700	null
Tb427.02.5710	null
Tb427.02.5720	null
Tb427.02.5750	null
Tb427.02.5760	null
Tb427.02.5800	null
Tb427.02.5810	null
Tb427.02.5820	null
Tb427.02.5830	null
Tb427.02.5850	null
Tb427.02.5860	null
Tb427.02.5870	null
Tb427.02.5890	null
Tb427.02.5900	null
Tb427.02.5910	null
Tb427.02.5930	null
Tb427.02.5950	null
Tb427.02.5970	null
Tb427.02.5980	null
Tb427.02.6000	null
Tb427.02.6050	null
Tb427.02.6070	null
Tb427.02.6080	null
Tb427.02.6090	null
Tb427.02.6100	null
Tb427.02.6130	null
Tb427.02.6150	null
Tb427.02.6180	null
Tb427.02.6200	null
Tb427.02.6220	null
Tb427.02.6240	null
Tb427.02.6270	null
Tb427.02.650	null
Tb427.02.690	null
Tb427.02.900	null
Tb427.02.950	null
Tb427.02.960	null
Tb427.03.1000	Tb427tmp.27F10.370;current=false
Tb427.03.1010	Tb427tmp.27F10.360;current=false
Tb427.03.1020	Tb427tmp.27F10.310;current=false
Tb427.03.1030	Tb427tmp.27F10.290;current=false
Tb427.03.1070	Tb427tmp.27F10.190;current=false
Tb427.03.1080	Tb427tmp.27F10.180;current=false
Tb427.03.1090	Tb427tmp.27F10.160;current=false
Tb427.03.1100	Tb427tmp.27F10.130;current=false
Tb427.03.1110	Tb427tmp.27F10.120;current=false
Tb427.03.1120	Tb427tmp.27F10.90;current=false
Tb427.03.1130	Tb427tmp.27F10.60;current=false
Tb427.03.1140	Tb427tmp.27F10.50;current=false
Tb427.03.1150	Tb427tmp.27F10.40;current=false
Tb427.03.1160	Tb427tmp.27F10.30;current=false
Tb427.03.1170	Tb427tmp.1J15.790;current=false
Tb427.03.1180	Tb427tmp.1J15.780;current=false
Tb427.03.1190	Tb427tmp.1J15.770;current=false
Tb427.03.120	Tb427tmp.6N20.20;current=false
Tb427.03.1200	Tb427tmp.1J15.750;current=false
Tb427.03.1210	Tb427tmp.1J15.730;current=false
Tb427.03.1220	Tb427tmp.1J15.700;current=false
Tb427.03.1230	Tb427tmp.1J15.690;current=false
Tb427.03.1240	Tb427tmp.1J15.680;current=false
Tb427.03.1250	Tb427tmp.1J15.660;current=false
Tb427.03.1260	Tb427tmp.1J15.650;current=false
Tb427.03.1270	Tb427tmp.1J15.640;current=false
Tb427.03.1280	Tb427tmp.1J15.630;current=false
Tb427.03.1290	Tb427tmp.1J15.620;current=false
Tb427.03.1300	Tb427tmp.1J15.600;current=false
Tb427.03.1310	Tb427tmp.1J15.590;current=false
Tb427.03.1320	Tb427tmp.1J15.580;current=false
Tb427.03.1330	Tb427tmp.1J15.570;current=false
Tb427.03.1340	Tb427tmp.1J15.560;current=false
Tb427.03.1350	Tb427tmp.1J15.550;current=false
Tb427.03.1360	Tb427tmp.1J15.520;current=false
Tb427.03.1370	Tb427tmp.1J15.510;current=false
Tb427.03.1380	Tb427tmp.1J15.500;current=false
Tb427.03.1390	Tb427tmp.1J15.480;current=false
Tb427.03.1400	Tb427tmp.1J15.450;current=false
Tb427.03.1410	Tb427tmp.1J15.440;current=false
Tb427.03.1420	Tb427tmp.1J15.420;current=false
Tb427.03.1430	Tb427tmp.1J15.410;current=false
Tb427.03.1440	Tb427tmp.1J15.400;current=false
Tb427.03.1450	Tb427tmp.1J15.380;current=false
Tb427.03.1460	Tb427tmp.1J15.360;current=false
Tb427.03.1470	Tb427tmp.1J15.350;current=false
Tb427.03.1480	Tb427tmp.1J15.310;current=false
Tb427.03.1490	Tb427tmp.1J15.280;current=false
Tb427.03.1500	Tb427tmp.1J15.250;current=false
Tb427.03.1510	Tb427tmp.1J15.200;current=false
Tb427.03.1520	Tb427tmp.1J15.190;current=false
Tb427.03.1530	Tb427tmp.1J15.150;current=false
Tb427.03.1540	Tb427tmp.1J15.120;current=false
Tb427.03.1550	Tb427tmp.1J15.100;current=false
Tb427.03.1560	Tb427tmp.1J15.80;current=false
Tb427.03.1570	Tb427tmp.1J15.60;current=false
Tb427.03.1580	Tb427tmp.1J15.50;current=false
Tb427.03.1590	Tb427tmp.30P12.70;current=false
Tb427.03.1600	Tb427tmp.30P12.80;current=false
Tb427.03.1610	Tb427tmp.30P12.100;current=false
Tb427.03.1620	Tb427tmp.30P12.140;current=false
Tb427.03.1630	Tb427tmp.30P12.180;current=false
Tb427.03.1640	Tb427tmp.30P12.210;current=false
Tb427.03.1650	Tb427tmp.30P12.230;current=false
Tb427.03.1660	Tb427tmp.30P12.240;current=false
Tb427.03.1670	Tb427tmp.30P12.250;current=false
Tb427.03.1680	Tb427tmp.30P12.280;current=false
Tb427.03.1690	Tb427tmp.30P12.300;current=false
Tb427.03.1700	Tb427tmp.30P12.310;current=false
Tb427.03.1710	Tb427tmp.30P12.320;current=false
Tb427.03.1720	Tb427tmp.30P12.330;current=false
Tb427.03.1730	Tb427tmp.30P12.340;current=false
Tb427.03.1740	Tb427tmp.30P12.360;current=false
Tb427.03.1750	Tb427tmp.30P12.370;current=false
Tb427.03.1760	Tb427tmp.30P12.380;current=false
Tb427.03.1770	Tb427tmp.30P12.390;current=false
Tb427.03.1780	Tb427tmp.30P12.410;current=false
Tb427.03.1790	Tb427tmp.30P12.440;current=false
Tb427.03.1800	Tb427tmp.30P12.450;current=false
Tb427.03.1810	Tb427tmp.30P12.470;current=false
Tb427.03.1820	Tb427tmp.30P12.500;current=false
Tb427.03.1830	Tb427tmp.30P12.520;current=false
Tb427.03.1840	Tb427tmp.30P12.550;current=false
Tb427.03.1850	Tb427tmp.30P12.590;current=false
Tb427.03.1860	Tb427tmp.30P12.620;current=false
Tb427.03.1870	Tb427tmp.30P12.640;current=false
Tb427.03.1880	Tb427tmp.30P12.650;current=false
Tb427.03.1890	Tb427tmp.30P12.660;current=false
Tb427.03.1900	Tb427tmp.30P12.690;current=false
Tb427.03.1910	Tb427tmp.30P12.770;current=false
Tb427.03.1920	Tb427tmp.30P12.810;current=false
Tb427.03.1930	Tb427tmp.30P12.830;current=false
Tb427.03.1940	Tb427tmp.30P12.840;current=false
Tb427.03.1960	Tb427tmp.30P12.860;current=false
Tb427.03.1970	Tb427tmp.30P12.880;current=false
Tb427.03.1980	Tb427tmp.30P12.900;current=false
Tb427.03.1990	Tb427tmp.30P12.930;current=false
Tb427.03.2000	Tb427tmp.30P12.950;current=false
Tb427.03.2010	Tb427tmp.30P12.960;current=false
Tb427.03.2020	Tb427tmp.30P12.970;current=false
Tb427.03.2030	Tb427tmp.30P12.990;current=false
Tb427.03.2040	Tb427tmp.30P12.1000;current=false
Tb427.03.2050	Tb427tmp.30P12.1020;current=false
Tb427.03.2060	Tb427tmp.30P12.1060;current=false
Tb427.03.2070	Tb427tmp.30P12.1070;current=false
Tb427.03.2080	Tb427tmp.30P12.1100;current=false
Tb427.03.2090	Tb427tmp.30P12.1110;current=false
Tb427.03.2100	Tb427tmp.30P12.1130;current=false
Tb427.03.2110	Tb427tmp.30P12.1170;current=false
Tb427.03.2120	Tb427tmp.30P12.1180;current=false
Tb427.03.2130	Tb427tmp.30P12.1220;current=false
Tb427.03.2140	Tb427tmp.30P12.1230;current=false
Tb427.03.2150	Tb427tmp.30P12.1240;current=false
Tb427.03.2160	Tb427tmp.30P12.1250;current=false
Tb427.03.2170	Tb427tmp.48O8.820;current=false
Tb427.03.2180	Tb427tmp.48O8.780;current=false
Tb427.03.2190	Tb427tmp.48O8.770;current=false
Tb427.03.2200	Tb427tmp.48O8.760;current=false
Tb427.03.2210	Tb427tmp.48O8.740;current=false
Tb427.03.2220	Tb427tmp.48O8.730;current=false
Tb427.03.2230	Tb427tmp.48O8.710;current=false
Tb427.03.2240	Tb427tmp.48O8.700;current=false
Tb427.03.2250	Tb427tmp.48O8.690;current=false
Tb427.03.2260	Tb427tmp.48O8.680;current=false
Tb427.03.2270	Tb427tmp.48O8.650;current=false
Tb427.03.2280	Tb427tmp.48O8.640;current=false
Tb427.03.2290	Tb427tmp.48O8.630;current=false
Tb427.03.2300	Tb427tmp.48O8.620;current=false
Tb427.03.2310	Tb427tmp.48O8.610;current=false
Tb427.03.2320	Tb427tmp.48O8.600;current=false
Tb427.03.2330	Tb427tmp.48O8.590;current=false
Tb427.03.2340	Tb427tmp.48O8.580;current=false
Tb427.03.2350	Tb427tmp.48O8.570;current=false
Tb427.03.2360	Tb427tmp.48O8.560;current=false
Tb427.03.2370	Tb427tmp.48O8.550;current=false
Tb427.03.2380	Tb427tmp.48O8.540;current=false
Tb427.03.2390	Tb427tmp.48O8.530;current=false
Tb427.03.2400	Tb427tmp.48O8.520;current=false
Tb427.03.2410	Tb427tmp.48O8.510;current=false
Tb427.03.2420	Tb427tmp.48O8.500;current=false
Tb427.03.2430	Tb427tmp.48O8.490;current=false
Tb427.03.2440	Tb427tmp.48O8.470;current=false
Tb427.03.2450	Tb427tmp.48O8.450;current=false
Tb427.03.2460	Tb427tmp.48O8.430;current=false
Tb427.03.2470	Tb427tmp.48O8.410;current=false
Tb427.03.2480	Tb427tmp.48O8.380;current=false
Tb427.03.2490	Tb427tmp.48O8.360;current=false
Tb427.03.2500	Tb427tmp.48O8.350;current=false
Tb427.03.2510	Tb427tmp.48O8.340;current=false
Tb427.03.2520	Tb427tmp.48O8.330;current=false
Tb427.03.2540	Tb427tmp.48O8.310;current=false
Tb427.03.2580	Tb427tmp.48O8.270;current=false
Tb427.03.2590	Tb427tmp.48O8.260;current=false
Tb427.03.2600	Tb427tmp.48O8.220;current=false
Tb427.03.2610	Tb427tmp.48O8.210;current=false
Tb427.03.2620	Tb427tmp.48O8.200;current=false
Tb427.03.2630	Tb427tmp.48O8.180;current=false
Tb427.03.2640	Tb427tmp.48O8.170;current=false
Tb427.03.2650	Tb427tmp.48O8.160;current=false
Tb427.03.2660	Tb427tmp.48O8.150;current=false
Tb427.03.2670	Tb427tmp.48O8.140;current=false
Tb427.03.2680	Tb427tmp.48O8.130;current=false
Tb427.03.2690	Tb427tmp.48O8.120;current=false
Tb427.03.2700	Tb427tmp.48O8.110;current=false
Tb427.03.2710	Tb427tmp.48O8.70;current=false
Tb427.03.2720	Tb427tmp.48O8.50;current=false
Tb427.03.2730	Tb427tmp.48O8.40;current=false
Tb427.03.2740	Tb427tmp.48O8.20;current=false
Tb427.03.2750	Tb427tmp.27C5.70;current=false
Tb427.03.2760	Tb427tmp.27C5.80;current=false
Tb427.03.2770	Tb427tmp.27C5.90;current=false
Tb427.03.2780	Tb427tmp.27C5.110;current=false
Tb427.03.2790	Tb427tmp.27C5.130;current=false
Tb427.03.2800	Tb427tmp.27C5.150;current=false
Tb427.03.2810	Tb427tmp.27C5.160;current=false
Tb427.03.2820	Tb427tmp.27C5.170;current=false
Tb427.03.2830	Tb427tmp.27C5.180;current=false
Tb427.03.2840	Tb427tmp.27C5.190;current=false
Tb427.03.2850	Tb427tmp.27C5.210;current=false
Tb427.03.2860	Tb427tmp.27C5.230;current=false
Tb427.03.2870	Tb427tmp.27C5.250;current=false
Tb427.03.2880	Tb427tmp.27C5.274;current=false
Tb427.03.2890	Tb427tmp.27C5.280;current=false
Tb427.03.2900	Tb427tmp.27C5.290;current=false
Tb427.03.2910	Tb427tmp.27C5.320;current=false
Tb427.03.2920	Tb427tmp.27C5.340;current=false
Tb427.03.2930	Tb427tmp.27C5.370;current=false
Tb427.03.2940	Tb427tmp.27C5.390;current=false
Tb427.03.2950	Tb427tmp.27C5.410;current=false
Tb427.03.2960	Tb427tmp.27C5.420;current=false
Tb427.03.2970	Tb427tmp.27C5.430;current=false
Tb427.03.2980	Tb427tmp.27C5.440;current=false
Tb427.03.2990	Tb427tmp.27C5.450;current=false
Tb427.03.3000	Tb427tmp.27C5.470;current=false
Tb427.03.3010	Tb427tmp.27C5.480;current=false
Tb427.03.3020	Tb427tmp.27C5.490;current=false
Tb427.03.3030	Tb427tmp.27C5.510;current=false
Tb427.03.3040	Tb427tmp.27C5.540;current=false
Tb427.03.3050	Tb427tmp.27C5.550;current=false
Tb427.03.3060	Tb427tmp.27C5.610;current=false
Tb427.03.3070	Tb427tmp.27C5.640;current=false
Tb427.03.3080	Tb427tmp.27C5.650;current=false
Tb427.03.3090	Tb427tmp.27C5.660;current=false
Tb427.03.3100	Tb427tmp.27C5.680;current=false
Tb427.03.3110	Tb427tmp.27C5.700;current=false
Tb427.03.3120	Tb427tmp.27C5.720;current=false
Tb427.03.3130	Tb427tmp.27C5.750;current=false
Tb427.03.3140	Tb427tmp.27C5.760;current=false
Tb427.03.3150	Tb427tmp.27C5.780;current=false
Tb427.03.3160	Tb427tmp.27C5.810;current=false
Tb427.03.3170	Tb427tmp.3K10.150;current=false
Tb427.03.3180	Tb427tmp.3K10.170;current=false
Tb427.03.3190	Tb427tmp.3K10.210;current=false
Tb427.03.3200	Tb427tmp.3K10.230;current=false
Tb427.03.3210	Tb427tmp.3K10.240;current=false
Tb427.03.3220	Tb427tmp.3K10.260;current=false
Tb427.03.3230	Tb427tmp.3K10.270;current=false
Tb427.03.3240	Tb427tmp.3K10.274;current=false
Tb427.03.3250	Tb427tmp.3K10.280;current=false
Tb427.03.3260	Tb427tmp.3K10.290;current=false
Tb427.03.3270	Tb427tmp.3K10.320;current=false
Tb427.03.3280	Tb427tmp.3K10.340;current=false
Tb427.03.3290	Tb427tmp.3K10.350;current=false
Tb427.03.3300	Tb427tmp.3K10.370;current=false
Tb427.03.3310	Tb427tmp.3K10.380;current=false
Tb427.03.3320	Tb427tmp.3K10.390;current=false
Tb427.03.3330	Tb427tmp.3K10.400;current=false
Tb427.03.3340	Tb427tmp.3K10.420;current=false
Tb427.03.3350	Tb427tmp.3K10.430;current=false
Tb427.03.3360	Tb427tmp.3K10.440;current=false
Tb427.03.3370	Tb427tmp.3K10.450;current=false
Tb427.03.3380	Tb427tmp.3K10.470;current=false
Tb427.03.3390	Tb427tmp.3K10.480;current=false
Tb427.03.340	Tb427tmp.6N20.250;current=false
Tb427.03.3400	Tb427tmp.3K10.490;current=false
Tb427.03.3410	Tb427tmp.3K10.500;current=false
Tb427.03.3430	Tb427tmp.25B21.140;current=false
Tb427.03.3440	Tb427tmp.25B21.130;current=false
Tb427.03.3450	Tb427tmp.25B21.123;current=false
Tb427.03.3460	null
Tb427.03.3470	Tb427tmp.25B21.110;current=false
Tb427.03.3480	Tb427tmp.25B21.100;current=false
Tb427.03.3490	Tb427tmp.25B21.90;current=false
Tb427.03.3500	Tb427tmp.25B21.80;current=false
Tb427.03.3510	Tb427tmp.25B21.70;current=false
Tb427.03.3520	Tb427tmp.25B21.60;current=false
Tb427.03.3530	Tb427tmp.25B21.50;current=false
Tb427.03.3540	Tb427tmp.25B21.40;current=false
Tb427.03.3550	Tb427tmp.25B21.30;current=false
Tb427.03.3560	Tb427tmp.25B21.20;current=false
Tb427.03.3570	Tb427tmp.25B21.10;current=false
Tb427.03.3580	Tb427tmp.28C22.1060;current=false
Tb427.03.3590	Tb427tmp.28C22.1050;current=false
Tb427.03.3600	Tb427tmp.28C22.1030;current=false
Tb427.03.3610	Tb427tmp.28C22.1010;current=false
Tb427.03.3620	Tb427tmp.28C22.990;current=false
Tb427.03.3630	Tb427tmp.28C22.970;current=false
Tb427.03.3640	Tb427tmp.28C22.950;current=false
Tb427.03.3650	Tb427tmp.28C22.940;current=false
Tb427.03.3660	Tb427tmp.28C22.920;current=false
Tb427.03.3670	Tb427tmp.28C22.910;current=false
Tb427.03.3680	Tb427tmp.28C22.906;current=false
Tb427.03.3690	Tb427tmp.28C22.890;current=false
Tb427.03.370	Tb427tmp.6N20.300;current=false
Tb427.03.3700	Tb427tmp.28C22.870;current=false
Tb427.03.3710	Tb427tmp.28C22.860;current=false
Tb427.03.3720	Tb427tmp.28C22.856;current=false
Tb427.03.3730	Tb427tmp.28C22.830;current=false
Tb427.03.3740	Tb427tmp.28C22.810;current=false
Tb427.03.3750	Tb427tmp.28C22.770;current=false
Tb427.03.3760	Tb427tmp.28C22.740;current=false
Tb427.03.3770	Tb427tmp.28C22.730;current=false
Tb427.03.3780	Tb427tmp.28C22.710;current=false
Tb427.03.3790	Tb427tmp.28C22.700;current=false
Tb427.03.3800	Tb427tmp.28C22.690;current=false
Tb427.03.3810	Tb427tmp.28C22.670;current=false
Tb427.03.3820	Tb427tmp.28C22.650;current=false
Tb427.03.3830	Tb427tmp.28C22.630;current=false
Tb427.03.3840	Tb427tmp.28C22.620;current=false
Tb427.03.3850	Tb427tmp.28C22.610;current=false
Tb427.03.3860	Tb427tmp.28C22.600;current=false
Tb427.03.3870	Tb427tmp.28C22.580;current=false
Tb427.03.3880	Tb427tmp.28C22.546;current=false
Tb427.03.3890	Tb427tmp.28C22.530;current=false
Tb427.03.3900	Tb427tmp.28C22.510;current=false
Tb427.03.3910	Tb427tmp.28C22.480;current=false
Tb427.03.3920	Tb427tmp.28C22.460;current=false
Tb427.03.3930	Tb427tmp.28C22.440;current=false
Tb427.03.3940	Tb427tmp.28C22.400;current=false
Tb427.03.3950	Tb427tmp.28C22.280;current=false
Tb427.03.3960	Tb427tmp.28C22.250;current=false
Tb427.03.3970	Tb427tmp.28C22.230;current=false
Tb427.03.3980	Tb427tmp.28C22.190;current=false
Tb427.03.3990	Tb427tmp.28C22.180;current=false
Tb427.03.4000	Tb427tmp.28C22.160;current=false
Tb427.03.4010	Tb427tmp.28C22.130;current=false
Tb427.03.4020	Tb427tmp.28C22.100;current=false
Tb427.03.4030	Tb427tmp.28C22.80;current=false
Tb427.03.4040	Tb427tmp.28C22.60;current=false
Tb427.03.4050	Tb427tmp.28C22.40;current=false
Tb427.03.4060	Tb427tmp.26J7.80;current=false
Tb427.03.4070	Tb427tmp.26J7.120;current=false
Tb427.03.4080	Tb427tmp.26J7.130;current=false
Tb427.03.4090	Tb427tmp.26J7.140;current=false
Tb427.03.4100	Tb427tmp.26J7.150;current=false
Tb427.03.4110	Tb427tmp.26J7.160;current=false
Tb427.03.4120	Tb427tmp.26J7.180;current=false
Tb427.03.4130	Tb427tmp.26J7.200;current=false
Tb427.03.4140	Tb427tmp.26J7.210;current=false
Tb427.03.4150	Tb427tmp.26J7.240;current=false
Tb427.03.4160	Tb427tmp.26J7.270;current=false
Tb427.03.4170	Tb427tmp.26J7.280;current=false
Tb427.03.4180	Tb427tmp.26J7.310;current=false
Tb427.03.4190	Tb427tmp.26J7.350;current=false
Tb427.03.4200	Tb427tmp.26J7.360;current=false
Tb427.03.4210	Tb427tmp.26J7.370;current=false
Tb427.03.4220	Tb427tmp.26J7.380;current=false
Tb427.03.4230	Tb427tmp.26J7.400;current=false
Tb427.03.4240	Tb427tmp.26J7.410;current=false
Tb427.03.4250	Tb427tmp.26J7.430;current=false
Tb427.03.4260	Tb427tmp.26J7.470;current=false
Tb427.03.4270	Tb427tmp.26J7.480;current=false
Tb427.03.4280	Tb427tmp.26J7.490;current=false
Tb427.03.4290	Tb427tmp.26J7.510;current=false
Tb427.03.4300	Tb427tmp.26J7.530;current=false
Tb427.03.4310	Tb427tmp.26J7.550;current=false
Tb427.03.4320	Tb427tmp.26J7.570;current=false
Tb427.03.4330	Tb427tmp.26J7.590;current=false
Tb427.03.4340	Tb427tmp.26J7.600;current=false
Tb427.03.4350	Tb427tmp.26J7.610;current=false
Tb427.03.4360	Tb427tmp.26J7.620;current=false
Tb427.03.4370	Tb427tmp.26J7.630;current=false
Tb427.03.4380	Tb427tmp.26J7.640;current=false
Tb427.03.4390	Tb427tmp.26J7.650;current=false
Tb427.03.440	Tb427tmp.6N20.380;current=false
Tb427.03.4400	Tb427tmp.26J7.710;current=false
Tb427.03.4410	Tb427tmp.26J7.720;current=false
Tb427.03.4420	Tb427tmp.26J7.730;current=false
Tb427.03.4430	Tb427tmp.26J7.740;current=false
Tb427.03.4440	Tb427tmp.26J7.750;current=false
Tb427.03.4450	Tb427tmp.26J7.770;current=false
Tb427.03.4460	Tb427tmp.26J7.790;current=false
Tb427.03.4470	Tb427tmp.26J7.810;current=false
Tb427.03.4480	Tb427tmp.26J7.820;current=false
Tb427.03.4490	Tb427tmp.26J7.830;current=false
Tb427.03.4500	Tb427tmp.26J7.860;current=false
Tb427.03.4510	Tb427tmp.26J7.870;current=false
Tb427.03.4520	Tb427tmp.26J7.890;current=false
Tb427.03.4530	Tb427tmp.26J7.900;current=false
Tb427.03.4540	Tb427tmp.26J7.920;current=false
Tb427.03.4550	Tb427tmp.26J7.930;current=false
Tb427.03.4560	Tb427tmp.26J7.970;current=false
Tb427.03.4570	Tb427tmp.48K5.30;current=false
Tb427.03.4580	Tb427tmp.48K5.40;current=false
Tb427.03.4590	Tb427tmp.48K5.60;current=false
Tb427.03.4600	Tb427tmp.48K5.70;current=false
Tb427.03.4610	Tb427tmp.48K5.80;current=false
Tb427.03.4620	Tb427tmp.48K5.90;current=false
Tb427.03.4630	Tb427tmp.48K5.100;current=false
Tb427.03.4640	Tb427tmp.48K5.120;current=false
Tb427.03.4650	Tb427tmp.48K5.130;current=false
Tb427.03.4660	Tb427tmp.48K5.140;current=false
Tb427.03.4670	Tb427tmp.48K5.160;current=false
Tb427.03.4680	Tb427tmp.48K5.180;current=false
Tb427.03.4690	Tb427tmp.48K5.190;current=false
Tb427.03.4700	Tb427tmp.48K5.200;current=false
Tb427.03.4710	Tb427tmp.48K5.250;current=false
Tb427.03.4720	Tb427tmp.48K5.290;current=false
Tb427.03.4730	Tb427tmp.48K5.300;current=false
Tb427.03.4740	Tb427tmp.48K5.310;current=false
Tb427.03.4750	Tb427tmp.48K5.320;current=false
Tb427.03.4760	Tb427tmp.48K5.360;current=false
Tb427.03.4770	Tb427tmp.48K5.370;current=false
Tb427.03.4780	Tb427tmp.48K5.380;current=false
Tb427.03.4790	Tb427tmp.48K5.390;current=false
Tb427.03.4800	Tb427tmp.48K5.400;current=false
Tb427.03.4810	Tb427tmp.48K5.420;current=false
Tb427.03.4820	Tb427tmp.48K5.450;current=false
Tb427.03.4830	Tb427tmp.48K5.500;current=false
Tb427.03.4840	Tb427tmp.48K5.520;current=false
Tb427.03.4850	Tb427tmp.48K5.550;current=false
Tb427.03.4860	Tb427tmp.48K5.570;current=false
Tb427.03.4870	Tb427tmp.48K5.580;current=false
Tb427.03.4880	Tb427tmp.48K5.610;current=false
Tb427.03.4890	Tb427tmp.48K5.620;current=false
Tb427.03.490	Tb427tmp.6N20.430;current=false
Tb427.03.4900	Tb427tmp.48K5.640;current=false
Tb427.03.4910	Tb427tmp.48K5.650;current=false
Tb427.03.4920	Tb427tmp.48K5.660;current=false
Tb427.03.4930	Tb427tmp.48K5.690;current=false
Tb427.03.4940	Tb427tmp.48K5.700;current=false
Tb427.03.4950	Tb427tmp.48K5.720;current=false
Tb427.03.4960	Tb427tmp.48K5.730;current=false
Tb427.03.4970	Tb427tmp.48K5.740;current=false
Tb427.03.4990	Tb427tmp.48K5.760;current=false
Tb427.03.5000	Tb427tmp.48K5.770;current=false
Tb427.03.5010	Tb427tmp.48K5.780;current=false
Tb427.03.5020	Tb427tmp.48K5.800;current=false
Tb427.03.5030	Tb427tmp.48K5.810;current=false, embl.330;current=false
Tb427.03.5040	Tb427tmp.48K5.820;current=false
Tb427.03.5050	Tb427tmp.48K5.830;current=false
Tb427.03.5060	Tb427tmp.48K5.840;current=false
Tb427.03.5070	Tb427tmp.48K5.860;current=false
Tb427.03.5080	Tb427tmp.48K5.870;current=false
Tb427.03.5090	Tb427tmp.48K5.910;current=false
Tb427.03.510	Tb427tmp.6N20.480;current=false
Tb427.03.5100	Tb427tmp.5L5.50;current=false
Tb427.03.5110	Tb427tmp.5L5.60;current=false
Tb427.03.5120	Tb427tmp.5L5.70;current=false
Tb427.03.5130	Tb427tmp.5L5.80;current=false
Tb427.03.5140	Tb427tmp.5L5.130;current=false
Tb427.03.5150	Tb427tmp.5L5.180;current=false
Tb427.03.5160	Tb427tmp.5L5.190;current=false
Tb427.03.5170	Tb427tmp.5L5.200;current=false
Tb427.03.5180	Tb427tmp.5L5.210;current=false
Tb427.03.5190	Tb427tmp.5L5.240;current=false
Tb427.03.5200	Tb427tmp.5L5.260;current=false
Tb427.03.5210	Tb427tmp.5L5.270;current=false
Tb427.03.5220	Tb427tmp.5L5.300;current=false
Tb427.03.5230	Tb427tmp.5L5.340;current=false
Tb427.03.5240	Tb427tmp.5L5.360;current=false
Tb427.03.5250	Tb427tmp.5L5.370;current=false
Tb427.03.5260	Tb427tmp.5L5.410;current=false
Tb427.03.5270	Tb427tmp.5L5.420;current=false
Tb427.03.5280	Tb427tmp.5L5.430;current=false
Tb427.03.5290	Tb427tmp.5L5.440;current=false
Tb427.03.5300	Tb427tmp.5L5.460;current=false
Tb427.03.5310	Tb427tmp.5L5.480;current=false
Tb427.03.5320	Tb427tmp.5L5.500;current=false
Tb427.03.5330	Tb427tmp.5L5.510;current=false
Tb427.03.5340	Tb427tmp.5L5.520;current=false
Tb427.03.5350	Tb427tmp.5L5.530;current=false
Tb427.03.5360	Tb427tmp.5L5.550;current=false
Tb427.03.5370	Tb427tmp.5L5.570;current=false
Tb427.03.5380	Tb427tmp.5L5.580;current=false
Tb427.03.5390	Tb427tmp.5L5.590;current=false
Tb427.03.5400	Tb427tmp.5L5.600;current=false
Tb427.03.5410	Tb427tmp.5L5.610;current=false
Tb427.03.5420	Tb427tmp.5L5.630;current=false
Tb427.03.5430	Tb427tmp.5L5.640;current=false
Tb427.03.5440	Tb427tmp.5L5.650;current=false
Tb427.03.5450	Tb427tmp.5L5.660;current=false
Tb427.03.5460	Tb427tmp.5L5.670;current=false
Tb427.03.5470	Tb427tmp.5L5.680;current=false
Tb427.03.5480	Tb427tmp.5L5.690;current=false
Tb427.03.5490	Tb427tmp.5L5.700;current=false
Tb427.03.5500	Tb427tmp.5L5.710;current=false
Tb427.03.5510	Tb427tmp.5L5.720;current=false
Tb427.03.5520	Tb427tmp.5L5.730;current=false
Tb427.03.5530	Tb427tmp.5L5.760;current=false
Tb427.03.5540	Tb427tmp.5L5.770;current=false
Tb427.03.5550	Tb427tmp.5L5.790;current=false
Tb427.03.5560	Tb427tmp.5L5.800;current=false
Tb427.03.5570	Tb427tmp.5L5.810;current=false
Tb427.03.5580	Tb427tmp.5L5.820;current=false
Tb427.03.5590	Tb427tmp.5L5.830;current=false
Tb427.03.560	Tb427tmp.6N20.530;current=false
Tb427.03.5600	Tb427tmp.5L5.840;current=false
Tb427.03.5610	Tb427tmp.5L5.850;current=false
Tb427.03.5620	Tb427tmp.5L5.860;current=false
Tb427.03.5630	Tb427tmp.5L5.870;current=false
Tb427.03.5640	Tb427tmp.2H15.360;current=false
Tb427.03.5650	Tb427tmp.2H15.370;current=false
Tb427.03.5660	Tb427tmp.2H15.430;current=false
Tb427.03.570	Tb427tmp.6N20.540;current=false
Tb427.03.5780	Tb427tmp.2H15.790;current=false
Tb427.03.580	Tb427tmp.6N20.570;current=false
Tb427.03.5830	Tb427tmp.2H15.850;current=false
Tb427.03.590	Tb427tmp.6N20.700;current=false
Tb427.03.600	Tb427tmp.6N20.770;current=false
Tb427.03.610	Tb427tmp.27F10.1000;current=false
Tb427.03.620	Tb427tmp.27F10.990;current=false
Tb427.03.630	Tb427tmp.27F10.980;current=false
Tb427.03.640	Tb427tmp.27F10.970;current=false
Tb427.03.650	Tb427tmp.27F10.960;current=false
Tb427.03.660	Tb427tmp.27F10.950;current=false
Tb427.03.670	Tb427tmp.27F10.940;current=false
Tb427.03.680	Tb427tmp.27F10.920;current=false
Tb427.03.690	Tb427tmp.27F10.890;current=false
Tb427.03.700	Tb427tmp.27F10.880;current=false
Tb427.03.710	Tb427tmp.27F10.860;current=false
Tb427.03.730	null
Tb427.03.740	Tb427tmp.27F10.750;current=false
Tb427.03.750	Tb427tmp.27F10.740;current=false
Tb427.03.760	Tb427tmp.27F10.730;current=false
Tb427.03.770	Tb427tmp.27F10.720;current=false
Tb427.03.780	Tb427tmp.27F10.710;current=false, embl.2;current=false
Tb427.03.790	Tb427tmp.27F10.700;current=false
Tb427.03.800	Tb427tmp.27F10.670;current=false
Tb427.03.810	Tb427tmp.27F10.660;current=false
Tb427.03.820	Tb427tmp.27F10.650;current=false
Tb427.03.830	Tb427tmp.27F10.640;current=false
Tb427.03.840	Tb427tmp.27F10.620;current=false
Tb427.03.850	Tb427tmp.27F10.610;current=false
Tb427.03.860	Tb427tmp.27F10.580;current=false
Tb427.03.870	Tb427tmp.27F10.550;current=false
Tb427.03.880	Tb427tmp.27F10.540;current=false
Tb427.03.890	Tb427tmp.27F10.530;current=false
Tb427.03.900	Tb427tmp.27F10.520;current=false
Tb427.03.910	Tb427tmp.27F10.510;current=false, embl.247;current=false
Tb427.03.920	Tb427tmp.27F10.500;current=false
Tb427.03.930	Tb427tmp.27F10.490;current=false
Tb427.03.940	Tb427tmp.27F10.470;current=false
Tb427.03.950	Tb427tmp.27F10.440;current=false
Tb427.03.960	Tb427tmp.27F10.420;current=false
Tb427.03.970	Tb427tmp.27F10.410;current=false
Tb427.03.980	Tb427tmp.27F10.400;current=false
Tb427.03.990	Tb427tmp.27F10.380;current=false
Tb427.04.1000	Tb427tmp.5E12.490;current=false
Tb427.04.1010	Tb427tmp.5E12.480;current=false
Tb427.04.1020	Tb427tmp.5E12.470;current=false
Tb427.04.1030	Tb427tmp.5E12.440;current=false
Tb427.04.1040	Tb427tmp.5E12.420;current=false
Tb427.04.1050	Tb427tmp.5E12.410;current=false
Tb427.04.1060	Tb427tmp.5E12.400;current=false
Tb427.04.1070	Tb427tmp.5E12.380;current=false
Tb427.04.1080	Tb427tmp.5E12.370;current=false
Tb427.04.1090	Tb427tmp.5E12.360;current=false
Tb427.04.1100	Tb427tmp.5E12.350;current=false
Tb427.04.1110	Tb427tmp.5E12.340;current=false
Tb427.04.1120	Tb427tmp.5E12.320;current=false
Tb427.04.1130	Tb427tmp.5E12.310;current=false
Tb427.04.1140	Tb427tmp.5E12.290;current=false
Tb427.04.1150	Tb427tmp.5E12.280;current=false
Tb427.04.1160	Tb427tmp.5E12.260;current=false
Tb427.04.1170	Tb427tmp.5E12.250;current=false
Tb427.04.1180	Tb427tmp.5E12.240;current=false
Tb427.04.1190	Tb427tmp.5E12.220;current=false
Tb427.04.120	Tb427tmp.5D20.94;current=false
Tb427.04.1200	Tb427tmp.5E12.120;current=false
Tb427.04.1210	Tb427tmp.5E12.90;current=false
Tb427.04.1220	Tb427tmp.5E12.40;current=false
Tb427.04.1230	Tb427tmp.5E12.30;current=false
Tb427.04.1240	Tb427tmp.5E12.23;current=false
Tb427.04.1250	Tb427tmp.2L9.350;current=false
Tb427.04.1260	Tb427tmp.2L9.370;current=false
Tb427.04.1270	Tb427tmp.2L9.390;current=false
Tb427.04.1280	Tb427tmp.2L9.400;current=false
Tb427.04.1290	Tb427tmp.2L9.410;current=false
Tb427.04.1300	Tb427tmp.2L9.440;current=false
Tb427.04.1310	Tb427tmp.2L9.450;current=false
Tb427.04.1320	Tb427tmp.2L9.470;current=false
Tb427.04.1330	Tb427tmp.2L9.490;current=false
Tb427.04.1340	Tb427tmp.2L9.510;current=false
Tb427.04.1350	Tb427tmp.2L9.520;current=false
Tb427.04.1360	Tb427tmp.2L9.540;current=false
Tb427.04.1370	Tb427tmp.2L9.550;current=false
Tb427.04.1380	Tb427tmp.2L9.560;current=false
Tb427.04.1390	Tb427tmp.2L9.590;current=false
Tb427.04.140	Tb427tmp.5D20.110;current=false
Tb427.04.1400	Tb427tmp.2L9.600;current=false
Tb427.04.1410	Tb427tmp.2L9.610;current=false
Tb427.04.1420	Tb427tmp.2L9.630;current=false
Tb427.04.1430	Tb427tmp.2L9.640;current=false
Tb427.04.1440	Tb427tmp.2L9.650;current=false
Tb427.04.1450	Tb427tmp.2L9.660;current=false
Tb427.04.1460	Tb427tmp.2L9.670;current=false
Tb427.04.1470	Tb427tmp.2L9.680;current=false
Tb427.04.1480	Tb427tmp.2L9.710;current=false
Tb427.04.1490	Tb427tmp.2L9.730;current=false
Tb427.04.150	Tb427tmp.5D20.120;current=false
Tb427.04.1500	Tb427tmp.2L9.750;current=false
Tb427.04.1510	Tb427tmp.2L9.780;current=false
Tb427.04.1520	Tb427tmp.2L9.790;current=false
Tb427.04.1530	Tb427tmp.2L9.800;current=false
Tb427.04.1540	Tb427tmp.2L9.850;current=false
Tb427.04.1550	Tb427tmp.2L9.900;current=false
Tb427.04.1560	Tb427tmp.2L9.910;current=false
Tb427.04.1570	Tb427tmp.2L9.920;current=false
Tb427.04.1580	Tb427tmp.2L9.940;current=false
Tb427.04.1590	Tb427tmp.2L9.950;current=false
Tb427.04.1600	Tb427tmp.2L9.970;current=false
Tb427.04.1610	Tb427tmp.2L9.1000;current=false
Tb427.04.1620	Tb427tmp.2L9.1030;current=false
Tb427.04.1630	Tb427tmp.2L9.1050;current=false
Tb427.04.1640	Tb427tmp.2L9.1060;current=false
Tb427.04.1650	Tb427tmp.2L9.1090;current=false
Tb427.04.1660	Tb427tmp.2L9.1150;current=false
Tb427.04.1670	Tb427tmp.2L9.1160;current=false
Tb427.04.1680	Tb427tmp.2L9.1180;current=false
Tb427.04.1690	Tb427tmp.2L9.1190;current=false
Tb427.04.170	Tb427tmp.5D20.150;current=false
Tb427.04.1700	Tb427tmp.2L9.1220;current=false
Tb427.04.1710	Tb427tmp.2L9.1230;current=false
Tb427.04.1720	Tb427tmp.2L9.1240;current=false
Tb427.04.1730	Tb427tmp.2L9.1250;current=false
Tb427.04.1740	Tb427tmp.2L9.1260;current=false
Tb427.04.1750	Tb427tmp.2L9.1280;current=false
Tb427.04.1760	Tb427tmp.2L9.1300;current=false
Tb427.04.1770	Tb427tmp.2L9.1309;current=false
Tb427.04.1780	Tb427tmp.2L9.1320;current=false
Tb427.04.1790	Tb427tmp.2L9.1330;current=false
Tb427.04.180	Tb427tmp.5D20.160;current=false
Tb427.04.1800	Tb427tmp.2L9.1340;current=false
Tb427.04.1810	Tb427tmp.2L9.1360;current=false
Tb427.04.1820	Tb427tmp.29M18.70;current=false
Tb427.04.1830	Tb427tmp.29M18.80;current=false
Tb427.04.1840	Tb427tmp.29M18.130;current=false
Tb427.04.1850	Tb427tmp.29M18.150;current=false
Tb427.04.1860	Tb427tmp.29M18.160;current=false
Tb427.04.1870	null
Tb427.04.1880	null
Tb427.04.1890	null
Tb427.04.1900	null
Tb427.04.1910	Tb427tmp.29M18.510;current=false
Tb427.04.1920	Tb427tmp.29M18.520;current=false
Tb427.04.1930	Tb427tmp.29M18.550;current=false
Tb427.04.1940	Tb427tmp.29M18.560;current=false
Tb427.04.1950	Tb427tmp.29M18.580;current=false
Tb427.04.1960	Tb427tmp.29M18.590;current=false
Tb427.04.1970	Tb427tmp.29M18.600;current=false
Tb427.04.1980	Tb427tmp.29M18.620;current=false
Tb427.04.1990	Tb427tmp.29M18.630;current=false
Tb427.04.200	Tb427tmp.5D20.250;current=false
Tb427.04.2000	Tb427tmp.29M18.640;current=false
Tb427.04.2010	Tb427tmp.29M18.660;current=false
Tb427.04.2020	Tb427tmp.29M18.670;current=false
Tb427.04.2030	Tb427tmp.29M18.690;current=false
Tb427.04.2040	Tb427tmp.29M18.710;current=false
Tb427.04.2050	Tb427tmp.29M18.720;current=false
Tb427.04.2060	Tb427tmp.29M18.730;current=false
Tb427.04.2070	Tb427tmp.29M18.750;current=false
Tb427.04.2080	Tb427tmp.29M18.770;current=false
Tb427.04.2090	Tb427tmp.29M18.810;current=false
Tb427.04.2100	Tb427tmp.29M18.850;current=false
Tb427.04.2110	Tb427tmp.29M18.870;current=false
Tb427.04.2120	Tb427tmp.1H19.40;current=false
Tb427.04.2130	Tb427tmp.1H19.50;current=false
Tb427.04.2140	Tb427tmp.1H19.60;current=false
Tb427.04.2150	Tb427tmp.1H19.70;current=false
Tb427.04.2160	Tb427tmp.1H19.90;current=false
Tb427.04.2170	Tb427tmp.1H19.120;current=false
Tb427.04.2180	Tb427tmp.1H19.150;current=false
Tb427.04.2190	Tb427tmp.1H19.200;current=false
Tb427.04.2200	Tb427tmp.1H19.220;current=false
Tb427.04.2210	Tb427tmp.1H19.240;current=false
Tb427.04.2220	Tb427tmp.1H19.310;current=false
Tb427.04.2230	Tb427tmp.1H19.360;current=false
Tb427.04.2240	Tb427tmp.1H19.380;current=false
Tb427.04.2250	Tb427tmp.1H19.400;current=false
Tb427.04.2260	Tb427tmp.1H19.410;current=false
Tb427.04.2270	Tb427tmp.1H19.540;current=false
Tb427.04.2280	Tb427tmp.1H19.550;current=false
Tb427.04.2290	Tb427tmp.1H19.570;current=false
Tb427.04.2300	Tb427tmp.1H19.600;current=false
Tb427.04.2310	Tb427tmp.1H19.630;current=false
Tb427.04.2320	Tb427tmp.1H19.660;current=false
Tb427.04.2330	Tb427tmp.1H19.670;current=false
Tb427.04.2340	Tb427tmp.1H19.690;current=false
Tb427.04.2350	Tb427tmp.1H19.700;current=false
Tb427.04.2360	Tb427tmp.1H19.710;current=false
Tb427.04.2370	Tb427tmp.1H19.720;current=false
Tb427.04.2380	Tb427tmp.1H19.730;current=false
Tb427.04.2390	Tb427tmp.1H19.740;current=false
Tb427.04.2400	Tb427tmp.1H19.750;current=false
Tb427.04.2410	Tb427tmp.1H19.760;current=false
Tb427.04.2420	Tb427tmp.1H19.810;current=false
Tb427.04.2430	Tb427tmp.1H19.840;current=false
Tb427.04.2440	Tb427tmp.1H19.850;current=false
Tb427.04.2450	Tb427tmp.1H19.870;current=false
Tb427.04.2460	Tb427tmp.1H19.900;current=false
Tb427.04.2470	Tb427tmp.1H19.920;current=false
Tb427.04.2480	Tb427tmp.1H19.930;current=false
Tb427.04.2490	Tb427tmp.1H19.950;current=false
Tb427.04.250	Tb427tmp.5D20.290;current=false
Tb427.04.2500	Tb427tmp.1H19.980;current=false
Tb427.04.2510	Tb427tmp.1H19.1030;current=false
Tb427.04.2520	Tb427tmp.1H19.1040;current=false
Tb427.04.2530	Tb427tmp.1H19.1060;current=false
Tb427.04.2540	Tb427tmp.1H19.1090;current=false
Tb427.04.2550	Tb427tmp.1H19.1120;current=false
Tb427.04.2560	Tb427tmp.1H19.1130;current=false
Tb427.04.2570	Tb427tmp.1H19.1150;current=false
Tb427.04.2580	Tb427tmp.1H19.1160;current=false
Tb427.04.2590	Tb427tmp.1H19.1170;current=false
Tb427.04.260	Tb427tmp.5D20.300;current=false
Tb427.04.2600	Tb427tmp.1H19.1210;current=false
Tb427.04.2610	Tb427tmp.1H19.1220;current=false
Tb427.04.2620	Tb427tmp.1H19.1230;current=false
Tb427.04.2630	Tb427tmp.1H19.1240;current=false
Tb427.04.2640	Tb427tmp.1H19.1260;current=false
Tb427.04.2650	Tb427tmp.1H19.1300;current=false
Tb427.04.2660	Tb427tmp.1H19.1340;current=false
Tb427.04.2670	Tb427tmp.1H19.1350;current=false
Tb427.04.2680	Tb427tmp.1H19.1380;current=false
Tb427.04.2690	Tb427tmp.1H19.1410;current=false
Tb427.04.270	Tb427tmp.5D20.310;current=false
Tb427.04.2700	Tb427tmp.1H19.1420;current=false
Tb427.04.2710	Tb427tmp.1H19.1460;current=false
Tb427.04.2720	Tb427tmp.1H19.1490;current=false
Tb427.04.2730	Tb427tmp.2H8.1400;current=false
Tb427.04.2740	Tb427tmp.2H8.1370;current=false
Tb427.04.2750	Tb427tmp.2H8.1330;current=false
Tb427.04.2760	Tb427tmp.2H8.1280;current=false
Tb427.04.2770	Tb427tmp.2H8.1270;current=false
Tb427.04.2780	Tb427tmp.2H8.1260;current=false
Tb427.04.2790	Tb427tmp.2H8.1250;current=false
Tb427.04.280	Tb427tmp.5D20.320;current=false
Tb427.04.2800	Tb427tmp.2H8.1240;current=false
Tb427.04.2810	Tb427tmp.2H8.1230;current=false
Tb427.04.2820	Tb427tmp.2H8.1210;current=false
Tb427.04.2830	Tb427tmp.2H8.1180;current=false
Tb427.04.2840	Tb427tmp.2H8.1170;current=false
Tb427.04.2850	Tb427tmp.2H8.1150;current=false
Tb427.04.2860	Tb427tmp.2H8.1130;current=false
Tb427.04.2870	Tb427tmp.2H8.1120;current=false
Tb427.04.2880	Tb427tmp.2H8.1110;current=false
Tb427.04.2890	Tb427tmp.2H8.1090;current=false
Tb427.04.290	Tb427tmp.5D20.340;current=false
Tb427.04.2900	Tb427tmp.2H8.1060;current=false
Tb427.04.2910	Tb427tmp.2H8.1040;current=false
Tb427.04.2920	Tb427tmp.2H8.1000;current=false
Tb427.04.2930	Tb427tmp.2H8.970;current=false
Tb427.04.2940	Tb427tmp.2H8.950;current=false
Tb427.04.2950	Tb427tmp.2H8.940;current=false
Tb427.04.2960	Tb427tmp.2H8.930;current=false
Tb427.04.2970	Tb427tmp.2H8.910;current=false
Tb427.04.2980	Tb427tmp.2H8.890;current=false
Tb427.04.2990	Tb427tmp.2H8.880;current=false
Tb427.04.300	Tb427tmp.5D20.350;current=false
Tb427.04.3000	Tb427tmp.2H8.870;current=false
Tb427.04.3010	Tb427tmp.2H8.850;current=false
Tb427.04.3020	Tb427tmp.2H8.840;current=false
Tb427.04.3030	Tb427tmp.2H8.820;current=false
Tb427.04.3040	Tb427tmp.2H8.810;current=false
Tb427.04.3050	Tb427tmp.2H8.740;current=false
Tb427.04.3060	Tb427tmp.2H8.730;current=false
Tb427.04.3070	Tb427tmp.2H8.690;current=false
Tb427.04.3080	Tb427tmp.2H8.660;current=false
Tb427.04.3090	Tb427tmp.2H8.650;current=false
Tb427.04.310	Tb427tmp.5D20.370;current=false
Tb427.04.3100	Tb427tmp.2H8.620;current=false
Tb427.04.3110	Tb427tmp.2H8.610;current=false
Tb427.04.3120	Tb427tmp.2H8.600;current=false
Tb427.04.3130	Tb427tmp.2H8.580;current=false
Tb427.04.3140	Tb427tmp.2H8.570;current=false
Tb427.04.3150	Tb427tmp.2H8.560;current=false
Tb427.04.3160	Tb427tmp.2H8.550;current=false
Tb427.04.3170	Tb427tmp.2H8.530;current=false
Tb427.04.3180	Tb427tmp.2H8.500;current=false
Tb427.04.3190	Tb427tmp.2H8.480;current=false
Tb427.04.320	Tb427tmp.5D20.380;current=false
Tb427.04.3280	Tb427tmp.2H8.310;current=false
Tb427.04.3290	Tb427tmp.2H8.300;current=false
Tb427.04.330	Tb427tmp.5D20.390;current=false
Tb427.04.3300	Tb427tmp.2H8.240;current=false
Tb427.04.3310	Tb427tmp.2H8.220;current=false
Tb427.04.3320	Tb427tmp.2H8.180;current=false
Tb427.04.3330	Tb427tmp.2H8.140;current=false
Tb427.04.3340	Tb427tmp.2H8.100;current=false
Tb427.04.3350	Tb427tmp.2H8.70;current=false
Tb427.04.3360	Tb427tmp.2H8.50;current=false
Tb427.04.3370	Tb427tmp.2H8.30;current=false
Tb427.04.3380	Tb427tmp.26G5.60;current=false
Tb427.04.3390	Tb427tmp.26G5.90;current=false
Tb427.04.340	Tb427tmp.5D20.400;current=false
Tb427.04.3400	Tb427tmp.26G5.100;current=false
Tb427.04.3410	Tb427tmp.26G5.130;current=false
Tb427.04.3420	Tb427tmp.26G5.140;current=false
Tb427.04.3430	Tb427tmp.26G5.164;current=false
Tb427.04.3440	Tb427tmp.26G5.180;current=false
Tb427.04.3450	Tb427tmp.26G5.190;current=false
Tb427.04.3460	Tb427tmp.26G5.210;current=false
Tb427.04.3470	Tb427tmp.26G5.220;current=false
Tb427.04.3480	Tb427tmp.26G5.240;current=false
Tb427.04.3490	Tb427tmp.26G5.250;current=false
Tb427.04.350	Tb427tmp.5D20.420;current=false
Tb427.04.3500	Tb427tmp.26G5.270;current=false
Tb427.04.3510	Tb427tmp.26G5.280;current=false
Tb427.04.3520	Tb427tmp.26G5.300;current=false
Tb427.04.3530	Tb427tmp.26G5.310;current=false
Tb427.04.3540	Tb427tmp.26G5.340;current=false
Tb427.04.3550	Tb427tmp.26G5.360;current=false
Tb427.04.3560	Tb427tmp.26G5.380;current=false
Tb427.04.3570	Tb427tmp.26G5.400;current=false
Tb427.04.3580	Tb427tmp.26G5.410;current=false
Tb427.04.3590	Tb427tmp.26G5.430;current=false
Tb427.04.360	Tb427tmp.5D20.430;current=false
Tb427.04.3600	Tb427tmp.26G5.440;current=false
Tb427.04.3610	Tb427tmp.26G5.450;current=false
Tb427.04.3620	Tb427tmp.26G5.500;current=false
Tb427.04.3630	Tb427tmp.26G5.520;current=false
Tb427.04.3640	Tb427tmp.26G5.540;current=false
Tb427.04.3650	Tb427tmp.26G5.550;current=false
Tb427.04.3660	Tb427tmp.26G5.580;current=false
Tb427.04.3670	Tb427tmp.26G5.590;current=false
Tb427.04.3680	Tb427tmp.26G5.600;current=false
Tb427.04.3690	Tb427tmp.26G5.610;current=false
Tb427.04.370	Tb427tmp.5D20.440;current=false
Tb427.04.3700	Tb427tmp.26G5.620;current=false
Tb427.04.3710	Tb427tmp.26G5.630;current=false
Tb427.04.3720	Tb427tmp.26G5.660;current=false
Tb427.04.3730	Tb427tmp.26G5.670;current=false
Tb427.04.3740	Tb427tmp.26G5.680;current=false
Tb427.04.3750	Tb427tmp.30O21.310;current=false
Tb427.04.3760	null
Tb427.04.3770	Tb427tmp.30O21.210;current=false
Tb427.04.3780	Tb427tmp.30O21.190;current=false
Tb427.04.3790	Tb427tmp.30O21.180;current=false
Tb427.04.380	Tb427tmp.5D20.460;current=false
Tb427.04.3800	Tb427tmp.30O21.150;current=false
Tb427.04.3810	Tb427tmp.30O21.140;current=false
Tb427.04.3820	Tb427tmp.30O21.110;current=false
Tb427.04.3830	Tb427tmp.30O21.100;current=false
Tb427.04.3840	Tb427tmp.30O21.90;current=false
Tb427.04.3850	Tb427tmp.30O21.70;current=false
Tb427.04.3860	Tb427tmp.30O21.50;current=false
Tb427.04.3870	Tb427tmp.30O21.30;current=false
Tb427.04.3880	Tb427tmp.1D20.860;current=false
Tb427.04.3890	Tb427tmp.1D20.850;current=false
Tb427.04.390	Tb427tmp.5D20.470;current=false
Tb427.04.3900	Tb427tmp.1D20.840;current=false
Tb427.04.3910	Tb427tmp.1D20.830;current=false
Tb427.04.3920	Tb427tmp.1D20.800;current=false
Tb427.04.3930	Tb427tmp.1D20.780;current=false
Tb427.04.3940	Tb427tmp.1D20.770;current=false
Tb427.04.3950	Tb427tmp.1D20.740;current=false
Tb427.04.3960	Tb427tmp.1D20.730;current=false
Tb427.04.3970	Tb427tmp.1D20.680;current=false
Tb427.04.3980	Tb427tmp.1D20.670;current=false
Tb427.04.3990	Tb427tmp.1D20.650;current=false
Tb427.04.400	Tb427tmp.5D20.490;current=false
Tb427.04.4000	null
Tb427.04.4010	Tb427tmp.1D20.590;current=false
Tb427.04.4020	Tb427tmp.1D20.560;current=false
Tb427.04.4030	Tb427tmp.1D20.550;current=false
Tb427.04.4040	Tb427tmp.1D20.520;current=false
Tb427.04.4050	Tb427tmp.1D20.510;current=false
Tb427.04.4060	Tb427tmp.1D20.490;current=false
Tb427.04.4070	Tb427tmp.1D20.470;current=false
Tb427.04.4080	Tb427tmp.1D20.460;current=false
Tb427.04.4090	Tb427tmp.1D20.450;current=false
Tb427.04.410	Tb427tmp.5D20.500;current=false
Tb427.04.4100	Tb427tmp.1D20.440;current=false
Tb427.04.4110	Tb427tmp.1D20.420;current=false
Tb427.04.4130	null
Tb427.04.4140	null
Tb427.04.4150	null
Tb427.04.4160	null
Tb427.04.4170	Tb427tmp.1D20.360;current=false
Tb427.04.4180	Tb427tmp.1D20.350;current=false
Tb427.04.4190	Tb427tmp.1D20.340;current=false
Tb427.04.420	Tb427tmp.5D20.520;current=false
Tb427.04.4200	Tb427tmp.1D20.330;current=false
Tb427.04.4210	Tb427tmp.1D20.320;current=false
Tb427.04.4220	Tb427tmp.1D20.300;current=false
Tb427.04.4230	Tb427tmp.1D20.270;current=false
Tb427.04.4240	Tb427tmp.1D20.250;current=false
Tb427.04.4250	Tb427tmp.1D20.230;current=false
Tb427.04.4260	Tb427tmp.1D20.220;current=false
Tb427.04.4270	Tb427tmp.1D20.200;current=false
Tb427.04.4280	Tb427tmp.1D20.190;current=false
Tb427.04.4290	Tb427tmp.1D20.180;current=false
Tb427.04.430	Tb427tmp.5D20.530;current=false, embl.122;current=false
Tb427.04.4300	Tb427tmp.1D20.170;current=false
Tb427.04.4310	Tb427tmp.1D20.150;current=false
Tb427.04.4320	Tb427tmp.1D20.140;current=false
Tb427.04.4330	Tb427tmp.1D20.130;current=false
Tb427.04.4340	Tb427tmp.1D20.120;current=false
Tb427.04.4350	Tb427tmp.1D20.110;current=false
Tb427.04.4360	Tb427tmp.1D20.80;current=false
Tb427.04.4370	Tb427tmp.1D20.50;current=false
Tb427.04.4380	null
Tb427.04.4390	Tb427tmp.1D20.20;current=false
Tb427.04.440	Tb427tmp.5D20.550;current=false
Tb427.04.4400	Tb427tmp.1D20.10;current=false
Tb427.04.4410	Tb427tmp.3I12.1110;current=false
Tb427.04.4430	Tb427tmp.3I12.1090;current=false
Tb427.04.4440	Tb427tmp.3I12.1080;current=false
Tb427.04.4450	Tb427tmp.3I12.1060;current=false
Tb427.04.4460	Tb427tmp.3I12.1050;current=false
Tb427.04.4470	Tb427tmp.3I12.1040;current=false
Tb427.04.4480	Tb427tmp.3I12.1000;current=false
Tb427.04.4490	Tb427tmp.3I12.980;current=false
Tb427.04.450	Tb427tmp.5D20.570;current=false
Tb427.04.4500	Tb427tmp.3I12.950;current=false
Tb427.04.4510	Tb427tmp.3I12.880;current=false
Tb427.04.4520	Tb427tmp.3I12.700;current=false
Tb427.04.4530	Tb427tmp.3I12.660;current=false
Tb427.04.4540	Tb427tmp.3I12.630;current=false
Tb427.04.4550	Tb427tmp.3I12.600;current=false
Tb427.04.4560	Tb427tmp.3I12.580;current=false
Tb427.04.4570	Tb427tmp.3I12.560;current=false
Tb427.04.4580	Tb427tmp.3I12.520;current=false
Tb427.04.4590	Tb427tmp.3I12.450;current=false
Tb427.04.460	Tb427tmp.5D20.580;current=false
Tb427.04.4600	Tb427tmp.3I12.430;current=false
Tb427.04.4610	Tb427tmp.3I12.420;current=false
Tb427.04.4620	Tb427tmp.3I12.400;current=false
Tb427.04.4630	Tb427tmp.3I12.380;current=false
Tb427.04.4640	Tb427tmp.3I12.370;current=false
Tb427.04.4650	Tb427tmp.3I12.360;current=false
Tb427.04.4660	Tb427tmp.3I12.350;current=false
Tb427.04.4670	Tb427tmp.3I12.260;current=false
Tb427.04.4680	Tb427tmp.3I12.250;current=false
Tb427.04.4690	Tb427tmp.3I12.240;current=false
Tb427.04.470	Tb427tmp.5D20.620;current=false
Tb427.04.4700	Tb427tmp.3I12.230;current=false
Tb427.04.4710	Tb427tmp.3I12.220;current=false
Tb427.04.4720	Tb427tmp.3I12.210;current=false
Tb427.04.4730	Tb427tmp.3I12.190;current=false
Tb427.04.4740	Tb427tmp.3I12.170;current=false
Tb427.04.4750	Tb427tmp.3I12.160;current=false
Tb427.04.4760	Tb427tmp.3I12.140;current=false
Tb427.04.4770	Tb427tmp.3I12.120;current=false
Tb427.04.4780	Tb427tmp.3I12.110;current=false
Tb427.04.4790	Tb427tmp.3I12.90;current=false
Tb427.04.480	Tb427tmp.5D20.630;current=false
Tb427.04.4800	Tb427tmp.3I12.80;current=false
Tb427.04.4810	Tb427tmp.3I12.60;current=false
Tb427.04.4820	Tb427tmp.3I12.30;current=false
Tb427.04.4830	Tb427tmp.3I12.20;current=false
Tb427.04.4840	Tb427tmp.3M17.30;current=false
Tb427.04.4850	Tb427tmp.3M17.40;current=false
Tb427.04.4860	Tb427tmp.3M17.50;current=false
Tb427.04.4870	Tb427tmp.3M17.60;current=false
Tb427.04.4880	Tb427tmp.3M17.90;current=false
Tb427.04.4890	Tb427tmp.3M17.120;current=false
Tb427.04.490	Tb427tmp.5D20.640;current=false
Tb427.04.4900	Tb427tmp.3M17.140;current=false
Tb427.04.4910	Tb427tmp.3M17.150;current=false
Tb427.04.4920	Tb427tmp.3M17.170;current=false
Tb427.04.4930	null
Tb427.04.4940	Tb427tmp.3M17.250;current=false
Tb427.04.4950	null
Tb427.04.4960	Tb427tmp.3M17.290;current=false
Tb427.04.4970	null
Tb427.04.4980	Tb427tmp.3M17.330;current=false
Tb427.04.4990	null
Tb427.04.500	Tb427tmp.5D20.650;current=false
Tb427.04.5000	null
Tb427.04.5010	null
Tb427.04.5020	null
Tb427.04.5030	null
Tb427.04.5040	Tb427tmp.3M17.450;current=false
Tb427.04.5050	null
Tb427.04.5060	Tb427tmp.3M17.490;current=false
Tb427.04.5070	Tb427tmp.3M17.510;current=false
Tb427.04.5080	Tb427tmp.3M17.530;current=false
Tb427.04.5090	Tb427tmp.3M17.570;current=false
Tb427.04.510	Tb427tmp.5D20.660;current=false
Tb427.04.5100	Tb427tmp.3M17.590;current=false
Tb427.04.5110	Tb427tmp.3M17.600;current=false
Tb427.04.5120	Tb427tmp.3M17.610;current=false
Tb427.04.5130	Tb427tmp.3M17.620;current=false
Tb427.04.5140	Tb427tmp.3M17.650;current=false
Tb427.04.5150	Tb427tmp.3M17.660;current=false
Tb427.04.5160	Tb427tmp.3M17.690;current=false
Tb427.04.5170	Tb427tmp.3M17.700;current=false
Tb427.04.5180	Tb427tmp.3M17.710;current=false
Tb427.04.5190	Tb427tmp.3M17.720;current=false
Tb427.04.520	Tb427tmp.5D20.670;current=false
Tb427.04.5200	Tb427tmp.3M17.740;current=false
Tb427.04.5210	Tb427tmp.3M17.760;current=false
Tb427.04.5220	Tb427tmp.3M17.770;current=false
Tb427.04.5230	Tb427tmp.3M17.780;current=false
Tb427.04.5240	Tb427tmp.3M17.800;current=false
Tb427.04.5250	Tb427tmp.3M17.810;current=false
Tb427.04.5260	Tb427tmp.3M17.820;current=false
Tb427.04.5270	Tb427tmp.3M17.830;current=false
Tb427.04.5280	Tb427tmp.3M17.840;current=false
Tb427.04.5290	Tb427tmp.3M17.850;current=false
Tb427.04.530	Tb427tmp.5D20.690;current=false
Tb427.04.5300	Tb427tmp.24M18.30;current=false
Tb427.04.5310	Tb427tmp.24M18.60;current=false
Tb427.04.5320	Tb427tmp.24M18.80;current=false
Tb427.04.5330	Tb427tmp.24M18.100;current=false
Tb427.04.5340	Tb427tmp.24M18.120;current=false
Tb427.04.5350	null
Tb427.04.5370	null
Tb427.04.5380	null
Tb427.04.5390	null
Tb427.04.540	Tb427tmp.5D20.700;current=false
Tb427.04.5440	null
Tb427.04.550	Tb427tmp.5D20.710;current=false
Tb427.04.5530	Tb427tmp.24M18.570;current=false
Tb427.04.5560	null
Tb427.04.5580	Tb427tmp.24M18.680;current=false
Tb427.04.560	Tb427tmp.5D20.720;current=false
Tb427.04.570	Tb427tmp.5E12.1190;current=false
Tb427.04.5700	Tb427tmp.24M18.960;current=false
Tb427.04.5790	Tb427tmp.24M18.1120;current=false
Tb427.04.580	Tb427tmp.5E12.1180;current=false
Tb427.04.590	Tb427tmp.5E12.1170;current=false
Tb427.04.600	Tb427tmp.5E12.1160;current=false
Tb427.04.610	Tb427tmp.5E12.1140;current=false
Tb427.04.620	Tb427tmp.5E12.1130;current=false
Tb427.04.630	Tb427tmp.5E12.1110;current=false
Tb427.04.640	Tb427tmp.5E12.1100;current=false
Tb427.04.650	Tb427tmp.5E12.1090;current=false
Tb427.04.660	Tb427tmp.5E12.1080;current=false
Tb427.04.670	Tb427tmp.5E12.1070;current=false
Tb427.04.680	Tb427tmp.5E12.1060;current=false
Tb427.04.690	Tb427tmp.5E12.1040;current=false
Tb427.04.700	Tb427tmp.5E12.1030;current=false
Tb427.04.710	Tb427tmp.5E12.980;current=false
Tb427.04.720	Tb427tmp.5E12.970;current=false
Tb427.04.730	Tb427tmp.5E12.960;current=false
Tb427.04.740	Tb427tmp.5E12.950;current=false
Tb427.04.750	Tb427tmp.5E12.940;current=false
Tb427.04.760	Tb427tmp.5E12.910;current=false
Tb427.04.770	Tb427tmp.5E12.890;current=false
Tb427.04.780	Tb427tmp.5E12.870;current=false
Tb427.04.790	Tb427tmp.5E12.850;current=false
Tb427.04.800	Tb427tmp.5E12.820;current=false
Tb427.04.810	Tb427tmp.5E12.800;current=false
Tb427.04.820	Tb427tmp.5E12.790;current=false
Tb427.04.830	Tb427tmp.5E12.760;current=false
Tb427.04.840	Tb427tmp.5E12.750;current=false
Tb427.04.850	Tb427tmp.5E12.740;current=false
Tb427.04.860	Tb427tmp.5E12.720;current=false
Tb427.04.870	Tb427tmp.5E12.710;current=false
Tb427.04.880	Tb427tmp.5E12.700;current=false
Tb427.04.890	Tb427tmp.5E12.680;current=false
Tb427.04.900	Tb427tmp.5E12.670;current=false
Tb427.04.910	Tb427tmp.5E12.660;current=false
Tb427.04.920	Tb427tmp.5E12.650;current=false
Tb427.04.930	Tb427tmp.5E12.640;current=false
Tb427.04.940	Tb427tmp.5E12.630;current=false
Tb427.04.950	Tb427tmp.5E12.610;current=false
Tb427.04.960	Tb427tmp.5E12.600;current=false
Tb427.04.970	Tb427tmp.5E12.590;current=false
Tb427.04.980	Tb427tmp.5E12.570;current=false
Tb427.04.990	Tb427tmp.5E12.550;current=false
Tb427.05.1000	Tb427tmp.28F8.340;current=false
Tb427.05.1010	Tb427tmp.28F8.310;current=false
Tb427.05.1020	Tb427tmp.28F8.290;current=false
Tb427.05.1030	Tb427tmp.28F8.280;current=false
Tb427.05.1040	Tb427tmp.28F8.270;current=false
Tb427.05.1050	Tb427tmp.28F8.260;current=false
Tb427.05.1060	Tb427tmp.28F8.230;current=false
Tb427.05.1070	Tb427tmp.28F8.190;current=false
Tb427.05.1080	Tb427tmp.28F8.160;current=false
Tb427.05.1090	Tb427tmp.28F8.150;current=false
Tb427.05.1100	Tb427tmp.28F8.110;current=false
Tb427.05.1120	Tb427tmp.28F8.60;current=false
Tb427.05.1130	Tb427tmp.28F8.50;current=false
Tb427.05.1140	Tb427tmp.28F8.30;current=false
Tb427.05.1150	Tb427tmp.30H13.60;current=false
Tb427.05.1160	Tb427tmp.30H13.70;current=false
Tb427.05.1170	Tb427tmp.30H13.110;current=false
Tb427.05.1180	Tb427tmp.30H13.120;current=false
Tb427.05.120	Tb427tmp.25N21.370;current=false
Tb427.05.1200	Tb427tmp.30H13.130;current=false
Tb427.05.1210	Tb427tmp.30H13.140;current=false
Tb427.05.1230	Tb427tmp.30H13.190;current=false
Tb427.05.1240	Tb427tmp.30H13.210;current=false
Tb427.05.1250	Tb427tmp.30H13.220;current=false
Tb427.05.1260	Tb427tmp.30H13.230;current=false
Tb427.05.1270	Tb427tmp.30H13.270;current=false
Tb427.05.1280	Tb427tmp.30H13.280;current=false
Tb427.05.1290	Tb427tmp.30H13.300;current=false
Tb427.05.130	Tb427tmp.25N21.360;current=false
Tb427.05.1300	Tb427tmp.30H13.310;current=false
Tb427.05.1310	Tb427tmp.30H13.320;current=false
Tb427.05.1320	Tb427tmp.30H13.330;current=false
Tb427.05.1330	Tb427tmp.30H13.350;current=false
Tb427.05.1340	Tb427tmp.30H13.360;current=false
Tb427.05.1350	Tb427tmp.30H13.380;current=false
Tb427.05.1360	Tb427tmp.30H13.400;current=false
Tb427.05.1370	Tb427tmp.30H13.440;current=false
Tb427.05.1380	Tb427tmp.30H13.470;current=false
Tb427.05.1390	Tb427tmp.30H13.490;current=false
Tb427.05.140	Tb427tmp.25N21.340;current=false
Tb427.05.1400	Tb427tmp.30H13.500;current=false
Tb427.05.1410	Tb427tmp.30H13.510;current=false
Tb427.05.1420	Tb427tmp.30H13.520;current=false
Tb427.05.1430	Tb427tmp.30H13.530;current=false
Tb427.05.1440	Tb427tmp.30H13.540;current=false
Tb427.05.1450	Tb427tmp.30H13.570;current=false
Tb427.05.1460	Tb427tmp.30H13.580;current=false
Tb427.05.1470	Tb427tmp.30H13.600;current=false
Tb427.05.1480	Tb427tmp.30H13.630;current=false
Tb427.05.1490	Tb427tmp.30H13.650;current=false
Tb427.05.150	Tb427tmp.25N21.270;current=false
Tb427.05.1500	Tb427tmp.30H13.660;current=false
Tb427.05.1510	Tb427tmp.30H13.670;current=false
Tb427.05.1520	Tb427tmp.30H13.690;current=false
Tb427.05.1530	Tb427tmp.30H13.700;current=false
Tb427.05.1540	Tb427tmp.30H13.710;current=false
Tb427.05.1550	Tb427tmp.30H13.730;current=false
Tb427.05.1560	Tb427tmp.30H13.750;current=false
Tb427.05.1570	Tb427tmp.30H13.800;current=false
Tb427.05.1580	Tb427tmp.30H13.810;current=false
Tb427.05.1590	Tb427tmp.30H13.850;current=false
Tb427.05.1600	Tb427tmp.30H13.870;current=false
Tb427.05.1610	Tb427tmp.30H13.890;current=false
Tb427.05.1620	Tb427tmp.30H13.900;current=false
Tb427.05.1630	Tb427tmp.30H13.920;current=false
Tb427.05.1640	Tb427tmp.30H13.940;current=false
Tb427.05.1650	Tb427tmp.30H13.950;current=false
Tb427.05.1660	Tb427tmp.30H13.1000;current=false
Tb427.05.1670	Tb427tmp.30H13.1020;current=false
Tb427.05.1680	Tb427tmp.30H13.1040;current=false
Tb427.05.1690	Tb427tmp.1P6.910;current=false
Tb427.05.170	Tb427tmp.25N21.240;current=false
Tb427.05.1700	Tb427tmp.1P6.900;current=false
Tb427.05.1710	Tb427tmp.1P6.870;current=false
Tb427.05.1720	Tb427tmp.1P6.850;current=false
Tb427.05.1730	Tb427tmp.1P6.830;current=false
Tb427.05.1740	Tb427tmp.1P6.820;current=false
Tb427.05.1750	Tb427tmp.1P6.800;current=false
Tb427.05.1760	Tb427tmp.1P6.790;current=false
Tb427.05.1770	Tb427tmp.1P6.780;current=false
Tb427.05.1780	Tb427tmp.1P6.770;current=false
Tb427.05.1790	Tb427tmp.1P6.750;current=false
Tb427.05.1800	Tb427tmp.1P6.740;current=false
Tb427.05.1810	Tb427tmp.1P6.730;current=false
Tb427.05.1820	Tb427tmp.1P6.710;current=false
Tb427.05.1830	Tb427tmp.1P6.700;current=false
Tb427.05.1840	Tb427tmp.1P6.670;current=false
Tb427.05.1850	Tb427tmp.1P6.650;current=false
Tb427.05.1860	Tb427tmp.1P6.640;current=false
Tb427.05.1870	Tb427tmp.1P6.630;current=false
Tb427.05.1880	Tb427tmp.1P6.610;current=false
Tb427.05.1890	Tb427tmp.1P6.600;current=false
Tb427.05.1900	Tb427tmp.1P6.560;current=false
Tb427.05.1910	Tb427tmp.1P6.540;current=false
Tb427.05.1920	Tb427tmp.1P6.530;current=false
Tb427.05.1930	Tb427tmp.1P6.520;current=false
Tb427.05.1940	Tb427tmp.1P6.510;current=false
Tb427.05.1950	Tb427tmp.1P6.490;current=false
Tb427.05.1960	Tb427tmp.1P6.450;current=false
Tb427.05.1970	Tb427tmp.1P6.430;current=false
Tb427.05.1980	Tb427tmp.1P6.390;current=false
Tb427.05.1990	Tb427tmp.1P6.340;current=false
Tb427.05.2020	Tb427tmp.1P6.200;current=false
Tb427.05.2030	Tb427tmp.1P6.190;current=false
Tb427.05.2040	Tb427tmp.1P6.170;current=false
Tb427.05.2050	Tb427tmp.1P6.160;current=false
Tb427.05.2060	Tb427tmp.1P6.150;current=false
Tb427.05.2070	Tb427tmp.1P6.140;current=false
Tb427.05.2080	Tb427tmp.1P6.110;current=false
Tb427.05.2090	Tb427tmp.1P6.90;current=false
Tb427.05.2100	Tb427tmp.1P6.80;current=false
Tb427.05.2110	Tb427tmp.1P6.70;current=false
Tb427.05.2120	Tb427tmp.1P6.40;current=false
Tb427.05.2130	Tb427tmp.1P6.20;current=false
Tb427.05.2140	Tb427tmp.3C6.50;current=false
Tb427.05.2150	Tb427tmp.3C6.60;current=false
Tb427.05.2160	Tb427tmp.3C6.120;current=false
Tb427.05.2170	Tb427tmp.3C6.130;current=false
Tb427.05.2190	Tb427tmp.3C6.150;current=false
Tb427.05.2200	Tb427tmp.3C6.170;current=false
Tb427.05.2210	Tb427tmp.3C6.180;current=false
Tb427.05.2220	Tb427tmp.3C6.190;current=false
Tb427.05.2230	Tb427tmp.3C6.210;current=false
Tb427.05.2240	Tb427tmp.3C6.220;current=false
Tb427.05.2250	Tb427tmp.3C6.230;current=false
Tb427.05.2260	Tb427tmp.3C6.250;current=false
Tb427.05.2270	Tb427tmp.3C6.260;current=false
Tb427.05.2280	Tb427tmp.3C6.270;current=false
Tb427.05.2290	Tb427tmp.3C6.290;current=false
Tb427.05.2300	Tb427tmp.3C6.300;current=false
Tb427.05.2310	Tb427tmp.3C6.320;current=false
Tb427.05.2320	Tb427tmp.3C6.330;current=false
Tb427.05.2330	Tb427tmp.3C6.370;current=false
Tb427.05.2340	Tb427tmp.3C6.380;current=false
Tb427.05.2350	Tb427tmp.3C6.390;current=false
Tb427.05.2360	Tb427tmp.3C6.420;current=false
Tb427.05.2370	Tb427tmp.3C6.460;current=false
Tb427.05.2380	Tb427tmp.3C6.470;current=false
Tb427.05.2390	Tb427tmp.3C6.480;current=false
Tb427.05.2400	Tb427tmp.3C6.500;current=false
Tb427.05.2410	Tb427tmp.3C6.520;current=false
Tb427.05.2420	Tb427tmp.3C6.540;current=false
Tb427.05.2430	Tb427tmp.3C6.550;current=false
Tb427.05.2440	Tb427tmp.3C6.560;current=false
Tb427.05.2460	Tb427tmp.3C6.580;current=false
Tb427.05.2470	Tb427tmp.3C6.590;current=false
Tb427.05.2480	null
Tb427.05.2500	Tb427tmp.3C6.690;current=false
Tb427.05.2510	Tb427tmp.3C6.710;current=false
Tb427.05.2520	Tb427tmp.3C6.720;current=false
Tb427.05.2530	Tb427tmp.3C6.740;current=false
Tb427.05.2540	Tb427tmp.3C6.750;current=false
Tb427.05.2550	Tb427tmp.3C6.760;current=false
Tb427.05.2560	Tb427tmp.3C6.770;current=false
Tb427.05.2570	Tb427tmp.26K5.1010;current=false
Tb427.05.2580	Tb427tmp.26K5.1000;current=false
Tb427.05.2590	Tb427tmp.26K5.980;current=false
Tb427.05.2600	Tb427tmp.26K5.970;current=false
Tb427.05.2610	Tb427tmp.26K5.950;current=false
Tb427.05.2620	Tb427tmp.26K5.910;current=false
Tb427.05.2630	Tb427tmp.26K5.800;current=false
Tb427.05.2640	Tb427tmp.26K5.780;current=false
Tb427.05.2650	Tb427tmp.26K5.770;current=false
Tb427.05.2660	Tb427tmp.26K5.760;current=false
Tb427.05.2670	Tb427tmp.26K5.750;current=false
Tb427.05.2680	Tb427tmp.26K5.730;current=false
Tb427.05.2690	Tb427tmp.26K5.720;current=false
Tb427.05.2700	Tb427tmp.26K5.710;current=false
Tb427.05.2710	Tb427tmp.26K5.700;current=false
Tb427.05.2720	Tb427tmp.26K5.690;current=false
Tb427.05.2730	Tb427tmp.26K5.670;current=false
Tb427.05.2740	Tb427tmp.26K5.650;current=false
Tb427.05.2750	Tb427tmp.26K5.620;current=false
Tb427.05.2760	Tb427tmp.26K5.610;current=false
Tb427.05.2770	Tb427tmp.26K5.540;current=false
Tb427.05.2780	Tb427tmp.26K5.520;current=false
Tb427.05.2790	Tb427tmp.26K5.490;current=false
Tb427.05.2800	Tb427tmp.26K5.480;current=false
Tb427.05.2810	Tb427tmp.26K5.450;current=false
Tb427.05.2820	Tb427tmp.26K5.430;current=false
Tb427.05.2830	Tb427tmp.26K5.420;current=false
[truncated: 15,375 more rows]
