# Supplementary material for: A toolkit enabling efficient, scalable and reproducible gene tagging in trypanosomatids
Source: Open Biol. 2015 Jan 7;5(1):140197. doi: 10.1098/rsob.140197 (PMC4313374; doi:10.1098/rsob.140197)
Supplement: Supplementary data [file rsob140197supp1.zip › Supplementary data/tagit1.0/data files/Clash_warnings.txt]

# TAGIT CLASH WARNINGS FILE  (needs tagit version 1.0 or later)
# These warnings appear on requested accession numbers 
# AND on accession numbers reported as (near-)clashes
# with requested ones.

# This file can be made/edited on Windows, Mac, or Unix machines.
# It should be placed in the 'data files' folder.
  
# Format: accession_number,terminus,warning text
# Terminus can be N, C, or B for 'both'.
# Blank lines and lines beginning with # are ignored.
# Example:
# Tb927.9.3590,B,WWW
# We expect this file to be most useful for warning about genes 
# that have already been tagged in your lab, thus avoiding you 
# retagging it by accident
