# Supplementary material for: A toolkit enabling efficient, scalable and reproducible gene tagging in trypanosomatids
Source: Open Biol. 2015 Jan 7;5(1):140197. doi: 10.1098/rsob.140197 (PMC4313374; doi:10.1098/rsob.140197)
Supplement: Supplementary data [file rsob140197supp1.zip › Supplementary data/tagit1.0/data files/PCR_templates]

#PCR TEMPLATE FILE
#Format of each line is:
# template id,full template name,N forward sequence,N reverse sequence,C forward sequence,C reverse sequence
# Note: template ids and full template names can't contain commas.
# Template ids can't begin with #.
# Template ids for use in requests entered via the command line can't contain spaces.
# Template ids involving N C or B can be used via the command line only if followed by a comma: eg myPCRt,BTb09.211.0200

# Lines in this file beginning with # are comments.

1,pPOTv1 Ty::YFP::Ty,gtataatgcagacctgctgc,cttgtacagctcgtccatgc,actagtgtgagcaagg,ccaatttgagagacctgtgc
2,pPOTv2 Ty::YFP::Ty,gtataatgcagacctgctgc,cttgtacagctcgtccatgc,actagtgtgagcaagg,ccaatttgagagacctgtgc
mcherry,pPOTv2 Ty::mCherry::Ty,gtataatgcagacctgctgc,gagaaccacctcccctg,gcaactagcggcatggttag,ccaatttgagagacctgtgc
halo,pPOTv2 Ty::halo::Ty,gtataatgcagacctgctgc,accagaaatttcaagtgtcg,accagaaatttcaagtgtcg,ccaatttgagagacctgtgc
apex,pPOTv2 Ty::halo::Ty,gtataatgcagacctgctgc,ggtagtggtaagagttacc,ggtagtggtaagagttacc,ccaatttgagagacctgtgc
3, pPOTv3, gtataatgcagacctgctgc, actacccgatcctgatcc, ggttctggtagtggttcc, ccaatttgagagacctgtgc
4, pPOTv4, gtataatgcagacctgctgc, actacccgatcctgatcc, ggttctggtagtggttcc, ccaatttgagagacctgtgc
