# Supplementary material for: A toolkit enabling efficient, scalable and reproducible gene tagging in trypanosomatids
Source: Open Biol. 2015 Jan 7;5(1):140197. doi: 10.1098/rsob.140197 (PMC4313374; doi:10.1098/rsob.140197)
Supplement: Supplementary data [file rsob140197supp1.zip › Supplementary data/tagit1.0/data files/Trypanosome]

>Tb04.24M18.150  | Trypanosoma brucei TREU927 | hypothetical protein, conserved | CDS  | length=489
ATGTGGCATGCTGATAATGCCATTACATGGAGGCTCATTAGAAAAGCCCGGAGGGAAATT
CAAGATCTCCACTCTATAGCACTACATCCAGCTATCCAAGAGGTGCTAGGGAGCAGTACC
AGCAAGTCCTCCCGCGTCTTGATCGTTCCAGCCACCACACCAGCAATAAAAGACTCTGCC
CGCGATGTAAAAGTGAGCGTGTTGGGCGATGGCCTGCTCCCTGTTGATCCATTTGAGTGG
CGGGGTGATCGGGCGCGATGTGGTGTGGAGGAGGCGTCGGCGCTCTGCCGGGCCTTTTAC
GGGAAGAAGTACCACCGCGGTAACGTTCCTCGCCTCTTGAGAGAGGTGGAACAGGACGCG
CTAGCGAAGCGGGCGGCCATACTCGCGAGAGATCTAAGGGATGCTGAGCATTTTTTGGCT
GTTCTTCCAATTATCGATGGGGAAGACCATGCGCATACAGAGAGCGCGTTCTCTCAATTG
CCTAAGTAA
>Tb04.3I12.100  | Trypanosoma brucei TREU927 | hypothetical protein | CDS  | length=456
ATGCTTGCGAATCCATCTTCCTGCGAGCGCATCGGCGGATTTGTGTCTGCGCGTCTTTGT
GGAAGGTTGTTTGTTTTTTGTTTATGTTTGAAGTCGAGTTTGCAAATAAGCAAGAGAAGG
GGATTTCTTTCTTCTTTTTTTTTTTTTGCGCCGCGCGGAGCGTTCCCTCCCCTCTTCCTC
CTCCAAAAAAAGAATGAAAAGAAGGAAGGAAGGGTTGTGCCGTACGGCTGTACCAATTGG
AGGCGCGGAAGCAATGAGAAGAAAATTCCACGCTCGTTTCCCCTCCTCCTCCTTCTCTTC
CTCCAATTTTTCCTTTTTCTTGCGCATGAAACACGTTTTCCTTTTGTTACTGTTGTATTG
CTGCTCGTTCTTTTCTGTCTTTGTTCCTATTTTCGTCTGTTTTTCCCCCCTCCCCTTCTC
TCTTTTTTTTTTCTTTTACGTTTTGAGTCCTTTTAA
>Tb05.30F7.410  | Trypanosoma brucei TREU927 | hypothetical protein | CDS  | length=510
ATGCGGGAAAATGCAACTGCAGAAATATGCGAGAAGAGGCTCACAAAGATGTCAGAGGCT
CTGAAGACAGGATTTCCAGGAGTGACGAACTGCCACCCCAAACCATTTACCATGGGGGAG
CTGAAGTTGGCGCTGGATGAATTTACGCACAGGGACCGTGGTTGCAGAAGCATAGCAGGG
GAAAGGAAGCAATGCCCAGTGGGGATGCGCAATCACCGTATAAAACGTGTCAAAAATACC
GAAACAGTGGAAGAAGGACGTTACAATACCAACCTTGCAGCCGAGCGATCCTGCAACACA
GGTGGCATCACCCCGCCTGGCGATCCTTATGGACGCCCTCGGAAAGTAAGTGGAAAGAGC
TGCTATCAGAAGGTTGAAAGTTCGCCCGGGAAACTTACTGCAGCCACAGAAACCAGGGCC
CAGGCACCACTCCCCAGCGGCATCTATCTAGTGCGGGAAACCGCGGTAACAAAAAGGAAA
GGAAGTACCGTAGGCATTTGTGTATTATGA
>Tb05.5K5.10  | Trypanosoma brucei TREU927 | hypothetical protein, conserved,BAC from homologous region on chr5 | CDS  | length=72
ATGTACCGAAAAAATGTATGTGTGGTAATATTCAACGAAGATCTTAACTTTCTCGCCTGC
CAGCGAATTCCG
>Tb05.5K5.100  | Trypanosoma brucei TREU927 | hypothetical protein, conserved,BAC from homologous region on chr5 | CDS  | length=510
ATGTCAATGAGCAACGGAAGTAGTGGCAGTTTTATTGACCACGGCCCGAAGGCTGATTAC
CGTGATGGCTCGCGGCCACAGTGGATTGTGGATAAGACAGTTTCAAAGAGGGATTTCAAT
GCCGAGGGGGCGAGGGACCACAGCAGCGGTAACAGTCTTCGTAGCAGTACTGGCAGCGAA
ATGTCGGATGTTAGCCCGATGCGGGGAAAATTATCGGTGGATGTGGAGGGTGTTGTGTCT
GCCTTGTGCCGAGAGAGGAAGAAAACAAAGCGTTTGCTACGGGATAAGCGGCGGTTGGAA
GGTGAGGTTATCGGTCTAAAAAGGGAGAACACATCTTTGTTGGAATGTAACCGTCTGCTT
GCAGAGCATAACAGCAGTTTGGCTGCATCTGTTACGACTCTTGTGATGAAGCACGACCAG
ACACAGTTTGCCGTGACGAGTTTGGCCTCGCAAACACAGGAGATTGGTGTGACTGTCAAA
ATGCTGTATGAAAAAACTGCTGTAAAGTGA
>Tb05.5K5.110  | Trypanosoma brucei TREU927 | major vault protein, putative,BAC from homologous region on chr5 | CDS  | length=2517
ATGAGTGATATCATACGAATTAAACGTCATTTTTACGTTCATTTGCTGAACAACAACACA
AATGTCACTAAATGTATGCTGGGGCCGCAGGTGTACACACGTAAGGAGCACGAGCGATGT
CTTTTCGAACCGCGGCAATGTGTCGTGGTGCCTCCAGGCCACTATTGTGTTGTGCAGAAC
CCGTGCGTGCGTGGCGAAGACAACATCCCAAAGGTCGGGGAAAGTGAGGAGGTGCAGTTA
CGCATGGGCGAGAAAGAAATACGATTTGAACAACCTCCGTTCCCTCTATTGCCTGGGGAA
GAGCTTTTAACCGTTGATGGGGAATGGCTCTTCAAGTTAAAGGTGATTCCCTCCAACAAA
GGTTACCATGTTCGTTGTACGCGTGATTTCGTCGATAGTACACGGGGGTCAGTGCGGGCG
GGTGAACAATGGATTGTGGAGGGCCCGCAGACATTTATTCCCCGCGTGGAAGTGGAGGAG
CTTGGGGAGGTTGAGGCACTTACTGTGGAATCAAACACTGCCATTAAGCTCCGGGCGCGG
CTCAACTTTACTGACCGACAAGGCGTTGCGCGTGTGGCTGGGGAAGAGTGGCTGCACCGA
ACCAGTGGTGCTTATCTTCCTGCATACGAGGAGGAATTTGTGAGTTACGTTAGGGGTGCT
GTTTTGACTGAGAAGGAGGCGATCCACCTAAGGGCTCTACGCAACTTTACTGATGTGTAC
GGTAAAGCACGTAAAGCAGGAGAGCAGTGGATGATTACGCATAAAATGTCCTCTACGCAC
ATCCCTGATGTAAACGAGGTAATCACCGCCACCGTGAATGCCATTATATTAAGCAAGAAC
CAGTACTGTATCGTTAAGGACCCTGTTGGAGATGAAGGCATCAACCAGTTCGGTAAAAGA
GAAGTCCGCAAAGGGGAGTGCAGCTTTTTCCTGAGGCCCGGTGAGAGTCTGGTGGGTGAG
GTTCAGTCAATGAACGCTATCGGGAAGAATGAGGCACTACTTTTGCAGGCTTTGGAAAAG
TTTGAGGATTGTGGCGGCACTGTTCGCATGCCGGGTGAGAAATGGCTGCTCCGCGGTGCC
ACTGAGTATATTCCTAGAGTGGATGTTTGCGTGCTGGAGCGACGAGGTGTGATTGCACTG
GACAAAAATGAAGGCATTTATGTCATGAACACCACTACGGGTGAAGTCCGCACTGTTATC
GGAGAGCCTTACATGCTCAAGGAGCACGAGGTGCTATGGGAGAAGGATCTTTCTCCTGAT
GTGGAAGAACTTCTTGCATGCCCTACGGGGTGCTGCCGCTGCAGTGAGCGGGATCCTAAC
TTTACCAGTTCGCGTGTGAAACATCGTATCATTCGCTTCAACGTTCAACACAACGCGGCG
GTACAGATTTATGATTACAAGCAAAAGAAACCTCGCGTAGTGCTCGGTCCGAACCTTGTT
ATGCTATCCCCCGATGAGGAGTTTACTGTATTGTCACTCAGTGGGGGAAAACCAAAAGCA
CTAAATTCGCTTCTCGCTCTACAGCTCTTTTTGGGTCCTCGTTTCTCCAGTGACACGATT
GTTGTGGAAACCTCTGACCATGCACGTTTGCAACTTAGTCTTTCGTATAACTGGCATTTT
GATGTGAATCGAGAGAATCCTGATGCCAAGATATTTTCCGTGCCTGATTTTGTTGGGGAT
TGCTGCAAAACTATCGCGTCTCGCGTTCGTGGGGCTGTTGCTGCGGAGGACTTTGACTCT
TTCCATCGTAATTCTGCGAAGATAATTCGTGAGGCTGTGTTTGGTCGCGATGGCAATGGC
CATGTGAGGAACTCACTTCGCTTCTCTGCCAACAACCTCGTCGTAACGAACATTGACATT
CAATCAGTGGAACCCACTGATGCGAAGACGCGGGACAGTCTACAGAAATCTGTGCAGCTG
GCCATAGAAATAACGACCAAATCCCAGGAGGCTGCGGCACGGCACGGGAAGGAGCGGAAG
GACCAGGAGGCTCGGGGAAGGCTTGAGCGACAGAAACTCGTCGATAAAATTGAAGTGGAG
CGGACCAAAACACAGTGGCTTGAACTGCAGGCGCAGAGTGAGGTTGTTCAGGCGAGTGGG
CAGGCAGTAGCGGAGGCGAAGGCGAAGGCGGAGTCACTTCTCATTGAGGCGGACACAGAG
CTGAAGCAAGCGGAGATGAGGGCAAAAGCGCTCCGTATCACAGCGGCGTCAGACCTCGCA
AAGCAAAAGCAACAGCAAGATCTCGAGCTGGAGTTTGCAAAGCGTCAGAACGAGCTGGAA
ATCGTAAAGGCCCGTGAGCTCGCCCAAACGGAAGTTGAGAGGATTCAACGGATGGTAAGT
GCCATTGGGAGACAGACGCTTGTATCGATCGCACAGGCCGGCCCCGAAATGCAAGCGAAA
CTGCTCGGTGGGTTGGGGTTGAAGGGCTACTTGATCACAGATGGAAAAACGCCGGTGAAC
CTGTTTAACACTGCGCAAGGGATGCTTGGGGGCCAAACAACCGAGACAAAGTCATAA
>Tb05.5K5.120  | Trypanosoma brucei TREU927 | hypothetical protein, conserved,BAC from homologous region on chr5 | CDS  | length=2538
ATGTCCGACGAGGCACCACCCAACAAGTGGGAGACCCCTGAGTCAGCGTCTGCTGCACGA
GCTGTCGGTGTGTATGGGGGCGGTTGTACTCCCGGGACATACCTCAAAACGGCCACGGGG
GTACAGCGGGGTGAAGAACTTTTTCACCGACCGGAATTGGAGCGACCGTGGCGTACAACA
GCTGAGCAGCGTCACGTTATGAGTATAGCACTAAGAGAGAAGGAAATCGAGGCGCTGATG
CGGAAGTGTTCGTCACTGCGGACGAAACTGGGGAACGCGAAACATGAGGCGAAGTGTATA
GAGTTCGCCATGACTGAGAAATCTAAAGAGGAAATTGGCGAACTACGGGACGAAGTTAAG
CGGTTGGAGGGACTGCTGAAGGGTGAGAATGAGCAACATCTCAAGCTCAAAGAAACAATG
GAGCATCAATTACGCATGCAAAAGTTGCAACACGAGAAGGAGCAGATGATGTTGAAAAAC
GAATGCCGTGTTCTCAATGAGCGCGTTGAAAACCTCACAAAAATATACCAACAGCAGGTG
GATGATGTTAAAAAAGCAGCCGCCCAAGAATTGGACCATGTGGAGAGCCTTTGTAATGCT
CGTGTAGAAGAGCTGACAAAAGAGCTAGAGGCCGTTCGTGCTACAAACAGGGTCGCGGAG
GAGCGTCACACCGAAGGTCAGGCGCTTATGAAGAACCTCGTACATCGCATTGAGTCTGAG
TACAAGGAAAGGTCTACGGAAACGGAGCGGCGCATCGGTGACATGCGTGCGCGACTGGAG
GATGAAAAGAAGAAGCTATCTGAAGAGCGTGAAGAAGCTGTGAAGGAGGCGGCGACGGCC
GCGGAGCGGCTCGTTTTGGCAAACGCGGCCTCTCAGGAAGTAGAGCAGCGGTTCAAGCAG
TGGGATATATACATTCTTCGCATCTTAGATGATATCTACTCAGCGTTTGTTAGCTGTGCC
CCGGAGCAGGCTGTTGAACCTCACAGTTTGGAGGTACAGGAGGCCGCCCTCCTCTACGCC
CCACGGTGTATTGTCGAGGATCCAGAGGCAAAACTGGTGGTTGAGCGAATTGTTACTCGC
TTACTACAACTGAAAACCATAGACACCAACTGTGAAGCGCCGGTTTCGAAGGAATCAGAT
TTTGACTGTTTGTTGGCGAAGCTCGATGCTAAGCAAGAGCGACTTTCGCGTGCGCTGGTG
GAGATTGAGGGGAAGTGCTCTGAGGCATCAGTTTCTTTAAACCGTGCGCTTTCCCGACTG
TATTTTTTCTGTGATGATCTCGAGAACGCCATATCGCACTCCGGTTCGGTTCCCCCACCC
CAAAGGAACGTTGTGTTCGCATGCTTGCGCGTCTTTAATGGTGACCTTATGTGGGTCGAG
GATGCGGAAAAGGCACAAGCTGCCGTATCTTTGATGAACTGCGTGTTGCGCCCTAAAATG
GCTCAGTACGGTGCGTATGAGTGCTACTGTGATGGGACATCAATGCTGCTCGCCTTCGAC
GATCCGGTAGCGGCCTGTCGTTTCTGCACGGAGACCCAAAAATGGTTGATGACGCTCCCT
TGGTCACAGTCCCTTCTCGAAAGCTCATGGGGCTCAGAGGTGCGTTGTCAGGGGACAAAT
GAAGTGGTATTTCGTGGGCTACGCCTGGCGATGGCGGTTCACACAGGTGATACATTTGTG
GAGCCGCTGTCTATACCGGTTGGCGATTCTTACCGGTGCCACTATTACGGTCGTGCGGTA
TCTCAGACTGTACACGCGTGCTCCACGGCCCGCGGAGGGCAAATTCTGGTTTCCCAAGCC
GTATGGGAGAGGTGTGGTCCGCGGAAGCATGAACTGGGTGCTTTAGTGGTGCGAGAACTG
GGTGTGATCCCCACTGCATTTTTTGATGCAGAAAAGAACTCGTATGAAAAGGAACCCATC
CAATTTTTCCAAGTGTTTGCGGAAACCTTAAAGAACAGGTCTTTCAACGATGCTGGGGAT
GCGGATGTCTGTGAGACAGACCCCTTAGGCGATTTGAACAAATTTTTATTTCAATCTGAG
CTGAAAGGAATGGAGGGTCGTTGTGTGGCGCTGAAGAGAGCGATTTCGGCAGCACAGGAG
GAATTTGGGGTAATTGATGGTTCTATTCGCTCTTTAACCATCAAGGTTCGGGAGGCTAAG
TCACACTTTCAGTTAATCCCACCGGTTGAAATGGTGATGCACTTGAACAACATGTACACC
GTAATGGAAAGGATTGCGTTGCGCGCTTCCGAATTACGTGACACCATTGTGACCCTGGAA
CGGCGCCAGGAAGATCTTTCGGCTCAAACAAAGGGGCTGAGGAGCCAGTGCTCCCACATG
ATCTCGTCTTCTGCAAGATTGAAGGAAATACAGATCAAGGCAGATGTGATTGAATCGAGC
TACAGGGAACAGATTCGCGGAATGACAGCGGGACATAGAGAGAAGGTTGAGCAGCTGCAT
AGAGAACTTCAAGAGCGTGACCAGAAAATTCGAGACTTGTGTAGAAACGTTGGGCATGTT
GGGAGTGGAGGCAACTGA
>Tb05.5K5.130  | Trypanosoma brucei TREU927 | paraflagellar rod component par4, putative,BAC from homologous region on chr5 | CDS  | length=1740
ATGGCTCCGAAGAGGGGAAGGAAGAAGGGTAACAAGGAGGTGAGTGCGGAGATTCTCCGC
ATGCAACAGCTCCGCGCACAAGAAGCCGAGGGGGAGGAAATCCAGAAGCGTGAGAATGAG
CGCCGTGACCGAGAGGAGCAGGAGGAACGCATAACTCTGTGGAAGGAGGAACAGGTTCGA
ATTCTCCGTGAGAAGGAAGGAAAAGTGAAGGAGCTCATGGCCAAGGTGGAGCAACTGACT
GCTACGTTAAGGGAGGAGCGTATGGCATCCGAGGTCCAGGTTGAGCAATTAGTGCTCATG
CGTGACACATTGCTGAATGAGGTGGGTCTGTTGCGATTGGAGGTGGAGGAGAAACAGAAA
CTTCTCGTACAGGAAAAGCACACAGCGGAGTTGCAATTGAACAATCTTCGTGCAGAAACT
GAAAAAACAATCAGTTCAATCGAGTGCGATAATGAGAATCTCCGTGTAGAACTGCGCGTT
GCGAAGGAGGATCATTCGGAGTACCGAATAAAAATGGAGGCGCGTATGGACGAGAAGGAG
GGGGAGATACGCAGTCATGCGTTGACGATTGCTGGTTTGCAACGGGAACTCGAAAAGGCA
ATATCGATGAACCGTTCGATGCAGGAGGTTGTAGAAACACGGGAGGCAGATGACAGGAAA
AATGTCGCCTTGATGCAGATGCTCAATGCGCAAATTGAAGAAAACAAACGCCGTTACGAA
GAGCAACTTGAGGAGGAACAGCGGCAGGCAAGCATCGAAAGGGAAAAGTACCTTCAGCTA
GAGGCAAAGTGCTCTCGGTTCGAGGATGAGGTAGAAGCATTGAAGAAAGAGAACACTGAC
ATAAAAATGAACTCAGATGTGGTGTTACGTGATTATAAGCAGCAATTGGAACAAGTCAAG
CATGATTCGCAGTACCTCTCTGGAGAGCTACAAACCATCCACGAAAAACGTGCTGTGGAA
AACGAGGAGATGCAGAACGAGAGGGAGAAACTCGAAAAGGAGTTGGAGGCCACGTTCGTT
GAGCTTGAGAGCAATCAAAGACGAATGGAGGAACTTGAGCATTTGTTGCGGCGGAAGGAA
CGAGAAAACTTCGACAAAATAACATTTCTTAACGCCCAAATAGCCAATAACCGGACTGCC
ACTTCCCAGCTTCAACAAAAACTTCTGAGCGAGCGAAGGGCTTATGAGATCGAAATATCG
CGGACGACCGAAGAGGCAAAGGAGAAAGAAAGGGAACTTGACACTGCGCGCCAGCTAGTC
GCACAAAGTAAGGACGGGGCAAAGGAACGGGAGGCGAAACTTCTTTCAGACATCGCAGTG
CTAAAATCACAACACTTACAGCTGCAAGCAACACTGCAAGGGAGCCAAAACACACTCGAT
ACAGCAGTGGCGGCGAAAGATGGGGAAATCGCGAGACTGCGCCGCCTCCTTGACGCGCAC
TTCATCCCCCACAGGAATACGATCGAGGGAGAGGTGGAGACGCATGAGGGAACGATAGCA
ATATTATCCGAGAAGATCTCTGAACTGACGCGCGAAATGGAGGTGCGGGAGCAGCTGGCT
CTTGAAACTGAAACACAACTGAAGGCCCGCATTTTCAACCAAGAGGAGGTAATTGACGCA
CTCCGGGAGGATTTGCGTGTTTGTGAGTCGCGGCGCCGAGAGGAGCTTCGTTCTTCGGAA
GATGAAGTTTCCCGCCTGAAGAAGACACTCGAGGTTCACTTTATACCATATGAGATGTAG
>Tb05.5K5.140  | Trypanosoma brucei TREU927 | hypothetical protein, unlikely,BAC from homologous region on chr5 | CDS  | length=423
ATGGTACTGATGTCAAAACGAGATGCCACTTGGAGTTCCGGCAAAAGCTGTTTCTCGTGG
CCTTCGTCGATCGCTGGTATTTCCACAACAGAGCGCGTTTCGACAGTTAACAGCAAAATA
GAGGCTATAGTTGATGGGATAGAGGGATACTGTAGTGTTGGTGCCTTCGAGGCTGATGTG
CGTAGGTTGTGCACGGATATAAATAGATTAGTTGATTACATAGAGGTGACTGGTGTACAC
TGCTCTTCCTTTACGTACATTAGTTTACTTGAGACACTCGCTCGACTTCGGTTTGTCGTG
ACACAGGTTCGAAAACAAGACGTTGGTGATATGTTTCAGTGCGTGTTTGGCGCCCGTCGG
CCTCATGGAATTCAAACCCCTTCACTTCCAACCGAATTGTCTGCGCAAAGGGTATTTGGT
TAG
>Tb05.5K5.150  | Trypanosoma brucei TREU927 | small GTP-binding protein, putative,BAC from homologous region on chr5 | CDS  | length=585
ATGGGGCTGTTTTCGTGGTTTTGGGACATGCTGTCCTTCCTTGGCTTCACAAATAAGACA
GGCAAAATTTTGTTTCTTGGGCTTGATAATGCCGGGAAGACGACACTACTTGGAAAGCTT
GCTACTGACCAGGTGCATGTTCACAGGCCCACCTTCCACCCAAACGTCGAGGAACTTACC
CTCGGTGGAATTAAGCTCAAGACTATTGATATGGGTGGCCATCTGGAAGCTCGTCGCCTA
TGGAAGGATTACTTCACTAAAGTGGACGGTGTCGTTTTCATTGTGGATGCTGCCAACCCT
GAGCGCTTCCAAGAGGCGAAGCAAGAACTTGACATGCTTTTGCAAACAGAAGAGCTTGCC
AAGACGCCGTTTATTATTCTTGGAAACAAAATCGATTTACCACGTGCTGTATCAGAGGAT
CACCTTATTACAGCCATGGGGTTAACAGGACTTTCCACCGGTAAGCAAAACAAGGTGACT
GACCCTGCTGTGAGACCCCTTGAAGTGTTTATGTGCAGTGTTGTCAAGAAAGTTGGTTAT
GGTGATGCCTTCAGATGGATATCACAGTACCTTCAAAATTCTTAG
>Tb05.5K5.160  | Trypanosoma brucei TREU927 | hypothetical protein, conserved,BAC from homologous region on chr5 | CDS  | length=2781
ATGGAGTCTCCTGCGAAAGGTGATTCCAGACAGGGGCTAAAAGGGACCCAAAAACATTTG
GAGTTTCAGCTGCAGCGTGAGAAAGCTTACACTCGTGAGCTTGAGGAAAAAGTTAAGTTA
CAACAAGCACAGATAGCTACTCTCGAACAAGACAAAGCTGAGCTACGTAGAGAAAAGTTA
ATGCATACGGACGACGACAAGAAGCGGGGAAAATTAGAGGAGAGGTGTCACACCCTGCAA
AAGGACTTATCCGAAAAACAATCTGCATTGGTTGCTGAGCAGAAGCGCGCGGCTAGGGCT
GAATGTGAGAAGGAGCAAATTCGTCGTGACGCTCATGCTTCTATAGCCAAGTGGTGCGAC
GCAGAGAAACAATGGATCACCGAGAACGAAACCATTCAGAGACAACTTGAAGAATCAAGG
ACTGCTTATTCGAAGTTAGCGGATGAATTCAAGGAGTTGAACGTCACACTGAAGGAAGTT
CAGAAGCAGTTACAGAGGGAGAAGGACCACACAACAAAATTGGAGTCATTATCGCACGAG
GGGGAAAAGAAGATAACTTTGTTACATTCCCGTATCGAGGCATTGCAGAACGATGTGCAT
ACGCGCGACGAAACTGTTTTCAAGTTGGAGGAAGCAAAATCCAAGTGGGAAGAGGTTTGT
CATGTGAAAGACAACGAGATAAAGTCTCTCGAAGTACAGTTAGGAATGCAGAAGAGCACG
ATTGAGAAGCTGCAAAACACCGTCTCCACACTGAACCAGCAAATCGAGGCGGCAAAACTG
ATCAACATTGAAGAAAAAGGTCGTGTAGAAAAGGCAAACTGTGACCTACGAGAATCCGAA
AAAGGAAACAAGCTGCTTATGATGGAGCTGGAAACAATGCGTCGTGATTTTGAGCATGCT
TCTGAAAATTCTTCCAAACACCAAGAAGTTATTGTAGAATTGAGGTCGAAGATTTCGGCG
CTAAACGATCAGGTGATAGAGAAGTGCGCTGAGTCTCGGAAGTATGAACTGTCTGTCAGT
CAACTGAAGGCTGATGTGAACCGTCTTGAACAAGAACGTACCGATAGCAGCCGAAGAGCC
GCAATATTGGAAAGTAATCTTCAAGAGCTTCGAAGTGCGCTCGAACGAACAAGGATGGAT
TTGGAGAGCGTCGTTAGTGCAAAAAGTTTCTTGGAGACCGAATTCCAGCGAGTGAAGAGT
ATGCAGGATACGAAGGACGAAAATTTGGTACTCATGCGGGTGGATTACGAAGAAAAAATT
GATTCTCTGCGCCGTGAGGCGAAAGATCTTACGTCTGAAATTGACGCCAGACGAGGGGTA
ATTGACAAGTTGACAGGTCAGTTAGGTGAAGCCAATGCAAGAAATGAGGACCTCTATCGC
AAGGTTATGCAGAGTTCTGAATTTTCTACCCAGCTACGTTCTGCCACTGAAGAAATGCAG
CTGAATAACTTCATGCTTCAGGTAAAGGTGCTTGAGCTCGAAGAACAGGCTGCCAGGTGG
AGTCTGTCTAAAGAGTCTGCTGATGAAAACCTTGATATTCACGGCATTCTTGTCGTCAAT
ATCGATACTGCAGTGACACATTTCTACGAGGAGACAAACTTACTAAAAAAGAAAGTTGAG
GAGTTGACTCATCAAAAAGATACGGAGATATTACGTCTATCAGAGGCGCGGCTGCGTTTG
GAAGCTGAAAGAAGTACGTTGATACGGGGAAAAGAGGAATTGGTTGAGGAACTAAGGACG
AAGGAGGCAGAAATTCTAGACCTCCAAGAGGGTGCACGACGAGATAAAGAACAACTTTTT
CTCCTGGGGAAAGAAATTGAAAGGGAGAATATCAATAATGAAGACCGCACCGCTAACCAA
AAGGTTCTTTCTGACAAACTCATCGAAACAGAAAACCTTTTGCGTGAGGCTACTTTGTAC
TCTGAAGACCGAATGAGATTGTCACAGTGGATGGCGAATTGGTTAGAACACTTCTCACGT
TTTTTTGTAGATATTGTTGACCAATATAGCGCACTGACAGTTGAGAAAACGCTTGCTGTG
GCAGAGGAATATCGTGTGTTATACACGAACAAGAACGACGAACTGCTGCGCAGACTAAGT
CACCTGGAAAAGGTGCGAAGAAACGCCGAGGACATGTGTTCTCACCTTGAGCTCAAGTTG
AGGGAAATCGAATCACGTGTTGAGGGAAGTGAGAAACTTCTTGTAGAGCAGAGGGAAGGT
CTTACGAGGAAAATTAACGTCGCTGAGAATGAAAAGGAGAAAGCTGAAAAGAACAGTGAA
AACCTCATGGAGAAGATTAGTGATCTATCGCGGCAGCACGCTGCCGATATTCAGAAGAAA
GACGATCAGGTGAGAGAGCTTTCCCGCTTACTAGATACTGAAAAGCGTAACGTTGACGAG
TTGGAGCAGAGAACCCAGAAGCTCCGAAGTAAGCTTGACTACGAAATTTCCCGCAAAGGA
GAGTATAAGAAGGCTCTGGAAGCAGTAAAGGCTAAACGCGAAGAAACGGAATGTTTCAGA
GCTAAAGAAAAGGATTGGGCAATGAAGGCGATACATCGAGCCAACGAAGAAGTGAATTAC
TGGATCAAGAGCTTTGAACAACTTAAGGGGATGCTAGAGGATATGTCAAGAAAGTCCGGT
GCACAAATCACAGCCGTTGACAAGGCGAAAATACAACAGATGGAAGTTGCGTTGTGCAGA
GTAAGTGTGAGGGAACCAAACCTGATTTCAAACCTCTGTGACGAGGGAAATTGTGGTGCA
AAGAGGCAAAGATCGAATTAG
>Tb05.5K5.170  | Trypanosoma brucei TREU927 | elongation of very long chain fatty acids protein, putative,ATP pyrophosphate-lyase, putative,BAC from homologous region on chr5 | CDS  | length=774
ATGATGGACTGCAGAGATGCTTCGGCATGTCAGGGAGTGGGTTCTCTCTGTTTTTTCCCA
TATCTTAATCCTTTGGTTTCATGGCACGCGTTAGTATTGGGACATTTACTTTATTTGTTT
GTCGTGTTTGTCATGAGAAGTATTATGCGGGGCAGGCGCGCCTTAAACATGAGTAGGGTG
TTGGTCGTTTACAACGTGCTCCAGATATGCCTATCGGCCGCAATGGCGATTAACCTGTCA
CCGCCTTTGAAAAATGGCGTCTTTAACCTGAGTGGTAAATTTTGCCCGGATATAGAGTTT
TGGATGTTCGTTCACTACTGCAGCAAGTACATTGATATGCTGGATACCGTTTTCATACTT
TGCAAGAAAAAAGAGGATCAACTGTCGTTCTTGCACGTATATCATCACTGTACGATTGGT
CTTATTTGGGGAATTTTGTTGAGAAACGGACTTGCAAACGGGACGGCGTTTTTTGGGACT
TGGATAAATTCTTCCGTTCATTTTTTGATGTATTCACACTACCTCTGGACATCTTTGGGG
TATAGGAATCCGTTTAAATTTCTGCTAACCAAGATTCAAATGTTGCAGTTTTCTCTTTGT
ATTCTTCATGCTATTTTGGTCACGTTACTTGACACTCAGTTTACTTTAGGGTGGAACCTG
CTGCAATTATTGTACAATGCCTCACTTCTGGTTTTGTTTTTAAATTTTTACATGAATTCG
AGGGGAAAAGGTTGTGCTATAGAAAAAAAAACCACAATGAGACTTTGTGACTAA
>Tb05.5K5.180  | Trypanosoma brucei TREU927 | receptor-type adenylate cyclase GRESAG 4, putative,adenylyl cyclase, putative,ATP pyrophosphate-lyase, putative,BAC from homologous region on chr5 | CDS  | length=3732
ATGATTTCCATTCATCAGTCGATTCTCTTCGGTCGCGATGTTTCACGGGTCCGCATGGAG
AATAGTCCCGTGCCGTGTATCAACCAGTTTCGCTGCCGCCTTACCATGTCATCGTTGTCG
CTACTTTTGGTGTTTCTTGTGGTGGTTATGCCGCCGGTGGAAGCTTTGGATAATATAACG
GTAAAGGTTTACTCACTTCTGTATCACCCTTTTGTTGGGAGGAGACTAATCGATTCTATG
AATGCCGGTTTCAACGCGTCAATGGCAGCCCGTCAATGGACCGTTGCCCCAGGCATCAAT
GTTGAAGTTATCCACCCTGCATCGTATAGAATTCCGGGTCCGAGGTTCTTGCAGAGGGCA
ATAAATGATAACAAGGATGAATTCTTTGTTGTGGTGGGACCGATGGGTGACGGTCAGTTG
GCTGCCTCTCGTTCATTCTTGCAGAAGGAAAATTTGGTTGCATTTGCTCCATCCACTGGG
GCAAGCTCTGTGCGCGGTTGGAGTCCCAACATCTACTTCCTGCGTGTGTCACCCACTGTC
GAGCTTATTGCATTGATGCGTTTTGCTGTAACTCACCTGCGTTTACTACGGATCGGCTTC
ATGTACCTGCAGGGTCTCACCTTTGGGGATAGTGAATATGAGGTGACCATAAAACTAATG
TCTCATTTGGGACGCGAGTTATGTGGTGTTTTCACAGTGGCAAGCTCGCATGGCAAAGGT
GCAGCTGACTCCGATTTTGATGCCGTGTGGGACAAGTTCGTGGTGACCCGTCCACAGGGT
GTGATCATGTTTGCTCCACCAGCAAAAGATGTGGTAAGATTTGTAGTAAAGATGCTGAAT
GACAGTCGTACCCAAGACGCCTACTTTCTTGCTTCTTCGGTACTCGAATTGACAATTGCC
TCTTGGAGCGGCAATATTGAGGCAGCCAATACAGCACTTGATCTCGGGCAGATTGTGCTC
TCGCGCACGAATCCGCTGGCGACGGACACACAATACCAAGCAATCAGGCGTTTTCAGGAC
GATGCGAGATCATACCTGAGTGCTAATCCGGGCGTAACTATCTTCAGCGGCGCAGACGAC
TTCGAGCATCATTATGTGGATGGGAAGCTTATGGTGTATGGGTGGATCGTTGGTGAGGTG
CTGTCACAGGCCCTGAGGAGTCGTGCCTGGATTAAGGACAGGGAGACCTTCAAGAAGTCT
CTGTATAGTCAACGTCGGTACGTCGTCGATGAGCTTGTGTTTGGTGACTTTGGTGGTGAG
TGTGAGGGTACAGCAGGTAAGCGCGGTGCTGTGTGTAACTGTAATCAGGGAGGAAACGTA
GTGTACATCAACGTTGCTAGGAGGGATAATGTCTTGGAGGTGATACATGATGGACAGGTA
GTTGTCGATTCATCACTCTGTTACCACGACGAGGTTCGGTTGCATTCCCCTGTGAATGGT
TTATTGGTATTCATGCAGGATGATCCGGTTGCGCAAAATGCGGCTGAGGAAATATATGAT
GGCGCCATTCCTCTCACTGGTGATGGCCGTCTGGGGCGAACTGATCGTTTTTTCTTACAT
ATGCTGACATCAGAAACGGCTGAAGCATCCTCAGAGTTAGAGTCAGAATTGGGCACCAGG
GCAGTGACGGCTGTGTTTGGAGTTGCCGATGATGCTATGCTATCCCTACAAACTACTGCT
TTCATTGACCCCATCTCTCTCCTCCCGGGGTTACCTCATAGAGGGAGGAAAGTTATTTAC
CTATCTCCGACACTGGAGCAGCAGCTATTCGCGCTGGTAAAATATTTTGTCGGGTCAGGT
TCTACGGTAGTGCACGCTGTCGTCTGCCGTGGTGATGTGGTTTCGATTGAAAGATTGCTT
TATCTGATGTTGATGACTTTTGGCGGGCACATGGGAACAGTGGTAGGGCCTGATAGCAGT
ACAGATCTGGAAGGTTCGATGCCAGAAACCGGTGATGTGCTTGTCATAGGCCTGTCCAAG
GACGACGTTGCCGTGGTAGCGTCTCACCTGGATCGTAACCCGGATGTTCGTGTCGCTGTC
CTGTTCTTTGACGTAGCCCTACTATACATTGAGTTTGTCAAAGCTTTCAAGAGCAGTTCA
AGCGGTGGTCGGCTTCTTTTTGCAACGAGTCTGCCTCACTGGGCAGAGGCTAACTCGACT
TCGGCTACTGTACAGAAGTTTCACGCGGCAGTGCCTGATTCGCCACGGTGGACACCTTTG
TCACTGCTTGGTTTCGCGACCGGAAGATTCATTCAAACGCTGCTCTTTCATATGGACAAA
GTGACACCGGATTCTATAATCAATGCAATATATACTCTCTCGGTCGTAAACAGCGACGAC
ATGCGGTATGGTCCGTTCGTGGAGGAGCGATGCCCTTCAACCAAAGATGCGCCGGAGGGC
GGCGACCACTTCTGTGGTAAGAATTATGGTGCGAGGCGACTTTCTGTGTGGTCGATGGAC
CGTGCGCTGAACGCTTCGGTGGCACCGCTGACATCGGGCGCAACGCCGTCTTTGGTGTAC
ATAGACCCGTATTCGAAGGTGTTGTCAGGCGGCCGACTTGCCGGTGTCATCGTTGGAGTT
CTTTTCATTTTACTGTTGCTTGTTGCTCTTTTGCTAGTGCTTCTTTGTCTGCGCCGCAGC
GCACGCGACAATGACAGCGCGCCCAAGGAGCCAGCGGACCCTGTGACGCTAATTTTTACA
GATGTAGAAAGCAGTACTGCACAATGGGCAGCACATCCCGAGCTGATGCCCGATGCTGTG
GCCGCGCATCACCGTTTGATTCGCTCGCTAATCACCCACTACAGGTGTTATGAAGTGAAG
ACGGTTGGGGACTCATTCATGATCGCGTGCAAGAGTGCATTTGCCGCATCGAGTCTTGCC
CAAGGCCTGCAGCAACGGTTTTTGTCTGCAGACTGGGGAACCAGTGCCTTCGACGAGTCC
TATCGTGAGTTTGAGCAGCAGCGTGCAGATGACGACAATGAATACAAACCGCCGTCCGCG
CGCCTCGACCCCGAAGTGTACCGGTCTCTCTGGAAAGGTCTACGCGTACGTATCGGGATA
CACACCGGACTGTGCGAAATCCGACAAGATGAAGTGACGAAGGGCTACGACTACTACGGG
AAGGTGACAGACATGGCCGCGCGGACGGAGAGCGTTGCGAACGGTGGCCAGGTAGTACTG
ACGCAAGCAACGTACTTTGCTCTGAGCACAGCAGAGCGTGAACAGTTCGATGTGGTCTCC
CTTGGCCGCATACCACTTGCTGGTGCGCCCCAACCTATGGAAGTATACCAGTTGAACGCG
GTGCCTGGCCGTACCTTCGCTGCTCTTCGCCTTGACCGCGAGTTTGGCGACGACTTTGAA
GATAGAATGAGTACCTCCACTGGAGACTCGAGTTCTCTCCGTAGCGGGATGAATGGAACA
ACGCAGATGATTGCAAGTTGCCTGCAGGCTGTGCTAGGCACTTTCACTGCAGCACAGCGA
CAGAAACTGCTGGTGCCTTTGTGCGAACGGTGGCGTGTCACGCTTCCCAGGACCGCACAG
CTAACATGGGACGAGGGCTTTTGTGAAGATGTGATTCGTCGGATTTCAGTCAAGGTCGGT
CGTGTCGTTGACCTCTGTGCAAACAGCGGTGGTGAGCGTACCGTCAGTACGCTGAGAAGT
GCGTCTGTGATTATAATGTCGAACCGGCTTCGGGAATTTGAGGCAGAGGCAACCCAGAGC
CCTGAAGCTTAG
>Tb05.5K5.190  | Trypanosoma brucei TREU927 | receptor-type adenylate cyclase GRESAG 4, putative,adenylyl cyclase, putative,ATP pyrophosphate-lyase, putative,BAC from homologous region on chr5 | CDS  | length=3732
ATGATTTCCATTCATCAGTCGATTCTCTTCGGTCGCGATGTTTCACGGGTCCGCATGGAG
AATAGTCCCGTGCCGTGTATCAACCAGTTTCGCTGCCGCCTTACCATGTCATCGTTGTCG
CTACTTTTGGTGTTTCTTGTGGTGGTTATGCCGCCGGTGGAAGCTTTGGATAATATAACG
GTAAAGGTTTACTCACTTCTGTATCACCCTTTTGTTGGGAGGAGACTAATCGATTCTATG
AATGCCGGTTTCAACGCGTCAATGGCAGCCCGTCAATGGACCGTTGCCCCAGGCATCAAT
GTTGAAGTTATCCACCCTGCATCGTATAGAATTCCGGGTCCGAGGTTCTTGCAGAGGGCA
ATAAATGATAACAAGGATGAATTCTTTGTTGTGGTGGGACCGATGGGTGACGGTCAGTTG
GCTGCCTCTCGTCCATTCTTGCAGAAGGAAAATTTGGTTGCATTTGCTCCATCCACTGGG
GCAAGCTCTGTGCGCGGTTGGAGTCCCAACATCTACTTCCTGCGTGTGTCACCCACTGTC
GAGCTTATTGCATTGATGCGTTTTGCTGTAACTCACCTGCGTTTACTACGGATCGGCTTC
ATGTACCTGCAGGGTCTCACCTTTGGGGATAGTGAATATGAGGTGACCATAAAACTAATG
TCTCATTTGGGACGCGAGTTATGTGGTGTTTTCACAGTGGCAAGCTCGCATGGCAAAGGT
GCAGCTGACTCCGATTTTGATGCCGTGTGGGACAAGTTCGTGGTGACCCGTCCACAGGGT
GTGATCATGTTTGCTCCACCAGCAAAAGATGTGGTAAGATTTGTAGTAAAGATGCTGAAT
GACAGTCGTACCCAAGACGCCTACTTTCTTGCTTCTTCGGTACTCGAATTGACAATTGCC
TCTTGGAGCAGCGATATTGAGGCAGTCAATACAGCACTTGATCTCGGGCAGATTCTGCTC
TCGCGTACGAATCCGCTGGCGACGGACACACAATACCAAGCAATCAGGCGTTTTCAGGAC
GATGCGAGATCATACTTGAGTGCTAATCCGGGCGTAACTATCTTCAGCGGCACAGACGAC
TTCGAGCATCATTATGTGGATGGGAAGCTTATGGTGTATGGGTGGATCGTTGGTGAGGTG
CTGTCACAGGCTCTGAGGAGTCGTGCCTGGATTAAGGACAGGGAGACCTTCAAGAAGTCT
CTGTATAGTCAACGTCGGTACGTCGTCGATGAGCTTGTGTTTGGTGACTTTGGTGGTGAG
TGTGAGGGTACAGCAGGTGAGCGCGGTGCTGTGTGTAACTGTAATCAGGGAGGAAACGTA
GTGTACATCAACGTTGCTGGGAGGGATAATGTCTTGGAGGTGATACATGATGGACAGGTA
GTTGTCGATTCATCACTCTGTTACCACGACGAGGTTCGGTTGCATTCCCCTGTAAATGGT
TTATTGGTATTCATGCAGGATGATCCGGTTGCGCAAAATGCGGCTGAAGAAATATATGAT
GGCGCCACTCCTCTCACTGGTGATGGCCGTCTGGGGCAAACTGATCGTTTTTTCTTACAT
ATGCTGACATCAGAAACGGCTGAAGCATCCTCAGAGTTAGAGTCAGAATTGGACACCAGG
GCAGTGACGGCTGTGTTTGGAGTTGCCGATGATGCTATGCTATCCCTACAAACTACTGCT
TTCATTGACCCCATCTCTCTCCTCCCGGGGTTACCTCATAGAGGGAGGAAAGTTATTTAC
CTATCTCCGACACTGGAGCAGCAGCTATTCGCGCTGGTAAAATATTTTGTCGGGTCAGGT
TCTACGGTAGTGCACGCTGTCGTCTGCCGTGGTGATGTGGTTTCGATTGAAAGATTGCTT
TATCTGATGTTGATGACTTTTGGCGGGCACATGGGAACAGTGGCAGGGCCTGATAGCAGT
ACCGATCTGGAAGGTTCGATGCCAGAAACCGGTGATGTGCTTGTCATAGGCCTGTCCAAG
GACGACGTTGCCGTGGTAGCGTCTCACCTGGATCGTAACCCGGATGTTCGTGTCGCTGTC
CTGTTCTTTGACGTAGCCCTACTATACATTGAGTTTGTCAAAACTTTCAAGAGCAGTTCA
AGCGGTGGTCGGCTTCTTTTTGCAACGAGTCTGCCTCACTGGGCAGAGGCTAACTCGACT
TCGGCTACTGTACAGAAGTTTCACGCGGCAGTGCCTGATTCGCCACGGTGGACACCTTTG
TCACTGCTTGGTTTCGCGACCGGAAGATTCATTCAAACGCTGCTCTTTCATATGGACAAA
GTGACACCGGATTCTATAATCAATGCAATATATACTCTCTCGGTCGTAAACAGCGACGAC
ATGCGGTATGGTCCGTTCGTGGAGGAGCGATGCCCTTCAACCAAAGATGCGCCGGAGGGC
GGCGACCACTTCTGTGGTAAGAATTATGGTGCGAGGCGACTTTCTGTGTGGTCGATGGAC
CGTGCGCTGAACGCTTCGGTGGCACCGCTGACATCGGGCGCAACGCCGTCTTTGGTGTAC
ATAGACCCGTATTCGAAGGTGTTGTCAGGCGGCCGACTTGCCGGTGTCATCGTTGGAGTT
CTTTTCATTTTACTGTTGCTTGTTGCTCTTTTGCTAGTGCTTCTTTGTCTGCGCCGCAGC
GCACGCGACAATGACAGCGCGCCCAAGGAGCCAGCGGACCCTGTGACGCTAATTTTTACA
GATGTAGAAAGCAGTACTGCACAATGGGCAGCACATCCCGAGCTGATGCCCGATGCTGTG
GCCGCGCATCACCGTTTGATTCGCTCGCTAATCACCCACTACAGGTGTTATGAAGTGAAG
ACGGTTGGGGACTCATTCATGATCGCGTGCAAGAGTGCATTTGCCGCATCGAGTCTTGCC
CAAGGCCTGCAGCAACGGTTTTTGTCTGCAGACTGGGGAACCAGTGCCTTCGACGAGTCC
TATCGTGAGTTTGAGCAGCAGCGTGCAGATGACGACAATGAATACAAACCGCCGTCCGCG
CGCCTCGACCCCGAAGTGTACCGGTCTCTCTGGAAAGGTCTACGCGTACGTATCGGGATA
CACACCGGACTGTGCGAAATCCGACAAGATGAAGTGACGAAGGGCTACGACTACTACGGG
AAGGTGACAGACATGGCCGCGCGGACGGAGAGCGTTGCGAACGGTGGCCAGGTAGTACTG
ACGCAAGCAACGTACTTTGCTCTGAGCACAGCAGAGCGTGAACAGTTCGATGTGGTCTCC
CTTGGCCGCATACCACTTGCTGGTGCGCCCCAACCTATGGAAGTATACCAGTTGAACGCG
GTGCCTGGCCGTACCTTCGCTGCTCTTCGCCTTGACCGCGAGTTTGGCGACGACTTTGAA
GATAGAATGAGTACCTCCACTGGAGACTCGAGTTCTCTCCGTAGCGGGATGAATGGAACA
ACGCAGATGATTGCAAGTTGCCTGCAGGCTGTGCTAGGCACTTTCACTGCAGCACAGCGA
CAGAAACTGCTGGTGCCATTGTGCGAACGGTGGCGTGTCACACTTCCCAGGACCGCACAG
CTAACATGGGACGAGGGCTTTTGTGAAGATGTGATTCGTCGGATTTCAGTCAAGGTCGGT
CGTGTCGTTGACCTCTGTGCAAACAGCGGTGGTGAGCGTACCGTCAGTACGCTGAGAAGT
GCGTCTGTGATTATAATGTCGAACCGGCTTCGGGAATTTGAGGCAGAGGCAACCCAGAGC
CCTGAAGCTTAG
>Tb05.5K5.20  | Trypanosoma brucei TREU927 | hypothetical protein, conserved,BAC from homologous region on chr5 | CDS  | length=1278
ATGTTAATTAATGAAAGCCGTTTTCTTTCTTTCTTTTTTCCTCAATTGCTTGAGACATAC
TGGTTTATAAGTTTAACCCATACAGTTTCAGGCGGTATGAACCGTGAAGGATACGACTCT
CTCTCCCCCTTTTTTTTTCTGCCTTCCAACTGCCGGCACGTTGATGTGTATATTCGCTTG
CTGTTGTTTGACGCATGTCTTTTTTTTTTCCCCCCCTTTTGTTACTCTACCTACTTTACT
TCATTGTTTTCTTGTTTTTTGTTTTATTTTGTACACCCCAACTTTATATTTAGCATAGAT
CCACTTCTGATGTTTTCATATTCGTTCAAGGCGCGGCTACTAATGCCTAAATTAGTATTT
GTGGTGCGCCACACATCACCCGATCAGCAGAAGGAGGAGCTGGCGGAAGCTGCATGTCAT
CGTAACGGAACTGCAAATGATATTAATGAGGGCGATATTGTTGCTTCAACTGCACAAATA
CCAGAGACTCCGGTACATTTCCCCTCATTTCACCTATCAGTTTTACCGCCCACAAGTGGT
ATTCACAGATCAAATGTGCGAGCGCTGCTTGTGGAACATGTTAAAGACGATTTTCGGCAT
CATGTGGTGAATTCATGGGCACAAGCCGCACCACGTCAAGTTGTTATTATTGGTTGCCAA
AGTACTGCTTATCTCCGGCGGTTGCTCTCAATGGGGGATGAGTACAGTTTTCTCATTATG
GACCGCATGTTATCGAGGTTATTAACAGCTGCCGAGTCATTAGTGCCGGAGTTTGGCCCA
CGCACGCAATTTGTTCGTAGTGATGCCTTTTTTTTGTTACAACAACTTTTGCCACCATCC
GTAGCGGACACATGTGTTGTTCCCATGCCAGTACCCTTTTGGTCGGAGCAGAGCAGCCAT
CAACGGCTTGTGACGCGTGATTTCTTTTGTGTTATTCATCGGATACTGAAAGAGCGGGAG
TCGCCTACGGACCCGCGTGGTTTCGTAACATTTACTGATGCCGTTCCTCTTGCTGAGTTT
ATGATGGAACAATTAATGGAGAGTCGGCTCATTGTGCCGTGGGTGCGTAAAAATCCTGCA
GAGACGTATGGGCGGTGGCTGCCGCTGGTGAGTGAAGGGGCTAACGATGAATTTAGCGCT
CAACGGCGACTGGAGGGCTTAACTGCGCTCGCAGCATCAAAAAGTGGCCCGACATCGCCC
CAAGCCGATGCAGTCATTCAGTCACTTGAATATAAGCGGCGTTATTATCGAGCGCTTTCA
TTTCCAGCGGAGGGGTGA
>Tb05.5K5.200  | Trypanosoma brucei TREU927 | guanine deaminase, putative,guanase, putative,guanine aminase, putative,guanine aminohydrolase, putative,BAC from homologous region on chr5 | CDS  | length=1551
ATGGAAACCGCCGTGCCTGTGCGTTATTTCCTTGGGACTCTCATTGAGGCCCCTGCGCGT
GACACCTTAATTTTCGCTCCCCGCTCTCTTGTCTGCGTTGGTGCTGACGGCTGTATTACC
GCTGTCCTCCAACCCAATGACATAAAAAATGAAAGCGGTGTGAGCGGCGGCGGTGGAAGT
GGTTGTGGAGGGAAAAGCGACAATGAAACATACGAGCAAACGCTTAAGGAAGCCCGGAGG
TCCGGAGCACTCACAGTGCTGAAAGACCACCAATATCTTCTTCCAGGTCTTATTGATCTC
CATGTGCATGCACCGCAGTGGCCCCAGCTTGGAAAGGCGCTTGATCGGCCGCTCGAAATA
TGGCTGCATGAGTATACTTTTCCACTCGAGGCGAAGTACGCCGACCTCGACTTTGCAGCC
ACATCATACAACTCCCTTGTTTCAACATTATTGGCACACGGAACTACGACGGCTGTGTAC
TTCGCTACAATCCACGTGGATGCAAGTCTTTTGCTGGCACGCGTATGCCTCGAGAAAGGT
CAGCGCGCCGTCGTTGGCCGCGTTGCAATGGATTTGGCATCGCAGTGCCCAGCTTATTAC
CGGGATGCAAGCCCCCAGGAATCTATTGAACGCTCCGAAATTTTTATTCAGGCTGTCCGC
AAGCTTCCCGGCAATGACAATAGCAGTCCTCTTGTGCTCCCTGCTGTAGTCCCGAGATTT
ATTCCAACAAGCAGCGATGAGGCGCTTCAGGGTCTTGGTCGTCTGGTCGCCAAGTACGGC
TGCCACGTGCAGTCACACGTGTCGGAGAGCGACTGGGAGCATCACCACGTGTTGGAGCGC
TGTGGTAAACCAGACGCCTTCGCTCTGGATGATGCCGGCCTGCTGACGCGGCGCACGGTC
CTCGCTCACGGAAATTTCCTCTCAGATGCGGATATGAAACTTTTGTGTTCTCGTGGTTCC
GCGGTGGCGCACTGTCCGCTTTCGAACTTTTATTTTTCAGGTGCCGTTTTCCCGCTGCGT
CGTGCTTTGGACTTCGGGCTGCGCGTCGGTCTCGGGACGGATATCTCCGGGGGACCTTCA
CCTGCAATTTGGGATGCCGCCCGTGATGCCTTAATGGCCGCTCGTGCACTTGAGAGTGGC
GTCGACCCAACAACTTCAAAGGAGGAACGTGGTGGCCGGCGTCATGCCAATCCGGAGCAA
AGCAAAGCGGAAGACTCAAACGGAAAAAAGGGGGAAAACCCGCGTGTTGGCGGTTCAGCT
GCAGAGTCACGAGATTCAACTTCATGCCGCATCAATTCTGTGGAGGCCTTTTGGTTGGCG
ACAACACGTGGAGGTGAGGCTTTGGATCTTAAAGTTGGTCGGCTCGCCGCTGGATTTCAC
TTTGATGCAGTTGTTGTGGATGTTTCCGTTCCCACTGGCGGTGTGCACATCTTTCAAGGT
CTTGACGGACCCCGTGACATCTTTGACAAAATTGTCTACGGTGCGTCCGCAGCAAACGTT
GTTCAGACATATGTGGCCGGCCGCTTGGTCCACGGGAGGGTAGAACTTTAG
>Tb05.5K5.210  | Trypanosoma brucei TREU927 | hypothetical protein,BAC from homologous region on chr5 | CDS  | length=2457
ATGTGTTTTATATTTGGTGTTGAGATGAGTAACCTAGCAAAGAGGCCAATGAGCCTGAGG
AAGCTACCACAGCTTCTTTTGCTCATCATGATTGGTATTGCATTTGTTGCGGTTGAGTGC
ATCGGAGCTCCTGTTAAACTTCCCCGACGCGTGGATACTGTTGCCGGTCAATTTGGCGTG
GAAGGCGAAACTAATGGATATCCAAATACTACGAGACTTACAGAACCCTACGCATTGTGT
CGAGGGAGGACAAACGATGAAATTTTAGTGGGGAGTTCCAACAGCTTCCGCAACTACTCT
CGCAAAACAAAAGAAACTGGTACTTATTTGAGATACAATGTAGGTGATAGCGTGATTTCA
GGGTCCTCTACTATAAACAAACCTCGTAGTTGTGTCCGTCGCGGCTCTGGTAATCACACA
ATCATTTACTTTGTTGACGACCAGAAAGATATTAAATATATTGTAGGGGATGATGTTTCG
TCTTTCAGTGTGCCCACAAGCGGTTCCTTGAATGCTGTAGCTGTACATGAAGGCAGTTTA
TACGTAACAGACCAGAATAACAAATCGGTGTGGAAGTGTGGTTTAGGCGGCGCCGGCAAG
CCTCAAAGTTGTGAAGAGAAAAAATTTACGAGCGTGACACTCGACGCAAAACCGGAAGGA
ATTGCCGTGACTTCTAAAGGAATTTTTGTTACCGCACGCGATTCATCTAACAAGGGAGCT
TTATTGTGGCTGGATATGAGCGGTAGTAACAGAAAGGGAAATGTAAGTGGTGGTTTTGTT
GATGTATTCAGCACTGAGTCAGGTGTGTTATATGCAGCCACGGAGAAGGAATTGTACACC
GTCACTGCCACCGACACTTCACTCAGTGTAACATTATTTGCAGGGAAGAATACGAGCCAG
TGTTACTTCTCTACCAATGGAGAAGATATTGTATTATGTGACAACTCACGACTGCTCGTC
ATTGAAGAATATGAGATGTATGTGACTTCGAAGGAGAAGCACACTATGCGTGCCTTAACT
CTCCCTCCAGTCAACTTAACCGCCATCTTCCGTGGGCGACCAGCACCTGTAGGTTACCCC
AACACAACAATTATGGAGCAGTTTGTGGCAAGTCTTACGGAGGATGTAAATAAAGCACTC
GGTACCAATGATAGCTATGTGGACCCCGATTCTGTGAGGGTGGATCCCAATACATGGGAA
ACGAATTACACTGTTTTTGTTCAGCAAACGCGTTTTGACAATACGACGGAGGAGAAATTA
CGGAGTCTGACATACACACAAACGGATAAGACTGTTGACGAGTATTACGGTCTTACTGAT
GAGTATGTGTACATTGATACCGTCCTTGTGCCATTCTGTGACGATGCAAGCCTTGTCACC
ATCCAGCGTGCGTTGGCGCGTGAAGCTGGACGTGCACTGAATTTCTCTTTGATATACGCT
GACAAGCCCATAACCTTTGGTAGTGACGTTGCGGAGAATGTCACTGCAGTAAAGCTTTTG
ATGCCTCATTCATTCAAGAACGCAACGACACCTAAGCAGCTATCGGCTGCGAACCTCACT
GACTTTGCGCACAACTTGGTCAAGGACTTGCGTGCTTCAGACACTCGTGTCGATATCACA
TTCCCCGATCCCCCGTTTAATTTTTCAGCTGTTGTCCCTGAACGTGAGCAGGAAGTACGT
TGGTTTGTCCATGGGAAAGTAATGAAGCAGCTTGAGATTTGTGAGAGACTTGGTAGCCAG
GGCGATGCGGCCGTTATTGCAGCTGCAGCTGATGCGACTGCTCGAGGTAAGGCCAATGTC
ACATTGAATACCAGCGGAGTCAAGGCAAATGATACAGGGGTTGGTCCCAACACCACAAAT
ACCGCTGGTGGGGCCGATACTACTGCTAATGTTGCCGCTAATGGCACTGCCAATGTTATT
GTGAATCCCTCCACCAATGCTACTCCAACTGGAACCACCAATGCTAGTGTCACTAATACT
ACCGAGAGAGCTGTTCCTGTTGTTGCCCCTACTCAGCCTTCTAATGGATATGCGGAGTGT
CGATCCGCTATAACCAACCGCACGGAAACACAGAACATGGAACCACCTTACGACAGGAAA
CACCGATATGAGGTATTCCTACCTAAAAAGTATGACTTCAATGTGTCATGGTGCGTGGAC
ATCATTGACTGGCGTGACTTGGACGAGATGTTGAATAACCGCACAGATGAGGTGGTGGAA
AAGTCCCTTTCATGGTGCGGCCACGGTTGCATTATTGCGTTTGCGGTGGTAGGTTCCCTG
ATTGCTGCGTGTCTAGTGGTGCTGGCTGTGGTGTTGACATCGAAGAGGAGGCGTCTTGCT
GCTGTGGTTGCTCCACCGCGCCCAAAGTTTGTATCAACAGTGGAAGATGATGAAGAAGAT
CGTGTATCAAACATCGGTGTGCCACTGACCGATGGGAAGGGAACCACCGCACCGTAA
>Tb05.5K5.220  | Trypanosoma brucei TREU927 | hypothetical protein,BAC from homologous region on chr5 | CDS  | length=2457
ATGTGTTTTATATTTGGTGTTGAGATGAGTAACCTAGCAAAGAGGCCAATGAGCCTGAGG
AAGCTACCACAGCTTCTTTTGCTCATCATGATTGGTATTGCATTTGTTGCGGTTGAGTGC
ATCGGAGCTCCTGTTAAACTTCCCCGACGCGTGGATACTGTTGCCGGTCAATTTGGCTTT
GATGGAACCACTGATGGGAGTTCGAATGTTTCAATGCTTTCGTCACCTTACGCATTGTGT
CGAGGGAGGACAAACGATGAAATTTTAGTGGGGAGTTCCAACAGCTTCCGCAACTACTCT
CGCAAAACAAAAGAAACTGGTACGTTCCTCAGGGGTGGCCCAACTGGAGGACTCGTCTCC
GCAGACGCTAAAATTAGCAAGCCACGAAGTTGTGTCCGTCGCGGCTCTGGTAATCACACA
ATCATTTACTTTGTTGACGATCAAAATGGTCTGAAATATATAAATGACAACGAAATTCAG
CACGTTACTGTAGGGAATGGTCTTTCGTTAACTTCCGTCGCTATTTATGAGAAAGATTTA
TACGTAACAGACCAGAATAACAAATCGGTGTGGAGGTGTAATGTCGGCGGTGCCGGCAAG
CCTCAAAATTGTGAAGAGAAAAAATTCACGGGCCTGACGTTTACTGCAAAACCGGAAGGA
ATTGCCGTGACTTCTAAAGGAATTTTTGTTGCCGCACGCGATTCATCTAACAAGGGAGCT
TTGTTGTGGCTGGATATGAATGGTGGTGGCTCAAAGGGAAATGTAAGTGGTGGTTTTGTT
GATGTATTCAGCACTGAGTCAGGTATGTTATATGCAGCCACGGAGAAGGAATTGTACACC
GTCACTGCCACCGACTCTGCATTCAGCGTAACATCATTTGCAGGGAAGAATACGAGCTCA
TGTTACTCTCATGCCAATGGAGAAGATATTGTATTATGTGACAACTCGCGACTGCTCGTT
ATTGAAGAATATGAGATGTACGTGACTTCGAAGGAGAAGCATACTATGCGTGCCTTAACT
CTCCCTCCAGTCAACTTAACCGCCATCTTCCGTGGGCGACCAGCACCTGTAGGTTACCCC
AACACAACAATTATGGAGCAGTTTGTGGCAAGTCTTACGGAGGATGTAAATAAAGCACTC
GGTACCAATGATAGCTATGTGGACCCCGATTCTGTGAGGGTGGATCCCGATACATGGGAA
ACGAATTTCACTGTTTTTGTTCAGCAAACGCGTTTTGACAATACGACGGAGGAGAAATTA
CGGAGTCTGACATACACACAAACGGATAAGACTGTTGACGAGTATTACGGTCTTACTGAT
GAGTATGTGTACATTGATACCGTCCTTGTGCCATTCTGTGACGATGCAAGCCTTGTCACC
ATCCAGCGTGCGTTGGCGCGTGAAGCTGGACGTGCACTGAATTTCTCTTTGATATACGCT
GACAAGCCCATAACCTTTGGTAGTGACGTTGCGGAGAATGTCACTGCAGTAAAGCTTTTG
ATGCCTCATTCATTCAAGAACGCAACGACACCTAAGCAGCTATCGGCTGCGAACCTCACT
GACTTTGCGCACAACTTGGTCAAGGACTTGCGTGCTTCAGACACTCGTGTCGATATCACA
TTCCCCGATCCCCCGTTTAATTTTTCAGCTGTTGTCCCTGAACGTGAGCAGGAAGTACGT
TGGTTTGTCCATGGGAAAGTAATGAAGCAGCTTGAGATTTGTGAGAGACTTGGTAGCCAG
GGCGATGCGGCCGTTATTGCAGCTGCAGCTGCTGCGACTGCTCGAGGTAAGGCCAATGTC
ACATTGAATACCAGCGGAGTCAAGGCAAATGATACAGGGGTTGGTCCCAACACCACAAAT
ACCGCTGGTGGGGCCAATACTACTGCTAATGTTGCCGCTAATGGCACTGCCAATGTTATT
GTGAATCCCTCCACCAATGCTACTCCAACTGGAACCACCAATGCTAGTGTCACTAATACT
ACCGAGAGAGCTGTTCCTGTTGTTGCCCCTACTCAGCCTTCTAATGGATATGCGGAGTGT
CGATCCGCTATAACCAACCGCACGGAAACACAGAACATGGAACCACCTTACGACAGGAAA
CACCGATATGAGGTATTCCTACCTAAAAAGTATGACTTCAATGTGTCATGGTGCGTGGAC
ATCATTGACTGGCGTGACTTGGACGAGATGTTGAATAACCGCACAGATGAGGTGGTGGAA
AAGTCCCTTTCATGGTGCGGCCACGGTTGCATTATTGCGTTTGCGGTGGTAGGTTCCCTG
ATTGCTGCGTGTCTAGTGGTGCTGGCTGTGGTGTTGACATCGAAGAGGAGGCGTCTTGCT
GCTGTGGTTGCTCCACCGCGCCCAAAGTTTGTATCAACAGTGGAAGATGATGAAGAAGAT
CGTGTATCAAACATCGGTGTGCCACTGACCGATGGGAAGGGAACCACCGCACCGTAA
>Tb05.5K5.240  | Trypanosoma brucei TREU927 | expression site-associated gene (ESAG) protein, putative,expression site-associated gene 3 (ESAG3) protein, putative,BAC from homologous region on chr5 | CDS  | length=1188
ATGCGGCATCTTGGCTTTGCTGGCGATAAGAAACGGTCGATGAGCATAGTGGGCTTGTTT
CTTTTTTTATTGGCTTGCGTGTCAGTGGTTGCAACACATGCAAATGGAAGTGTCCTCAGG
AGCACGGGATCTGAGGGAAAGGTGTGGTTAGATGCACCAACTAGTCGGCGAGTCCCATTT
AGGAATCCGAGAGTCATTTTTGTTGTTGTTCAGACCCGACCCTCTCCAGGTTGGTGCAGA
ATGTTAATGACTGCTGTTGTTACAAATGTGTCGGTAATTTCTATTGGTATGGGTGGGAAT
TACAGCCACACCATCCGGGCAAACTGGTTATTGAATTTCTTGGATGATGAGGTCCTCCAT
GATGATGATGTGTTAGTTATGTTTGATGGTGCGGATACACTTTTCACTGATGGAATCCAT
CGGAAACGGAAGCTTGACCACTTTATAAAAATGTCTCCCCCACTGCCTACATTCTTTAAC
CAAACGGCTATATACAGAGGTGATGCTTGGCCGCCCATGCTTCACACAGCAGAACCGGAT
TGTTATGCTCCCCAGTTGAACATCACATACAACCCGAAAAATGAGTCGCATTGGGATCGT
TGTGCGAGATTTTATGCCATGGGTCTGTCGGAAGCCAAATCAATTGGTGTTGAGCGGCTG
CTGGGGTTGCCACCTCCCGTGCGTGGACACCTCAACAGTGGAGGAATTGTGGGCCGGGTA
TGGGCATATAAAGAGGCATTTAGCGTTTTTTTGCAACTCAGGGAAGCTTCCACTGAATGG
TGGTGTGATCAGTCTATTTGGGCTGCCTTATTTATTTGGAGCGTTGGTAGTGCAACGGGT
GTGGATTCCAAATACATAATACGGCGTGGAATAATTAGTCTTGACTATGACAAGAGATAC
TTTTACTACCCAACAGATGAATACGATACAAGTTCGGTACTTTTACATTTTACAGGGGCC
CCCGACCGATGGACGTATTACTTTCCAGAATACTTTGTCCGCCTTCCGTGGTATAGGAAC
CTTATGGGAAACAGTACCTACAGACATAATGTCGTGGCGGCGTTACGAAATACTTCCATC
ATAACCTACAACTACACTCGGGAGAGGATTGTAAGGAAATATGAAGATATTTGTGATGTG
GAACAGATGACTGACCCCGAATTTTTGGTGTACCCACTGAATAAGTAA
>Tb05.5K5.250  | Trypanosoma brucei TREU927 | hypothetical protein,BAC from homologous region on chr5 | CDS  | length=456
ATGAATATAAAAATCCGAAACCCTCAAGTGCGTGGGTTACGGAATAGAAAGAGGGCAATT
GGACGTGGTTTTAGATCCCATGAAAACAATAAAGAATCGTACTCTAAATCTCTCCAGCCA
GCAAAGACACTGGTAAACGACACGGTCATAATAAGAAAACTTCTGAGTCATGATCCGGTT
ACTGTGCTGTGGGCTTCAGAGACAAATCACATCGCAAAAATGCATTTGGACGCAGCCAAC
ATGAGGAGATGTGGCTCCGATACCGAGAAGGTCCCGCGATTTCTCGAGAAAGCACAAGTT
AGAGTTACAATAAAACATTCCCCCTTCTTTATTGTGAGTATGCAGTTCGCAAAAAACAAC
ACAACGCAGTACACAGGAACTTTATTGTTAATGGTGGCACTCAGAAGAGAGTGGTTTGTA
GCAACCGGAATAAGGAAAGATAGTATGAAGTTGTAA
>Tb05.5K5.260  | Trypanosoma brucei TREU927 | variant surface glycoprotein (VSG), putative,BAC from homologous region on chr5 | CDS  | length=1032
ATGTGGAAAAACTTACTGGGATTAATTGTGGGCGTGGTTTCGATGGTGATGACACCCGCG
TCCTGCGTAGAGCAAGAAATAGTTAATGAGGGTGAATTTAAAACATTATGTGAATTCGTT
AGCTTAACACAACGAATAAGCTCGTCGCTAGAGGTGAAAGGAAAATCGGGAGTAAACATG
GCCTCTCTACAGAAAATGGTTACAGATGTATTGTTTGGAACGGATATTGATGATGTGAAT
AATATGAAATGGGAATTTTACAGGCAAAAAGATTGTGGACAAGATAGCGGAACTCAACAA
ACTGAAGGTGGAAAAGCACTTGTAAGGGATCTTGTTTGTTTATGTGAAAGAAGCAATCTG
CAACCACCCCACAATAACCTTTGTTACGCTGGGAACAGCGGAGTATATCAATCCAACAAA
TGGCAAGATCCGTTCAACCGTGGAAAGACGTGGAATCGCTTGCAGACTGTATGTGCAGCG
GAACGTGGAAACTCTATGCCAACAGAGGCTGAATTTCGGGAGAAGAAAAAACAATTCAAG
GAGCGTATAAAGGAGCGTAAAGGAAACGCGCGCGAGCACCTCTATACCTACGGTGGGGGT
AAAGAGTACGGACTACAGACTTGCAGCGGAACCCCAACACAAAACGACGGCATTTGTGTG
TTATATCCAAGGGGATCAGATGGGGACAATGCAAGTGGTATCAAATGGCTTGTGGAGCTC
GAAAGACTGGTAAAAGAAGTCGAGAAAATAACAAAGGATGAAGGTACAAGCAAGCACACA
AAACCAAGTAGTGACGGAGAGCCGAGCATGGACGCAAAACCAAACTCAAACTTAAAGCCA
AGCACGGAGGGAGGTTCACCAACCGAGCGATCAGATGAACCACGAGAAAATAGAAACCCA
GATGCGCAAACAACTACCACCACAGAGACACAGACAGGTTTAACCACGCCAAGACCACCA
GAAGAACAAAAGAGTTCAGCTAAAATTATTTTACAGTCTATATGGGTATTTTTATTTTGG
CTGTTTGTATAA
>Tb05.5K5.290  | Trypanosoma brucei TREU927 | hypothetical protein,BAC from homologous region on chr5 | CDS  | length=687
ATGAAATACTGCGAAGTACAACCGCAAACGGGGTCGCGAGGAATAAAAAGGCAACGAGAA
CTCGAAGAGAATGCAAGTATTCCAACGAAGGGCTCCCGAGCGACGGAAACGAGAGGGCAT
CCAGTGAACTACCCAGTAGGCACATCTGGCCCGCTACAATGCACGCGATGTGGCTTTGTA
TCGCAATCAAAAGGGAGAACAACACCAAACACCAATATTCAACACCGCAGAGGCCATCCC
CTGGATAGTAACACTGGTACAAAACGGAGCTGTTCCATCACAGAACAAGAGGTATCCCTC
ATTTGGAACACGGTAACTATAGGTGTAAATGACACCTGTTGCACGCAATGCCGTCATACG
CATGTATCAAAAGACAGCCTGATGGAGCACTTCGGGGGAATGCATAGACAGAATCCATTC
TCCGTAGCAAAAGAATCTCCACCACCGCTCCGGATCTTCAACGTCAGAGGATTTCATCTA
CACTTCACGTTCGTAAACCGAAATAAGATGTCCCACTCAACATCAGGTTCATCTATACAT
CGCCATCAAAAACATGAAATCTGCGTTGAAAGGAAACATACACACTCCAACGACTGCGAA
GGGAATCCCACCCACATACTCGTGCGCTCAAGCCTAAAGTGCTCCGCAGTTACTTCGGGC
TTGAGGGCGAAAATATGCAGAAGATAG
>Tb05.5K5.30  | Trypanosoma brucei TREU927 | serine/threonine protein phosphatase, putative,BAC from homologous region on chr5 | CDS  | length=1911
ATGGATCCACCTAATGTACCTCCCTCTCCTCAGGCCCCGCCGGACCTTTCGCCGCCCTCC
GGAAGCCTTTCGTTCCGCGCTGACAACCTCGTCACGTTAGAAATGGTTCAGGCTGTAACC
ATAAACCGTGAAAAGTTGTCTGAATGGCATCACAAAATCCGCTCGAGGTTGTTTCCACTT
GTCACTGGTTTCTTTGTGCGGTGCCGCGTGGAGGATTCAACGGATGGCAGAGCTTTATAT
AAAGTGGGACGCATTAAAACTCTTAAAACAGATTGGTCTGTAGAGCTTGATTTGCTAACA
ACAGATGAGATTCTTTCGGGACGTAGCAATACAAACTACGACTGCATCAGCAACGCAAAA
CTGACTGCAGGAGAGTTTAGCGCTTTTATATCGAAGGTACCACCAGAGTTGCTGTCTAAT
ATTTCTAACACAGTGCATAAAATGGAGGAGCGGCTGCGCATGATGGAGACCATCATCTTA
ACGGAGCCGGCTTTCCACGGCAGACGCCGTGACGACCGGAGGCAACAGGAAGCACAACCC
GCTCAGGCTGTCACGGGCCTACCTGATAAATATGTCTTCTCACAAAATGTGCTTTTGTGT
GATGATGAGTTTTCAACCTTTCCAATGACTGTTACAATTGTTGATTTGCTACAGAATGCG
GTCGGTCAAAAGGGAATGACGGAACCTGACACCCCGCGGGCAGGGATTTCCGCGATAACC
GGACCGAAGTCTCGCGCGTTTGATGAGGCGGTAGCGAGTCATAGCACGATGCTGCAGCTT
CAGGATGTACGGAATTACATAAATTCGCCAACACAACCACCAGTGGATGCGGCCCGACTT
ATCGAGATGATACGGCGCTCATCCAATGCGCAAAACACTTCATTTTCCTACGATAATCTC
ACGGAGTTCTGCAAACTTGTTATTTCCGTTTGTAGCCAATGTCGCGAGGTGGTGGCGAAG
GAACCTTTATTCATCCGTCTCAAGTCGCCCGTAACAGTGTTCGGTGACATCCATGGCAAC
TTCGCTGATATGGCCTATTTCTTGGATAAAGTGGTGGCTTTTGATGATATTATGCTCAAG
TATACCACTTCGCATCTTTTGTTCCTTGGCGACTATGTAGATCGTGGTGCCTTCTCGGTT
GAGTGTGTCATGTACCTCTTTGCACTCAAAGTTATTAGCCCATCTAAGGTTACTCTACTG
CGTGGTAACCATGAATCCCCTGAGGTAAATGGTGATATGGATGTGTATGGTTACAGCTCA
TTCAAATATCAATGCCTCGACAAGTTTGGAAGGGATCGTGGTATTGATGTGTGGGTTGCA
GTGAATGAGGTATTTCAGTTCCTCCCCGTTATAGCTGATATTGATAAGAAGATATTCTGC
GTTCACGGCGGCTTGCCGCAGTATTCCGGGGGTGAGGACAAACGACTTGAGATTCTTTCT
GATCCTTCTTTCCCTCGTATTCCGGTGGTTCAATGTACTGATCCCACAAATGTGGCACAG
CGTATGATGGTGAATGACTTGTTGTGGTCCGATCCCGCACCGCCAAACCATCAACTTGAT
AAATATGGCTTCGGGCCAAACCCACGCGGACCTGATATCAAAACCTTTGGTTCTCGTGCA
GTTGATATGTTTTGTGAGCGCTACAACTACCAATACATATTTCGTGCGCATCAAGAAAAG
GCGGATGGTGTTCGGCTGTCAGATAATGCTCGCGTTGTGACGATATTTTCCACGTCTGAC
TATGCCGGCCACCAGAATGGTGCAGGTTGTATATTAGTGGCCAATGGTAAAATGCGCATG
GCGATTAAAAAGCCCCACCGGCACGAGATGAAGGAAACGAAAGGACCGGTATCACCTCGC
ACGCTGTCGAAAAGCGTTCCAGGTATGATACCGCGTCTTAAGCGCATTTAA
>Tb05.5K5.320  | Trypanosoma brucei TREU927 | variant surface glycoprotein (VSG), putative,BAC from homologous region on chr5 | CDS  | length=1467
ATGCTAGCAGTAGCAGCACTATACCTACAAAACAGCCTGGCATGGGCAAACAAGCCACTA
AAAGGCACTGAAGATAATAGCGATATAAAAGATCCATGTCAGGAAAAAAAGTTCAATGAC
AAGCTGATACAAATTTACGAAGCTTCGCTAGCTGGGGCCTGCAGAACTCTAACCGAACTA
GCATCAGACAGCAGAAAAATCAAACTAGCGCTATGTAAAGAACAAGACGCCAACCGAATG
TCTGCACTAAGCCTGCTAGCAACGCTGACGGACTATTCCTTTCAAAAGGCTCACGTGGAA
CTAGCGACAAAGTCGGCAGCTGTCGAAGGAGCAATAACGGTCCTGAACAAAAGGAACGCG
CAGCTTTTAACCCTCATGGGAACAAAGCCCGGCGGAGTGACTTACCCAGATGCGGCAACC
TCGACCGCGACGACGGACGAGATGGCCGCCAGCAGCAGGTGTTGCACATTAAAACCCAAA
TTTGCGCCAGCAACAGGCGAGGCTTGCGCGGCCCCCCGAAGCGATTACGGAAAACAGGAA
ACAACAGCCGACAAACTCGACACTATAAAGAGCTATACGCCCATAGCAGACGCCGAATTC
GCCGCCCACCAGTTAACGCTCAAAATTGGCGGCAGAGGCGACGTCGACAGGGGCACAACA
GCACTAACAACAAACGACGGATGCAGCAGCTCTGCAGGCCACAACAAAGGCAGCATCAAC
ACCGGAATGATCATTCTAGGAATAGAGCCGACCAAAGCGACATATGAGACCCAGCAAACT
TATATTCTCTGCGGCGACAAGGAAACCGAAGAATGCGCTGCTGAGGAGGAACCCGAGACA
AAATATTTCGTAACAGCAAAACACGTAGCTTACACGCTCTGCAGAATAAGAAACAACCTC
CCCAAGATGCCAGAATGGTCACTTACCAAAGGACTAAAAGAACTACGCGGGACAGCAACT
GTCAAGGAACTAGCATACCTACAACTCAACGGCAAACCGACCAAAGAAACGACAGCAAAG
CAGAAAGAAGAGGCAGCGGATAAACTGTTAGGCACAGAAGACAAAACCGCAGAGACTAAA
TTCGTAGAACCCTACAATTCCCAAAAGTTTGACTTCGAAGCCACAGCGACAGACGGCGGC
AAAAGCCTCACTGACCTAGTCGACAGCGATGACTACGGGCTCGGGCTAGCGATCTGCCAT
TATGAAGCGACCAAAAAAGCAATAGCAACAACGAAAAACACACCTAAGGGAGACGGAAAA
ACAGATGCAGCAGACAAATCAGGAGAAAAGAAAGACGGGGATAATAAACCAACTGCAGCT
GAGTGCAAAGCCACTGAAGAAGGCAAATGTGACAAAACAAAGTGCGATTGGAACGCAGAA
AAAAAACAGTGCAAAGTCAAGGAGGGGGCGATTATAATTTCTGTTGTAATAAAGGCTCCT
CTTTTGCTTGCATTTTTTCTTATATAG
>Tb05.5K5.40  | Trypanosoma brucei TREU927 | hypothetical protein, conserved,BAC from homologous region on chr5 | CDS  | length=408
ATGTCTGGAGTTGTTATAAAGAAGCCCAACCTGAAGCGCTTGCTGGCGGGGCAGAGAGAA
GAACTTGCGTCATTCCAGCCACCTGTGCATCCGATTCCTGAATACCTTGGATCGCCACTT
CCATATTTATCCAACCCATATCATATTCGCGGCACTCTTATGGCGGTTGAACAGGAACCG
GAGCCCAATCATGAAGCCGATGGTGGGAAGCAACTGATGGCAGACATTATGAATGAAAGG
GCGCGTATCTGCCTTGAGGTGGAGAAGACACTTGCGCTGACATGCAGGGTTCTTGATAAA
GCAGCACAGAATGATGGTGAACTCACTGAATTGGCACGTGAGTCGCTTGCTAGGCTTACG
GTTATGGGCGAGGACCTCTCCAACCGAATGATTACCTCCAGAGAGTAG
>Tb05.5K5.430  | Trypanosoma brucei TREU927 | variant surface glycoprotein (VSG), putative,BAC from homologous region on chr5 | CDS  | length=1440
ATGGCTGTTTTTGTGATGGCATTCGCGCCTTGTACCTCGTCACAAACAGAAGAACAAACG
CAAACGGTAGCAAACGCAGCTGTCAATGACAACACCCAGGAATTTCATGTTTTTTGTACG
TTGTACAACTTGAATGAACGGAAAGCAACTGTCAGAGGGGACATCGCCACAGCAGTAGCA
TCCGCAATAGAAGCTGACTTAGAAATGTTAAATCTCACGGTCGCAGAGCCCTCGTGGTTG
CAGGACCGAAACGGCGAACTCAAGGACAAAGAAGGGCAGGACAACACCAAGCAGAGACAA
GAATGGAAAAGCAAGGTAGACTTACTCGACAAAAAAGGCGAGATGACAGGTGAGGTTAAG
TACCAAAATGTAACAAACGAGGCGACAAGAGGAGCAGCAAGCAAGGCTTTAGCGAGGATT
CTAACGAAAGCAGCAGCAGAAAAAAAACTGTACGACACAACGGCGGCGACAGCGCAGCAA
CTCGGCGACGATATTAAAAAGCAGATAACAGACGCGATCTTCGGCGAAGGCAACGAGGCC
TACGAAAAAACAATGATGCCAACAAACCTCGGAGACCACTGCAAAGCAACGGCGACGGCA
CAAACGGCGCCCGGGAACGGGACCGCGTACGATTTCCTGTGTCTGTGCGCGGCCAGGGAT
GCAGCCGCCAACGGCAGGCGCACTCAAGGAGTAACCGGCGGCCAAGTCAATGATGGCAGC
GCGACGACAGACGGCGCAACAGCTCTGGCAACAATAACAGGGGCTTGCAAAATGCCTGCA
AACACCGGCGAACTCACGGCGAATGAAATAGAACATGCGCTAAATAGATTTTACAGTTTA
CTAGGACGGCAGACCAATACGCTAACCGACAGACCAGGAGCAGCCATCGTAGGCAAAAGC
CACACGTCAGGCGACTGTGCAGCTTCAAGCGCCCAAGCGATGCGCATCAACTACAAAGAG
CAGCTAACGGCCCGGCGGCGGGAATCCCCTGGGCAAACAATCTACAGGCGACAGCAGCAA
AACTCCGAGAGCTTGAAGAGAAAAAACAGGAAGCGGAAAGGAGCGGGCACCGACTGGCAA
GCTACCCAACACAGGCATGGGCTATTTTCGACAGCGCCGTGCACTTTAAATCACAAATGG
CAGGCACTACAACCAGACCAAAGCAGCTCACAGAAGCAGACTGCAATAACCACCAAACAA
ACACAACCTGCAGAGAAAAAGGTTTCAAATGGGATGGAGCTACTGAGGACAAAGGGGTAT
GCAAACCTAAAGATGAAGAAGGACAGACAAACCAAGGAGCAGAGGGAGCTGCGGGAACAG
CCGCAGCAGAAAAATGCAAAGGTATATTGGAACACGGATGCACAAAGGCTCCGGATTGCA
AATGGGATGGAAAAGAGCGCAAAGACTCCAGTGATCTTGTCAATAAGAAATTGGATCTGA
>Tb05.5K5.460  | Trypanosoma brucei TREU927 | variant surface glycoprotein (VSG), putative,BAC from homologous region on chr5 | CDS  | length=1719
ATGTCACTAGGCAGAAAGGCATTTTTAGAAGTAGCGATCGCGTTTGTCGTTTCGGCACAA
GCAACGAACGCAGCAGCGGAAATTTTCGCAGAGTTTAAAGCCCTGTGCGAGTTGCAGGGA
GTTTTGAAGCAACCGCTGCTAAACCCTCAAACAACAGGAGACGATGGTACAACAAAGCAG
GCCCTCGAAGTGAAACGCAGCGCGTTTCTAGCCGAAGTGGTGCTCTTAAACCTAACGGCC
GCCCAAGCAGAGTTCGCAAAAAGCATAGCAAACATAACGGATGAAACGTCAACCCAGGAT
TTGGACGAACCCGGCAAGCATGGCCATAACTTCAAAGGCATCGACCCATAGGTCAAAAAA
GTCATACTATCGCAGCTGAAATTATTTAGAAAAGGCGATCCATCAATTAAAGGCTTCAAA
GAACTACACGGAAATACCATAGGAACGGCCAGCCGAGCTGACAAGGCTTCTGCGGCGCAC
CGACTGGCACAATCGGCGCTGCGGATTTCAAAGCGCATACAGACACGCGAATATGAAGTG
GCGACACAACGAAAAGCAGCTAGGACGGCGGCACTGGAAGCGCTGTACGGTTCCACGAAA
GGAGCCCTAGCAGAGGAAAAGGATTCGGACCCTAACAACAAAGTCGGTGAACCCAAAGCA
GCCAGTGGACCCCTGGGTCAAGATACGCGGGAGGCGTACTGCACAGCAACAAACGGGGCA
GCAAACACGGCAGGGGACAACCTTGCAGCAGACATACTGTGCGTGTGTGTGGGTGGCGCC
GGCGATTCAGCCGGGCAGGACCAGCACTGCACAAGCTCGGCAATAGCGGGACTCACAGCA
TTTAGCGCATCAGGCGCGGCAATCGCCAGCAACGACAAATATAAGAAACTAGACAAGGAG
TGCAATAAAGTGAACGACGGCAACATCCCAAAACTCACGAGCGCCGCGGTTACAGCCGCC
ATATCAAAAATAACAGGATTGGTAGGGACAAACATAGATTTCGCCGGGGCACACGCAACA
CCAACCGAACGACTCAAGAGCAGATTCTACCTGGGACGACATCACGTCGCCACAGGCCAA
AACCCGTCCTGTAACGCCGCCAGCGACAACCCAATGTCGACACCCCAAAAAGGGCTTTGC
GTCGACTATACAGCTTATGGAGCAGCAGACAAGGAACAGGCGTGGGCAAAAAATGCCAAA
ATAGCGGCCAGCCACAATGAACAGGCAGACACACTATTCAGAGAGGTGCTAGCTGACGTT
GCAGCACTTGAAGCTACACGAAACCAGCTGGAAGCGCTACTTTTAGCACCGTCAGCAAGC
AGCAAAAAAGAACCAACACAGACAAAAGAAGACAAGCAACAGCAGGCGGACAAACCGAAC
AGCAAAGACCAGGCAGTGCAGGGAGCAGATAAGAAACAGACGGCAGCACCTTCTGAATTT
GACAAGGCTTGTGAAATAATAGCAGCAGCAGACAAATGCAAAGACCCATGCAATTGGGCA
GATGACAAATGCAAACTAAAAGAAGGAGTCGCCCCAACAGGTTCCATTTGTGCTATTTAT
AATGACCCCGAAACTTGTGTTAAAGCTCCAGGCACAAAAAAAGAGGGCAAAAAATCTGTT
TGCGGATGGATTGAAGGCAAGTGTCAGGATTCCTCTATTCTAGTAAACAAACACTTCGCC
CTGATGGTTTCTGCTGCATTTGTGGCCTTGCTTTTTTAA
>Tb05.5K5.50  | Trypanosoma brucei TREU927 | hypothetical protein, conserved,BAC from homologous region on chr5 | CDS  | length=1299
ATGGGACGGAGGAAGGAGAAGATCCCACCACCCGGGACGAACAAAGACCCGACAACAAAT
TTTTACTCGAGGAAGAAGTGGCGTATGGTTTTCCTTTCCAATGTTTTGGAGCTACAGGGA
AAGAAGCTCATACCTCGGGGTATGCAAATCATTGGTAATGCGCTCATGAAGAACAGACAC
GTTGTGAAGTTGGAGTTAGCGCATAACGATATTGGTGACGCGGGCGCAATTACACTGGCG
GAACTTCTGCGACGCAACGATACCATTCAACACCTGAACTTAGCACAAAATAAAGTAACA
GATGTGGGTGGTATCGCTCTGGCGAGTGCTTTCATTCCCAATGTAAGTCCTAACGGGCAG
GCGGGTTTGTGGAACCGCACGCTGTTTACACTTGTTTTGAGTGGGAATGAGATGGGTGAT
GCCACTTTACTTGCAATCAGCAAAGCAGCGGCATGTCACCGGGACCTCATGCGTGTTGAT
CTCAGTTGGAACAAAATTGGGCCGCTGGGAACAAAGTGCCTCGGGCGATCGATGCAACGA
AACCCGAACTGTACGTACATTTTGATAGGGAATCAGATCGGGGATGAGGGGACAGAGCAC
CTCTGCGAAGCCCTAAAAAGATACTCCGGAAAGGGCACTTCTTCCCTCAATCTGTTACGA
AATGACGTTCGTTATAGAGGTGCCAAAGCCGTTGGGCGCTTAATCGAAAATAATGAATAT
ATTCTCGACGTAAGTTTGCATAGCAACACTCTTGGGTTGCGAGGCATGCAGGAGATCCGT
CATCACTTGACCAGCGCGCCAAATCGCCTGAGGTCGCTTAATCTCTCAAATTGCATGCTT
GGTGACAGCGGAGCTGAAGAACTTGCTTTACTGATTGATGCCGATTTACCAACTTTAGAG
CGGCTTAGCGCTTCTGATAATGACCTAACTGATATTGGGGGTGTTGCCATTGTCAAGGCG
CTTATGACCAATAATTCGTTGGTTGCCGTAAACTGTTCAGGCAACTCCTTTGGTGCCGAA
ACTGTAGAACTAACAATGAAGCTGGTTGAGAAGGCAAAGGTGCTCAAACAGCTGGACTTC
ACCAACTCAATTGAATCTAGTGATATGCGTCGGACTCTTGCATTTGCTGCAAGCGATGCT
GATGGCCTCAGTATCGATGTGGGCGAAATGCAAGAGGATACTTATGAGGGTACTGTGCAA
CGCATTACTGAGCACATGCAGCTTACCCTCGACGCCGAGGCTGAGAGAGCAAAAAGCAGA
AAAGGCAAGAAAAGGGGAAAGAAGGCTGCAAGCACTTAG
>Tb05.5K5.530  | Trypanosoma brucei TREU927 | variant surface glycoprotein (VSG), putative,BAC from homologous region on chr5 | CDS  | length=1389
ATGAACATTTACAAACTAACGGTGGTGTTAGCGGTTATAGTAGTACTACCAAACGCCAAC
GTCGGCGCCAGCAAACAAAACAGTTTGTGCGCTAGCAGCTGCAAGTGCTCCGGCAGCCTC
AAAAGAAGGCTCGCCTATTACAAACAAAAAAACAGCAACGCCATTGACAGGAGAAATGAC
CTTCAGAAAGGGTTATTGCGACTGCTACTTTCCACCCAGCAAGAAACTATGTCAGTGACA
AAAACGATAGCACCAACAATAGCAGCAATAGGCTCGGCACTACACTCTTGCGAACAAGCA
ATCAAGGATGCCGACAAAAGGGACGCCGAGGCCACAGCAGCAGTAGCAGCAGCGCGGTCC
AGACTGGCAATAGCACACAGACTGGCTGCACAAACGACAGATCTTAAAGCGCAAATTCAA
GAGACAAGCTACTGGAACACACAGTCCATTGCAACACATACTATAGGCGACTTCAACCTC
AAAGGCTGTGACGCCACGGAGGAAACCGAAGACGGGATCACCATAGACGGCGACACGGAA
AAGGGGGAGAAGGCAACACCCAAAGCAATAACACATAAGGTACTAAAAGGAAGATGCGTA
GCAACATCAGGTGATGCGAGCTGTCACGGGACAGCGATGACAGCCGAACAGGGTTATCTC
GAATTTAAACTAGGCTACGCGGCTGACGGCGCAGCGGACACCGACCCATGGGGCGCTGCT
ACAGACACCGAAAAAAAACTAAAAGCGGCCGCAGTAGACATTTACGACAAGGAGCTCGAC
TACGCGGACGGCAATCTCACCAGACTTAGAGACGCGACCGACCTATCAGCGTGCACAACA
AACATCCGGGAACTGGCGGAGGTCTCGCAGCTGGGAAACTTTAAAAGACTTGCAATCAAA
GCTCTACTAAACCAGCCAGACAACGAAAAAGATGACACAGGCCCAACGGAAGCGTTAGAG
AAGGCGTTAACGTCAGCTTTTGGAAAAGACGGAGCCAACTTCGCCAAAGTAGTTTATGAC
ACACCAGGCAACAAGCAAACAGAAATCTCCGACGCAGACAAGAAGAAAACAGATCAGCTG
AAAAATATAAATACGTTAAGTGAACTCACTGACGCACTAGCGCGTGCGACTCTCAAAAGG
TTAACGGCGACCCATGATGCAACAGCAAACCCAACAGCGATTGTAGTCACGGAAAAAGAC
TGCAGTGGAAGAAAGGGAGAAGCATGCACAGGAGAATGCGTCTTAGATGGGGACACTTGC
AAACCGAAAAACAAAGGAGAGGGAGTGAAAAAAGAGAATGAAGGAACAACAAACACAAAC
ACCACAGGAAGCAATTCTTTTGTTATTAGAAAGGCCCCTCTTTTGCTTGCATTTTTCTTC
TATAATTAA
>Tb05.5K5.60  | Trypanosoma brucei TREU927 | hypothetical protein, conserved,BAC from homologous region on chr5 | CDS  | length=657
ATGGCAGGCCGTTTCCGTGGTGCAGTTGGTAAGGTGTCTAAGCCCAAAAAAAATAGGGCC
TCCAAAAAAGCGAAAGGCAAGCGCACGGTTGCTTTGGTGAAGCGGGCACCCAAACTTTCA
GAGGAAGCGTTGGTGCAACGCGTAGCTGAGTTGACTGGTGCGGCATCATCCTCTTTGACA
GCCGCTGACCAGGGCACAGTGGCAGCGAATTTGAAGCCAAACAAACCGAAAGCACCCTCT
TGTTCGCCATCGCTTCGTGCTCAGACACTGAAGAAACCAATTGGCAAAGGTGCCATTGAG
ATTGTAGGGAAGACGACTGAGAAAGTTGTACCAACGACGGAGGTATCGGGGGGACGGACT
TCTACGGAGGCGATGGGGCTTAAATTACTTCGTCGAGCTGTAAAAAACCAGAACCACAAT
CGTTTGCTGCCGCATCAGAGCGCACATGATTACGAATACCGCCTGCGCTCGGTTGCCACG
GCCGGTGTTGTTTGTCTGTTTAATTCCCTTTCGCAGTCGCGCAAGGCAGGGAAGGATGTG
GAGGAGGGGGAGCGTCACACGACGGCCGAAAAGGCGCAAGAAAAGAAGCAAATGGCGAGC
AAAGAAGCCTTTTTAGCAGCCCTCCGCCAACCAAAGAAAGTGGATAGGTACTGGTAG
>Tb05.5K5.70  | Trypanosoma brucei TREU927 | nucleolar RNA helicase II, putative,nucleolar RNA helicase Gu, putative,BAC from homologous region on chr5 | CDS  | length=1899
ATGTCTTCCAGAGCTGAGGAAGGGACTCACAGGCATGAAGGGCACGTCACCAAAACGAAA
CGCTCCCGCGAAGAGATGACTGGGAATGAAGAGACTGATCAGGAGCCCAACAACGGCTCT
GCCGCGGTGGGTCGGCCGTTCTCTGAGTTTAATCTTTCCAGCGGGATGGTGAAGGCACTG
GAGGCTCAAGGTATTGTTTCGCTGTTTCCCGTGCAGGCACTAACATTCGAAGCTATTATG
CGTGGTGAAGATGTCCTTGTGCAGGCGCGTACGGGAAGTGGCAAAACACTTGCTTTCGGT
ATTCCCATCGTTGAGAAACTGAACAAGAAGGAGGGACCGCTGGCGCGTGGGCGCGGTCCT
GCGGCGGTAATATTTTGCCCGACTCGTGAACTTGCCATTCAAGTGCGTGACGTGCTCGCA
GGTGTTAGCGGGGACCTCGTGGTTGCTGCACTTTATGGTGGTGTTGCCTACAGTACCCAG
GAGCGTGTGCTGTTCAGCGGTGTTGACATTGTTGTGGCCACACCCGGTCGTGCAAAGGAT
TTCCTCGAGAAAGGTACGCTGCACTTTGAGCGTGTGAAGATGGTTTGTTTGGACGAGGCT
GACCACATGCTGGATATTGGCTTCAAGGAGGATATTGAACTGTTACTACAGCGAGTCGCA
GAACAGAACGGTTCGACTCCTGATGAACCAAAACACCAGACGTTGCTCTTTTCGGCCACG
GTCCCAGACTGGGTCCACACGTGCTCATTCATTTCCAAGAACAAAAAGTTTATTGATATG
GTCGGGCAAGGCGCAATGCGTGCGGCAAACACCATCCGATTCTATCGCCGTAAGTGTGGC
TTTGCTGAGGTTTCCAGCATGTTGGCAGACTTAGTGAAGGTGTACAGTGGGCGGCATGGC
CGGACACTCATTTTTACCAACACCAAGAAGGACTGCCATGACCTTTCCATCAACAATACA
AAGTTGGATTCTCAGTGCCTTCACGGTGATATGCAACAAGAGCAGCGGGAGAGCACGATG
AAAAGCTTCCGTGACAACAAGTTTAGCGTTCTGATAGCCACTGATGTGGCTGCCCGTGGC
TTGGATCTCCCCATGGTGGACCTTGTCATTCAGTGCGCACCGCCTACAGACATTGATGCC
TTTATTCACCGCGCTGGCAGGACAGGACGTGCTGGCCGCAAAGGTGTCTGTGTGCTCCTT
CACCAGCCGAAGGATGAATATGTTGTGGAGCGCATTGAGCGCCACGCCAAAATTAAGTTC
GAGGTTTTACCCGCGCCGACGCGGGAGGAGATTCTTAAGGCAGTGGCGCGCGATGCTGCG
GAAGACATGGCACGCGTGGAGCGAAGCGCGACAAATCTTTTTATGGATCAGGCTGCAGAA
CTTCTTAAGGATGCTGACCCAACCGAGATTCTTGCTTCAGCTATTGCCGTCATGAGTGGA
TATACCAGCAGTATCACAAAGCGTGGCCTCATCAGCGGGGCAAGGGGCTCCGCAACAGTG
CAGATGTTGGGTCAGCGGAGTTTACCTACGCATGTGTTTTGCAGCATATTGCGCAACAAC
CTCGGGGACGAATTGTTTATGCGTTGCCGCGATATAACACTCCTGCAGGACGCTCCGGGT
TGTGTATTTGACGTGCCTGAGGATGTAGTGGACCGCATACTAAACACTCCAGTGCAAGGC
ATGGAATTGAGCGTAATCGAAACGCTTCCTCCAATTATTGCCCGAGAGCTGAACAGCGGT
AGTCGCGGAAACCGTGGTGGAGGTGGTGGTGGTGGCGGGTACCGTGGCGGGCCACGGGGC
GGCGGATATAATCAATACAACCGTAATGGTGGCGGCGGCGGTGGTGGCGGTGGAAGGAGT
TGGGGTTCCGGCTACCGGTCGACTCAAAGGCGTTATTAG
>Tb05.5K5.80  | Trypanosoma brucei TREU927 | protein kinase, putative,BAC from homologous region on chr5 | CDS  | length=1056
ATGTCGCACGTTCCCTTTCGCATGGAACGTCTTATGGACCGCCTGTATGCGACGGACGAA
ATTTTAGACTTTGTGGGGCGAGGAACGTATGCGTCGGTGTTCAAGGGTGTGAGCCTCGTA
GATGGTGATAAAGTGAGCAAGGGGAGCCCTGTTGCCCTCAAGGTGTTTGAAAAGCGAGGT
CTCTCGTTGGACAGAATGTGCCAAGATATTGTTAGAGAGGTGGAGATTCTGCGTCATCTG
AACCACCCTAATTGCTTGCAATTTATTGATTGCTTTCAAACCGAATATCATATTGTGATC
GTGACAAACTTCGTTGATGGAAAGGAACTCTACAAGACACTGCGTGACGGCATCATGACG
GAGGCGCAGGTGCGGTCAGTTGCACGACAGTTGTTGGAGGTCGTTAACTATTTGCATAGC
CAGGTTCGCGTTGTACACCGCGATATCAAACCTGAGAACGTACTTGTAACATCCACAGAA
GATGGTGGATTCCACTTGACTCTTGTTGACTTTGGTCTCGCACGCACGCTGTCGAAGGGG
CGGCGTTGTGTTGGTGATCGTCTTTTGAGTGGGAACGTGTGGCAGTTGTCCCCAGCTCCC
TCGGCTGCGCCAGCGGACTCGCTTGAGTCGTCGTACACCGACAGTCCTCTTATCGCCACA
CCGTGCGGGACCATTAACTATGCGGCCCCCGAGACGGTGCGCAGCCTCGTGCAAAGCGGC
CATCTGGCAACCACCGCTGAGTTAATGCCACGAATGGATATGTTTGCCGTGGGGACCATA
TTGTACGTGATGTTCTGCAGGAAGCTGCCTTTTCAAAACAGGGGAAATAAGGTACAATTG
GTGAAAGTGATGGAGGTCGGGCCGTTATTTGAGGAACCGGAATGGAGGAATGTGCCACCT
GAGGCTGTAGATATCATTCGGCTATTGTTGAGTTTTGACCCAGGTCAGCGGCCTAAAGCA
AGTGATGTGCTGCAATCTGCGTGGTTCCTAAAAAAAAATGAGACGGGTGGAGTGGCTGAT
TTCTTACCAATGACGAGCCAATGTGAAGAGGGATAG
>Tb05.5K5.90  | Trypanosoma brucei TREU927 | dynein light chain, putative,BAC from homologous region on chr5 | CDS  | length=273
ATGTCTAAGCACCATGAATTCAACATTAACGCTGATATGACGAAAGAGATGCAGGAGGAG
GCGCGTAACCTTGTCATTCAGGCCTTTGAAACGGAATCGCTGGAGAATGGCGTGGCCTCT
TTCGTGAAGCGGGAATTCCAAAAGAAATACAAGGGCATTTGGCATTGTGTCGTTGGCAAG
AACTTCGGGTCCTTTGTGACTCATGAGATGAAGGGGTACATATACATGACCTGGGGCCCG
TTGTCCATCCTTTTGTGGAAGACAGTGACGTAA
>Tb06.3A7.270  | Trypanosoma brucei TREU927 | hypothetical protein, conserved | CDS  | length=3408
ATGTTGTACTATGCTTTGCAGTTTGCCTGCATCGAGGATGCGATACTTATCGCCTGCGCA
ATGACTGTTCCGGCGTTACTTCTCTATCCACGCGTGTCTGTCCAGGTTGGGGATTCCAAA
AGCTGCGAAGGTGCACCAGCAGCACAATACTTGCAGTCACTTCTGATTCAGCGGAGTACA
GCTTCTAAAATCGGAGAGAGGGGCAAAAGCACCAGTGGGCACACTCTGAGTGAACCACTC
ATGCTGCTTTCAATCCTTTATGAATGGTACGCATGTACTAGCAGTGCGGATGTGGTGGCC
TTTTTTCGAAAATTTCGCGTGAACGGTAGGGCACTTCGCACTGTAGATAGCAGCGTGGCA
CAGTGCGCGTTACGCCTGTGGAGACTTGTCACACAGGGTTCCGACTCACATGAAACTGTG
AATAAGGAAAAAGCTGTCACTAGTGGTGTGGGGGGTGGCGATAAAGATGACGTATTTGCG
CTATATGGTGAGCATGACAGGGTGGAACGCCGCCCCAGCGCCTCACTTATTAAGCAGCTT
GTGCTCTCCACCTTCCCTGAATCGTACCGTGTTCTACTTGCCAATTCGTTGCTGCGGCTT
CACCGTTGCGCGCTTGAGCATTCCGCCCACCGTCCTTCATCACAGCACCGGACTATGACA
CAATGGTATACACAAGATGAACAACTTATCCGAAAACTTCAACCGCAATTGCCCAGGGCT
CCAAAGCAGAATCAGAGGTCCAAGAAACCGCTGCTTACATTTGGACACGTACAAGACCGG
CTTTGCGCAGCTTTCGTAGCCGCATTTGCAAGGAACACCATGCGTGGCGAGGATGCATCC
CACCGTGCACACCAGAGGCGGATGCTGCGTAACCTTGGTGCCCTGCAGGAGGATGCAGAC
CGTACATGCTCCTTTTCGGTGGAGCTACACAGCGACCAGCGGCATCAGCAGAGTTTACTT
GAACGCCTGACACCAGAGGTGCTGCGCGACGTCATTACGCCATATCTAGCCGATACCAAT
GTTCAACAGATTGAACTTTTTTCCACGAGGCGTTCAGGTGTCGTTCGATTTGGTAGCGAG
GTTAATGGGTCTGTGGATGGAGACAGAAGAGGCGGCAACTCAGGTAAGGAAGAGGACCGG
TTGTTATCGGCGGTCGCACTGCCTTGTGACCCCGCAGGGTTAATGGAAGCGGAAAAGGGA
AGAAATTTGGCTGCGGTTGTATTAGCTCCTATTGGAATAAGTCTTTTGGTGTCAATTCAG
AATATACTAACACGGCTGGTGGCAATGCTGCCTCCCACATCACCACCGGCGTCATCAGCC
GTACGTTTACCAGGTGAGCAGGACAGAAACGATGGGGAGACGGAATCGATTCGGCGGGCA
GAGGCTCATGAAAAAGTAGCTTCTTTGGATCGTTCACTTCCAGTTCCGGGTGTAAGGACG
GTCAACCGTACGTTTAGTCTCCGCTTTACAGAAACTGAGGGAGATTCCTCTGCTGCATCT
GATACCTGTGTAACATGGCACGATAGCTACGGTCGGGAGCATTCCCTTCTTCTTAGTGAC
GCACGGCGTATGGGCTATGAAGAATTTTTTCCCAAACCGATTGCGGCTGCAGCCGCCGAT
GCTGACCATGAGGACTGTAGCATCTGCCGTTCAACTGGTAACGGTGTCATCTTGTCAGGC
GAGCCTGTACCTGCGCCCGGTGTTGATGAAGATGTGAGTAGCAGTGGAGTGAATAGTGAT
GGTAGTGACGAACAACACGCACTGCTAAGCATACATCGTGTGACCTTCACTGGAGCGGTT
CAATGGAAGGTAACTTTGCCAACTGTGAGGTCCTCTCAACACGAGTACCACAGCTGTGAA
ACGGAGGAGGGGGAAACAGCACCTTGTAATAAGGATTATTACTGCTATGTGTGCCACAAT
TTGTGGTTTCGGGAAAAAAGCTTCCATCATCACTGTCGGAGCGTAACCCACCTTACTCGA
CTTTCCTTTGCTGTGCAGTTCGGTATGCGGCGTGAGTGGGTGGGATCTTTCTGTAGCGGC
ACGTTATCTGACCTTCTACTACGTAAGAGGGGGACTAATAGTGTCAGTAGCATCAGTCGT
AGCGATGTGGCGGTTGAACTTAGATCCTGTAATGTATCCCCCTTGTCGTTTCTTAACGCT
CTACAATGGCGACCACGTGGTGAAGGGGGGACAGCGATGCTGCCGATGGCCGTTGCGGGC
ACGCTTATAGGAAATGCTCCCTCCTACACAGTAACTCGCGCAGCGCCAATAAAAGATAGT
GGTATGACGCTGCAAGCGTTACATGTCTGGGTTTTGGACACTGAGCGCCCTGGCGCCTCC
ACTGAACCCGCAGGTAGTGAATTGCCGCCCTCGCTGTTTGTTCTCGCAGGATATCTTGCC
GCTGCCTCCACTGGTTTTGACGCCGCTCTACTGACGAACACCGCGCATACACGAGCGCAT
GCAGTGATGCTACATGATTGGGGAGTGTGGCGCTTTCCAACTCCATTGAGTGTGCAGAAA
CTGAAGAGTGTTATGAGGGTTTATGCCGGAAAGCCGTGGCGAGGCGTACCCGTCGATGCT
GATGATGAGTGCGAGGCAGGCGGCACGGCAACCGATCAATCTAGCGAAAGTGGGAACCGA
TGTCGTAAAGACGATGCGGGAGGTGCTTGTGAGGAGGAAAGTTTGCATTGGTGCGTTGTG
TCCGATGTGTGCCCGCAGTGTACGTACAGTGGCAGCGGCGGGAAGGGGCGGCAAACGAGG
AGGGGAATTCTAAAGGTAGTGTTGGACGACGACGCACCATCTGTGGATGAGGTAGTTCAG
AGTACACTGCTGATTGTGTTGCATGAGTACCAAAACTCTTTGCGAAATGTTGTGAGTTTC
GCCGATTACATTCAACGGGTGGTCGCAAAACTTAACGCGTGGTCTAACGCTCAACAACCA
CAATTGAGACCTCCAGCGGCAGCGGCGGCGGTGGGACATTGCCCAGGAGCGGAATTGTTA
GCGAGGCTCGTGGCTTCTCGCCGCGGCCAGTCGATAGAAAATCTACTCCGTGATATCGGC
TGCCAGTTTCTCTCCCCACCCAGCACTCTGGTGGCCATGGGGGACGTCGATGGGACAATT
ATACCAACAAAAGGGGTGCCAAGAGTTAACACCGGCGGAACGAATGAAAAACTCTTTCTC
ATTCCCACCGTACTACCCAGTTATTTGCCTTCACCGAACCTCGCTGAGTTGTTACGGCGC
CATCGAGTTGACATACGCAACTTTCATGCGCATGCTGCGTGCGATTTCAACGCCACTTCG
CAGGTGGGAGGAGCCGCTGAGCCTGAGAAAGGCACACTTTCAAGATCCCTACAGGTGACA
AAAGGTGTTAACACGAAGCAAGGGCATGGGCCCGATGTGCTTTTCTGA
>Tb06.3A7.960  | Trypanosoma brucei TREU927 | hypothetical protein | CDS  | length=933
ATGGCGACATTCACTTGCGGAGTGACGCTACTGCTTTTTTCTTTCCATTTCTTGGCAATT
CAGTCAGAGGCAATTCCGCACATATGTGTTAATGCAGCTAATTATAGCCATACCCAGTTT
GAAGAGTGTCTTACTCACATGTGTGACCTAAGCGAGGAGTTAAGTGCTTTTAAACGTACC
GCGGTTTCCCTTAAGCGGCAAGCTACGGGAGACGCCGAAACTTCGAAATTGGCGCTGCAG
TATATGGAAGAGGCACTTGAAAAGGTCCTCCACGTGACGCAGGGTGTGAAGGAAGGTAAC
AAAACGATCGGAACGGCCGCTGCAGTCAAGAAGTCCGTGATTGAGGCAAAAATTGCGTCA
GACATAGCGGATGAAGAAGCTTCCAAAGTGGAGAGGAAATTAGATAAGGCTACGAGGGAC
GCAGGAAATGCAGAGAAAAACCTTCAGCGCATATTGATATACACCGCTAGAAAAGCTTGT
TCGTCTGAGGGTATATCCTCTCAAGATGAGGAAGTAAAGGAGGCTCAGTGCAACGTAAGT
ACGGAGATCGTCTACAGCTGCACCCGCAGGCCGTTAAAGATAAAGTCTGATACGTTACGT
AAGACGTATGAAAGGCTTAAAAGTTTCACTCGGACGCCGAACAAGACAATAAACGAGCAT
TTACCGAAATGCCATATGTGGACGGAATTACTCGAGCCGGCAGTGGCGAGCCTGACTGAT
ATGGAAAAATCGGCGTCTGTTGCTCGTGCGTATAGAAACCAGGTAATCAAAGCGAGAGGG
GAAGCGCAGCAAGCGGCATGGACAGTCGGCGTTACTGTTCAGGATGTGGATGGTTTGGAT
GAAGTGTCGGAGGAGGACGACTTTGCCCTTGCACCCGTGGTGCTCGTCGCGGTGCTTATT
GTTGGCGCTGTGTTAATTGACCAGCACCCATAG
>Tb07.11L3.100  | Trypanosoma brucei TREU927 | hypothetical protein, conserved | CDS  | length=3795
ATGGAGCGGACGAACCGTGCGCGTGTTACATTTGGGGATGTGACTGTTGTTCCCTATGCG
GGTACTCGCCCCGGTCCCGCAGGAAACAAGCGCGCATCACAGGCAAATGAAAGCTCGAGT
TACAGCTACAGCGACTATTCGGACGACTATAGCTACTACGGCTCTTATACACAATCCAGC
AGGACTAATAGTAATGAATCGTCATCATATTCCCAAACCATAGAGTCGTCAGGCACCAAA
ACGCAGCCCCCACCGGCGAGAGAACAACAACAACAACAACAACAACAATCGTACACCCAA
AGTGGGCAGCTGCAGCCACAACTGCAGGTTCAGCCACTTGCACCGCAACATCCCCCTCGC
GCCCCAGTTGCACCTCAGCAACCAGTGCCATCCAAAAGTGTGCAGGGGCCTCGTGGCAAC
AGCGCCGCACGAGTTTCAACGGAGTCTTACACCGGATCATACTCGAGCTATTCCTATAGT
TACAGCGACTCCACCGATGAGGGGCATAATGTCGTTGCCAGCGCCCGTTCCGGTCACGTT
GCAGGTGCCGCCCAGTTAGACAGTGAAAAGAAACGCGCCGCGGCAGGAACCACAACAAAT
ATTAGTGCACCGAAAGCACCTATCGGAAGCGTGCAGATGCCAACCATAACCCAACAAACG
TCGCAAACGAGTGGTCATCAGCATCCTCCCATGGCTCAACCTCACTTACAAATGGGAGTT
CAGCAGGTGTCTCCATGGGCTCAACAGGTGCCTGTAGGAAATCAGCAACCACCCGCCGTG
CATTCGCAACCGCCAGCAAATATTCAACAACCACGTGTGGGAAGTCAGCAACCAGTTGGG
ATGGCACACAAGTACCAGGCAGCGAGAACACAACAAATGCCTTCAAAGACTCAGCTCGGT
CGGGCACCGGCCACCTCGACAGAGGGGCTCAAAATTGACAACTTCAGTGGCAGTGGTTCT
GATTATTATAGTTATTCACCATATGGTTCGCATTCAGGCTCCTACACTGGCTCCTACTCA
AGTTATAGCTACACACAGAGGATGCCTGGACAGAGTTACAGCTCTGGGGGAGATTACACT
ACTACAGTGGAAGCTGCTGCACCTGCACGGCCCGTGGAGCCCCCGAAGCCAGAAACACAC
TCCCACACTGCTCCACCGGCGGCAAGCCCGATTGTCAGAGGAAGAGTTCAAGACGATGAT
TCGTACAGTTATTCTTATTCTTATTCTTACGGCAGTGTGAGCTCGCCGGAGGTGAAACAC
CCCCTACCCCCATCACACGTTGTTAAAGCCCCACAACCAGAGCAAGATGCTAACGTAGTA
TCGGTTAGCTCCTCAGAATTGGGATATACAGGTTCATATTACGACAGTGAATACGACTAC
TCCTATGATTATTCGGAAAGCGCAACAAAAACCCAGAAGGCGGTAGAAGAACCGAAAGGT
GCCGAACAGCATTCTAAAAGCACTGTTGAGACCACCACATCACTAATTAAGCCAACTACT
AGCGGCTACACCGGATCGGAAAGTTATAGCGCCTCAAAAAGTGGTGATTACAGCATCGAA
CTCAGTGGGGAAGGCGGCGTGACAAGTTCGGAGTCCACTGAGATTCCCTCGCCCGCAAGG
ATACGCAAAACGATTTTGCTCGCCGCCCCGTCCGAAGCAGAGCCCCGATTTCACTCATTG
CCACGAGGTTGCATAGTTCCGCACAGCTCAATGGAAGACACTCTATCATCGTTTCTTGAC
CAACTTGCCGAGTTACAGGTTGAAACCATGGAACGCAACAGAGTTCTGAAGGTATTGAAC
ACCGAAGTAGAAGCAGCTAAGGATTTGAAGGAAAGGAAAGTATCTGACTCGCAAAGGATT
GCATCCGATGAGGCGAACTCACCAGCGGATATTGTTGAAGCCCCGATCTCAGTTATACCC
TCAAGGAATCTCACTAGGAAAAGCTTGATGTTTGCGTTGAGGGCGGTTGGTGTGGAGAAG
GCCAAGGAGCGGTATAAGATTCTTGAGGATGTTGATACGGTGGTGCCCCGTGAAAAAGCA
AGGACAATCTTGGAGTATTACGGTAGCAGGTGTCTCACGGAGAAAGTCATGTCGATGTTC
GTCGCGTATGACGAGTTCTATTCGGGCGAAGTCCCACTAAGCATTGCCTTCGAAATCCTT
GAGTATTGTGGTTTAGTAACCCAAACCGTTGGGAAATTTAAAATATTTCTGCGGCCTCAG
GTCTCTCAAGGCCAAATTCTTCTTTGTGTCGCGGATCAACCTCAAGAAGCAACTGAAAAC
ATCGTAGATGATGCCGAAGGCGAGAAACGGTGGATACAACCGCAGACATATGAAACCACT
GTTCGATGCTGCGGAGAGGGGTGGAAGTACGGCGATCACAAAGTGTACTGGAATGGTGAA
TCAGGTGACGTGTTCGTTGGATCATTTATTGTGGCTAAAGGTATCACTGAACGGAAGGTG
GCTGTGCAACTCCTTCGTTATATCGAAGCATTTTTATATGTGTGCCACGCTATTATGGTA
GTTACTGTGGGTACCGGGATGAAGTTGCGTGTTTTGTACACTCCGCTAGTCGAAAAACTG
CTGAACCCAACGGTAAAAGGAGTGACAGATGCCACGTCATTTCTTTACGAGCTGGCCTTT
GGTTCCGTCTTTAATCCAAAAAAATATGTGAAGTTATTGGCCAACAACTCAAATCTACGT
GACCGGTACTTATGTGAGGGCGATGACGCCGTCCTCCACGATACGATACGGCCCAAACAC
CTTGTACCGAAGGCGCCATTTATGATAAACGGTGATAAAGATGACGAACTAAACACTTTA
CTCATGTCTACTGCCAACTCTTACACCACTGTGAGCGCCAACATTTGGACACAGAAAGGT
GTGGAGGGATGCTATCTTGAAGTTGGAGTAGAAAAACTTCGTATCAGTGAAAAGGTGCCG
GAGAATGCCCGCTGCTATTGTCTTGTGAGTGTACGAAAATCAAAGGATTCGGAATGGATG
ACTGCGGAGGTTCTTCAAGCTGTGTCAGTGGGGAAAGCAAACAAAGGGGGGTTTAAGTGG
AAGTTTGGCAAGAGCAGTAGTGACCGCCTCTTCTTCACTGGTGCAATTGAGGATTCCCTT
TATGTGGAAGCGTGTTATGACATTGTGGATGCATCTGGAGAGACAACCACGTACTGTGTT
GGTCATGTGCTTGTGCCATGTGGAAAACTGAAAAGCGGTAAACTCCCTGTTCGTCCTGGT
AGTTGTTACACTTACACCCCATTGGACGAGGCGTTGAAGCAGCCGGTTGAGGCGTCTGGA
GGTTTCTGCGCACCGCGGCGTAAAACCGCGGGACCGCCTGCAAAATCACTGACTGTAACA
ATTAAGCGGTTACGTTCGAAAGATGTTCCGGATCTGAAAACACTTCCTAGTCGCTGCCTC
TCTTTACACCGTCATGTCTCACTGATGTCACTCATGTGCGCTGCAGTCATTAGCGGCCGC
GACGGTGGTTCCCATCCGCTTCGTTGGTTGCGTCAGCAACAGGTCCAATGTTGCTTCATG
GTCACCGCCGATTCCGAACTCATGGATATCTTGCAGGGGTTGTGGAAACGCGTAATGAAG
GGGAAGTTGGGGCCCAAACCTCAGAATTTAGGGCAGAAGTATAAAAGAATTCTCATCCTC
GCTACGAAGGTGGTAGCCGCACACAACAACATTACAGGTGGTGACCAAGGCATCATCACC
GATGTTGTGGCGGGAAAGAAGGGAATTCCCTTTACAGAAAACATGAACCGACCATTACGC
CCTGTTTGCGTGTAG
>Tb07.11L3.90  | Trypanosoma brucei TREU927 | zinc finger protein family member, putative (ZC3H18) | CDS  | length=1131
ATGTCCTTCTCAATGAACACAGTGACTCATTCCCCTCATTCGTTAGGGTCTCAGCACAAC
GTCATGACGGCTTCACCTTTCGTCACCCCAGCGTATGTGGATGCTCTCGATCATCTTAGC
ACAAAATTACGCATTCCTGGTTCCGCCGTAGAGCCAACAAATGCCATGTATGATGACGGA
CTTGTGCCTGGTGTTTGCAGACTTTACATGGAGGGCCGATGCCGTCAGGGCTCGCGGTGT
TTTCAAGTTCACGCCAATCCGGAAGTGGTGGAGAAACTTCGGCAAGAGGCACTTGAGCAA
CCAACGTGTTGTTTCTTTCATGGCGCCCCGTGTACCTCCAGTGGACTTCCGCTGAATTTA
CAAGTAAATGTTGGTGGTACCTCCATTACTCTTCCCCGTATGAATTCAACAAATTGCCTG
TGGAGTGCGTACGCAGAGCGCGGTGACAGTACTTTGGATTTGCCGAGGGAAAAAGTGTGT
CGTGAGCACCGGCGTGGATTGTGTCGCTTCGGTGAGGAATGCGGTTTCCTGCACATTTGC
CGGGAAATAGCTTTTGTTGGAGAGGACGCCTCAAGCACGGGATCTGGTCTCCATCACTCG
CGTACTTCCGCTTCCGCCTCGCCATTGGGAAGTGGAAGGAAACGACAAGTGCCTAACAGT
TCTTTTGGTTCCCCTCCATTCATGCAAAGCACCAGCAGTCGTGATTCGCAGTGCTCAAGA
AAGCGAAGTTTTGACCCCAATGCGCCTGATTGGTGTAATGGCGGCTACCCTCAAAGAGGA
GGGCGTTATGCCGATGATGGCGGTGTTGGTTTCTTTCCTCCTCAAGCCAACAGTTGTCCT
CCTGCTGCCAATTACCCGTATTGGCCTCCATACGGTGACATGACTCACGTACATTATGGT
CATGGCCTTTCCTACAGTAATTCATACATGGGACCAGGAATGGAACAACAGCATCCACAC
AGTTTTTCTCGTACATGTCAATCCTTCAGTCATCATCAGGTATGTGAAAATGTGGGCGCT
GGTGCTTCAATGTTTGGTGGGCCATTACTTCGACCATTGGCCAATGCACCTCGCCGTAAC
ACGGGAAGTGTGAGACACAATCCATACGGCGCAACTTCTTTAGGGCAGTGA
>Tb07.26A24.210  | Trypanosoma brucei TREU927 | hypothetical protein | CDS  | length=453
ATGCGGGCGTCATTCGAAGCTGGTTCTGGCTACCAATGCCGCACTGGGGAAACTCTTGTT
TTGACACATCTTACTCCTTCCGTTCCTCCAACTTGCCCTTTCGTTCAGCTTTGTAAACAT
CTGTTTCCTTCACGTTTCATTGTTGTAATCACTTCGGTATCTCAATATTTCGACCTTTTG
ATCTTTCCCTCCCTTCCCCCTCCCCCACTTCTCTGTCATTCGGTGGTCCCCACGTTTGAG
CGCAACATCTTACGAGAAGTGGTTTACTCTTCCTCCTTGTCGAAGCTACACGTGCACTTG
TGGAAGAGCATATTGAAACGACGAAGAAACGCTAAAAGGAGGGAAGGGGTAAAGCAAGAA
AGAGTTTTAGAGGTGCGCGAACAGAAAGTGAATAGGGTTATATATATATATATATATTTG
TTTATTTATTTGTACATTTATAGAGAGGCATAG
>Tb08.27P2.110  | Trypanosoma brucei TREU927 | hypothetical protein, conserved,BAC from homologous region on chr8 | CDS  | length=999
ATGGCCGATGATGGTAAGACAGGGTTCGCAAAATTTGTGTACTACATAAAGGTATTTCAT
GCGCTGGACTACATTCTACTTGTGACATTTGCACTGGCTGTTGTGTATGGAATGAGGACT
GTCCGGCCACCTTGCCGAACATTTTCATGGAATGACACGGACATAAGTCATAAGAAGGGG
AAGTCCACATTCCCCTCAGGAACACTGTTTTCCATGGAATTTATACCTATTGGACTTTAT
CTGCTGTTCGAAGCCTTGCGTGCGCGTTTGGCTCGGAAGGGTGAGTGGTACTTGGATGTG
AAAGAAACTGATCAACTCATAGACGGAGCCACTACGCGGGTAGAGATGTTGGAGCCAGAA
GGGAAGAGGTCTGAAGGCGCAAATGCTGCTAAGGCTGGAAGATACCCCGACGAATCGCCA
GAAGGGAACAAAGAGAATGATCCAAAGAGACTTATGACATGTCTTGAAGCCACCAATTAC
TGGGTTCTGGCGCACGGATTTTCTATTATTTTGGCCGTTTGTTTGGTGGAAATATTGAAG
GTTTATGCTGGCCGACTCCGTCCTGATTTTCTTGATAGATTGAAAAAGGCTAACGTTACG
GAAGGAACAGATCCAAAAGATCTCTGTGACATTGCAAAAGCAAGGGATGGCAGGCTTTCA
TTTCCTTCAGGGCACAGTAGTTGCGCTTTCTCCGTCTGCACACCGATGGCCCTATACTTC
CTCTCGGTTTTACACGCGTTCAGTGGAGCATCCGTGTGGCGAACACTCGTTGGCCTTTCT
CCAATTTACCTCGCATGTGCTTGCGCCATCTCACGAACACGTGACAACCGCCATCACTTC
GCTGATATAGTTGCTGGTAGCTTAATTGGTATGGGCACAGGACTTCTCGCTGTTGCTGTC
TTTTTCCGTTTTGGTAAAGAGATCGCAGTGCTTGTGCCCCGTCGCATGGAGTTCGTGCGC
AGCCGCGGTGGGCGGGTTCTCGCTGATGTCGCTGAGTGA
>Tb08.27P2.140  | Trypanosoma brucei TREU927 | variant surface glycoprotein (VSG, atypical), putative,BAC from homologous region on chr8 | CDS  | length=1596
ATGCTAGTAAAGTTATGCCTAATTCTCGGCTTGCTACTTAGCTTGCTGTCAAAGCCATTA
AACGCAGCTGTCAACGCTGGAGATAACAAACCAGAATTCGATGTCCTCTGTGAAATAGTT
CGACTGTCGAAAGGCAAACCAAAGGCGGCAAACCCGATACAAAGTGCTGTAACCGAAAAC
GACGACATTCAGAAACTAAACATGACACTGAGCACCAAAGCGTGGCAAGACATGTTCAAG
AAGCCAAAAGGACAGGAAGGTTACCTAGACGAGCCGCCGCCAGATAAGGCGCAGCTTGCA
GATTGGATCGAAAACTGGCCGTACTGGAAAAAAGCTGCAGAGGCACTCAGTGAGCAGGCG
GCAAAAAACAGTGTGCTAGAACAAGCAGGCCTAAAAGATGCCGACGACAACACTTTAGCG
GCAGCGAAACTGCATTTGCAAGCACTCGCAGCGCAGGCACTACGAGCACAGAAGAAGCTC
GACAACGAATATCTGGAAAAGAAATTCAGCGCGATAACAAAAGCGCAAGGCACCCTAAGA
GAAATTGTGTACGGCAAGGGCGATGGCGACGACAGCAATCTCGATGCGAGCAAAGTCTTC
AAAGACGGAACCGTCACCAGCATGGCAGAAGCATGCGAAGGTGCCGGCGCCGAACACCCT
GCCAGCACTGTAGTGGCAACGGCCCTTTGCCTCTGTGCAAAAGCTGCATCAGGTGTAGAA
GGCGCTTGCACGCCGCGGCAATCTTACGGCACGCAATGGGACGGCGACAAGAATAACGCA
CAAACACAATGGAACATTATCAAAAAAAACTGCGACACCACATCTGGCGAAGACTACACC
GCAGCAACTGTAGCCGACGTAGTGCGACGCGTAAGGGCAATGGTGCACGCAGACGACACC
GACGGTTATGTCGGCACTTTCCTGCAGAACAACTGCCAGGGCAATGCGGCCAACGGCATC
TGTGTCAAGTACACGGGGTACGAAGCGGACAAAACGAAATTCACTAAAGTAAAGTGGTTC
GACAAACTGACAACTTTAGCAACATCGCTAGAACAAGCCGAAATAGCAGCCATGAAAGCG
GCGACACTAATAAAAGAAATCAAATCAGCGAAAGACCAAGCATTCTCTTTGGGGCAAACA
GCACATTTAGCTGTTGAGCTAGCCAAACAAACGGCGTCCCCTTCAGGTAAAACTTGGCAA
ACCAACACAAATCAGGGGACCGCTCAAATCGCAGACAAACAAAAATTATGCGATAAGCAC
CATGACAGCCAAACTGATTGTGATTCAAAGGATTTCTGTACTTATAACAAAACTGAAACT
GACGCTAATAAGAAGTGTAAATATGATGCAACAAAAACCTCTAAAAGCGGTGTCCCTGTA
ACACAAGCTCAAACTGGAGGAGCATCAACACCCTCAGATAGGTGCACACAGCACAAAGAC
AAAGCAAACTGTGAAAAGGAAAATGAGGGTCAGAAACCCGGAGAAAAAGCTCATTGTGGC
TGGATAGAAGAAAAATGCAAAGATTACAGTTTTCTAGTAAACAAACAATTTGCTCTCAGC
GTGCTTTCTGCTGCTTTCGCGGCCTTGCTTTTCTAA
>Tb08.27P2.220  | Trypanosoma brucei TREU927 | variant surface glycoprotein (VSG, atypical), putative,BAC from homologous region on chr8 | CDS  | length=1515
ATGACCAGCATGGCTGAATACATTTCACCAAGCGTGCGCCATCTCCAGGCATCCCTGAGA
ACAGCAGTAGCCATTGTTTTAATACATGGTCAAACTTCAACAGCAAACAACAACGCAATA
AAGGTGACAGGTTTCACCAGCCTATGCGAAATGGCAGGGGAATTTAAAAAAATCGCAAGC
TACGTAGCCTACAAGGCTGAGCAGTGGCAAGCAGAGATCTCAGAGCTAAACCACCTTCAG
ACGGATTTGCAGGCGTTGCGAGCGGCCGCGAACAGCACAGAAAACCCGATACCACCGGAG
ATTATTATTTTTGTCGACAAAAAGAGAACTGAAGCAGCAGAAGCGCTGGCAAAGCTAGCC
AAGCCGGCAGCGGCGGCGGCAGCAACAGCGGGCCTAGCCGCAGGCGCAATAGAACAAACG
GTATCAGTATTCTACGCAACAAATATCGGCGGATCAAGCTCGTATTGCATAGCGACAGCA
ACAGGTGGCCACTTAAACTCAAACACCGGACTAGAAAAGTGCGTCGACGACAGCAGTAAT
CCACAGCCGATCGTAACAACAAGCAGCCAATCAGAACCGAACGAAGCAGTATCAAACGAC
AAATTCGAAACCTCAGTACACACCAGCCCACAGCAAACCGGAGCAAACTGCGACCTATCG
CAAACGGGCGGCAGCGGCGGCTACTGGAGCAGCGCCCACAAATCGGCGACTATAAAGTGG
GCGGCAGGTATGCTCTCGGTAAAAAGCAGCGCCCTAACAACAAATCCATGGACGCCAATC
AAAGCGAGCCAAGACGACGCACCGTTAATCAAGGCGGCGCAGCAAGCCATCAAAGAGCTA
AAACAAACGATCAAACGGTACCCAGAAGACATAAGCAACCTCAAAAAATTAACAGAATCA
GACAAACAGCAATTTGTTCCAATCACAATCGACACCAAAACCCTCGGTTATACAGAGACT
AAACAAGAATTAACCCTGAAGCAGGATGACCTAGAAAGGCTACGAGAAGCCCTTAAAGTA
TTCAGAAACAGCAACAAGGGCGGCAACAAACTTTCAGAAAGCAGACGCGACTTTCTGAAA
GCAACCATCACAAGGACACGAGACCAACAAACCGCCGATAACGGCAACTCATGCAGCCAC
CAGCAGCCACCCGAAACAAAGGAATCAGACTGCGAAAAACATGGTACAAAGACTGCAGAA
GAATGCAAAAAACTTGGATGCGACCATGATGCTAAAAATAACAAATGCAAAGCTAAAACA
GGAAAAGACAACACAGCAGCAGGAACAGGAGGAGATGGAGCACCAGGAGCAGCAGCTACA
ACTGGGTGTGCAAAACACAAGAATCAGCCTGATTGTGAAAAGGACAAAACAGGCGATAAA
CAAAATTGTGCATGGAGAAAGGGAAAAGATGGTGAAACAGATGAACCTGAAAAGGAAAAG
TGCCGAAATGGTAGTTTTCTTGTAAATAATAAATTGGTTCTGATGGCTGCTGCTTTAGTG
GGTTTTATATTTTAA
>Tb08.27P2.240  | Trypanosoma brucei TREU927 | variant surface glycoprotein (VSG), putative,BAC from homologous region on chr8 | CDS  | length=1596
ATGCAGTGGATCGCAGCAGCCTTACTTGTCATTAGCGTACGGCAGCATGCAGAAGGCGCA
GCGGAGAACACAAATGGTGCAGAATTCAATATTTTGTGTAAGCTGGTGAGCATGCTCGAC
AGCGAGAAGATAGAAGATGTCAAAGCAGCTGAAATCGAAACGGACGCCCAGTCTGCCTGG
ACGGAAATTCAACACATATACATAATGACGGAAAACGACACTTACTACAGCGAAGGCAGC
AAAGGGCCCGACGAAGACAGTGACAGCGACGGAAAAAAAAGGAACGAGCGCATCCAAAAG
TGGAAGGAAGCTCGTGAAACATGGGCTAAAGCAGATGACCCAGATCAAAAAGGCAAAAAG
AAATATACACGGGTCTCTAGGCTCAAGCTACCCCAGGCAGTTGCCGCAAAGCTGGACAGC
CTATACACACAAGCCCTTAAAATCGACGAGAAAACCACGCAAAAGGCTCAGGCAATAAGC
GCCGAAGAAACCAAGATCCGGGCAGCGGTGAGAGCCGCGTTGTACGGCAAGACAAGACAA
GGCACGGGAACCAGCTTCGCACTACCGGACGACATAGACTACGGCACCGACTACGCCGCA
GCGTGCGCGGGAACAGCAGGGCCAGGAAAGTCACTAGCAAACGACTTGATGTGCCTTTGT
TCGGCGGGCGGCCAAACGGGCGCCGCCAGCCTAAAGCAGTGTACAACATTGACGACCAGC
TCTTTCACAGATGACGGCGACAGCAAAAGCGCCTTCGACGCTATATACGGCAAACTGAAA
GACTTGTGCCGGAAGCAAGAAAGGACTCAAGAACTCACGCCGGAAGGACTCACAGCCGGA
GTAGCAGCATTTACAAGCAGACTAGGCGCCACAGCCCACGACACCGCCACGGACAGGGGA
GCCTACACGTTCGGTAGAGGATCCAACACCGCAGCACAGTGCACAGGTCAGTCGGTGGAC
ACAACATCGTGTGTAAATTACAACGCCGTAATAACGGCGAGTTCAGGCACCACAATAACC
GCGGCAATAAAGTGGCTCGGACAGATCTCAATCGCGATAACATCGCTGGAAACTCGCAGG
AAGCTCGTCCGAGAGAAGGAAGCACAAGAAGCAAGAATGATTTCGCTACACGATTCGATG
CAACAATTATATGAGGAAGCAAAGAACCCGCAGCAGCTAACCGCAAACCCTGACAGGAAA
CAGCAACAAACACCACCGCAAAAGCTAAAAGAATGCGAAAAATACCACAACAAATCGAAA
GAATGTACAGACAATGGTTGCAAATGGAAAGGCACTGATGAAAAAACTGGCACTTGTGAA
GTAGATGAAAGTAAAGTTACAACTCAGACAAATACAGGAGGAACAGGAGGAGATGGAGCA
CCAGGAGCAGCAGCTACAACTGGGTGTGCAAAACACAAGAATCAGCCTGATTGTGAAAAG
GAAAAAATAGGCGAGAAGCAAAATTGTGCATGGAGAAAGGGCAAAGATAATGAACCTGAC
CAAGATAAAGAAATGTGCCGAAATGGTAGTTTTCTTGTAAATAATAAATTGGTTCTGAGT
ATAGATGCTGCTTTTGTGAGTTTGGTGGCATTCTAA
>Tb08.27P2.260  | Trypanosoma brucei TREU927 | variant surface glycoprotein (VSG, atypical), putative,BAC from homologous region on chr8 | CDS  | length=1530
ATGAGAAAGACGATGCTCCAACTCAAGGCCGTGCTTCTCTCAGCCGCAATACTGCTCGCC
AGTGAAAAACGAATGGCTGACGCCAACGGCGGTATGGGCCTACAGCCCCTAGGTTGGAAG
CATCTCTGCACGACCAGCGACGAACTTAGTGACCTAACAGGGGAAGTTGTAGAAGCGACG
CAAGGTATCATCAGTAAAATAGAACAATTTTCCAAAGAGAGCTTGATGGCTGAGATATAC
CTTTTTGCAGCAGCCAAACCTGATGAGCAGGAAAAAACAGCAGCTCTAGCTGGGTACTTG
GCAACAAAAGCGCTTTCAGGCCTAGGCCAATACAAGTCCGAAACGGTTCTCAACAATTTG
GACGCAGCAGCAGCCGGTGCATACCTCAAAGGGCACATCGACGAATTTCTAACAATCGCG
AGCGGGACAGCCCAAGGCAGCAGCGGCGGCTGTATAATAAGCAGCGACAGCGGAGTACAG
CTTACAGGAACCGTGGCAGGGACTACATGTCCACGGAAACTGCCAGCGGTAAAAGTGAAC
AAGCGAAGCAATCCAAAAATAAAAGCAACCGGAGTACAAGACAGCCCGGCCACAACAAAC
AGCGGCACCGAACACCAAGACGACGAAAAGGCGTGCAAGCTGTTTGATCCCACAACAGGT
GGCATAGGTTCCGGCGGAGCGATAAGCCAACCCATCCCGCTAGCGGGCGGCTACTACACA
ATACCAGCAACCAACAAGGACCCCCTAACAGTAGCAGACACATCTCATGTTTCAAAACTA
ACGGACACCGCGCAGCACCCTTGGCACAGGGCGTTGACGGCACTCGGTAAACTACACACA
GCTGACACCGAAGCGTACAGCAACGACACAAAAACTCTACAAACTTCGACAGAATTCTCA
GACTTAATTGGAAGGATTTTCGGCAACAAGGCCTCCCAGGACCAAACACAAACAAAACCA
AAGAGAGAAAGTATGTTTACAGATAACAGTGAGCGACCTGCCTTTCAACTATTAGCGAAA
ATACACGACTATCAAATACCTACGGCTGCCGCAGGAATCCCTGCGAAAACAGCGCTAGGA
ACTATAACTGACCCAACTCAACTACAAGCCCTTCTACAGCACTATATACTAGCAGCGCTC
AAAGAAACAGCAATCTTGAAGAACAGACTAGATCAAGCAACAAAAGTGGCAACTAAAGCC
GATGGAAATGAAGTTTGCCATAAAATCACAAACGTAAGCGAATGCAACAACAAGCCTTTC
TGCAGTTATAATGAAAGCGCAGCTGAGGGTGACAAACAGTGCAAATTTAATGAAATAAAG
GCCTCAAAAAATGGAGTCCCTGTAACGCAAACTCAAACTGTAGGGACACAAACAAGCAAA
GAGAAATGCAAAGGGAAATTGGAACCAGAATGCACCAAGACTCCTGAATCCAAATGGGAA
AATAATGCTTGCAAGGATTCCTCTATTCTAGTAACCAAGAAATTCGCCCTCAGCGTGGTT
TCTGCTGCATTTGCGGCCTTGCTTTTCTAA
>Tb08.27P2.290  | Trypanosoma brucei TREU927 | variant surface glycoprotein (VSG, atypical), putative,BAC from homologous region on chr8 | CDS  | length=1554
ATGCCAGCACTGATGTTTGCGGCTCTAAGGTTCCTGGGCATAGCGGCAACAGCACTTTTA
GCGGAAAAAGCCTCGACAGCCGTCGTAGCTGGCCAAAACACCGCGGTTGCGGCTGCGGTT
TGCCATCTTGCAGCGGTTTCGACAAGCCCTTTCAGCCCAACAGCAATAGACAGCAGCGGA
CTCGACGCACACAAGAAGTTGCATGCCCTCAACCTCACGCTGCACAACGAAAGCGTCCTC
AAAGTGTTCAAACACAAAGGTGAGACGGCAGGGTTCCAGAAGTCGCCACCAGAAAGCCTG
CAGCAGACACAACCGTGGCCCACTCAATACAAATACTGGTTAAGTGGCGCAAAGTATCTC
GAAGAAACTAAACAAGCAAACACAGATGAAATCAAGCTCGCAACAGCAAAACTAAGTTCA
GCACAAAAGCTGTGGCTGCAGCGTCAATTGCAACCGGTCCTAGCAACAGCCGACACGAGC
GCACGGGAGCTAGCAGCAGCCCAAAGCGTACTTGCCGCAGATAAAACCACCGGCATAAAA
AGCGCGCTCGGCACCGCCGTCTATGGACAGCCGAACCCGGCAACTCCCGCGCTAACGGAT
GCAGCGTTGTTCGGGAGCGCCCTGGACGGCACGCGAACAAACTTCTGCGACGAAGCACAA
GACAAAACCAAGCTCAAGACGGCAATAGCGGCGCTGATTTGCATATGCGCACCAAACTCA
GGCGGTGCAGAACCAAAAGCTTGTTTTACAGCGAGTCCAGCGATAACCAACTGGGATGCA
GCGGCCGACAGCGCCACAACCAAATGGGAAGAAATTGCAAAACACTGCCAGCTATCGGGC
ACGGCCCAGCTAACAGCAATGAAGCTGGAACAGGCGCTGCAAGCAGTGATCAGCAGAATG
CACACCGACGGAGAGCATACCTACCTCGGTGCTCTAACGACCGGCTCAACATGCATTGGC
ACAAGTGCCACCGGGATGTGCATAAGGTTCAAGAACGCCAGGAGCGCCGCAGCAGCAACA
GTATCAGGCGCATTCTGGATATCCACCATCACTAGCGCCATTCAAAATCTAAAAAGCGAA
GAAGAAGCAGCTCAGACACAAACAAGCGAGACAAAGACATTAAAAACTATGTTACAACAG
GCACTAGCCCTAGCAGAAGCAGCCACAACTGTTACTGGACCAATAATGCCGGCAAAACGA
GACAAGGATGATCCAAATGGAAATACAGTCAACGCAGCGGCAACTTGCAATGAAGCAAAA
GACAACCAAGAAGCCTGTAAAAAACTAGAAGATAAGGGGTGCGTTTTTAACGACGAAAGC
AAAATTTGTGATTTGAAAAAGGAAGCGAAAGAACCCATAGAAAAAGAAAGTCAAGAAGAC
AAAGATGAAAAGAAGGAAGAGAAATGTGCAAAACACGAAACCAACAAAGATAAGTGTGAA
AAGGAAAACAGCTGCAAATGGGATGGAAACAAGTGTAAGAATTTCAGTTTTCTCGTCAAC
AAGAAATTCGCCCTCAGTGTGGCTGCTTCTTTTGTGAGACTATTACCATTTTAG
>Tb08.27P2.460  | Trypanosoma brucei TREU927 | variant surface glycoprotein (VSG), putative,BAC from homologous region on chr8 | CDS  | length=1470
ATGACGACCAGACTGACGCACATAAGCCTGTTCATACTAGCAGCAGCCGCAACAGCGCAA
GCGACACCGCAAACCGACGAGAGGGACAAAGTGAAAAGCATCTGCCACGAACTACAGTAT
CTAAATTTACTAAAAGGAAAGCTTAATAACAAGCTACCAACATCATCGCCAGCCATCTCC
GAGCTAACAACTCTGTCAAAAATGTGGACACTTCACGCAGCTCAGTCAAACAGCCACGGC
CGAAGATGTTTGCTCTTAGCCCTTGCCGGCAGAGCAGACGAAGAATTAGAGAGATTAAAA
GGAAGTCAACAGAGTGCCAACATACCAGTTACAGAAGCACTAGAGCTAATAACAAAGCAC
ATTGGCTATGTCGAAGCAACGAAACAAACGGCAGCGATGAAAGTCAGCCACGAAGATACA
CAAACAACTTCTCCGGGCGGCGGCACGTCTGTGGAGCTCAACTTCAAGGTAGTCGCCGGC
GGCTCGGCCGGGTGCGATCTGGATGCGGCGGGCAGAGCTACTTCGCACCCTTTCGACGAC
ATTGACATCGACAAGATAACTCAGTTAAAACTAACGGACGCAACCAAGATAGCTGGAATA
ATGAAAATCACGAAACTAACGGGCACATCGTTAAGTTCAGGCTGTCCAAGCGTCGGCCAG
GTAACACACATATCCTCACGGCTTGCGTCTTGCCAAGTTGGCGCCGGCGCATCATGGACG
TGGACAGCAACACCCTCTGACACAACAGCAGCGCAAACGGAAACACCTGTCTTCAAGGAA
GACGGGCGAACAACAAGCTGCAAAGAAGCCCACAAGCAGGTAACGGAAACTTCTCCAACA
CGAGAAAAGCTGGCACAAAAGCTCTGCTTCGCGCTAAAAGCAGCGGCGCCGAAGCCAGCG
AGCATGAAAAACTTCAAAGGCAGTACTTTAGCAGCTGACAAAACGATTAGGAGAATCGTA
AGGAACTGCAACCCTGACTTCCACGAACTCGATGACATAAATGACGACCAGAAAGCAAGA
AAGTTAGTAGAATACATAACAACAGCTTACGGTGATGACGTAAATGACTTTGTCAGAAAT
TTCATAACGAAACTCGAAGAAGATAAAGTTGCGTCCAGGCTAGACGCAAAACCAGAAAAT
AAGAGGGTCAACGACTTGATATCAGCCGCAAACGTAGTATCAACTTTAAGTCACTTGGAG
GGTCTAAGAATTAAAAAGGAACTTGAAGCAGAAAAGAAGAATACAGTAGCCACTCCAGCA
ACAGATCTGGCCAAAAAGGCAATCGATTGCAAAGGCGAAAAAGACGAAACTAAATGCAAC
GAAAAGGATGGATGTGAATACAAAGATTGGGAGTGCAAGGCTAAAGTGAAGACAACAGCA
GGAGGGACAGATGGTAAAACAAACACCACAGGAAGCAATTCTTTTGTCATTAGCAAGGGC
CCTCTTTTGTTAGCAGTTTTGTTCCTATAA
>Tb08.27P2.50  | Trypanosoma brucei TREU927 | hypothetical protein,BAC from homologous region on chr8 | CDS  | length=456
ATGACAAATGCGAAGTGTTCAACATGTTTATGTCCAACGAGAGTCGGCGATGACGACGAG
TACGCCAGATGGCTGCGGGGCCCATATTGGGTCGAAAACCAAGATCTTGCGGGTGCTGCG
GGTCGCATTAGCAGGTTGTTATTGTTATCGCCTGCTTTCGTCTGGGAGTCAGTTACGGAA
GATATTTTAGCCCTAACGGTGTCATATAATAATCTTACCAATTCAATGAGCTACGCTACT
CCACTCTCTACACTCCTGCGCCTGTGTTTGGTTTTTGTGTCAACTTTAGATGGAAATGCT
TTAGTGATGCGGTCTATCATCCGCTTCTCAGTTTTAACTGTGGAGAGTTTTCCTTATCAA
GCACCACACGATCACGACTCCGGTATGTTCATTAACTTTCATCCCCTCTTGTTAATATTT
ATTTTTTGCAACCACCATGTAGCAAAGTGGATATGA
>Tb08.27P2.60  | Trypanosoma brucei TREU927 | hypothetical protein,BAC from homologous region on chr8 | CDS  | length=528
ATGCGGGTGTGGCGTTTAAGAAATCAGAATCACTGCATCATAGCCTTGAACCATGTTTAC
TCGCCACCTCAAGGTGTAAGCGTAGGCACTCAAATTGTTTCCACCATTTTTGCGGCTCTT
GCAGGAAGTGCTATGGAAAGCACATGCAAACGAATAGGAGGGAACTGCAGCAAAGAAAGC
ACTCAGATAAAGTCCGTCATTATGGAATCCCAAATGCCAAACACTAGTGAAAATGTGCCT
TTTGCCAGGTATGATGCAACTGAAGAGGATGAAGATTTAAATCAATGCGAAGAGAAGAAT
CGTGTAAAAGAGTTTGGATATCAAAAAGAAAAACGAAAGAAGGAAGAGGTGATTGTGGAG
ACTAAAGTTTCAAAGGTTAAAGGTGAAAAGAGTAAATCCAAAATATGCAGGCGTAAAGGT
GAAAACAGCGATGAGGTCGATGATGAGTATTATGAGTGCCGAGAGGGAGTAACTAATAAA
AGAGCGTTATATAACCTTTTGATAATTGTTATTTTTCTTTTCTTCTAA
>Tb08.27P2.670  | Trypanosoma brucei TREU927 | variant surface glycoprotein (VSG, atypical), putative,BAC from homologous region on chr8 | CDS  | length=1626
ATGCAACAGTCAAGAAGCCGGACACCGGCATGTTCCAAAAATTGCACGTTAAAAGCGCTT
TTCATAACCGTAGCGACACTGATACTAGCACCTAAAACTAGCGACACCGCGGCAGCTACA
GCCGGAAGCAACTCAGCCGTTTTCCAGCACCTGTGCACACTGGTGAATGCAGTCACTGAA
GTCGAGAAAGTGGGAGACGTACCGGCGACAGTAACGCAAATACACGCCATTGCAGAAAGA
ACTGCACTAATATTCAGGGCAGCAAAAGAACTAGAGGAACTAGCAGCCCAAACCCCTGGA
ACCACAAAAAAGGAAGTGGCGCCAAAGAAGCCAAACACAATTTGCACTGAACAATTGAAG
GACGCATGTGACAAGGCAGCAACATACTTGAAACAGATGAAAACACAGGACAGGCAGCAC
TTACTAGCTTTTGTCGCTAGCAGCAACCCAGCAGTACAACTAGTAAACGAAACGGCTAAC
TCGTTGCTCCTAAAGACGACAAATTTCATAGCCGATACAGCAAAAAGGTCTAATAAGGAA
GTTCTAAAACATCTGCGTACGGTTTTCTACAGTGAAGGCAGAGACTCAGTAACTAATGCG
ATATTTGCTGGTGCAAGCGGCCGCAACAGCGAATGCGGTAGCCAGAGCGGGGCAGCAGCC
ACGGGTGCAAAAAATAATCTAGCTGCAACCCTACTTTGCCTGTGCGCAGGCGACAGCACA
AATTGCCAGCCAAGCTGCCAAACTTGCGACAACGAAGCTGTCCCAGCCGTCACATTCACG
ACCGCCGGTAACTACACGACAAGCGCATTCGAGAAAATAAAGACGATATGCAAACGGCGG
GCGGAGACGCCGACTCTTAGCCGGCTACCACAGGCAATAGCGGCGGCAATACGCGCAGTC
ACAGCGGACTTAGCAGCGCCCAAAGGCAACAACCCCGACGTCGGCACGATTGGTGGCATC
ACTACGGGCGGCAGGCCAGACTGCGACGGCTCCAACACAGCAGGCAAAGGAGCATGCGTC
TACCTTGGTGCTAACGGCAACGCACCAAAGAAACCAACCTGGCTCGATGAACTGACCCAA
GCACTGCTCGCTGCCAAAACTGCTGCCAAAGCGGAACTCGACAGCACAGCACAAGCAGCT
CATATTGAGGGAATCAACACAACCCTAGCGCTAGCACTACTAAACGGCATTTATCAAACA
CAAGCCAACAGCAGACAACAGACGCATCAGGAGGCGCCTCAACACCCTAGAGAACACATG
GCTAACTCAGCCAAGACACAAAAAGAATGTGAGCAACACAAAGACAACAAAACTGCTTGT
GCAGAGGCCAAATGCAAATGGAAAGGAGGGGACGATGAAAAAGGGGACTGCGAAGTAGAT
GAAACTAAAGTTACAGAGCAGACAATCACAACAGAAACAGGAGAGGGAGCAACAGGAACA
ACAAATACGGAAGACAAAAGGTGCTCTGAAAAGAAAAAACAAGAAGACTGGAAAGAAAGT
TGCATATTGGAAAATAATGATTGTAAAAATTCCAGTTTTCTTGTAAATAATAAATTGGTT
CTGAGTATAGCTGCTGCTTTGACGGGTTTGGCTGCACTCTATTATTATAAAATTATAGTA
CTTTAA
>Tb08.27P2.70  | Trypanosoma brucei TREU927 | hypothetical protein,BAC from homologous region on chr8 | CDS  | length=816
ATGAAAACCATAGTACTGGCGCTCATTCTCGGCTTTCTCGGGTCCTCTGCGGATAAAGAG
GAATGGGATAAAATTAAGCACTTGTTTTACGATGACCTCGGGACACCCAAACGGTTGTGC
TCCGCGTTTGCAGATGACAGGGGCATGCAGATGTTTTGCCATAGGGGGAATGAGTTGCCG
ATTTGGAAGGTAATGAGTTGCGGTGTCGACGAAAAGGGGAATGTTTTTGCTTCCTATTCA
AACGAGTGGAAGTCTTACGAGAAGCACATATTGCTGGAACAAGATTTGGATGACTGGATT
TATTTGGGAGTGAATCCAGAGTGCACCATTGATGACAAAGTTGAATTACCTAAGGTTCCG
GTCACCCAATGCACAAACGAGTCGCTAAAAAAGGTGGAGCGAAGGGTAAAAAATAATAAT
AGGTACAAGAGCTGGGATCCTGCGAAAGGGAAGTGCATTATCACCACTCGTCCTCTTGAC
ATTCTTTCAACTGAAGGAGAAGCAGTGGAAGTTAACGAGGACGACGAACCAGAAGAGAGC
AGGAATGAAGAAGAGAATATGACTAGAGAACTTGAAGTTGAAAAAAAAAGGCGACACAAA
AAGAGAAAAAGAACCGCAAAAAAACGAAAAACGATATTGAGTAGTGAGAATGCACACGAA
GAAGGAATAGATGACAAACATGGTGCTGATGCCGATGATGAATATGCGAATGATAATGAA
GATTTTCAAAACCTGGTAAAACAAGGTACCGCAAGTCCTCAAAAAAATAAGGGTAATATT
TTCTTTTTTTTACTAAGCATTTTATGTTATTTTTAA
>Tb08.27P2.80  | Trypanosoma brucei TREU927 | hypothetical protein,BAC from homologous region on chr8 | CDS  | length=945
ATGTGTAAACAGATAGGCTTTATTTTAATAATACTTTTATTTTCCTCACTGTGTATTGGT
GAGGAATATAACAGAGTGAGGAATTGCCACGCCTTTTGGTTTATCGATGGTGAAAGTGTT
ATTGTAGCATGTAATTTTGACAGCAAAATCCGAAAATCAGAGCAGGGGTGGAACATAACA
TTGTGTGCTAGAGGAGAGGACGGTAGAATGTACCTTTTGCCTACGCAATGGACGTTAGAA
GACTGGAAGCGTCACCTCTCAGACCCCGGGGCCAAGTTTGTAAATGACACCTTTCGTGGT
CGCGGTTACAACCCATGCTGCCGGGTGAGCAGGCGGCGAACCATAATCGTTGAACCAATA
AACGATTGTGCGCCTGCGCATTTCGCGGCAACCCCGCGTACAGAAGCTACTGGTCCAATG
CGGGTGTGGCGTTTAAGAAATCAGAATCACTGCATCATAGCCTTGAACCATGTTTACTCG
CCACCTCAAGGTGTAAGCGTAGGCACTCAAATTGTTTCCACCATTTTTGCGGCTCTTGCA
GGAAGTGCTATGGAAAGCACATGCAAACGAATAGGAGGGAACTGCAGCAAAGAAAGCACT
CAGATAAAGTCCGTCATTATGGAATCCCAAATGCCAAACACTAGTGAAAATGTGCCTTTT
GCCAGGTATGATGCAACTGAAGAGGATGAAGATTTAAATCAATGCGAAGAGAAGAATCGT
GTAAAAGAGTTTGGATATCAAAAAGAAAAACGAAAGAAGGAAGAGGTAATTGTGGAGACT
AAAGTTTCAAAGGTTAAAGGTGAAAAGAGTAAATCCAAAATATGCAGGCGTAAAGGTGAA
AACAGCGATGAGGTCGATGATGAGGATTATGAGTGCCGAGAGGGAGTAATTAATAAAAGA
GCGTTATATAACCTTTTGATAATTGTTATTTTTCTTTTCTTCTAA
>Tb08.27P2.90  | Trypanosoma brucei TREU927 | hypothetical protein,BAC from homologous region on chr8 | CDS  | length=846
ATGAAAACCATAGTACTGGCGCTCATTCTCGGCTTTCTCGGGTCCTCTGCTGAAGCCTCT
TTTTGGGAACTTCTCAAAATGTATGCGCTCTATAGGAATTCATTATCACTGGACGAGGTG
TGCGCTGCATTTGAAAAAGGTGGACAGATGCGGTTTTATTGCGAAAGAGGTGGCCAGAGG
ATAAGGTGGGGGAAGATGCATTGCGGAGGAGGTGAGGAGGGCGGCATTGCTTTGGCCTAT
TCGAAAAAAGGATGGAATCATACGAGTTTCGAATCTGTAGGAAGAACAATGAAAGGCTGG
AATTTTTTGGGGATAAATCCCGTGTGTCAACTAAATGGGACCTTTCCACTAACGAGAAGC
AAAGCTGCGAAATGCACAAAGAATATGTTGAAATTTGAAAAAAAATGGGACAAAAATGTT
GGAAATTACGATCATTGGGGTACAGTGCATGGAAAATGTATCGTCACTTACCTCACCCCT
GAGAAGATTCAAAAAGTGCGGGGTGTCGAAATTGTTGGACCATACGGAGGATTATGGATG
GAAGACGACGATGAGGACGATGAGGACGAAGAGGATGAAGAGGATGAAGAGGATGACGAG
GAAGAAGATGAGGGCGAGGATGGGGATGAAGAGGATAGTAGTGAGGGGGGAAAAGGAAAA
TATCGTGGAAGAATGCACAGAAGAAAATCAATAGGGGAAGGAAACGAAAGTAATAGTGGT
GAAGATGATGAAGAAAATTATGAAGATGAAGTTGTTCGAAGTCCATTAAAGCGAAACAAT
GGGAAATTACACGAAAATAAGGGTAATATTTTCTTTTTTTTACTAAGCATTTTATGTTAT
TTTTAA
>Tb09.v4.0009  | Trypanosoma brucei TREU927 | receptor-type adenylate cyclase, putative,adenylyl cyclase, putative,expression site-associated protein (ESAG), putative,expression site-associated gene 4 (ESAG4) protein, putative,chrIX additional, unordered contigs | CDS  | length=3729
ATGAGTTGTTTAAGAAGCATCTCGCTGTCGGTACCTCCGCACGCCCTTTCGACGTTCAGC
AGAACGGGAATGTTATATGTTATGTATGTCTTGCTTCTTTTCATGCCCTATCCGCTGCAA
GTGCACGGCGCTCCAGCAAACATCAACGTTAAGGTTTTACTTTGTACCTGGAACACGCGT
GTACCAAAAATTTTCACCACCGCAGTTAACGCTGGTTTCAATGCGTCAATGGAATCACGC
AATTGGACCATAGCCGACAGGGTGAAGGTGCAGGTAGTTCAATCCAGTAAGAGTCACAAA
ACCCCGGAAGAATTTATCAAAGACGAGTTGAGTAAGGAAACAGACAAGAGTGGCATCACG
ATTGTGTTTGGCCCCGTAGGTGACGACACTACGCTGGATTCTATTTCTGAATTGCAGAAG
CACGAGGTGGTTGCGTTCGGTCCCATGACTGGATCTGGAGAGGTTCGGCGGTGGGTTCGT
GAGCTCTATTTTCTACGCCCAAGCCCAACAATCGAAACCATGGTGCTCATTCGACATGCA
TTGGGTCATCTAGGTGTATTGCGACTGGGTTTCATGTATCTGCAGGGCCATCATTACGGA
GAGAAAGAGTATGAGGTGGCATTGCGGGTAATGGAAGAAATGGGCTACAAACTTTGCGGT
GTCTTTGTCGTGTTAAATGTTAACGATAAACCCGCACCCGACAAGGAATTCAACGCAGTG
TTTGAGCGTTTTGCAGCTACTAAGCCACAGGCTGTGCTTTTATTTGGTGCTCCCAAATCC
GACACGGGGAGGTTCCTGAGGAAGTTGGTGGCGGACCGACGCACCTCTGGGGCCTACGTC
CTCGCTCCCTCTGGGGCGCAGGTGTTTCTGGAACTTATGTGGAAACGAGTTCTGCTTGAC
AGTCAAGTCTCCCCCTTCCCCGGGAAGCTGCTCATTGCTGGCACCAACCCACTTGCGAAG
AACGAACAGTACGTGGCCATAAAACGCTTTCAAGAGGTGATGCGAGAGTATCTGAAGACT
CACACCAGCGAAACGGGCATCACGGACCCGAACTACTTCTTGAAACATGACACAGATGGT
GAAATGATGGTGTACGGCTGGGCTGCTGGCGAGGTGCTGTCGCAGGCGCTAAGCGTCCCT
GAGTGGCTCAAGGACAGGACAACATTCATGGACTCGCTGTATAATCAGCGCCGATACGTT
ATTGCTGACTTTGTAATTGGCGACTTCGGTGGTGATTGCGAAGGGGAAGCAGCCAAGCAG
GGTGCCGTCTGTTATTGCAACCAAGGTGGAAATGTGGTGTACGTGAGAGAGGTTGAGGAT
GATTTCAGCATGCAAACGCCGAAAGATGGCACGGTGGGACTGGCCGCACTGCGCTGCAAT
GCTGACTCGGTAACGCTACATTCCCCATTGAATGGGCTTGTTATTTTCTTTGGTGACAAC
ACAATTGCCGTGAAAGCGACCGCGGCGTGGCTTGTTGGCGCCCTCCGCCACGATACCGGG
TCACTAGAGTATTCAGGCCAACTCTTTCTGCACGCATTTGGCACCACCACATCTGACTCT
GCGAAGGCCCTGAAGGAAGAGAAGAAAAAACGAACTGTCACCGCCGTGTTCGGCATTGTG
ACGAAAGCGCTTATGAAAATGACCAACACGCTGTTCATTGACCCAATAACAATTGAACCC
CAGTTGAACAAGTTCCGGAGGCATGTGATTCACCTCTCCCCAACGGTGGAGCAGCAAATC
TACGTGCTAACAGGCTACCTCTCCAACAATAGTGGTAAAGAGGCAAATGCCATTGTTTGC
GCTGCAGAAGCGCATGGTATAATGAAGGTTATCCGAAAGTCCTTGGAAAAGTGGGGAGGT
TCGCTGAATATCTCACTGGTGCGCAGGAGGGGTGCCGCGCTTACCGGCCACCTTCCCACC
AGCGGGGCAGTGTTTGTTTTCGGTATATCTGCCAGTGACGTTGATGTGATTGAGAGGCAC
CTCGCTGCGCATAGTGAACTTCGTGTGCTTGTCCTTTTCTCCGAGGTGGCATTGCTTTAT
GAAAAGTTTGTCACGGCCTTCAACGGCAGCGCCGCGGCCCCTCGCCTCGTGTTTGCCACC
AACCTTCCACACTGGTATGACAATGAAACATCGTCTCCAACAATCCGGAAGTTTCACGCC
ACAGTGGAGAGCCGAGAAAAGTGGACGCCAATGACACTAATGGGCTTCGTTACCGGGACG
CTGATGAGTCTGGCGCTCTTGCGCGTGGAACGGGTAAACATGAGCACGCTTGCAAACTTC
TTCTTCGTTGAATCCTCCGTAAATGTCGACGACATGCGGTATGGCGTCTTTAGCGACTCG
GAGTGTGGTTCGGGGGAAACCGGATATGGTGATATGTGCCGCACCAACTATGGGGCGACG
CGCATTAGTGTGTGGTCCATGGCGCGTGTATTTAATGCTTCAATCGAGCTGCTCGCCGAG
CCCGTGACCCCTTCCTTGAAGTTTTTATTGGAGTGGGACGGGCTTACCAGGGCGCAGCTG
GTAGGAATCATTGTCGGTTCCACCCTCTTCGTGATGCTGCTTGCTGCGCTCGGTGTTTTT
ATGCACATCACCTTACGTGATGCCCGCGATAATGTGAGTGCACCTATGGACCCGACGGAC
CCCGTGACGCTCATCTTCACGGATATTGAAAACAGCACGTCGCAGTGGGCCTCACATCCC
AATGTCATGGCCGATGCCGTTGCCGCGCATCACTCTCTGATCCGGACACTAATTGGGAAC
TATGATTGCTACGAAGTGAAGACCATAGGTGACTCTTTCATGATTGCGAGCAAGAGTGCC
ACGGCGGCAGTGAGGCTTGCCCGCGATTTGCAGCGCTGCTTTCTAAACTACCGTTGGGGT
ACGGACAGCATCGACAACTTCTACCGTGCTGAGGAAAAACAAGTGGCTGAGTTGAACAGC
AAGGCCGAACCCCCGAGCGCCCAACTGGACCCCGAAGTGTACAGGAAACTGTGGAATGGC
CTCCGCATCCGTGCTGGGATCCACACCGGGTTGTGTGATATTCGGTACGACGAGGTGACG
AAAGGATATGACTATTACGGTCAAACGGCAAACATGGCTGCCCGCACGGAGAGCATTGCG
AATGGTGGACAAGTGCTTCTGACACGTGCAACGTACTTCTCTCTAAGTACAGCGGAACGT
GAGCAACTTGATGTGACTGCACTTGGTTCCGTGCCACTGCGGGGTGTACCCGAACCCGTG
GAAATATATCAACTGGATGCTGTTCCTGGGCGAACCTTTGCGCCGCTGCGTCTAGATCAC
GAGGCATATGTGGCGGATGAGGGCAGTGATGTTTCCCATACGACCTTCAACGACTGCATG
TCAATTTCCTCTCAACTAGGAGCAGGTGGGGAAAGTGTTTCCAATGTTTTGCACGCCCTA
CTCGGCACATTCACAATTGTTCAGCGGCAGAAGGAATTGACGGCAATATGTGAGCGCTGG
CGTGTCCCTCTTCCACCCTGGAAGGAAGCCGTGTGGAATGATGAATATTATCAGGAAGCT
ATACATCGCCTTGCAGTTAAGGTGGGTCACATTGTCGATGTCGCCGCAGTCGAGCGTGTT
GGACGCCCTACGGAATCATCGGACAGCTCCTCCGTCATTTTGATTTCTAATCCTGCGGTG
GATCAATCCACGGAAGATTTGGAAGGCGATGCTTTTGAATGCGGTTGGGAGGAAAAGGGG
AAGCAGTAG
>Tb09.v4.0010  | Trypanosoma brucei TREU927 | variant surface glycoprotein (VSG), putative,chrIX additional, unordered contigs | CDS  | length=1356
ATGAGAACGATCCTCACCACATTAGGGTTATTGTTAGGCGTCACGCAGTACTCTGTGGGT
GTCCCTGGAGCTGCCCTCAGCGTTGCAGCCGCTAGAATAGTGTGCGAAGCGGCTATGGAA
CTTGGGAGAGCCGAATCTTATATCTCGATGAAACTGCGCGAAACGCGCGACTTGATCGAG
TCCTTGAAAGTTGCTCGCAGACTCCTTGATGGCAAACTGCAGCGGGACAGACCCATCGGG
GAGGAGTGCCTGAACGCAGTTAAGCTTATCGCTCACGCAGATGGTCTGGGTCGCAAACTA
GAGTCGCAATATTATGAGTTGGAGAGGATAGGGTTCAAAACCGCCTCCAAGTCCCGGCTG
GCCTCCGGGAGACTCCACGAATTTATTTTAGTGTTTTCCCAGTGGCACGACGGCGAGGGC
AGATGCATTGCCAACGGGGACGAGGAGGGCGACACACAGGGTGAAGTCACGCTGCGCCGT
TGCATGAGCAGTTTGGTTAACGGAAGCTACGAAGACGGTGGCGGCGGCGTCCATCACAAC
TTCCCGCGTTATCTGAGGGAATCATTTCAGAATCTTTTTACGCTAGATGAGGATGTATCG
CTGAACAAGGATAATGGATGTCCTCTGACAAGGTGGAAAGTCAGCCACAACGCAACGGCA
AATGCCACGGGACGGAGTGGGGCCGCGGAAGATGTTAGGTGGGCAGGTGGGCTCCTTGTT
GTCACAGGTAACGGCCCCAGATGGATTTCAGACATTGAAGGGGTCCCGATGCTATCCAAA
ACGAAAACTAGCCTTGGAAATTTTGTGGCGATGTCCAGTAAAATTACCAGTGCCTTCAGT
AATTTTATGGGAATAGTTTGGGCAGACAACCCGTGGTTGGTGAACAGCAGTGAAGTGGAC
AGTCTGGTCGTGGGTGTTGACCTCTACATCTTTATGCACCCTTCCAGGGACTTCCAGATC
AATGAAAGGGACCTAGACCGCCTGACAAAAACTTATTGTGGCGAACCCCTCCCCGCTCAC
GTGCGGCTCAGCGACAAAGTTGCTGACGGGAAGGACGGAAATAGTGACGCCTCGCCTCGC
GGCCCTGTAGTCCCCGCAAACATATCTGAAACCAATACGATTTTCGGTAGCGATGATGAC
GATGAAGATTACAATGGTTTAACGGAGGTTAAGGCTGGGACCGAGCTTCTGTTGTTGTTG
TTTCCCCTCGTGGCAATAAACTTTTTTCTTGTCTGATGTGAATGTAAAAGAAAGAAGTAA
CTGGCTCGTATATCCATAGATCTCTTGTATTGGGTAGAGCTCGCCATTTTGCAGCCTATG
CGTGCCACAACATCTGTCACCGTGTGTAACAAGTGA
>Tb09.v4.0011  | Trypanosoma brucei TREU927 | variant surface glycoprotein (VSG), putative,chrIX additional, unordered contigs | CDS  | length=1422
ATGTACTGGGTTGTATTTTTAGTGGCGGTACTCCACAGTGGTCATCAAGCGTTGGGTAAG
GAGGAGATAGTGAATGAACAAGAGTTTCATGCGTTGTGTCGAATGATAAATTGGGCAGAA
AAGGGACTGAAGCACATAACTTTGGCACGACAGGTTACGGAAGAAGCTCAGAAAATAGGC
CTGATATATCTTGAAGCAGCTGTTGAGGATGAGGTTACAGTGCTTATCGAACTGCAGGAG
AAGGCTTGCATGAGCAACGAGAAGAGAAGTCACGAAAAGAATTGTGGACTGTACAAGACA
TTTTGGCAAGATGCGCAGAAAGCATCGAAGAGAACTGCCAGATCGTCAGTGCGTCAAGGA
GTGAAGAACAGTTTGGAAACTCATACAATGGAAGATATAAAAGAAAGAGCAATGGAAGCG
GCGGATATATATCACGAAATCGAAGCGAAGAGTCCCTCCGAAAAGCTGCAAAAAACGGAG
GGACAGCTTAATCAAGCCCTTTATGGAGTGTCACACTCCGCGGAAGAAATAAGGGCAGGA
GGAGACCGAGGAAGAGTGTGCGGTCAAAGCTTGCATAGTGCAATTGTTGTTGGAGGCCAA
TCACTAGCCATGGACTTTTTGTGCCTGTGTGCAATGCACAGATCGTGGAGTAGTGGAAAG
AGTGTATGCTGCACAGACTGCACTACGGGAGACAATAGAGAGGAGTGGAATCCAGAATCA
AACGGAGCGCAACGCTGGGATTTTCTGAAACAGAAATGTGCTGATGATAATTCAAATCAA
CATGATAAAGAGGAAAGACTAAGAGGTGCAGAAGACTATTTTGTAAGCGCAGTAACGAAA
ACAAGGCCAGGAGGAAGCAGTATTCTGCATAGGTTGGGAGAAAAGAAAAATAATCAAGTA
AAAGGCTGCAATGGCGACAAAAACCGCGGACAAGGAATATGTGTGCAGTATGGGTCTGAT
AACGGAGCGGCGCTTCCCTGGATGAAAGCGTTGGATGGGGTAGAAAAAACGATAAGTGAT
CTCGCCCGCGGAAGACAAGAGATGTTAGCAAAACTAGAAAGAATTAAAGAACTAAGTCAA
GAGATCGAAAAGTTAATCAAAGGTGATACAGGGCGAGGAAGACAACGGGGAAGACAGAAA
CGCAGTGTCAATCCCGAGAACAGTGTTCCAGAAAACCCAACTGCCCCAAGTGACTCAACA
CAGTCAACCACACATACCGATGAAAAAAAGAGAAGTGTAAGGAAACCGATATCAACAGGT
AACGGTGCATCCAAAAGCTATGGCAGCGAAGAGGATGATTCTTACGAATATGAGTGCGAG
GAAGAAAACTCAGCATGCTCAGATTCGCCAGCAAAACCAACAGTAAAAAACAGCAAAAGT
GCTATAAATTGTCCACTGGGATTAATTTTGCTTTTGGTATAA
>Tb09.v4.0012  | Trypanosoma brucei TREU927 | variant surface glycoprotein (VSG), putative,chrIX additional, unordered contigs | CDS  | length=1428
ATGCAAGGCACTATGTACTGGGTTGTATTTTTAGTGGCGGTACTCCACAGTGGTCATCAA
GCGTTGGGTAAGGAGGAGATAGTGAATGAACAAGAGTTTCATGCGTTGTGTCGAATGATA
AATTGGGCAGAAAAGGGACTGAAGCACATAACTTTGGCTCGACAGGTTACGGAAGAAGCG
CTGAAAATAGGCATAAAATATCTTGAAGTAGCCGGTGAGGAAAATGCTGCTGAGCTCGCC
AAAACACAAGAAATTTCTTGTACATATAAAAGGGAGGTTGGCGGAAGGAATTGTGTGCTG
TACAAAACATTTTGGGAAGGGGCGCAGAAAGCAGTGGAGAAACAGGTTGCCAGTCGAAAT
AATCTGGGGAGAAAAGACGCTTTGGGGGAGCGCACAGTCGAGGTGAGAAAAAAAGCAATG
GAAGCGGCGGATATATATCACGAGGTCGAAAGAGAAATCATAGACCTCAAAGCAAACAAT
ATGGAAGCTGAACTTAATAAAGCGCTTTATGGAGTGGACGATTTTGGTGGAGAGATAAAG
CCGAGAGGAGAACGAAGCAGAGTCTGTGGACAAAATTTGCATAGTGGAATTGTTGTTGGA
GGAAACTCACTGGCCGTGGATTTGTTGTGCTTGTGTGCAATGCACAGCTCTAGGAATGGA
ATGAAGGTATGCTGCACAGACTGCACTACGGGAGAGAATAGCAATGAATGGAACCCACAG
TCAGACGAAGCACCACGGTGGGAATTTCTAAAGGAGAAGTGTACAGGTCATAACCTAAAC
CATCATGATACAGAAGAAAGACTGCGTAATGCAGAAGAAGAATTTATAAAAGCAGTAACT
AAAGTAGATTCACAACAAAGAAACAGAGTTATGTACAAACTTGGGGACAAAGAAAATAGC
CGAATGAGGTCCTGTGGTGCTGATATAAACAAGCAGCAGGGAATATGTGTGCACTACGGA
TCAGATAACGGATCGACATTACCCTGGATGAAAGCGTTGCAAAAGGTAGAAAAAGAAATG
AAAGTTACGCTGCAAGATAAACAAGATAAGTCAGCTAAACTAAAGCGGATAGAAGAACTA
AGTCAAGAGATCGAAAAGTTAATCAAAGGTGATACGGGGAGAAGAAGGCAACAGGAAAGA
CAGAAACGCAGTGTGAATCCCGAGAACAGTGTTCCAGAAAACCCAACTGCCCCGAGCGAT
CCAACACAGTCAACCACACATACCGATGAAAAAAAGAGAAGTGTAAGGAAACCGATATCA
ACAGGTAACGGTGCATCCAAAAGCTATGGCAGCGAAGAGGATGATTCTTACGAATATGAG
TGCGAGGGAGAAAACTCAGCATGCTCAGATTCACCAGCAAAACCAACAGTAAAAAACAGC
AAAAGTGCTATAAATTGTCCACTGGGATTAATTTTGCTTTTGGTATAA
>Tb09.v4.0013  | Trypanosoma brucei TREU927 | retrotransposon hot spot (RHS) protein, putative,chrIX additional, unordered contigs | CDS  | length=1761
ATGCCAAGGGCAAACAGACCTGCACCTCCACAAAGAAATAATGCAAACCAACAAATGGCG
GGTAACGTTGAAGTGGCCATGAGGAGACCACGGGATGAAGATGTACCGCCTCCTCCTGCT
GCTCAGCCTCCAAAGATGCGGCAGAGAAATGAAGGGTGGCCCAACTGGACAATGAATAGT
AAGGTGAGGGATGTGCTGCTGGAAGATGTGCTGCTGCAACGGTATGAGGGTTTGCGTAAT
ATGAAATTGCACGACTTTCTGCTGAAAAAATTTTCTAACACGTATCACACACAGAATGTA
GTCATGGATGTGTTTGTTCATAATCCCAGAAGATATATTGTTGATGCCGAGATTCTTGAG
GATATACAGGATACGGATGAGTTTAAAACACTGAAGACAGTTATTTATTTGTCTGAGAAG
GTAGACTACCTTCACGAAAAGGAAATTAGCACCCTCAGTCAGTGGGAGGAGAAGGGAAGA
GGGGAAATAAGAGAATTTGTTGGTCCCGTGGCGAGGGGAAGGTTCGATGCGGCATTGGAT
ACTGCCAAAGAGGCAGCGAAAGAAGCTACTAAAACAGCCCATGCTAGCGAACTCCCGGAT
GTGTACGATTCCATTTGCAATGCGACGTGGAGTTATGTGATGTCGGGTTATGATGAAGAG
CCACTTGGCATGAAGGTATTCGATGGAAGACCGCGGCGCATATGGGCCGAAGCCGAGGTG
AATATAATTCCTCGACCTGCAGATGTTGATTCGGAAATGGAGGAAAGACCCAATGGTTTA
GAAATTATTGTTCTTACATCGGAGAGAGGTTGGCCACACAACAGGTTTGTATTGGGTTAC
AGTGAGAAGTGCAAGGCAGTTTCCCAGCATGTATATATCCGTCGCGAAATCATGCGCGTG
TGGTATATAATCCAACAAGTGCTGAAAGCATGGTGGGTGGACAGGTCAGTTGTGAGGCCA
CCGATACATGTTGTTATTGGTACTCACGGTATTGGAAAATCGTGTGGCCTTGGATCATTT
TTATTTTATTCACTGTTTCACTTCAATGAAGGAATGCTTGATGTTGTTGCATATTTCTTG
GGAGAAGTTTCCTTCCTGATATACAACAGAAAGGATGATGAAAGAGGGAGGGTTGTGCGG
TACGAAGACTCGGGAGTTGCTGTCCGGATAATAAATAATATGAAATATGAAAAAAGAGGG
CACATCATTATAGACATAAGTGGGATGATGCAAAAATTATTATACACTCAACTGCCCTCT
GATATTTGGGGTGTTACTCTCCTCACCTCCCCGAATAGTGGCCATTTTGATGACTGGACT
ACAAATACTGGAGGCCGCCAAATTATTATGAACTGCGATGATGTGTGTGACATGAAGGCA
TTTGTGGCATGGAGAAAGTTATCAATATTTGTAGGGCACTCCGTGAAGAGCAGGCAGCAG
AGGAACCTGAAGAGAGAACTTGAAGATGAGTGGAGAATAGTGGAGGGACGTATTAATTCA
ATTGGGCCTCTGCCTCGTTATATATTTGGTTTAGGCTGTTATAAATGGCGCCTGAAAAGA
GTGCATGATGCGTTGGGAACTATGAAGAGGTCTGATAAATATTCCTATAGTGATATTATT
GGAGATATTGGTGTCTGGCAAAACAATGAAGTTACGGACAAGTTGGTAAAGGTTGTAAGA
GTGAGTGGAAATGCTGGAGTTATCGAATCATACAAATTTCAAGCTCTATCACTGATGATT
CGAAATATGATGATGAGTTAA
>Tb09.v4.0014  | Trypanosoma brucei TREU927 | hypothetical protein,chrIX additional, unordered contigs | CDS  | length=687
ATGGACGGAAACTCGGAGGATGCGAGCCGGCGGAGTTGTGTGGCTGAATCATATAAAGCT
TCACATCATTTTTTTATTGGCACTCACGACCGTCCCATATTTGTTGGGGAATCAAAAGAA
GATCAAATTATTCCTCCCACAACATTTATTTATAATGAAACGCCATCGGATTCAAGCGGT
GGTGGCGGCGCTGTCACACATACGGAAGTGGAACAAACCACCGACATTTGTACATTTCAA
TGCATTTCAAGTGAGCAGCAAAGGCGCACAAAAATGCTTAAGAATTATCAAAGTTTCGTA
GGAACATTGAGAGATTACTGCAAACCCATGGGACTTGAATATGGAGATGATGCAAGTCAA
ATCCGTCAAACGATTATTGGAGATTTATTATTGGCAATGGGTGTGAGTGGTGATGGTAGA
CAAAAACTGAATGCCTCCATACTTTTCCCCGCTGTTATTTATTGCTTCGATGTGTGGCTT
ACTGAAGTGGGGTTCCACAATGATAATGCAGAAGGTTTCGTTCATGTTGATGATAACAAA
TATCAGAAGGGAGAAGATATATATGGATCGCTTTCGCTTTTGTGCAGAGTGTCTAAAGCA
TTGAATGATACACCTGAGAATCTTATTGATAATTCAACGCGGATTTTGAAGCCTGGTGGT
ATAATTCTCGGTTCCACAAAATCGTGA
>Tb09.v4.0015  | Trypanosoma brucei TREU927 | hypothetical protein,chrIX additional, unordered contigs | CDS  | length=699
ATGACAAGCCTCACCGAAGAGCATGAAATATTAATTGACGAGCCACCACAGTTTACAGCG
GCTGCAGAAGTAATAGCAGTAGGAGCAGAGGAACCAACGGTAGCAACACCAGAAGAATTT
ACATCAGCACAAGAGGCGGGTGCATTTTTACAAACGCCAGTGGGCACACCTCCAGCAACC
CCAACTTCAGTTCCAACGACACCGTCACCGAATGAAATGGCTGCCAAACACGCACGAAAG
CGATGGCGAATGGAACAATTGGCCCTTCAAGGAAGTGTTAAAGTTGTTGAGAGCGAACCC
ATCAGCAGGCGGGGACATTCTCGTAAAGCGGAAATGAGCGAATTTGCAATCACAAAAGCT
GCAACATTAAACACAGCGCCAACACTCCTGTCAATGTCACCTAACATAATAGATACGAAT
GTAACGATGTTGGGAACAAAACGAGTTCCGCTGGATAATTTCCTAAAAGTAACGGTGCTT
CACCCCAAAGTTACTCCAGTGAACCTAAAGTTAGAATTTATCGACCCCGTATTGGAGCCT
GTTCAGTTATCCAGACATCAGCTTGGGAATAGGGTGACGCCTAATGAAGGAGAAGGGGGA
GGGATGAGTGTTAAAAAGAAAAGGGGAAGGAAACCATTAGTTGCGTCTCCTTCCATTGAA
GAAGCAAAAGCAGTGGAATCGGGTTACAATGCAGAGTAG
>Tb09.v4.0016  | Trypanosoma brucei TREU927 | expression site- associated gene (ESAG) protein, putative,expression site associated gene 5 (ESAG5) protein, putative,chrIX additional, unordered contigs | CDS  | length=1458
ATGCAACGAGCTGCAACTCTAATATACACGGTAATTTTTGTCGCCGTGGTACTGGCGCCG
TATTTTGTTGCAGCATCCGGTCAGGTTCACGGCATTCAGTATGGAGAAGCGCCCGTGTCT
TCCGCACCCGGTAGCGTGAAATTTGCCGTTGATGAATCCGTCGTGACTTCTGCTGTGCCC
ATGGTTCACCGCGTGCTGAGACAACTTATCGGAAACATTACTGTTCCTGAGCAAAGTGTG
CAAGGTATTAAGCTGGAAGAAATGCAGGTATCAAACATAACGATTGGAAACATGTCCCTC
AAACTGAAGAGCCCGAATAAACTTTTCGTTTCGGTGTGGGACATGGCAGCCAATGTACCA
GAAACTAGGTTTTACTACTGTTTCTTTTTGTGTTCACTGCTACCGTACATAAGGGGTACA
TCAGACACCGATATACGCGGTGCGAATGCATCGTTCACTCTGGATTTATCCGCTAGAAAT
GATGGTCTGCTCAATGCAACAGTGAGGAATATGATGATTGAACTCGGAGAAATAAATCTG
AGGGTTAATATTGGAGGCATTGAGTTTCTGGGTCGTCTTGTCAATGGAATCATAGATATC
TTCAAGGGCAGCATCAAAAACGAACTACAGCGAATAGTCCCGGGTATTATCAACCCTGTC
GTACAAAGTAAGGCAGAAGAGATATTCCGTGGTTTCCCCATTATATACATGAAGGACCCA
AACATAACTGAGCAGCGAGCAGAGCTTTTAATGGGTATTTTTTCCGATGAGTCCTCGTCT
CGAGTAGTGTCGCAAGATGAGGTTCTTGCAGTGGATCAGTCACTTCCATATCGGAGCGTT
AGTATCACCTCTTCATACAGAGCTGCAAACAACGTACTCCGCTTGCTCAATAACTGGAGC
ATGCTAAATGTTTCCCTTCTCCTCCCAGAAAGGTACAACTCTTCACTAATTGAGCCCATG
TACCCCGAGTTATTCAGGTTGTGCCGTAGATGCAACTTTGGCGTCTCGGCTGTGTTGCCA
TCGCCTCCATGGCTGGAGACCGTTAGTGGCGGAGCATTCATTTTCAACTCACGTAATGGT
AATTTCACATTGGAAATGGTATCGGAGGACAACGTGTCATTCACTGTGTTGAATATGGTT
GTGAACCTGACCGCTAATGTAAGGCACATGTCCATCGACAACAATACATTAGACCTGAAG
TTATCGTCTATGGATGTAGTGACAGAACTGGGCACTTCGCTTATCGATGGTTTGAACTCA
ACGACTCTAAATACAGATATCCGTCGGTTTCTCGATGAAGTAGGTCTTCCTTTGTTTAAT
GCAGATCCGCATGGATTTAGGCTCCCCTTCAATATATCGGGACTGCTGTTGTCCGTATCG
AATGCCACCATCACTGTCGGACTGGACCCGAAGCCGATCTTTCCGCTGTTAAACAAATTT
GTTGATCGTTTGATGTGA
>Tb09.v4.0017  | Trypanosoma brucei TREU927 | rab1 (small gtp-binding protein rab1, putative),chrIX additional, unordered contigs | CDS  | length=831
ATGTCCCTAGTTAAAATGAAGGAACGGGATGAAAAGGCACGCGAGGAGGCGGAAAAATTG
CTAAATGAAGTCATCGAGCAATCACAGGGGAAAATGTATAAGCCTACCGCGGCTGCCGGT
GTGGGAGTTAACGCACAGCCGCACAACCGGCGGATGAGGGTGGAAACGCTAAGAAGCATG
CCTGATTATATTTTTAAGATTATACTCGTCGGTGATAGTTATGTTGGGAAGACCCGATTC
TTGAAGAATCTCGTTGGTGCTATCGGCCTCGGGGATCAATGCGTCACCACCCTCAGCGTT
GATGTCGTTAATCATTACGTTATCGTTGATGGAAAGACAGTTCAGGTTTTAATGTATGAT
ACTTGCGGCCAGGAACGTTTCCGAGCCATGACAGCACAGTTCTACCGTGACGCCCACGGT
GCCATAATGGTGTACGACACCACTCAAATTGGGAGTTTCGACAATATCGAAGTGTGGTTC
TCGCAGCTCAACAGTTTTGGTTGTGAAAATACGAGCAAAATACTTGTCGGAAATAAATGT
GATCTCCCCGAAAGAAGGGCCGTTGAAATTGGGCGGGCCAGAGCCCTGGCCGACAAACTG
GGCGTTCCCTTTATAGAAACGAGCGCAATGACTGGTGCCGGAGTTGCCGTAGCAGTTGAG
GCCTTAGTGAGAATGATTATGAGACAACAACCTGTTCCACTAGCCAGCCAATGGGCAGGC
AGTAAAAGCGGACATAGAAATGCAGTCAATTTGGAAAGACCCCGCCGGGAGAACGGCACC
GGCAGACGGTCTGAGAGGAGCCAGAGAAATGATAATTGTTGCTGCCAATAA
>Tb09.v4.0018  | Trypanosoma brucei TREU927 | expression site-associated gene (ESAG) protein, putative,expression site-associated gene 3 (ESAG3) protein, putative,chrIX additional, unordered contigs | CDS  | length=1188
ATGCAGTGTCTCCGCTTCGTCAATGGTAAAAAGTGTTCAGTTAACACAGTGGGTGCATCC
CTTTCTGCAGTGTCATGCGTGGTGGCGTTTATAGCCTTCATTGCTGAAATTAATTCTGAG
GGTTGGCAATATAGGGGGAAGGTATGGTTAGATGCACCAATTGAGCGACAGGTCCCATTT
AGGGATCCGAAAGTCGTTTTTGTTGTCGTTCAGACCCGACCCTCTCCAGGTTGGTGCAGA
ATGTTGATGACTGCTGTTGTCACGAATGTTTCTGTAATTTCTATTGGTATGGGTGGGAAT
TACAGTCACACCATCCGGGCAAACTGGTTATTGAACTTCTTGGATGATGAGGGTCTCCAT
GATGATGATGTGTTAGTTATGTTTGATGGTGCGGACACATTCTTCACTGATGAGATCAAT
CGAAAAGAGATGCTAGACCCGTTCATAAAAATGTCTCCCCCACTGCCCAAATTCTTTAAC
CAAACGGCTATATACAGAGGCGACGCTTGGCCGCCCATGCTTCACATGGCAGAACCAGAT
TGTTATGCTCCCCAGTTGAACATCACATACAACCCGCAAAATGAGTCGCATTGGGATCGA
TGCGCAAGGTTTTACGCCATGGGCCTGTCAGAAGCGAAAACATTCGGTGCTGAGCGGCTT
CTGGGGTTGCCACCTCCCGTGCGTGGACACCTCAACAGTGGAGGAATTGTGGGCCGGGTA
TGGGCGTATAAAGAGGCCTTTAATGTCTATTTAAAGTTCAGGGAGACATCCTCTAAATGG
TGGTGCGATCAGACCATGTGGACAATACTTTTCATTTGGAGCGCAGGAAATGCAACGGGT
GTGGATCCCAAATACATAATACGGCGTGGAATAATTAGTCTTGACTATGACAAGAGATAC
TTTTACTACCCAACAGCGGCGTACAACACGCGTGCGATGATCGGCCACTTCACAGGAAAT
CCCCACCAGTGGTTACGGTATCTCCCGAAGTACTTTACTCGCCTTCCTTGGTATAGGAAC
CTTGCGGGAAACAGTACCTACAGGCAGAGTGTCGTGGAAGCATTACGAAATACGACCGTC
ATAACTTACAAATACACCCGGGAGAAGGTTTTGAAAAGTTATGAGGATGTCTGCAACGTT
GAAGAAATGACCGACCCCGACTTCGTGGTCGACCCACTGGATAAGTGA
>Tb09.v4.0019  | Trypanosoma brucei TREU927 | hypothetical protein, unlikely,chrIX additional, unordered contigs | CDS  | length=471
ATGAACCGCATGTTTCTAAACATTAAGCCGCTCTTGTCAACGGCAGACGAAATAAAGAAG
GCTGCTTCTTTCCCTGCCGACAATGTTCCGGGCCGTGCAGCTGCACCGCTGAAAACACCT
CCCTCTTTTGCCAACACCGGTGTTCATGCATCTATGTGTGGAAGGCGTCTGCTCACTCCT
CAAACCGCCAGCCACAACATTCGTTACGCCTTCCTTCTTCCGCTCGTCTTATTTCCTCGC
AGGCTCAAACCCTTTACTCCGTGGCACCGCCAACGACCCGCACCCATTCCTTTTCAAATG
TCTGCCTCACGGTTTCCTCATTCATGCCCTTGCTTTCCCTCACAACAGAACCCGTTTCCC
TCAGCTATCAATCAGCAACGCAACGGTTCCTTCAATGAGCAAAATTCCTTTTTTTTTTTC
GGAATTTTCTTGTCAGAGCTCGCACAGTGCCACCACGGTGAGGGCTCTTAA
>Tb09.v4.0020  | Trypanosoma brucei TREU927 | hypothetical protein,chrIX additional, unordered contigs | CDS  | length=417
ATGAAATTGCCCCGAAATTGTGGACCGCATATTCGAATAGTTTCTCCACGGCTCAGCTTC
TGTGGCCTCATTGCTTGGAAAAATGCGAGGTTTCAGCGCTTATATTTGAGAGGGTGGTTT
CGCGCCCCTTCTAGCAGAAGTACGTTGGCCGGTGCAAATGCTGATAAGTTGCCAAATCCG
CCTCGTCACAAAAGAAGAATGGAAAAAGCAACGGGCAACACAACAACAGGGTTGAGAAAT
GCTAGAATATTAAAAAAAAGGGAGTTTATACCGGACGTTTACGTGCCGATTGGAGCGCTG
CAGGCGCCAATAAAGGTTAGCTTCCTGGCTGCCAACAGCTTTATTATTATTTTACCCCAT
AGTTGGTTGCCTTCGAGGCTACTAAAGCGGTTCACTTCTACTGGAACAGCGAAGTAA
>Tb09.v4.0023  | Trypanosoma brucei TREU927 | variant surface glycoprotein (VSG), putative,chrIX additional, unordered contigs | CDS  | length=1401
ATGTTGAAAAACATAGCTCTACTGCTGGTTTTCGCGACAAGCAGTGCGAAAGCAGACCAA
AACGACAACGGCAAGGAATTTAGAGCGCTTTGCCACCTGTACAAGCTAGCACTCAAAAGC
AAAGTCAAAAACGATGCCAAGCAGCCACCGGCTATAGCGACAATAATCGATGAGCTCAAT
AACTTAAATATTTCGACCGCAACGGATAGTTACTTTACAGCAAAAGACGAAACAGTCCCA
GCAGAAGGCGGCGAAGCGAAGAAGACCGAACTGACCAACTGGCACGAAAACAATAAGAAG
CTTGTGGGACCAACAGAGGACGGCAAACCCAGCCAATATCAAAGACCGGCAGCAACGGCA
ACGCGCAGCCTGGCGAATCAACAAATAAACAATCTTCTGCAAGCAGCGAAGGAGGCACAG
ACCGATTCCACCGGGCGAATGGCGGATGCAGCAGCCAAACGCAACGCCGCCCATATAGCC
CTGAGGCGAGCACTTTACGCGGCGAGACCAGAGGATGCAAGCGGAGCAATGTATAAAGAC
ACAAAGAAAAAAGGCTGTGGCAACGGCAGCAACGGTGATGATGACGCAGGCCAAAGCATT
CTAGCAGACTTTCTTTGCTTGTGCACACACACAGGCGGTGCGGAACCCGCATGCCTAGCG
GCTGGCGACGTAGAGCAGGTAGCAGACGACAGCCCACATGCCGGTGCGGCAACAGCGTGG
AGCACGATACGTGGAAAATGCAACATCGTAACTGGCCCTTCCGAGCTAACAAGTCAAACA
TTAACGACTGTGTTACAAGGGGTAACAAACCTAGTAGGCAAACAGTACGTAAATGGCCAA
AGCCACAGCCCGTATGTCCTAGGCAAGCACACCGGCAGTAACGGCTGTGAAGGAGCGACA
AACAAAAACTGCATCAATTACAAAGCCCAACTGACTAAAGGCACAGGTAAAATTCCCTGG
GTAATTGAAGTAGAAAAAGCTATAAAAGAACTCCAGGAAGCAGAACAAATAGAGACCTCA
ATAGCAGAAGCAGCTTACACACTAAAAGACCTCGCAAGCCAAGGAAGGAACCACTACCTA
GCCGCGCTACACGCACCAAAAGAACAAACATCAACAACACAAACTAAGACATCCCCAACA
CCGGAAGAAAGCAAGGCATGTGAAAAGTACAACGGCAGCCAAAAAGAGTGCCCACAAGAG
AGCTGCACATATGATGAAAAAGAGAATAAGTGCAATCATAAAGCAGGAACAGAACCTGCA
GCAACAGGAACAGGAGAGGAAGCAAAAGAGGGAGCAGGAACAACTGGATGTTCAGAAAAA
TTCAACGACAAAGAGAAATGCGAGGCTAACAAAAGATGCAAATGGAAGAATAATACTTGC
AAGGATTCCAGTATTATTTAA
>Tb09.v4.0026  | Trypanosoma brucei TREU927 | variant surface glycoprotein (VSG), putative,chrIX additional, unordered contigs | CDS  | length=1536
ATGGGAAAAAGCAGAATTGTATTAATATTATTGCTTATCGCAGCGAGGTCGCTACACCGT
GCACATGGAACGGCAGGCGACGCACAGAATGTTTTCCTGGCATTGTGCAACGTCTGGCGG
ATAGCCAAGAGCGGCAGCATTCCGGCTTTCACGACGCCGCCGGACGAAACAGACTACAAA
GATATACTATACTATAATATGAGTGCAGCAGACGACAAATGGCACGCCTTGCTTGACACT
GCTGCACCAGCAGGAACGTGGGACAAAATGAAGGTAACGCTAGGCGCTCAACAAAAGCAC
TTTGATTGGACAGGAAAATGGGAAGAATGGCAAAGACAGCGACAACACACAAAACCAGGT
GCGAAAGACAGCAACTGGGCAAAGGAAAATCCTCGGCCAATATCAAGAGAGGAGAGGGCG
CGTGCGGCTCGAGCATTGAATCTAACAGCTCACATCGCCCAGCAGATCAATGAACAACTA
AAAGCACCTCCTACAAAGGACGGCATAGACTTAATAAAAAAAATCAATTCGGCGCTACAG
GAGGCTATGTGTGGAGCCGAAACGAAATACAAATTTGAGGCATCCACAAACACATGCAAA
AAGGTGGCACCCGCGCTAACCAAGGCAACCGACTGCGCGAAAGGAGAGAACGGCAAGAGT
ATCGGCAATGACCTAGTATGTATTTGCGCGGACGGAACAGACAACGCCTGCGGAGCAAGG
GGCGCAGACACGTATGCCAAAGGCGATAGCACCAACGACAGAATAGAAGGGACTGCCGGC
ACGTGCCCCGAGAAGGCAGCAGTTCAACACTTAGACTCTGAAATATCCGCCGCCATCGCC
CAGATAGGCGCGCTAATGGCCCAGCAGACCCAGTCCACGAGCAAAACCGTGCTAGGGAAA
GAAAACTCTGCAAGCTGCACTGACAGCGGCGCCAACTGTGTTGACTACCACACCTATTTC
AGTGGACCGGACGGAGGACTAAACAAAGTGCCATGGATCAAGAAGTTAAAAGAAGCAGCA
AACCACTACAAACTGTACGAAGCAGATAAACAAAAGCGGATACGACTAAAGGAACAGCTG
GCAGCGCTTAAAAAAGCAGCAGAATACGAGTACAACACTAAAGGACAAGCAGAACCATCA
ACAATACCAGTACAATCGACAACGGCCACCGCCAGCAAGGAGATAGCCTGTGAAAGTTTT
AACAACAATGAAACCCATTGCCCAACAGACTCTTGTGAATATGATAAGACAAAAAAGGAA
TGCAAAGCTAAACCAGGATCAGAAAGCACAGCAGCAGGAACAGGAGAGAAACCAAAAGAG
GGACCATCTTTAACTGGATGTGCAAGACACGGCACCAAAGCTGAGTGCGATGCTGACAAA
AAAGATGACAAGCAAAATTGTGCATGGAGAAAAGGTAAAGAGGGCGAAGATGAAAAGGAC
ACGGAGAAATGCCGAAATGGTAGTTTTCTCCTCAATAAGAAATCTTCTATAAGTACGGAT
GCTGCTTTTATGAGTTTGGTATCATTTTACATTTAA
>Tb09.v4.0030  | Trypanosoma brucei TREU927 | variant surface glycoprotein (VSG), putative,chrIX additional, unordered contigs | CDS  | length=1500
ATGAGCAGAACAGCTTTAATGCTAGGCCTGATAGGCATTGCGGCGGTGGCGTCTAGAGCA
ACAGGGGCAGCTAACCAAGCAAAGAATCTGGCTGAGCTCAGCACGTTGTGCGATTTAATC
AGTCTAGCAGACACAGAAATAACAGATTTACCAACAGCTGACATCGACCTCAGCGATCTG
AAAGTAATCAGAGCGCTAAACATGTCGACCGCAGACGACAACTGGGCCGACCAGTTTCCT
AGCACCGCGTCGGCAAAAAAGGCCGACGAGCCACAAAGGTGCAAGCCCGACAGCAGCCCG
AAGTGCAGAGAGCAGTGGCTGGCGTGGCAGGCCGACAAGATAGCATCCAAAGATGACGCC
AATAGACCAGGTAACCTCAAAATTTCAGCCATTCAAAAATCTTCAATAGTCGGCACAATA
GCGCAGATGACCATCGCTGGATTAACCGCGGAAGCTGTACACATAGTCGCAAACTATAAC
AAAAACTTTAAACCACAACTGACGTCTGCTGCTCAAGACGTTAAAAAAGAATTACTAACG
GCAGCGTATGGCATGGAAAAGCCAGCAGCGGACGCAGCATCAAAATGCATACAACCGGAC
GGCGGCAACCGCGAAACACAATGTGCGATGCCGTCGGCCGAAAAAGCTCTATGCATAACG
CTCCTGTGCGTTTGCAGCAAATACGCAGGCACCATGACAGACGACATATGCGGAACAGCG
GCAACACCACAACTCGCAGGCGACACGGCAGCGCAGATGCAGGCAGGGTGGGCAACCCTC
GAACCAGTATGCAAAAAGCACAACAAAGGAAAAGTAACAGCGGACTACATCATAGCGAAA
ATAGCTCAATTAAAGGCAATGTACAAAACAGTTACGCACGCCAGCGGCGACATGGTTATA
TTAGGGACAACTACCAGTGCGGAGAACTGCGCAAAGACAGCCAACAGCGCATGTGCAGAC
TACAGCAAGGCCAACCCAGTGAAGTCAGGCGATAAACATACAGACATCAAATGGGAGACA
CATTTAAATACCGTGGTTTCAAAGTTGCGTGCCACGGAGATGGCGAAGGTCAAACAAGAA
GATACCAAAGCAAAGCTTAAAACGCTACGACATCATGTAGAATCGATCTTCACGACAACA
GCACTGAGCAAACCGACGCCCATGATGCCGATGGCACCCCTTGCCAACGGCAGCCCACCA
TGCAAGCAGCACACCGCAAACACGACCTGCACAGCGGACAATAACTGCAAATGGGAAGGC
GAGTCTGACACCAAAGGAGACTGCAAACCTAAAGAGGGAGAAGGGAAGAAAACTCAAGAA
ACAGATGGAGCTGCAGCAACGAATGCCGAAGCCAAAAAGTGCTCCGACAAGAAAACTGAG
GGAGAGTGTAAAGATGGCTGCAAATGGGATGGAAAAGAATGCAAAGATTTCAGTTTTCTC
CTAAACAAACAATTCGCCCTCAGCATGGTTTCTGCTGCATTTGTGGCATTGCTTTTTTAA
>Tb09.v4.0031  | Trypanosoma brucei TREU927 | variant surface glycoprotein (VSG), putative,chrIX additional, unordered contigs | CDS  | length=1428
ATGGTAAAGAAAGCAGAGACTGTAACAGCGGCGCTCCTGTTAAGTCTGTCGACAGTAGCC
GACGCCGCGACGAGCGACGGCGCGAACCAAGCCATTTTCCCAGCGCTTTGCTCAGTTCTT
CGAATTGCTGACGGCAAAATTACCGTGAACCCGCCGACCGAATCGGCAGCAACCCCGCCG
ACACAGCTTTTCAACCTCAACATGTCGCTAGCGCCGAAGGAATGGCGCGCCAGGTTCCTG
ACATCAGGTGACGGAGGCAAGCCCACTCCAAAGGAAATGCCGAAGACAGAGCTGATTGTC
GACTGGCAAGCAAAGTGGACGACTTGGGCCGCAGCCGCTGCAGTAACAGCGGACCCTGAA
CAGGAGAAGAAGCTGCGTGCAGAAATGGGCCTAGATGGAGCAACGACAGCTCAGCTTAAC
GCAATAAGGCCAGAGATAGCGGCCATTGCAGATGCTGCATTTGACTTGCTTAACACACAA
ACCGGGCAAGGCGAACCAATAAAAACCGACGAGCAAATAGCGACAGACATCCGAACAGCG
ATATACGGACAAGACAAAGTGCCGGCAGCCGCCGGCGACGTAGCGGCAATTTTTACGGGA
AACCCGACAACCGCGCAGGCGGCGTGCGAAAATGGCGGACCAGCGCCGGCAACCCAAAGT
TTCATGGGCGCTGTAGCATGCGTCTGCATCGGGGCAAACGGCTGCGCCGACAAACTATGC
AATCAAAAAGGCAGCGCATTAACATGGGAATCCGGCGCACAGCCGACGATAGCAACAATA
CAAGCTGTAAGAAACTTTTGCCCGGCCAATGAGTTCACAACATTATCAGCGCAGGAGCTA
AGAACAGCATTGACCGCAGCGAGCTCTCTAGTCTTCGGCAGCGGCAGCGACGCCTACATC
GGACAGCACGACGGAACTTGCGACGGTTCAAACACCGCAGCTTGCATCAAGTATGCCGGC
GCGGCTTCATCGGGCAAGCCAAACCTGGCCAAAATTCCTTGGCACAAAGCACTGGCTGAT
ATAGCGGCAGAAATCGATCGACGAACCGACAGCAATCGGCTGAAGCAGCAGGTGAAAACC
GAGATAAGCCGAGCAGAAAAGATGGCGGCTAAAATAGCATCCCACGCCACAAAGCGACAA
ACAACAGCGGAAGAGACTAGCAGCGTAGCCAAAGGACAAGGAAGTGTCAATCAAAAGACA
AAAGAGACAGAGTGCAATGCAGCGGCAGACGACCAAAAGAAATGTAAAGAACTAGAAGGT
AAAGGCTGCACTTACGACGAAGCAAAAGAAAAAGGCAAAAAGTGCACATTGAGTGATGAA
GCCAAACAAGCAGCAGAAAAAAAAGCAAAAGAGACGGAAGGGAAAGATGGGAAAGCAGCT
TCAGACAGGTGCATAAAACACACCAAAAAAGAGGACTGTAAGGCATAA
>Tb09.v4.0050  | Trypanosoma brucei TREU927 | variant surface glycoprotein (VSG), putative,chrIX additional, unordered contigs | CDS  | length=1452
ATGTGTAAAACCAAAAGCAGCAGCAGCCTAGGAGCCTACACCTTCCTGACGTTAATAACG
TTAATAGCTGTTTCCGGCACAGACACGCCAGAAGAAATTACCAAGGATGCCTGCGGCTCA
GCGGCCTTCCTTCGCATAGTCGCGGACACTGTTAAAAGTGGACTTTTAGCAGCTGTGAAG
CGAAACAACGAACTGAACAAAAGACTAGCACAGGCAACGGCAGCAGTACGCAACCAACAA
AGGCCGGATCTTGGCAAAGCAGCAATGGCTTTATTGCCAATTCTAGCAAAGAAGGCGGCC
GAGGAGACGTCGGCAGCCCTGGCAATGCCAACAAGGGCATTGCCAGGACTCGTAGCGGCA
GCAAATTACAGTGGGCAGCAGCAGGCGCTAGCGGCGCTACTGACAACAGAAGTAGCAGAC
AGCACAACAGGCCAAAGCGACGTGGGAAGCGCAGCCTCAGGGACAGCCAACATCAAATTT
AAACTCAGCCAAACCAACGGACTCACCTCGTGCGCTAGCAGCGTAAACAAGGCGGCGGAC
AAACACGCGTCGTGGGCCACAGTCCCAGGCCTAAAAAAATTCAGCATACACTCGCCAGAA
CCGGAGGTGTCGGCCAGCGACAACAGGTTTCTGGCGGTTGGCAAAGGCAGCGGCAACGGA
CAACAATGTGACGTAAATGGAGGAACAAACAAGCAGTTCACAGTTACAAGCTCACACGTT
TGCATAGCAGGCGGCCCTGTATTTTCAGCAGCACAAAAGCAACTAGACGCCGGCACCTCA
GGTGACTACGGTCGGGGGCACATAAGCAGCTACAGCGAAACCGACGAAGACCATTTCGCC
AAGCAGGCGGCGACAGACATCAAAACCGCCGTCAACGCCCTAGCAAGCAGAGCGGGGGCG
TTTGATCCCAACGAACTAAGCAGCTATGACGCCGACCCGGATTTCCAGGCTGCGGTGGGC
GCAATCTACGGCAATTTACCCCGAGACAAAGCAACCGGCGAAGCAAAAAATACAGTATCC
AACCTTATCACACAGCATTTTGGAAAGGCGCAAAACTTCAAAAGCAAGATTTGGGACGAA
ATCGAAAAGCTGAAAGTGCCAGCAACAGTCCTTGGAGACAAGGCAGAGATGACGCTAAAG
GACGTTGACGACATAGGATTAGCTACACATATAATGGTACAACACATTACCGCCAGCTTC
CAAAAGTCAGCACCTCAAGCAGAAAAGCAGCCAGATACCACAGAAGTCAAACCAGGAAAA
GCAGAAGAAACGAAAAAAACAGCAGACGAATGCAAAAAGCATACAACAAGTGAAGATTGT
AAAAAGGAAAAAGGTTGTGATTTTGTTGAGAAAAAACCGGAAGGTGAAAAATGCTTTCCA
AAAGTTGAGACTGACAAGAAAGATGAAGAAAATAATGGGAAAGAAAGCTCTGACCGCAAA
GATAAGCCTTAG
>Tb09.v4.0051  | Trypanosoma brucei TREU927 | variant surface glycoprotein (VSG), putative,chrIX additional, unordered contigs | CDS  | length=1482
ATGTCACCAAAGTTAGGGATAGCCCCGACGCTGCTAATCGCTTCACTAACATCACCACGA
CCAGGCGAAGCAACAGCGGGAAACGCCATCAAGAAAGCAAACTGGCAAGCAATATGCAAA
GTAACCGCTGACGCAGGAAATCTAGCAGGAATTGCGCTAACGAATATTCGAGCGCCTGCA
TTGCAAGTGGCGGCTGACATAAAAGCACTCTTACGCACTTTAATCTACATAGAAGGCAAC
TCAACCAATGCAGCGACAAAAGCGCAGAGAACAGCAACAGCTTTCCTAGGCGGCCAAACA
GCAGAGAACCTAGAATACTACTCATCAACAAGTGTAGCAACAGACGTAACAACAGCCCGA
AACGCCGGCAGGCTGCAAGGAGCAACGCACGAATTCATGTCTGTACAAGCAGACGGATCA
ACCTCAGCAAACGGCTGTATCGGCGATGACGAGTCTGGAACCAACGCATTAGCGGGATTC
AGCGCCGTCGTAGCGGCAGACCCAAACTGTCAGCTCAGCTGGGAAACAGTAACACCGTAC
GACGGCGCAGTGACAGCCATAACGAAAACGGGACTAAGCGGAAAATTTGCAAATGCCATA
GCGCACAACGAGTTCACAAGCGGAGACAGAAAATGCAACATCAATTCGGACGCAAGCGGA
TTTAAACTGAGCAACGACGGTACCGGCGTTGACACAGCAGGGCACAACCCCAAGATGGCC
GCAGGGATAATAAGCCTAGACGGAACCAACGGCATTCACACGGTGGCGCTGGCGAACGTC
ATGACAAACGACGAACACCCGTACCTCAAAGCGGCAGCAACAGCCGCAAAGCGGGGCAAG
CAAACGCCTAAAGCAGCGGACCTCACAACTGCAGATACTGCCTTAGCCTCAACAGGTTTC
AAAAAGGCAGCTCGCAGACACATTCTTGGTAAAAAGGAAACAGCCGATGACAGCGATACC
ACATTGGCAGCAAAGGTCAAGGAAGCTTTTGGTAGTGACGAGAGCATCAACAAATTAATA
TCAACCAACGTAAACGATATGCCTATCACAGGCATACTAAAATACAACACAGATGCCAAA
AGCCTAGGCCAAATAACCGACATAAGCGAGCTGCTGCGCTTGTACTTTTACTACTCGGAC
TTGAACAAACAGAAGCTGGCTGAGACCGCGAAAAAACTTCAAGAGGCAGAATTCAAGAAA
GAGACAAAATCAGCAAAAGAGAAAGAAAAAGAAGGCAATACCAAAGGCAAGGACAAACAA
GATGGGTGTGACAAGCTAAAGGACCAGGGATGTGTTTTTAACAAAGATGGCAATGATGGT
GAAAAGTGCACATTGAAAAAGGAGGCGAAAGAAAAACTGAAAAAAGCAGGCCAAGAAACA
GGAGAGAAAGATAGCAAAACCAGAACCACAAACACCACAGGAATCAATTCTTTTGTCATT
AACAAGGCCCCTCTTTTGCTTCCAGTTTTGCTTCTAGCATAA
>Tb09.v4.0053  | Trypanosoma brucei TREU927 | hypothetical protein,chrIX additional, unordered contigs | CDS  | length=852
ATGAATAGAGTTTTCTGCGTAGAATTGCTACTTTTTGTCACCTTAACAGGCCAATCTAAC
TATGCAACAGACCAGAATCAGGTTGAAATAGCTCAGTTCTGCACAATATACAAGCTTTTA
ACAGCACCACTGCCAGAACAAAAAATTCAGGAGACATCAGCATCGTCGTCAGAACAGACA
CCACATGAAATAATGTCACAAATCCTAAACAGAGCACTCAAGCTAAATCTAACCGTCGCT
GAGGAACCAGTGGACGTAGTCTTAAAAGACACGGAGAAGTACAAAACGAAAAAAGATGTC
GATAACGATGCCGACAAGAAAGGATACTTCAAGTTGGAAAATGATGGCGACCGCAATAAA
CTTCAACAACTGTACACAGAGGTACTTGGCGCAAGCGGCGCAAAACAAGACTTCAGCCAA
ACGTACAAGACGCCTCTAAGTGCCGTACACAAAGCAGCGCTTCGCACTCCAATAGCACAC
CTGTACAAAAAACTACTCGAAATTCACACAAAGTTCTCAAAAGATGAGCAACAGTTAATC
AGCGACGAAAAGGAAGCAAGACTCAAGCTCATAGAAGCAGCAGGAGGCGAGCAACTTAAA
ACGGCGGCAGCCGACACGGTAACGGCAATTACACCGGTGCCCGATATTACAACCGAAACT
TTGCCATGGGATCCAAGCGGTGACAGGGACGCCAACTGCGCAGCGGCCGGAGACACCAAA
AATAAAGCAGGTATGGCACTTGCAACGGACATGTTGTGTATATGCTTCGCCAAAAAAAAA
TTGCGGTCACACGTTCTGCCAAACCTCAGCCCTTACCACCACAGACCACGGCTCAGCCAA
GCAAGCCTCTGA
>Tb09.v4.0058  | Trypanosoma brucei TREU927 | hypothetical protein,chrIX additional, unordered contigs | CDS  | length=1233
ATGGAAATCCGCATGGTGCCATCAAACTTCTCTCGGATTACAACTCTGTGTGGTATACTG
ATGTTATTGCAATGTATTTTACGTCCACTGCAGGCTGCCAGCTCTGGAGGGGGTCCTGTG
ACTACAGCAGCTAAGAGTTACGCCGTATATCCTCATGAAGTGTTTGAAAATAATGGTGTA
TATAATGTGGATTACGTTAATTCTGAGCGTGTGTGCCGTGCTGAAGGTATGAACCTCGCT
ACTGACCACTCTGAGGCCACAAACAGTTTAATATATAAACTATTAAAACCGAAAAATAAA
TTGGGGTACTTATATGCTTACCTTGGTGGTGATGCCAAGTACAGTGCGAGTTCAGTACAT
GAGGAAAAGGACAGATGCAAAGTAGGTGACCTCGCTTCATCATTAAATTGTGTCTATCGA
TGGAACACAGGATTGTTTGCTCCAGCAACTCCTGACGATAATGGTGTTGCATTCTGGCGT
GGGTCTTACTATGAAGTAACAGGAGCTGGTAGTATGAATGACTACCCATCCTTTTTCGAA
AATTATCCTGCGTACGGGAGATTAAACGTAATTGCTAAACTGGATTCCTCTGGTCGCTTC
ACATGGTTTGATGATGATGACGACTTTGGAAATATATCTATGTTTACGAACACTAGGGGT
AGAAGTACACGCTTTTTCATGGTTCTCTGTGAAGCCTCTGCAGTGCCAACTCCGCTTCCA
CCTGCTTCCCCTCACAGCGAAAATACAACAGTTGATGAAAATACAACAGCTGATGAAAAT
ACAACAGTTGATGAAAATGCAACAGTTGATGAAAATACAACAGCTGATGAAAATACAACA
GTTGATGAAAATACAACAGTTGATGAAAATACAAATGTTGATGAAAATACAACTGCTGAT
GAAAATACAATAGCTGATGAAATATCTAATGGAAGTAATGAAGCATCAGATAAGACTGTG
CCATCTACAGCTTCCGATGGTGAGGGAAGTGGCGGTGGTGCCGGTGCTGCTGTTGTTATA
ATATTTATTCTTCTTGCTGTATTGCTTATTCTTTTATACTTTTGCTGTTTTGCAGGTCAT
GAGAAGTATATTACTGTAATGTCTCTCCGTGAAAAGGTTACCTCACCCGTATCTAATGTG
GAGGCAGCAGAAGTGGCAGCGGTACCATCAAATGGTGAGGAGCATTTAAGCATTACCAGC
CATCAGCAGGAAACTCCAGCAGCTGATGAGTGA
>Tb09.v4.0059  | Trypanosoma brucei TREU927 | hypothetical protein,chrIX additional, unordered contigs | CDS  | length=1269
ATGGAAATCCGCATGGTGCCATCAAACTTCTCTCGGATTACAACTCTGTGTGGTATACTG
ATGTTATTGCAATGTTTTTTACGTCCACTGCAGGCTGCCAGCTCTGGAGGGGGTCCTGTG
ACTACAGCAGCTAAGAGTTACGCCGTATATCCTCATGAAGTGTTTGAAAATAATGGTGTA
TATAATGTGGATTACGTTAATTCTGAGCGTGTGTGCCGTGCTGAAGGTATGAACCTCGCT
ACTGACCACTCTGAGGCCACAAACAGTTTAATATATAAACTATTAAAACCGAAAAATAAA
TTGGGGTATTTATATGCTTACCTTGGTGGTGATGCCAAGTACAGTGCGAGTTCAGTACAT
GAGGAAAAGGACAGATGCAAAGTAGGTGACCTCGCTTCATCATTAAATTGTGTCTATCGA
TGGAACACAGGATTGTTTGCTCCAGCAACTCCTGACGATAATGGTGTTGCATTCTGGCGT
GGGTCTTACTATGAAGTAACAGGAGCTGGTAGTATGAATGACTACCCATCCTTTTTCGAA
AATTATCCTGCGTACGGGAGATTAAACGTAATTGCTAAACTGGATTCCTCTGGTCGCTTC
ACATGGTTTGATGATGATGACGACTTTGGAAATATATCTATGTTTACGAACACTAGGGGT
AGAAGTACACGCTTTTTCATGGTTCTCTGTGAAGCCTCTGCAGTACCAACTCCGCTTCCA
CCTGCTTCCCCTCACAGCGAAAATACAACAGTTGATGAAAATACAACAGCTGATGAAAAT
ACAACAGTTGATGAAAATACAACAGTTGATGAAAATACAAATGCTGATGAAAATACAACA
GCTGATGAAAATACAACAGTTGATGAAAATACAAATGCTGATGAAAATACAACAGCTGAT
GAAAATACAAATGTTGATGAAAATACAACAGCTGATGAAAATACAATAGCTGATGAAATA
TCTAATGGAAGTAATGAAGCGTCAGATAAGACTGTGCCATCTACAGCTTCCGATGGTGAG
GGAAGTGGCGGTGGTGCCGGTGCTGCTGTTGTTATAATATTTATTCTTCTTGCTGTATTG
CTTATTCTTTTATACTTTTGCTGTTTTGCAGGTCATGAGAAGTATATTACTGTAATGTCT
CTCCGTGAAAAGGTTACCTCACCCGTATCTAATGTGGAGGCAGCAGAAGTGGCAGCGGTA
CCATCAAATGGTGAGGAGCATTTAAGCATTACCAGCCATCAGCAGGAAACTCCAGCAGCT
GATGAGTGA
>Tb09.v4.0060  | Trypanosoma brucei TREU927 | hypothetical protein,chrIX additional, unordered contigs | CDS  | length=2436
ATGGAAATCCGCATGGTGCCATCAAACTTCTCTCGGATTACAACTCTGTGTGGTATACTG
ATGTTATTGCAATGTTTTTTACGTCCACTGCAGGCTGCCAGCTCTGGAGGGGGTCCTGTG
ACTACAGCAGCTAAGAGTTACGCCATATATCCTCATGAAGTGTTTAAAAATAATGGTGTA
TATAATGTGGATTACGTTAATTCTGAGCGTGTGTGCCGTGCTGAAGGTATGAACCTCGCT
ACTGACCACTCTGAGGCCACAAACAGTTTAATACATAAACTATTAAAACCGAAAAATAAA
TTGGGGTATTTATATGCTTACCTTGGTGGTGATGCCAAGTACAGTGCGAGTTCAGTACAT
GAGGAAAAGGACAGATGCAAAGTAGGTGACCTCGCTTCATCATTAAATTGTGTCTATCGA
TGGAACACAGGATTGTTTGCTCCAGCAACTCCTGACGATAATGGTGTTGCATTCTGGCGT
GGGTCTTACTATGAAGTAACAGGAGCTGGTAGTATGAATGACTACCCATCCTTTTTCGAA
AATTATCCTGCGTACGGGAGATTAAACGTAATTGCTAAACTGGATCCCTCTGATCGCGTC
ACATGGTTTGATGATGATGATGACTTTGGAAATAATATTAATTTGATGAATGTACGAAGC
GCAGTTAGTAGAGATATCTATATTCTTTGTGAAACATCATTAATTGTGGCGGTGGCGGCA
GAAAATTTAATTGATGCTGATACCTTTGTTGTCAATGAAAGAAAATTTGTCAATGACAAA
CAAAGTTCCGGTAGTAACACAAGCGCTGTGGGCAATATTACGGTGAGAGAAGGTAAAAGA
CCTGATGGAAACACAAGTGAAGACAAAAATACAACTTCTCATGAAAATAGAAGTTATGAT
GATAGTTCAGTAGCTGATGGAAACACAAGTGAAGACAAAAATACAACTTCTCATGAAAAT
AGTAGTCATGATGATAGTTCAGTAGCTGATGGAAACACAAGTGAAGACAAAAATACAACT
TCTCATGAAAATAGTAGTCATGATGATAGTTCAGTAGCTGATGGAAACACAAGTGAAGAC
AAAAATACAACTTCTCATGAAAATAGAAGTTATGATGATAGTTCAGTAGCTGATGGAAAC
ACAAGTGAAGACAAAAATACAACTTCTCATGAAAATAGAAGTTATGATGATAGTTCAGTA
GCTGATGGAAACACAAGTGATGACAAAAATACAACTTCTCATGAAAATAGAAGTTATGAT
GATAGTTCAGTAGCTGATGGAAACACAAGTGATGATAAAAATACAACTTCTCATGAAAAT
AGAAGTTATGATGATAGTTCAGTAGCTGATGGAAACACAAGTGAAGACAAAAATACAACG
TCTCATGAAAATAGAAGTTACGATGATAGTTCAGTAGCTGATGGAAACACAAGTGATGAT
AAAAATACAACTTCTCATGAAAATAGTAGTCATGATGATAGTTCAGTAGCTGATGGAAAC
ACAAGTGAAGACAAAAATACAACTTCTCATGAAAATAGAAGTCATGATGATAGTTCAGTA
GCTGATGGAAACACAAGTGAAGACAAAAATACAACTTCTCATGAAAATAGTAGTCATGAT
GATAGTTCAGTAGCTGATGGAAACACAAGTGAAGACAAAAATACAACTTCTCATGAAAAT
AGAAGTTATGATGATAGTTCAGTAGCTGATGGAAACACAAGTGAAGACAAAAATACAACT
TCTCATGAAAATAGTAGTCATGATGATAGTTCAGTAGCTGATGGAAACACAAGTGAAGAC
AAAAATACAACTTCTCATGAAAATAGAAGTTATGATGATAGTTCAGTAGCTGATGGAAAC
ACAAGTGAAGACAAAAATACAACTTCTCATGAAAATAGAAGTTATGGTGATACTTCAGTA
GCTGATTTGAGCTCAAGTGACGATGAAAGTACTTCCGACGATGAGAGTACTAGTGACTAT
GAAAGCACTGCTGATGAAGAATACTCACTTTACAATAACGGTATTTGGAAGGAAAATACA
ACAGCTGATGAAAATACAACAGCTGATGAAAATACAAATGTTGATGAAAATACAACAGCT
GATGAAAATACAAATGCTGATGAAATATCTAATGGAAGTAATGAAGCGTCAGATAAGACT
GTGCCATCTACAGCTTCCGATGGTGAGGGAAGTGGCGGTGGTGCCGGTGCTGCTGTTGTT
ATAATATTTATTCTTCTTGCTGTATTGCTTATTCTTTTATACTTTTGCTGTTTTGCAGGT
CATGAGAAGTATATTACTGTAATGTCTCTCCGTGAAAAGGTTACCTCACCCGTATCTAAT
GTGGAGGCAGCAGAAGTGGCAGCGGTACCATCAAATGGTGAGGAGCATTTAAGCATTACC
AACCATCAGCAGGAAACTCCAGCAGCTGATGAGTGA
>Tb09.v4.0064  | Trypanosoma brucei TREU927 | hypothetical protein,chrIX additional, unordered contigs | CDS  | length=687
ATGAAATACTGCGAAGTACAACCGCAAACGGGGTCGCGAGGAATAAAAAGGCAACGGGAA
CTCGAAGAGAATGCAAGTATTCCAACGAAGGGCTCCCGAGCGACGGAAACGAGAGGGCAT
CCACTGAACGACCCAGTAGGCACATCTGAGCCGCTACAATGCAGGCAATGCAGCTTTGTA
TCACAATCAAAAGGGGGAACAACACCAAACACCAAGATTCAGCACCGCAGAGGCCATCCC
CTGGAGAGTAACACTGGTGCAAAACAGAGCCGTTCCATCACAGATCAAGAGGTATCCCTC
ATTTGGAACACGGTAACTATAGGTCTAAATGACACCTGTTGCACGCAATGCCGTCATACG
CATGTATCAAAAGACAGCCTGATGGAGCACTTCGGGGGAATGCATAGACAGCATCCATTC
TCCGTAGCAAAAGAATCTCCACCACCGCTCCGGAGCTTCAACGTCAGAGGGTTTCATCTA
CACTTCACGTTCGTAAACCGAAATAAGACGTCCCACTCAACATCAGGCTCATCTATACAT
CGCCATCAAAAACATGAAATCTGCGTTGAAAGGAAACATACACACTCCAACGAATGCGAA
GAGAATCCCACCCACATACTCGTGCGCTCAAGCCTAAAGTGCTCCGCAGGTACTTCGGGC
TTGAGGGCGAAAATATGCAGAAGATAG
>Tb09.v4.0065  | Trypanosoma brucei TREU927 | expression site-associated gene 1 (ESAG 1), putative,chrIX additional, unordered contigs | CDS  | length=972
ATGAAGACTATAGTTGTGGAGTGGGTCGTTTCTGTACTTTTTGCAATCTGTTTCGCCAAT
GCAGATGAAGAGGGCCCTTGCACGTCGGTGGATGACTATCCTGTTTACAGACTGAATGAG
TCCGTATGTTACCTCAAATGTCTTTCAGATGCCTTAAACAAACTATATACAGATGGAGAG
AGGAAGTTGCTTGTGAATGAGGAGGTTTACGCAAATGCGTCTCGTATAATAGATAATATT
GAAGGAAAAACAGGTGAAAGTGTTACATATTTGAGTGTTATTAGCGGTGTAATGAAAGGG
AAACATGATAAACTGGAAAAACTTATATCTTATGGGAATACAATGGGAGACCTTGTAGCT
AAGGTGGGTGGATTATTTGCTGAGGTTAATGAAAGTGTAAGAGCAGTGAGAGAGGACGTG
CCAACTGCCCTGATGACAGCAAATAAATACTATGCAGCTATTGCTGAGATTGCAAGGACT
GTGTGGGATGATGTTAAAGGATTGGGAGGTCATGGAAAACACGAGTGCGAAGATATTGTA
GGCGTTAAAGAGTTTCAACTTTTATGTCCTGACCATACGTGTCCGCTAAAAGAGGGTGTG
AACGAGAGTGCACTTCAAAAATATAAGGACGGCTGTCTTGACATAAATGTGCTGAATGGT
TCTGTTAGTGAATGCTTCAATGTACCACGGTCTAGCTTGTATAAGAATGGTGGTGTGAAT
AAATCAAAAGAAGGAACGAATTGGTATTCGCCTAAAGCAGATTTTTTTCAGCTCAAAGTT
GAAGTGCAAAAAATATTTGGTCCCCTCATTGCACCATTTTCTTCTGGGTTGCAACCCTTC
GTACTTGCCGAAATGATGTCCAATATCACTTCCCTCTATTCCCACTTTAAGGAGGTCCAC
AGCAATTTTACTTCGATGTTACACGACACTAACATTAGTGAAAATGTGAATAGTACTCAT
TCCACCATTTGA
>Tb09.v4.0066  | Trypanosoma brucei TREU927 | hypothetical protein,chrIX additional, unordered contigs | CDS  | length=327
ATGAAAACAAAACGTTACAATGTTTTCTTACGTCCGTCGATAACATTATTTCTGTCTTCA
TCTGTGCCCATTAAGATTACGATATGGCTTAACTCCAGTTACGCGTTAGCCGATAAAATA
CTACTTTTACTATTCTTTAGTCGTCTTCATTTCCACTTCCCTTCCCTCACCTCCGGCACT
CAAGTGAATTATCACGTCCCTTTCCTTGCAGCAGCTGCGGAAGCTCATTACTGGTGGACA
AACAACACACTTGGAAAGGCGCAACGGGGCACTTCAAGTTGTGATCATAAACCAAACCAG
GTACAAAAACGAACCCGCTCCTCCTAA
>Tb09.v4.0073  | Trypanosoma brucei TREU927 | variant surface glycoprotein (VSG), putative,chrIX additional, unordered contigs | CDS  | length=1452
ATGGCGCGGAAAAATATCTGCATGCCGTTTCTTTTCGCATTATCCATTAAATACACGCTA
AGAGCAAACGCAGCCATGGAAACCGCAAACGCCGAAGACCTTGCTTTTCTCTGCGAAATA
GCAGCATTAGACGGTGCGCAGGCCCAAATCCCACAAGTCAGCGACGACTTAACCGCCAGC
CTAAAAGCACTTAAGGCGATGAACCTTTCGACGGCCGACTCAACATGGCAATCCATGTTC
TCCGACAACGGCAAACCACGAGCATGGGAGAAAGCGAAGGCACAATTTAAAGGTGCGGCC
TTCGAAAATGATTGGGAAAAACAATGGCCAAATTGGTTGGAAGCCTACACACTTCAGCAG
TCCAGCAGTGGAACGTCAAAATGGCTACAGCAGAACCCACCGCCGCCCCCGGGGTATGCA
AGAGACACAGCACATGCCTTTATCAATGCAACCCTAACGGAAATAGAAGCTGACGAAATA
ACGTACAATGACCAAAAGAAGCAGGCAACGGAAACACTGCCCAACGCCGCAAAACTCAAG
GTGCTAGAAGCGCTCTACGGCGAAGGCGCTACGGAGGAAAAGAAAGCGGGCGCACATACT
GTAACAGGCAACGGCAAGTACGCTAGCACGTGTGTGACAAACGGGGGCAAATCAGTTTTC
AACGACATGATGTGCATCTGCGGCCTACAAGACAACAGCGCGTCAAACGAATGTGGCAAA
TCGATTACGATAACCTTCGGCACAACCCCTACAGACAGCATACAAAACCTCAAAGACGCG
TGCGGCGATACACAAAAAACTCCTATCACGGCAGCACAACTCCGCGCTTTAGTGGCGGCG
TTCGCATCGAAGATACGCGCTCACAAAAACAATAACGACAGAATCCTGCACATCGGCAAG
GTAAATAGCGGCAACAGCGCGTGTAACGGAGCAACGGGGCAACTTTGCGTGCAATACACA
AAACATTTTGCGAAGGGTCACAAAGGCATCCTCAGTATCCCATGGATCCAAAAGCTGGAA
GCGGCGGCCAACGATTTGGAAAATGCAGCAAAGGCAGCGGCAAAAGCCAATGCTATATCA
AAACAGATTTTGGCAGAGGCTAAAAACGCAATGCGCATCTACAAAACGACCAAACCAGTG
CTACAAGTTAGCAATCAGCAGACAAAAGAAGACAACACAATAAAAGTCAACGAAGACTGC
AGCAAACGCCAAACAAACTCAACCTGCACAGCGGACAATAACTGTAAATGGACTAGCACA
ACAGAGGATAAAGGAAAGCACTGCAAACCTAAAGATGGGGAAGGGCATAAAACAAAGGAA
GAGAGGGAACTGCGGGAACAACTAATGCCGAAGGGAAAAAGTGCTCCAAAAAGGAAACTG
AAGGCGAGTGCAAACCTCCGGATTGTAAGTAGGAGGGTGACACTTGCAAAGATTCCAATA
TTTTTTAAATAA
>Tb09.v4.0077  | Trypanosoma brucei TREU927 | variant surface glycoprotein (VSG), putative,chrIX additional, unordered contigs | CDS  | length=1470
ATGGCAACAATTATAGCTGCTGCAGCAGCGGCTTTGCTAGCACTTAGTTTCGCGGAGGGA
GCGATAAAAGGCACCAACACTGCAGTGATGGCCAACCTTTGCCCGGCTCTGCGCCTAGGG
GACAGCAAAGCAAAATTCGAACCACAAGTAACGGCGGCAGAACCGGAAGCAGCAGCGCTA
TACAAACTAAATATGAGCCTAGCCCCAAAGGGCTGGCGAGAACAGTTCGTAGAAGTAAGT
GGCGGCTCACCCGTTGCCAAACCGAAACCGAACGACGCTCAACCCCCTGGCTGGGACGAA
ATGTGGCCCAGCTGGCAAACGGCAGCTCTCAGCCTAGGAAGCAATGAACAGAACACTAAA
TTTCTAACGGCGATCGGCCTGGACGGTGCAACGCAGTGGCAGATACAAAACACAGCAGAA
CTCGTCAGGAGCTATGCCGATGCGGCCTACGACATACTGCGCCAACCATTAACCGCAACG
AAGCCAACGACAACAGACAGCGACCTACACAAACAGCTAATGCAAGCTGTGTATGGTCAG
GAAGCAGCCCCTACTGGCGACCTTGATTCAAAGGCCACGACGGGAGCAGCTTCACAAGGT
TACAACGCCGCCTGTGGTGGCGGTTCACCAGGTAACAAAGCGGCGACGGTGGCCCACATA
GTAGCGTGCGTATGCGGAACAGACAGCAGCGTCAGCAACGAAGAGCCGTGCCAGCACGAC
GGCGGCCTAAATGCGGGGTGGCAAGCAAGCAACACACCGCAGAAAGCCAAATGGGAGGTC
ATCAGAGCGAGTTGCCCTAAAGTAGAATCGGAAAGCACTTCGGTGACGGATCTCGAACAC
GCCATAAGGCAACTCACAACTGCAATAACCAGCGTATCGACGCACGCATATATCGGCAAC
TTCAAAACAAGCTGCGACGGTGCGAGCGCCAATGCGGCGTGTATTAAACTAAACGGCGCT
GTAACTGGAGGCAAGGCTGATTTAGCGAAAATAGAACCTCTACAAAAACTACAAAATGTA
GCACAGGAACTAAGAAACCGAATAGCCTATAACAACGAACAACAAAAGCGCATCGATGCA
GTAAAACATCTAGTCGACCTCGCAAAAGCAGCAGTAAAACAAGCAAAGTATCTAACAGCC
CCTCCTAACAATAGCGCCAACACTGACAAGCCTTCCCATAGCAAAGAGGGCGCAGGTGGA
ACAGCAGACCAACGATCAGAAAAACTTTGTAATGCAGCAAAGGATGACCAAGGTGAATGT
GATAAGTTAAAGGACAAGGGGTGCATATTTAAAGAGGATGGAAAGGATGGCAAAAAATGT
ACATTGAGTGAGGAAGGCAAACAAGCAGCAAAAGAAGCAGAAAGTCAGGCTGAAAAAGTT
GAAAAAACCACAAACACCACAGGGAGCAATTCGTTTGTCATTCATAAGGCCCCTCTTTGG
CTTGCAGTTTTGCTTTTTAAAAACTTTTAG
>Tb09.v4.0080  | Trypanosoma brucei TREU927 | hypothetical protein, conserved,chrIX additional, unordered contigs | CDS  | length=984
ATGAGATTTGTTTATAATGCTGAAGAAAGGATTGGGGAAAGCGAAGGTCATTTTGTTGTG
GCTGGAATACCTTCAATAGACAATGATGAAAGATTTAGAAGGCGGAAATTGCAAAGGGAA
ACGTGTTGGAGTTATTCTGAAGTGGCGAGAAAGGTAAATAATTTTACTGGGAAGTTGCTT
ATAATTTATGCGCTTTCACCTCATACAAATAACAATTGTGAGTTGAGAAATTTTTTTGAA
CAAGACGAAGAGTTAAATCAGGATGTTATTATTTTACCTGTTTGTGATGTAAACCTAACA
ACAAATAAAAAAATAGGAGATACTTGTAATTGGGGATGGGAAGCAGAACTCACTATGAGT
AGAAAAACATATATGTGGTTCAAATTCGCAGTTGAAATATTTAAACCGTCTAATCACTAT
ATAATGAAAGCAGATGATGACATTTTTATGAGAGTTCCATTGTATCTAAAACATCTGGAG
GTGCCTCCAAGAGAGAAATTGAACATGGGGAGGGCGATTGGATATTATAAAGATTTCAGT
AACGAAATTACGTGGCATACAATTGGGTATGCATCCACACCACAAAGGGATGTAGTTAAA
GAAATTGTTGATTATGAATCTCTGAAAAAATTAATAAGGTCACCAATTAAATTCAGAAAT
TTTGAACAATACATGGATTTCAGAGCACTTAATGAGGATATAATGGTTGGTGAAGTCATA
AGGATTAAATTGAAATTTAAAGGTTTATTGACAGTGGATACGAAGGATTGTCATTATGTA
ATGTATATCAAAATACCTCTATTTCATTTTATCAGCCAACACCTAGATGTGGTCATTTTC
TATCAAATTGCGTTACAGGACTATATACACATACAAAGAATCAACCCTGTTCGTCGTAAT
GGGAAACCAAAAGCTCAAATCACTACAGTATCAGGAAGGCACCGGGATACGTTTGACTTC
CAAAAAGGCAGTTTACAGGCGTAG
>Tb09.v4.0086  | Trypanosoma brucei TREU927 | hypothetical protein, conserved,chrIX additional, unordered contigs | CDS  | length=393
ATGATGCCCACTTTCACACCTGCCTTTGGAACTGCTCTTATTTTACATCCATTTTGCGAT
CTAAATGAATTAATCTCATCTAATAATAATAGTACTCTCGCCCTACGCACACACTTCCTC
ACTTACTCACAACACTCATCTCTCATCACCATCATCATCATCATCATCATTATTATTTAT
TATTATTATTATTATTATTATTATTATTATTATTATTATTATTATTATTATTATTATTAT
TATATTCGTATACACACACTCGCAACACTCTCCTATCATTATCGTCATTACTGTTCTTTT
TGCCATGTAACTCTAACCGATATCTACAAATTAAATATGATTAGAAAAACATCCATTTTT
TATTTCCTCTCTCCCTACTACTTACACATATAG
>Tb09.v4.0088  | Trypanosoma brucei TREU927 | variant surface glycoprotein (VSG),chrIX additional, unordered contigs | CDS  | length=1317
ATGCAAAGCAAACTACTAGCAATCATAGGAGCGCTCACTACTGCTTTAACGGCGCGGGCC
GAGTACCAGCAATGCGCCACAGCATGCGAGTGTGCAGCCAGGATCGACAATGCCATAAGC
CACTATTCACTTAAACACAAGGCAAACACAGAAGCCGCCGAAAGACTTTTCAAAAACACA
CTGCGGCTTGTAGTTGCAGCATTAACACAAAGCGGTAACGCAGCAAAACAAGTAATACCA
GCGCTAGCAGCGGCAGGGCCGATCCTGGAGGCCTGTTACGCACGGGTCCGAACAGGAGGC
ATAACTGTGACGGAGCAGCTGCCAGCACTGGCAAACGCATCAGCAAAACTAAAAGCAATG
GCGCGCAGGGCAACAATCAAAACGGAGATGCAATTAACGCCAAGCACAACTGACGGCTAC
CTAAGACAGACCAGTATTCCACCATCCCCGACCATTACTCAAGACAAGGCAACGTGCACC
ACCCCAGTTAATCGAGATCGAACGGACTTTGACCCAAATAAGCAAGATCAGAACGTCATG
CCAGAATTACCAGAGTACATCCACACCGGCGTTTACTGCAAGCAAACCGACGATACCAAC
AACTGCCACAGCGGCGCAGCGAAGCACACCTCCGCCAGCCTCAAATTCTACACGTGGTCA
GCACCGGAGCAGGACACCAGCAAACCGAGCAGCAACTACGCTAGCAGCCAAGCACAGTTA
GAAGTAGTAATAAGCGCAGCCGTGAACATCACACAAGGCGTGGCCGAGCAGACAAAGGCA
GCACTAGGCCGGCTTCAAAGCGATCTCAGCGGCGATGAGTGCAACGAAGCGATAACCAGT
TACTCAAGCGTTTCTTCTCAACCTGCATTCAAACGCCAGGCAATTCGAACTCTTTTAGGT
AAACCCGAGAATGAAGCTGAGACGACCGAACCGACTTCGGAGCTAACAGATAAACTAAAG
GCAAACTATGGAGAGAGTGGAAATGAATACAACAAAAATTTATGGAAGGAAATCGAACAA
TTGAAAATAGACATAACCAAAAGTAAAACTAAAACCAAGCTAGACCTCAAAGAAGAGAGG
ACGATCAGCGAACTCACAGAAGGTTTAGCCAGACGCATCGGAGAACTAAACGCACAAGCC
GCGAAGGCAACCAAAAATGACGACAAAAGTGCAAACGACACAAGCAAGTCAGATGCTGCA
GAAGACAAAGCAGGAAAAAGGAAAGACGGGGATAATAAAACAAACACAAACACCACAGGA
AGCAATTCTTTTGTCATTAACAAGGCCCCTCTTTTTCTTGCATTTTTGCTTTTCTAA
>Tb09.v4.0102  | Trypanosoma brucei TREU927 | variant surface glycoprotein (VSG, atypical), putative,chrIX additional, unordered contigs | CDS  | length=1518
ATGCACGGATTTTTGCTGCTAGCTTGTCTGGCGCTGCTGCAACAGCGCCCAACAGCCGAC
GCCGCTGCCGGCGACAATGTAGCGGAGTTCCGGCTGCTTTGTACAATCTACAAGGCTTGC
TCAGAGGCAACAGGGCTGACGGATGAATCAGCCGACACAGCCGTAGACCAGCACTTGCGA
ACGCTAATCGCACTAAATATGACGAGCGCAGCAGATGAGTTTTACGATCGGGACTTTTCA
GACGAAAAAACCAAATCTGAAACGGACTCTAACTATACAGCGTTCAGAAAACAATGGGAA
GAGATTAAAAAAAACATACAAGCTGGCAAAGAAGTAGCGATGGAAGTGAAGCTACAGCGG
TTGCCACCATCAAAGCTGAGAGACGAACTGAACAGCGCGATAAGCGGCAGCATCAAAGCA
CTCACGGAAACCAAAGAAACTCTACCACAAGCCAAGACAGCAGGCCAGATCAAAGCAACA
CTGAAAGAAGTAATCTACGGAACCGGCCAAAGCACAGCATCTTCAACCGGCGGCCAAACG
TTCGGCGCCAGCCTCAACGATGCGTGCGGAAACGACGGGAGCTCTGCAAACAACGCAGGT
TTGTCGCTAGCAAACGACATGGTCTGCCTATGCGCAGGAAGCGGTTCCACCGCTGCAGCT
GGATGTCTGAGCACGACAGGCTCTTTGACCGGCTATTTCTCAACCACAAGCAACGCAGGC
ACCGCCCTCGAGCATCTAGCAGCAAAATGTCCAGCAACAGCGATCAGTAACGATCTGCCG
GCGGTGCTAACGACGCTGGCAACGGCGTTCACAAACAGGATAGGACAGCACGCGGGGACG
AACCAAAACAGAGTAACACATTATGGCAAAGGGGCACAAGACACATGCAGCGGCGCCAAC
GAAGAAGGCTGCATTAACTACAAGAAACAGATGGAGGGTAAAAACATCGCCATCCCATGG
CTTTCAAAGCTGCACCAAGCAGTGGAAGAAATTAAGCAACAACAGAAGAGATCAGCAGCA
ATAGAAGCTTTAAAAAAGGAAGCAGCTGCGGCGGCGACACAAGGTATAAAAGCCTACAAG
AATACGCAAGTCCTGGAGGCCTTGCTGAAAGCAGCAACCAACCAAAATCAAGGACCCGAA
GCGGTCGCTGGCAAAGCACAGCAAGAAAAAATCGAGGAAGAGTGCAATAAGCAAGACAAA
GATACAGATTGTACAGCAAACCCAAAATGCGCATGGAACGAAAAAGCAGCAGATCCCAAG
AAAAAGTGCTCATTGAGTGAGGAAGCCAAACAAGCAGTAGAAAAAGCGAACCAAGAAACA
GGAGGGAAAGATGGTAAACCTGACTGCAGTAAACTCACCACACAAACGGAATGTGAGGCA
GTAAACAAGGATGGCAAAAAGTATTCTGGATTGAGAAGTGGGAAAGATAACGAGGAAGAA
AAGGACAAAGTTAAATGTCGAAGTGCTTCTTTTCTCGTCAATTATAAATTATCTCTGAGT
ATAGCTGCGGGTTTTTGA
>Tb09.v4.0105  | Trypanosoma brucei TREU927 | hypothetical protein,chrIX additional, unordered contigs | CDS  | length=699
ATGGGAAATAGCTGTTTTGAGAGTGTCTGCACCATGCGCTCGTTGAAATCACTTGACGTC
GCCTACTCAGATGAATTAACAGACATATCTCATGTATCTAACCTTACGGCACTGGAGGAA
TTGAATCTAGGAACATGTCTCAGTGTAGCTTCAGGCTGGGAAGCACTAAGCGAATTACCA
CGATTCAGTGTGCTCAACTTGGAATCCACCAGAGTTACGACGCATTACGGTGGATACTAT
ATCAGCAGATGCAAATCCCTCGTCACACTCAACCTTGAATCGTGTTATATGACCGATGCT
TCATGTCTTGCTAATATCAAGACACTGGAGGAGTTGCATATAGGAGGATGCAGAGAGCTA
AGGTGGGGGTTTAGTGCACTTTTCACTCTTCCGAGGTTACGCATTCTTACCTTGATTTGT
TCTCTCATTACAGATGAAGATCTCAGGGAAATTCAACCACCCCATACCATTGAGGAGCTC
AATCTCTCTTATTGTGAAAATCTTAATGATATCACACCACTTGGGAGAATAAAATCAATT
AAAAAATTGCATCTCCGTCAGAGCCATGATGCCAGAAGGCCTACAGAAGGATTCAGAAGT
CTTTTGGAATTGCCATGTCTTTCTTGGGTGGGGGTCAAAAATGCTTATGTCAGTTTTAAG
ATTGAGTGTGAACTGAGTAAAAGGAGGGTACATACCTAA
>Tb09.v4.0106  | Trypanosoma brucei TREU927 | nucleoside transporter 1, putative,chrIX additional, unordered contigs | CDS  | length=1449
ATGCTTGGCTTCGGTTCTGTGCATGAACTCCTTGCCTATATCACCTTCATGTGTTTTGGG
ATGTCGGTGATGGTGGTGTCGAACACGGTCTTGTCGTTCCTGGAGTTCTTCCTCCAGTTC
TACCTTTTCGCGGCCAAGGATGGCGAGAACATCAAGCTGGAGACGGAAGAGCAGAAATTT
TTCTGGAAAAATGTCTTCACGTACTATCTTGCGACGACGTTTATTGTGGAGTGTTTGGTA
GTGTCACTGATGCTCACAAACTTTGGAAAGCGGATTCCCATAACCCTTCGCCTCTATATT
GGTCTTGTCTTTCCGATTATCTTAGTATTTTCTGTGATGATGGTTACCATCGGAAAAACA
ACGGAAACTGGTGCCAGGGTAACCATTATACTGATTGGTTTGATAAACGGAGCTTCCACT
GCACTTTGCAGCTCCTGTGCCGTTGCACTTGCCGGTCCCTTTCCAACGAAGTTTTTGAGT
GCGTACGTGTGGGGTGTTTCGGTGTGTGGTGTTATCACGTCGACGTTTGCGATTGTTATT
AAAGCTTCCACGGAGAGTAACTTCAAGCGTACAGAAGACCGCGTCGCGAGTAGGCTCACT
CAGTCACGCATATACTTTGGGTTGGTCATGATTATGCAGTCGATTTCTTGTGGTCTTCTG
CTGCTGCTGAGGAAGAACCCTTACGCCATGAAGTATACGGCAGACTTTCGTTACGCGGCG
AGGAAAGGGAATGCTGTTGAAGGTGATGACGCTGGAGATGATAATGAACCGAGTAGCTTA
GGAAAGGGTCCGGCCGACCAGGATGACGATTTGAAAGCGGATTGCAAGGCGGGCAAGAGC
AACGTGATGACTTCCACTGTAGACCCTGACACGATGAGGGACACGGACCAGGTTGAGAAT
ATCACGAACTCGCAACAGATGTTGAAGGCGAGTGCGTTGTCTGTGTTCAGGCGTGTTTGG
CCCATGTTAGCCGTGTGCTTTATTGCGTTCTTTACCGCCTTCCTCATCTACCCTGGTGTA
TTCTTTGCTGTCAAACTGGGGCCGGATGACAACGGCTGGTATATGGTGATCATTCCGATG
ATGTTTAACTTGGGAGATTTTGTGGCGCGCCTTTTCGTTCAGTTCAAGACTCTGCACGCA
TCACCGCTCTTTGTGGTGATTGGGACGTTTGCGCGTTTGTTGCTCGTCATTCCAATTGTG
CTTTGCGCATACAGTGTGATTAAGGGCACGACATTCCCTTATATTCTTTGCTTCCTCTGG
TCGCTCACGTATGGCTACGTGGGGGGTCTAGCGGGAGTCTACGCGCCGCGTACTGGTTCG
CTGACGACCGCTGGCGAACGTTCTCTAGCAGCCAACTGGGCCGTTAGTTCACTGCTGTTT
GGTATCTTTGCTGGATGTACGTGTGCCCTGGGTGTCAATTCGGCTCTCCCGAAAAATGAG
TCACAGTAA
>Tb09.v4.0107  | Trypanosoma brucei TREU927 | expression site-associated gene (ESAG) protein, putative,expression site-associated gene 5 (ESAG5) protein, putative,chrIX additional, unordered contigs | CDS  | length=1458
ATGCAACGAGCTGCAACTCTAATATACACGGTAATTTTTGCCGCCGTGGTACTGGCGCCG
TATTGTATTGCAGCATCCGGTGAGGTTCACGGCATTCAGTATGGAGAAGCGCCCGTGTCT
TCCGCACCCGGTAGCATGAAATTCGCCGTTGATGAATCCGTTGTGACTTCTGCTGTGCCC
ATGGTTCACCGCGTGCTGAGACAACTCATCGAAAATATTACTGTTCCTGCGCAAAGTGTG
CAATGTATTAAACTGGAAGAAATGCAGGTATCAAACATAACGATTGGAAACATGTCCGTC
AAACTAAAGAGCCCGAATAAACTTTTCGTTTCGGTGTGGGAAATGGCAGCCAGTGTACCA
GAAACTAAGTTTTATTACAGTCCAGTTTGTTGGTGGTTGTTTCTGTGCCCTAGTGGCACG
TCCGCTACCGATATCCGCGGTGCGAATGCATCGTTCACTCTGGACTTATCCGTTAGAAAT
GATGGTCTGCTCAATGTGACGGTGAGGGATATGATGATTGAACTCGGGGAAATAGATCTG
AGGGCTACTATTGGAGGCATACGGCTTCTCGACAGCGTTATCAACATGGTTATAGATATC
TTCAAGGGCAGCATCAAAAACGAGCTACAGCGATTAGTCCCTGATATGATCAACCCTGTC
GTACAAAGTAAGGCAGAAGAGATATTCCGTGGTTTCCCCATTATATACATGAAGGACCCA
AACATAACTGAGCAGCGAGCAGAGCTTTTAATGGGTATTTTTTCCGATGAGTCCTCGTCT
CGAGTAGTGTCGCAACATGAGGTTCTTGCAGTGGATCAGTCACTTCCATATCGGAGCGTT
AGTATCATCTCTTCATACAGAGCTGCAAACAACGTACTCCGCTTGCTCAATAACTGGAGC
ATGCTAAATGTTTCCCTACTCCTCCCAGAAAGGTACAACTCTTCACTAATTGAGCCCATG
TACCCCGAGTTATTCAGGTTGTGCCGTGGATGCAACTTTGGCGTCTCGGCTGTGTTGCCA
TCGCCTCCATGGCTGGAGACCGTTAGTGGCGGAGCATTCATTTTCAACTCACGTAATGGT
AATTTTACATTAGAAATGGTATCGGAGGACAACGTGTCATTCACTGTGTTGAATATGGTT
GTGAACTTGACCGCTAATGTAAGGCACATGTACATCGACAACAATACATTAGACCTGAAG
TTATCGTCTATGGACGTAGTGACAGGACTGGGCACTTCGCTTATCGATGGTTTGAACTCA
ACGACTCTAAATACAGATATCCGTCGGTTTCTCGATGAAGTAGATCTTCCTTTGTTTAAT
GCAGATCCGCATGGATTTAGGCTCTCCTTCAATATATCGGGACTGCTGTTGTCCGTATCG
AATGCCACCATCACTGTCGGACTGGACCCGAAGCCGATCTTTCCGCTGTTAAACAAATTT
GTTGATCGTTTGATGTGA
>Tb09.v4.0109  | Trypanosoma brucei TREU927 | hypothetical protein,chrIX additional, unordered contigs | CDS  | length=699
ATGACAAGCCTCACCGAAGAGCATGAAATATTAATTGACGAGCCACCACAGTTTACAGCG
GCTGCAGAAGCAATAGCAGTAGGAGCAGAGGAACCAACGGTAGCAACACCAGAAGAATTT
ACATCAGCACAAGAAGCGGGTGCATTTTTACAAACGCCAGTGGGCACACCTCCAGCAACC
CCAACTTCAGTTCCAACGACACCGTCACCGAATGAAATGGCTGCCAAACACGCACGAAAG
CGATGGCAAATGGAACAATTGGCCCTTCAAGGAAGTGTTAAAGTTGTTGAGAGCGAACCC
ATCACCAAGCGGGGACATTCTCGTAAAGCGGAAATGAGCGAATTTGCAATCACAAAAGCT
GCAACATTAAACACAGCGCCAACACTCCTGCCAATGTCACCTAACATAATAGATACGAAT
GTAACGATGTTGGGAACAAAACGAGTTCCGCTGGATAATTTCCTAAAAGTAACGGTGCTT
CACTCCAAAGTTACTCCAGTGAACCTAAAGTTAGAATTTATCGACCCCGTATTGGAGCCT
GTTCAGTTATCCAGACATCAGCTTGGGAATAGGGTGACGCCTAATGAAGGAGAAGGGGGA
GGGATGAGTGTTAAAAAGAAAAGGGGAAGGAAACCATTAGTTGCGTCTCCTTCCATTGAA
GAAGCAAAAGCAGTGGAATCGGGTTACAATGCAGAGTAG
>Tb09.v4.0110  | Trypanosoma brucei TREU927 | hypothetical protein,chrIX additional, unordered contigs | CDS  | length=687
ATGGACGGAAACTCGGAGGATGCGAGCCGGCGGAGTTGTGTGGCTGAATCATATGAAGCT
TCACATCATTTTTTTATTGGCACTCACGACCGTCCCATATTTGTTGGGGAATCAAAAGAA
GATCAAATTATTCCTCCCACAACATTTATTTATAATGAAACGCCATCGGATTCAAGCGGT
GGTGGCGGCGCTGTCACACATACGGAAGTGGAACAAACCACCGACATTTGTACATTTCAA
TGCATTTCAAGTGAGCAGCAAAGACGCACAAAAATGCTTAAGAATTATCAAAGTTTCGTA
GGAACATTGAGGGATTACTGCAAACCCATGGGACTTGAATATGGAGATGATGCAAGTCAA
ATCCGTCAAACGATTATTGGAGATTTATTATTGGCAATGGGTGTGAGTGGTGATGGTAGA
CAAAAACTGAATGCCTCCATACTTTTCCCCGCTGTTATTTATTGCTTCGATGTGTGGCTT
ACTGAAGTGGGGTTCCACAATGATAATGCAGAAGGTTTCGTTCATGTTGATGATAACAAA
TATCAGAAGGGAGAAGATATATATGGATCGCTTTCGCTTTTGTGCAGAGTGTCTAAAGCA
TTGAATGATACACCTGAGAATCTTATTGATAATTCAACGCGGATTTTGAAGCCTGGTGGT
ATAATTCTCGGTTCCACAAAATCGTGA
>Tb09.v4.0113  | Trypanosoma brucei TREU927 | variant surface glycoprotein (VSG, atypical), putative,chrIX additional, unordered contigs | CDS  | length=1482
ATGCTCAAAATAGCATTATTAATAGAAGCATACGCCGCAGTGCACCAAACAGATGCTGAG
ACACCAAAATCAGCCAATGCCTACGAATACGGAGCACTTTGTACGCTTGTGAATATAGCG
AGCCGGACGCATGAACACAAGGAGAATACAGAAGACATTCGTGACGTGATTGCACACATA
GCAGCGATCAATATATCAGCGGCGGGAGCAAACGTAAGCGCGAACGCAATAGACAAAGCC
AAGGCAAGCTATACTGATCTGAAAGAATCAGATCAGATCAAAAAACTGTGCACGCCGGAG
ACGTGGACTTTTTGCGCCGAAGGGGCGAAGAGGCTAAAAGCAAAGAAAGCAACAGGTGAG
TACCTTGAGTGGCAAACGCTAGCCGAGGATGGCTACCGGCACCCCCAGTTGATAGAATTA
GCAGCGACGGCCTCAGAAATATTGGGGAAACTGACAACCCAGATTCAACCAGACGTCACA
ACAGCAATAAACGCTAACCTTAAAGCGGCGATTTTAGGAACAGATAGCGACGACGAGGCA
GCAACGGTAGTGCCCGTAGGTGAAGACCGAAACAGAGTATGTGGCACAGACGGCGGCGGG
ACAGGAACGAGAAAAGCGGGCAGCGCCCTCAAAATCGATATGATGTGCCTTTGCGGAAAG
CACTCAAGCGACGGCAGCACAGGTGACGAAGCATGCCACAGTGAGTCAACAAACAAACCG
TCAACACCAATGACCGCCGGAACTAACGTTCAACAGGACTGGCTGAAACTAAAAACACAG
TGTCGAAAGCAATCGCGCAGCCCACCTCTCACCCCGGCCGCTATAAGTGCAGCTCTAGAA
AATTTCTACTCAAAAATAGCCAAAGCGAAAAACACCGACTTCAAAAAAACTTATGTACTG
GGCAACAGAGGTGGCACCTTCACAGGCGGTTGCACTGGAGACAACGGGGCAAACGACGCC
AAATGTGTTCAGTATGAAGGGGCCACTTTCGCAAACGGGAAAGCTGGCCCGGCATGGGCA
GAGAAGCTGCGGCAGGCAGAAGCAGACCTTGCCGCAATGCGATTGAGGCAAACACAACTT
TTTGCTTTGACGAACAGAGCTCTGGGCCTTAACAGCACCGTCAACATACTACGTCACGCG
CCGAAAATACACCAGCCGCCAACCAAGCAAAGGGATGTAACAGAAAAGCAACCAACTGTA
GCAGAAAAAAAGGCATGTGAAAAATACAATGGCAACCAAAAAGAGTGCCCACAAGAGGGC
TGCACATACGATGAAAAAGAGAATAAATGCAAACCTAAACCAGGAACAGAAAACACAACA
GGAACAGGAAGAAAAACAATAGAGAAACGAAAAGGGAAATTAGAACACGAATGCACCAAG
GCTCAGGATTGCAAATGGGAAAGTAATGCTTGCAAGGATTACAGTTTTTTCCTCAATAAG
AAATTTGCTTTGGTTGCTTTGATTAGTTTGGTACCGTTTTAG
>Tb09.v4.0114  | Trypanosoma brucei TREU927 | variant surface glycoprotein (VSG, atypical), putative,chrIX additional, unordered contigs | CDS  | length=1497
ATGGTTAGCTCTATTTTGGAACTGAACAAGCACGGCATCCGATATGTAGGCAGGCCGCAA
AAACCAGCCGTGTGTATAACTGTTTTTGTGATGACTTTCGCGACTTGTGCGGCGGCCGTA
TCAGAAGACCCAACACAAACGGAAGCAAACGCAGCCGTCACCACATTTTGCACCTCGAAA
GCATATTTGGACTCGGTAGCGAAGCAGCTGCAGGCCTGGGAAAACACCGCAACCGCCACG
GCGCAGGAGCTAGCCGCAAAAGCCAAAACACTTAACCTAGCAGCAGCAGTCAAGACCAAA
ACAGAAAATGCGGTCGCCTATGCTTTCCTGGCAGAAATAGCAGCGGCCAGGACAGCGACG
GCGGCAGAAATCGCAAAGGAAACCACTAAAAAAACAGCAGAGGCTCTAGCAGCTCTAAAA
CAAAGACAAGGGGAGTTAGCAGCACACTACGCGCTACACAAGGCGGGAGCGAACATGAAA
GTAGGGCAACATACGACAGGAGAACACTCAGCCAAAATAATAAACACAGCCGGAGCCGCT
AGCGGCAGCACGTGCGTGGCCGTAGCAACCGCGGAAGCAGTGACCACAGAACAATGTGAG
CAGGAGGCAAAAGCAATGGCAACGGCAGCAAAAATAGGGGCCGTCCTATCGAAAGCCACA
AAGATCAAAGCAGGGACGCAGACCAAATTAACACTTTCAACGGCAACGGTGAAATTCCAA
GGCGACGGAAGCATCGGGACGCGAAGCCAGTGGAAAGCAACGGGCGATGCAAAAAGCTGC
GAAACCAACGCAGGCGGACCAACTGCAACAGCGGGCGAGGCAACCAACGCCGTCGCTCTA
GAAGCGCTAACCTTCGCACAAATCGGAGCGCCAGAAGAACTGCAATTAAACCAACCGGAA
GCGCAAACAAGCAAGCCAAGCCAAGCGGCTACAACAGCGATTCTAATAGAAGACGCCACA
ATAGTAGCAGCAGTGCTAGCGGCGCAACGGAGCTATAAGCAACCACCAAAAAAGGTAAGC
GAGGAAACAGTTGAAAACCTATCGGCGACAATACAAGCACAGCGGCTTGCAGTTTATTTG
GCAATCAAAGAAGGCGCCAAGATTAAACTAGAAGAAAACAAGGATAAAATAGCAGTGGCA
ATATTCGGTATGAAGGAAGGCGGCATCAACGATAAATTTTTTGAACCTCTTAAACAAGAG
ACAGTCAACATACCAACTGAAAACGACCCAATAAAAGGAAATATTCAACAAATTGCAGAT
GGGGAAAACTTCGTCACGGTGATGGCTTTTTATTCTGCACAAAACCTGAAAAAGGCAGCC
GCAGAAAAAAAAGTTAAACCTAAAACAGACGATCAAGCAGATGCAGCAGACAAAACAGGA
GATAAGAAAGACAGGGATAAAATAACCGCAGCTGAGTGCAAAGCCACCGAAGAAGATGCA
TATATTTCAGTTGTAGTTAAAGTCCCTCTTTTGCTTGCATTTTTTCTTTTAGCTTAA
>Tb09.v4.0124  | Trypanosoma brucei TREU927 | hypothetical protein,chrIX additional, unordered contigs | CDS  | length=288
ATGTGTAAAAAGCAGACAGCGCTCCTGCACCTTTCGCCGAATCTATCCAGCCTGCAACAG
ACCCTGGAACAAAGCCGGGAAACGGACAAAAGCCGAATAGAGAAATGGGAGTTAGCGGCA
GCGACGCAAGCAACCAGCAGGTGGCGGAGATTGCTGAAAGCTCTAGCTTTAGATGGAAAA
GCAAATTTTGAAGACTCAGCGCGAACTTTAGCAAACGACAAACGCACGTGCCGCACGAAA
GACATGCCGCGCGACAACCACACTATTTGCAACCGTGGAGCCAAGTGA
>Tb09.v4.0136  | Trypanosoma brucei TREU927 | variant surface glycoprotein (VSG, atypical), putative,chrIX additional, unordered contigs | CDS  | length=1542
ATGCGGCAGTGTCTTTCACCTGCCAACATAGATTTTGTCACCAAGATGCTCACGCGAAAG
AACATGGAGCGACATGGTCTATGCTGGCTTTTAGTGCTGTCCGTCTTTATTGGCGACTTA
ACAGTTGACGCAGCCAAAAATGGGCCAATATCTTACACCAAATGGACAGCCGCCTGCAAG
CTGGCAAATTCCATGCGGCAAATTCAAAACAAAGCTGCACATAACGTCCGGGCGGAGGTG
GACTCTGCAGAAAAGTACGTACGCCAGATGCTTCGCACAAAAATCAAAGTCGAAGCAGAC
CAAGCTGGGAACTACACACCGGCCGACACTGCGCTATTACTTTACTACAGCAGCAAGTAC
GACCAAGCAATGGCTAAACTCAGCGAAGCGCACATAGCGAACCAAGCGACCGCAATAGCA
GACGCGGCACGACTAGACGGCGCAATAAACGAATTCATCAACATGGCGGGCCAGCTTTCC
GACGGCAGCACAAAAACATGTCTAGCAAAGGACGCGACCAACAGCGGAAACCGCGCAGCA
ACAACACCCATGGCAGGCGACAGCGCAGGCTGTGGACCGGCGCCAACACCGATGACAATA
AGCAACCAACTTCCCGCAGGATTCGACAGCAAAGGTTACACCGACAATCAACTTAAAACA
GCAGCATCAGCCTCAGACGCAAAAAGCAACGCCGACTGCGCGCTGACGCACGGAAAAAAC
GGCAACAACATAATAGACGTAGCTTCAGGCGGGGTCAATACGGCCGGGGACCCGCAATTC
GCCGGCGGACTTTTCAAGTGGGTAACAGCAGACCTAGAAACAAGGGGCACGGCAAACATG
TCTGACGCAAGCGCAACGGCGACGACGACAATGAAAAGAGCGTTTGCGGCGTACAAAACA
GCGACGGAAGCAAACCCGACAGGCTACGCGATACCGACGCCCCAAACTCTGAAAGCGGAC
TCGGACATGAAGAAACACTACAAGCGGTATGTGCTCAAGACGAAGGAAAGCGACAATGAC
CCCAGCAATCTAGAAAGCGCTATTGAAACTACCTATAAATCTGGAAACGAACTGCCGTCA
AAATATAACAAAGATTTTGCGACAACCAATGTGTACAACCCCAACGGTCAAACACCACCA
AAAGTACCTCTCACGCAGCTCACAACATTAGAACAGCTAACAAAAGTCCTGCTGCATTAC
CAGGAGATCAACAAGCAGGCTTTACGGAACAAGATTGACGAATTAGAAAAACAAGTTAAC
AAAGAATCCTCGAAATTTCCAGAGAAAATTTGCAACGACATAGGGGAAAACCAAACACAA
TGCGGCGAAACAGAAGGGTGCCATTTTGTCGACACAAATGAGCAAGGGAAAAAGGCTGCA
GCAAATCAAGAAGAAAACAAAGCGGGAGTAAAAGATGGGGAAACTGACTTCAAGTGCTCC
AAAAAGAAAACTGAGGGAGAGTGCAAAGATTCCTCTATTCTAGTAAGCAAACACTTCGCC
CTCAGTGTGGTTTCTGCTGCATTTGTGGCCTTGCTTTTCTAA
>Tb09.v4.0142  | Trypanosoma brucei TREU927 | variant surface glycoprotein,chrIX additional, unordered contigs | CDS  | length=1548
ATGACAAAGCCGTGCGGCACTCGCATGCTTCTGCAGGCTCTCGTTTTAGCCGCGATAGTA
TGCACAAAACTGGCCCAAGGAGCAGCAAAAACACCGTTAAAACACAGTGTTGCGACGCAA
TTCTGTTCGTTCTCAAAAGCCGCCAAGCAAGCAGCAAACAAGCTAGCACAAACGCTGGGT
GCGGTTAAGACCAGCTTAAATCAGAACAGAAAAGCACATCTACAGAATTTACTGGTAGCG
GTGAAGAGACCGACCGACGAAATGGCTGGACTAATACTGGCGCAATATGCCAACACCCAA
ACGGCGAAATGCCTTTCAGACCTGGACAAGTGGACGGCAAGCGCAACGCAAACAGTTGGC
CAGGCAGTATACGCCAGCGGCAGGGTAGACGGTTTCTTAGAAGTTTTAGTCGGGCACCGG
TCTGACAGACCTGGCGACAACAAAAACTGTATCGCAAAGGACAACGATGGGTCGACACAG
GAGTTCGACTTGGAAGCACTATGCGGCCCGGCGGAAACTGCACTGGCAGGGACCACACCT
GGCGACCTAAAAACAATCATAACGGCGGCATTTGCTAACATCGGCAACAGCGCAACAACG
GGCGGCAACAACCATTGCGTAATTTTCGAAAACCTCAACACAGCGTACACATCAAAAGCA
GCGGCAACGGATTTTCTGGCAGGCCTGATAAAGGTCAGCCCAAGTGCCGGCTTAACAGCG
GCAACCGCCATAGGCACCCAGCGCACGACTAACAAGATTCTAAAAGACATCGACGCCAAC
TGGCCAAAAGTACTGGAGGCATACAGCACAGAAGCAGAAACTAGCCCGACAACAGAGAAG
CAATACAAAGATCTACTCAAAGACGAAATCAGTCGACAAAAACTTCACGCAGCAGCGCAA
ACGGTGAACAACTGTAAAGAAGCAGACAAACCAGAAAACATGGACGCTTACCTCAAGCAG
GTATTTAAAATAGACGCCAATGGCAATTCAGCGTACGTAAAAACCATGAAAGAAATAAGT
ATGGATGTGCCAACAAAGGATGGTGAAACACAAAAGAAAGATCTATTCGACATGTCAGAA
ACAGACCTAGAAGCAGCTCTAGCGGCGGAGCTTAGACAATTATCAAGCGAAACTGCAAAG
CTTACCATAGAAGTTAAGCAGCTCAGACAAAATCAAGGTAAACAGGCTACGGAAGACACC
TTCAACAAAATAAAGGATGAAACGGCCTGCAACAACAAGCCTTTTTGCACCTATAACACA
ACAGAAACTGACGAAAATAAGAAGTGCAAATTTAATGAAACAAAAGCCTCTAAAAGTGGT
GTCCCTGTAACACAAGCTCAAAGTGGAGGATCAACAACTGTAAACTGTGCTAGTCATACT
GAGAAAAGTAAATGTGAGGAAGAAAACAAGGGAAAATCTAGTCCCGTTTGTGGTTGGAGA
AAGGGTAAAGAGGGTGAAACAGATGAGCCTGACAAGGAGAAATGCCGAAATGGTAGTTTT
CTAACAAACAAACAGTTCCCCCTCATGGTTTCTGCATTTGTGAGTTAG
>Tb09.v4.0146  | Trypanosoma brucei TREU927 | hypothetical protein,chrIX additional, unordered contigs | CDS  | length=1359
ATGGAAATCCGCATGGTGCCATCAAACTTCTCTCGGATTACAACTCTGTGTGGTATACTG
ATGTTATTGCAATGTATTTTACGTCCACTGCAGGCTGCCAGCTCTGGAGGGGGTCCTGTG
ACTACAGCAGCTAAGAGTTACGCCGTATATCCTCATGAAGTGTTTGAAAATAATGGTGTA
TATAATGTGGATTACGTTAATTCTGAGCGTGTGTGCCGTGCTGAAGGTATGAACCTCGCT
ACTGACCACTCTGAGGCCACAAACAGTTTAATATATAAACTATTAAAACCGAAAAATAAA
TTGGGGTATTTATATGCTTACCTTGGTGGTGATGCCAAGTACAGTGCGAGTTCAGTACAT
GAGGAAAAGGACAGATGCAAAGTAGGTGACCTCGCTTCATCATTAAATTGTGTCTATCGA
TGGAACACAGGATTGTTTGCTCCAGCAACTCCTGACGATAATGGTGTTGCATTCTGGCGT
GGGTCTTACTATGAAGTAACAGGAGCTGGTAGTATGAATGACTACCCATCCTTTTTCGAA
AATTATCCTGCGTACGGGAGATTAAACGTAATTGCTAAACTGGATTCCTCTGATCGCGTC
ACATGGTTTGATGATGATGATGACTTTGGAAATAATATTAGTTTCACGAACACTAGGGCT
AGAAGTACACGCTTTTTCATGGTTCTCTGTGAAGCCTCTGCAGTACCAACTCCGCTTCCA
CCTGCTTCCCCTCACAGCGAAAATACAACAGCTGATGAAAATACAACAGCTGATGAAAAT
ACAACAGTTGATGAAAATACAACAGCTGATGAAAATACAACAGCTGATGAAAATACAACA
GCTGATGAAAATACAACAGCTGATGAAAATACAACAGCTGATGAAAATACAACAGTTGAT
GAAAATACAACAGTTGATGAAAATACAACAGTTGATGAAAATACAACAGCTGATGGGAAT
ACAAATGCTGATGAAAATACAACAGCTGATGAAAATACAACAGTTGATGAAAATACAACA
GTTGATGAAAATACAAATGCTGATGAAATATCTAATGGAAGTAATGAAGCATCAGATAAG
ACTGTGCCATCTACAGCTTCCGATGGTGAGGGAAGTGGCGGTGGTGCCGGTGCTGCTGTT
GTTATAATATTTATTCTTCTTGCTGTATTGCTTATTCTTTTATACTTTTGCTGTTTTGCA
GGTCATGAGAAGTATATTACTGTAATGTCTCTCCGTGAAAAGGTTACCTCACCCGTATCT
AATGTGGAGGCAGCAGAAGTGGCAGCGGTACCATCAAATGGTGAGGAGCATTTAAGCATT
ACCAGCCATCAGCAGGAAACTCCAGCAGTTGATGAGTGA
>Tb09.v4.0147  | Trypanosoma brucei TREU927 | hypothetical protein,chrIX additional, unordered contigs | CDS  | length=1323
ATGGAAATCCGCATGGTGCCATCAAACTTCTCTCGGATTACAACTCTGTGTGGTATACTG
ATGTTATTGCAATGTATTTTACGTCCACTGCAGGCTGCCAGCTCTGGAGGGGGTCCTGTG
ACTACAGCAGCTAAGAGTTACGCCATATATACTCATGAAGTGTTTGAAAATAATGGTGTA
TATAATGTGGATTACGTTAATTCTGAGCGTGTGTGCCGTGCTGAAGGTATGAACCTCGCT
ACTGACCACTCTGAGGCCACAAACAGTTTAATATATAAACTATTAAAACCGAAAAATAAA
TTGGGGTACTTATATGCTTACCTTGGTGGTGATGCCAAGTACAGTGCGAGTTCAGTACAT
GAGGAAAAGGACAGATGCAAAGTAGGTGACCTCGCTTCATCATTAAATTGTGTCTATCGA
TGGAACACAGGATTGTTTGCTCCAGCAACTCCTGACGATAATGGTGTTGCATTCTGGCGT
GGGTCTTACTATGAAGTAACAGGAGCTGGTAGTATGAATGACTACCCATCCTTTTTCGAA
AATTATCCTGCGTACGGGAGATTAAACGTAATTGCTAAACTGGATTCCTCTGATCGCGTC
ACATGGTTTGATGATGATGATGACTTTGGAAATAATATTAGTTTCACGAACACTAGGGCT
AGAAGTACACGCTTTTTCATGGTTCTCTGTGAAGCCTCTGCAGTACCAACTCCGCTTCCA
CCTGCTTCCCCTCACAGCGAAAATACAACAGCTGATGAAAATACAACAGTTGATGAAAAT
ACAACAGTTGATGAAAATACAACAGCTGATGAAAATACAACAGCTGATGAAAATACAACA
GTTGATGAAAATACAACAGCTGATGAAAATACAACAGCTGATGAAAATACAACAGCTGAT
GAAAATACAACAGTTGATGAAAATACAACAGCTGATGAAAATACAACAGTTGATGAAAAT
ACAACAGTTGATGAAAATACAACAGTTGATGAAAATACAAATGCTGATGAAATATCCAAT
GGAAGTAATGAAGCATCAGATAAGACTGTGCCATCTACAGCTTCCGATGGTGAGGGAAGT
GGCGGTGGTGCCGGTGCTGCTGTTGTTATAATATTTATTCTTCTTGCTGTATTGCTTATT
CTTTTATACTTTTGCTGTTTTGCAGGTCATGAGAAGTATATTACTGTAATGTCTCTCCGT
GAAAAGGTTACCTCACCCGTATCTAATGTGGAGGCAGCAGAAGTGGCAGCGGTACCATCA
AATGGTGAGGAGCATTTAAGCATTACCAGCCATCAGCAGGAAACTCCAGCAGCTGATGAG
TGA
>Tb09.v4.0148  | Trypanosoma brucei TREU927 | hypothetical protein,chrIX additional, unordered contigs | CDS  | length=1305
ATGGAAATCCGCATGGTGCCATCAAACTTCTCTCGGATTACAACTCTGTGTGGTATACTG
ATGTTATTGCAATGTATTTTACGTCCACTGCAGGCTGCCAGCTCTGGAGGGGGTCCTGTG
ACTACAGCAGCTAAGAGTTACGCCATATATACTCATGAAGTGTTTGAAAATAATGGTGTA
TATAATGTGGATTACGTTAATTCTGAGCGTGTGTGCCGTGCTGAAGGTATGAACCTCGCT
ACTGACCACTCTGAGGCCACAAACAGTTTAATATATAAACTATTAAAACCGAAAAATAAA
TTGGGGTACTTATATGCTTACCTTGGTGGTGATGCCAAGTACAGTGCGAGTTCAGTACAT
GAGGAAAAGGACAGATGCAAAGTAGGTGACCTCGCTTCATCATTAAATTGTGTCTATCGA
TGGAACACAGGATTGTTTGCTCCAGCAACTCCTGACGATAATGGTGTTGCATTCTGGCGT
GGGTCTTACTATGAAGTAACAGGAGCTGGTAGTATGAATGACTACCCATCCTTTTTCGAA
AATTATCCTGCGTACGGGAGATTAAACGTAATTGCTAAACTGGATTCCTCTGGTCGCTTC
ACATGGTTTGATGATGATGACGACTTTGGAAATATATCTATGTTTACGAACACTAGGGGT
AGAAGTACACGCTTTTTCATGGTTCTCTGTGAAGCCTCTGCAGTACCAACTCCGCTTCCA
CCTGCTTCCCCTCACAGCGAAAATACAACAGCTGATGAAAATACAACAGCTGATGGGAAT
ACAACAGTTGATGAAAATACAACAGCTGATGAAAATACAACAGTTGATGAAAATACAACA
GTTGATGAAAATACAACAGCTGATGGGAATACAAATGCTGATGAAAATACAACAGCTGAT
GAAAATACAACAGTTGATGAAAATACAACAGTTGATGAAAATACAACAGTTGATGAAAAT
ACAACAGTTGATGAAAATACAAATGCTGATGAAATATCCAATGGAAGTAATGAAGCATCA
GATAAGACTGTGCCATCTACAGCTTCCGATGGTGAGGGAAGTGGCGGTGGTGCCGGTGCT
GCTGTTGTTATAATATTTATTCTTCTTGCTGTATTGCTTATTCTTTTATACTTTTGCTGT
TTTGCAGGTCATGAGAAGTATATTACTGTAATGTCTCTCCGTGAAAAGGTTACCTCACCC
GTATCTAATGTGGAGGCAGCAGAAGTGGCAGCGGTACCATCAAATGGTGAGGAGCATTTA
AGCATTACCAGCCATCAGCAGGAAACTCCAGCAGTTGATGAGTGA
>Tb09.v4.0149  | Trypanosoma brucei TREU927 | hypothetical protein,chrIX additional, unordered contigs | CDS  | length=1233
ATGGAAATCCGCATGGTGCCATCAAACTTCTCTCGGATTACAACTCTGTGTGGTATACTG
ATGTTATTGCAATGTATTTTACGTCCACTGCAGGCTGCCAGCTCTGGAGGGGGTCCTGTG
ACTACAGCAGCTAAGAGTTACGCCGTATATCCTCATGAAGTGTTTAAAAATAATGGTGTA
TATAATGTGGATTACGTTAATTCTGAGCGTGTGTGCCGTGCTGAAGGTATGAACCTCGCT
ACTGACCACTCTGAGGCCACAAACAGTTTAATATATAAACTATTAAAACCGAAAAATAAA
TTGGGGTACTTATATGCTTACCTTGGTGGTGATGCCAAGTACAGTGCGAGTTCAGTACAT
GAGGAAAAGGACAGATGCAAAGTAGGTGACCTCGCTTCATCATTAAATTGTGTCTATCGA
TGGAACACAGGATTGTTTGCTCCAGCAACTCCTGACGATAATGGTGTTGCATTCTGGCGT
GGGTCTTACTATGAAGTAACAGGAGCTGGTAGTATGAATGACTACCCATCCTTTTTCGAA
AATTATCCTGCGTACGGGAGATTAAACGTAATTGCTAAACTGGATTCCTCTGGTCGCTTC
ACATGGTTTGATGATGATGACGACTTTGGAAATATATCTATGTTTACGAACACTAGGGGT
AGAAGTACACGCTTTTTCATGGTTCTCTGTGAAGCCTCTGCAGTACCAACTCCGCTTCCA
CCTGCTTCCCCTCACAGCGAAAATACAACAGCTGATGAAAATACAACAGCTGATGAAAAT
ACAACAGCTGATGAAAATACAACAGTTGATGGGAATACAAATGCTGATGAAAATACAACA
GCTGATGAAAATACAACAGCTGATGAAAATACAACAGCTGATGAAAATACAACTGCTGAT
GAAAATACAAATGCTGATGAAATATCCAATGGAAGTAATGAAGCGTCAGATAAGACTGTG
CCATCTACAGCTTCCGATGGTGAGGGAAGTGGCGGTGGTGCCGGTGCTGCTGTTGTTATA
ATATTTATTCTTCTTGCTGTATTGCTTATTCTTTTATACTTTTGCTGTTTTGCAGGTCAT
GAGAAGTATATTACTGTAATGTCTCTCCGTGAAAAGGTTACCTCACCCGTATCTAATGTG
GAGGCAGCAGAAGTGGCAGCGGTACCATCAAATGGTGAGGAGCATTTAAGCATTACCAGC
CATCAGCAGGAAACTCCAGCAGCTGATGAGTGA
>Tb09.v4.0151  | Trypanosoma brucei TREU927 | hypothetical protein,chrIX additional, unordered contigs | CDS  | length=801
ATGTTGAGAATTACAACAACCGTGTTTTTGGTGCTGGGAAGATGGATGTTGAGTGCTGTC
GTCATAAGTAAGGCTGAGGTGCAAGTTGTATACTTTAACCAGCAACCGAGCAGTCAACTT
GGACCCCTCCACCAAGCACAAGGGGAACCGCAAGGAAAGGCAATTCCAATCATTGAAAGT
CCGCGGGAGACAGGATCTTTGGCTCACGAGAAAGAAGTTACCGAAGAGGATAAAGAAGAT
GGAAGGGGAAAAGTAAGTAGGGAGGAAAAAACAAAGCCTGATACGAGCAGACTGAAGAAC
AGGGATGGAAGCGTAACTGAGAAATCACAGGAGCCGTATAATGATCCATCTCTCGTTTCC
AAGGAACAAAGCACAATCGCAGTTGCAGAAGGACCACAGGGTACAAAAAAGCAGCAAAAC
GATATTGTCACTGGTAGAGGAAAGACTTCAGGGGAACGAGCAGCACGGCGCGACAATAGC
CGCGTGCCACAGCCAGAGGTCTCAGTCTCGGTGGTTAACCAAGGAAGCACACAAGGGGTG
AAAACCGTGAGCAAACGATCAGTCGATAAGGCAGGAAAGGAGATTTCGCAGCAGCAAGTG
TCAGGGCAGGATGAAGTCTACGTAGCGTTGCCACTGCGAAACGGAATGTCCGAGCATGAA
GTGAGTAGACCTTCAGAAGTGGCCATGGACGATGTGGGTGAACCCTCGTCCTTAAGTGAA
AGTGTACCGAGGAGAAACGGTGCGAGTCGAAAAAGGTATGCGATATTACTCTCCACAGGA
TTAAGTGTTGTGTTCTCCTGA
>Tb09.v4.0152  | Trypanosoma brucei TREU927 | hypothetical protein,chrIX additional, unordered contigs | CDS  | length=393
ATGTCAACAACTGCTGTCCTTTTTACCTTTGCAGAATTCGCACACTCTCAAGAATTTCCT
GACATTTTGCGCCTTTTCCCGGTTCCCTCGCCCGAATCGTGGTCATTCCTATGCCTTCGC
CGCGATAGCGTAACGGTTTTTGTCGTGCGCTTCGTCACCGAATCTAGCGCCGGTGTTTCC
CGCGCCTGTGAACTTTCGCCCATGGTGTCCACTGCAAGTCGTTTCGCAACGATCCTTGTT
TCGCCGCATTTGCAAGTTGCCGTTTGGCTCTCTTTCCCACTTGACGTCATTACAACAATG
GCTGCGTTCGGCTTTGGCATATGGCTTGTGTACAGCATCTCTTTTTTTGCTTATTCCTTC
CGTGTGTCGAGGGAATGCTGCCGTTGGCATTGA
>Tb09.v4.0153  | Trypanosoma brucei TREU927 | hypothetical protein,chrIX additional, unordered contigs | CDS  | length=648
ATGAAAGAATGCGGGCCAACGGTTGCCGAGCAACAAAAAATGGTCACACGATACGAATTT
ATCGGGGTTTTATTTGACCATGACAAACAAACGGTTTTGTTGAATGCAAAGACAATACGG
CGCATTCGAGAATCGGCTCCACTCGAGATAGCGACCATAAAACAGATGGAAAGTGTTGTA
TCTCGCATGATATACGCGGCGGGGGTTACGGGAGAGGCATTTTTTTCTTACTATATTTTC
TTTAAAATGATGCGTCAGCGTTTATCTCTCCTAAATAGGAAATTGGTGCACCATTCCGAT
CGGGTTTTTCTGCCAAAAAGTGTATTGAAGCTGGCGAAGCAGTGGATGAGCGAGTTGTTG
AAAAATGTAGCAGTGGCCCCACCACAGGTTCATCCCTCTACAGCCACACTGGCGACGGAT
GCCACCGTGCAGGGCTGGGGATGGATGTTATTTCGAGATACGGGAGAGATCTTAATAGCA
GGAGGCGCCTGGGAAAAGGCACCTCACATGATATCACAAGGAGAAGCACGAGCGATTCAA
CTCTCCCTGTTAGCGTTTCGGGGGCGTTTCAGTGGGCCATTGCACATATGTGTGGATAAC
ACCACTGTGATGCATATCATAAAAGAAACACACATTCAGGTGCCCTAG
>Tb09.v4.0166  | Trypanosoma brucei TREU927 | variant surface glycoprotein (VSG, atypical), putative,chrIX additional, unordered contigs | CDS  | length=1560
ATGACAAGAAGAACCACAGAGGTGGCGCTACTTCTATTACTGAATGTCGCTGCACGTTCG
GTTCAAACACCTGTATATGACACAGTGGGAGCAAAGGTAAGCACTGTTTGTGAGGAAGCC
CAATATGCTTATGCCCTAGCACAAAAGCTCGAACAGCGGTTGGAACCACTAAAAATAAGC
GTAGCAAAACTAAAAAACTCAGCGCTTGCCAATGCAATGGCTGCAGCACAGACAGATGAC
GTCCAAAGAAAAAGGGGAGAAAGAGCGCTAGCAGCATTGGCACTAAGCCGGTACAAGACG
GCCGCTTTAAACCTGCAAACATCACAACAAAAAACGCTGGACGCAACAACAGCCCTCAGA
ACGCGAGCAGCACGGGTTCTAGCAGCTGCATCAAAACACTTCACTGGTTCAGGCACGCCA
AGGCAGGCTGCAAAAACGGACAACGGCGGGCGGTTTGACAGCGGGAAAGTCTGCACATTC
AAAACAACATGGACGCCAGCACAGCCGACACCATGCGATGTTACTAAGCTTTCTGGCGGC
AAGATACTACTTTCAGAAACAAACCCAGAAGGACTGAAGAAACTGAAGCTAACTCCGGAC
ACGATCTTTAAACTTCAGATCATAGAACTACAAGCGGAAGCCAAGGGCAACATGGCAACG
GATCCAACCCAGGGACAAAGCTACGGGGCCTGTATCAACGCAGGGTCAACCCGCACACCC
AAAACCAGCGGCGTCACTGCGCAGGCAACAGCGGTACAAGAAGCAACAGCTCAAACGGAT
GTCGACATCTACAAACAGGAGGACAACAAGGAGCGGTGCGAGCAACTAACCGGAGAAGCT
GACACAGATGGCCCCCTAACGCAAAAGCATCTTCGATCCAAGCTCTGCGAGGCGTTAGGA
GCCTCAGTGACGGCGCCAAAATCGCCAGAAGACGAGACACTCGCAGCATTAGCAGCCGAC
CCCCAGCTGCTGCACATACTCTTAGCCCTTGACGGCAAAGACAAACCAGCAGCTAGCACA
GCAACAGCCGACCTAATCAAACACGCGCTAGGACCCGACGATACAGCCTACGAAAGCAAC
TTCAAAAAACCGGTAACTACACAGCAACAATCCATCTCCATAGGAGGATCACAAGTCACA
GGAACACTTCTGACAATAACAGCTAGCGCCGACGAACCAAAGACACATGCCTATTTACTA
GGTCAAGAAGCAAAGCACGCATTAGTGGCTAAGTCATTTAGTGACCAGCAAAGCGAAGCG
ACAGCTACGCAAAAGCAATGTGACACCCACAGAGACAAAACTGCAGAGGAGTGCACAAAA
CTTGGTTGCAACCATGATGCTGAAAAAAAGAAATTAAAAGCTAAACTAGGCTCCGATGGA
GCGAAGGCAGAAGGAACAGAAGAAAAGACCACAGAGAAGTGCAAAGGGAAATTGGAGGAT
GTCCGCACCAAGGATCCTGGTTGTAAATGGGAGAATAATGCTTGCAAGAACTCGAGTATT
CTCGTCCATAAGAAATTGGGTTTGATGGCTGCTGATTTTATAATTTTAGGGGCATTTTAA
>Tb09.v4.0177  | Trypanosoma brucei TREU927 | variant surface glycoprotein (VSG), putative,chrIX additional, unordered contigs | CDS  | length=1458
ATGGCGCTGGTTGCGTCACTTTTAATGAAAGCGCAAACTGGGGAGGCGGCAGCAGGCAGC
GGCGTCCCATTTTCTGTACCAGCCGTCAAGCACATATGCGATGCCTCTCAAGACTTCAAG
CTGACCACAGCTCATGCAAGGCACAAGCTAGCACAAAAAGGCGCAACCATCAGCGGACTA
TCTAAGTTGTTAAAAGCCATTGAAATATGGAGCCCGAACAACACAGCACAAAGACGGACA
GCGGCGCTCGGACGACAATTCATACTTGAGATACAAACCACAGCATTGCAAAAATATAAG
CAGCTAGCGGAGGAGGCAACGCATGCATCCGGAAGCGCAGGGCTGGCGGCCGGAAGAATC
GACGAAACGATAGCCGTCCTCGCTGACCTGACGACCGCGACGACCTATACAGGCAGCGAT
GTAGCTTGTTTAGCTTCAAACGCGGCCAACGGCGGGTCTGGAAGCAAAGACGGAGGGCAA
CGCAGGCAAGACGTAAGCGGCAAAGGCAAAGAACTAAATGGCTGTTTCACAACGATAATA
AGAACAGAAGCGCCACCAACAACAGCACCCAAGCCAAAGGCGAAACTTGTAGGGAAACCA
AACGGCGACAGTTTCCTGCTAGCGAGCGCAGCAGCCGGCAACTGCCCACTAACGACCGTG
GCCGCCAGCAAAGTGGTAGACACAACCAACGGCCCAGCAGACCTAAAGCTCGCCGACGGC
TTAATAACACTGACAAGCACTGGCGGAGGCAGCAACCACGCTCAGTCGAAGATAAGCCCA
GGCTCGGATGCAAGCGCAGAAAATATGGCAACATACCACGAGGCGTTCGGCGCAGCGGAA
ACATACCAAACAACAGCGACAGCGCTACAACAGCTACTTAGTTCTTATTTGCAGAGCTTC
GAAGCCAATCAAAATTCAGAAGAGCTAAAAAGGTCGCTCATCGCCGTAGGCGCTGCGGCC
GAGATGACCACGCCAATTCCAAAAACATTCGAAAGCACTTACAAAGAATTCGCAGCCGCA
CGAGATAACTGGACACTTATAGCTGAAGGTGAGGACCTCGAAGCAAAGTACAACGAAGCC
CTGCGAGTTCACCTCAAAGCGCAAAACGCAATGGAAGACCGTCTCAAAAAGTTAGAGGCT
GGCCCAAAGGTAATCCCAAAGCCGATGGAAGAAATTTGCGCCGACATAAAAGAAAAGGCG
CCATGCAATGAAAATCCGAACTGCAAATACAATGATGAGAAAAAGGAGGAACCGAAATGC
GAATTAAGTGACAATGGCAAAAAAGAAGCAGAAAAAGCAAAAGAGAACCAAGAAAAGAAA
GATGAGTGCAAGAACAAACAACAGAAAGATTGCACTGGGAATTGCAAATGGGAAGGAGCA
GAGTGCAAAGATTCCAGTTTTCTTGTCCATAAAAAATTCACCCTCAGTGCTGCTGCATTT
GCGGCTTTGCTTTTTTAA
>Tb09.v4.0185  | Trypanosoma brucei TREU927 | variant surface glycoprotein (VSG), putative,chrIX additional, unordered contigs | CDS  | length=1521
ATGAAAGTTAACATCGTTCTTACAGTTATCCTTTTAATTATAAAAGTAAGTATCAAAACC
CGAGCCGCAATAGGAACAGGCGAAAACGCCGCCGCTCATGCGGCGATCTGCACTCTATTG
AGGTTGTCAACAGCGACTATAACAGTGGAACCGCCAGCCAACAACGCACAAAGCGAATAC
AAGCGGATATTAAAACTTAATATGAGCGTCGCGGACTCCACATGGCAGGAGATGTTTTTC
AAGTCAGGGGAGAAAGCGCACCCGCACAAAACCCCCAAAGATGCGGGCGTAGCTCACGTG
CACTGGGATGAAAGCTGGCAGACGTGGCCGGAAGCCGCACAGGGAGCGGCAAAAGGAGAC
GCCGACACCGACATCAAAGCGTCTGGTTTCGCGAAACTCACAGGAGAGGCCAAAGAAATA
GCGCAACTGGAGATGCGGAAAATAGCAGCAGCTACAGCGAGGCTGACACGGGAGATTTCA
GAAAATGGAGGTGACGGGACGAACTTCACAGCAGCGATCAACAAAGCAGCTTACGGGGAG
GAAGCACTAACTTCGGACACACCCAACCCGGACAAAGTAATTGTCGGAGACGGCAACGGC
AACACACGCGAAAGCCTTTGCGTAGCAAAAGAAGGCGCCACCGCTACACCAACAATACTA
GGAGCAGCCGCCTGCATCTGTCACAAAGCGCACACCAGCAATCAAGATGACGTCTGCGGG
CAAGCGGTTACACAAGCAACCGCATGGAACTCAAACACCAACAAGCCGGATGCAACGGAT
CTAAAGACGCTTCTAGAAAGCTGCGGCAAAGGCGGCAAAGTACACCTCACAGCAGCAAGC
TTACGTGCGAAACTGGAAACGGTGCGAAACCAGATCAAAACAAAAAGCGGCGACAACGGC
GGTTACCTTGGGGCATTCATCAACAGCTGTAACGGAGAGAAGACCGCAGGCATTTGCCTC
AAAGTCGAAAACTTCAAAGCAGACGCGCGGGCCAGCTACGACAAGATACCATGGGTTTCG
GCTCTGAATCAACTAGCAGGGGCCTTAGAAGAACGAAACCGACACAACAGCGACGACGCA
GCGGCCACCCAACAACTGAAAGAGTACATAGCACACACCAACGACCTTGTGGCCAATACC
AACCTTCTGCTGCAACAGAAGACGGCGGTCAACGGAGGAAACATACCACAACAGACGGCC
GCCGTTGCCACCAAGGACTGTGAGAAGCAAGTCAACAAGACTGCTGAGCAATGCACAAAA
CTTGGATGCGATCATGATGCTGAAAATAAGAAATGTAAACCTAAAGATGGAACAGAAAAC
ACAGCAGCAGGAACAGGAACAGGAGCCGCAGGGGAAGAGAAAAAGAAGAAGTGTGCAAAA
CACAGAACAGACAAAGACACGTGCGACAAAGACAGCAACTGCAAATGGACCGACAACACA
TGCAAGGATTCCAGTTTTCTCATAAATAAGAAATTGGCTCTGAGTATGGCCGCTGCTTTT
GGGAATTTTATAGCACTTTAA
>Tb09.v4.0191  | Trypanosoma brucei TREU927 | variant surface glycoprotein (VSG), putative,chrIX additional, unordered contigs | CDS  | length=1497
ATGCGAATCATCCGCCCGAATCACGTTATAACAGAGGTAGCAGCCACTTTACTCTTTTGC
ATGATAGTGACAAAAGCGGTCCACGCCGACGAACCGGAAACAAAAGCAAATCAGGCAGTG
AAATCTTTTTGCACAGCTCGGGTTTATTTTCAAGAAATTGCCACGGAGATCACTACTTGG
CAGAAAACTGCAGTACAGCGAGTGACAGAGTTACAGAAGGAACGGAACCAGGCTGTACTG
GCTGCACAAGCGCTGGCACATACGGCTAGAGGACCGGCATACGAACTGATAGCCGCTGAG
GCGTCGAAACGGCTCTCGGAAGCGGCGGCGATTGTCGCAAACCTAGCAGACACCGCCGGG
ACAGCCCTGACCGCTATAGGCAGAAGGCGCGGCGAGATTTCGGCAGTCCACAAGACAACC
GCGGAAGCAAGAGAGCAAATGGCGGCAAACCACGCAGCGGCGACGCAAGACACGCAGGGG
GCAGTAGTAGGGAACGGCGGCAGAGTTCTGCGATGTACAGTAACAACAACGCATGCAGCA
GCCTCAACGACGGACTGCAGCACGGAGGCAGCCGAAGTAGCCACAGCGGCAACAATCAAG
CAGCACCTAGCGGGCGCAAAGAAACTCATCCTAGGAAAGGCGGCAGAGCTAGGGATAAAA
ACCTCCACAATAACAATTGATGCAGTCGGGGCAATAGGAAACGCAGCAAACCCCAAAAGC
TCGGGGGACAGCAGGGCGTGCGAACAAAACAGCGGAGTATCGGCAACACCAGCAGCAACA
GGTGTAGCAGCCGGCGTAGGACTGGTTTCAATAAAACCGACTGAGCCAAACCTCCACGGC
GAACTGGACATAAACCAGCTGACAACAGGGGCCAATGCAGCGCTAACACCTCAGCAAGCG
AAAGCAACAACCCTGCTAACAACAGACGTCGAATTGGCACACGCCATAAAAAACGTAAGA
ACAGCCAACAAGCCTCTACCCAAAACGCTAAGCGACACAACAATCGCAGACCTGGCCAGC
ACAAAAGAAGCGCAACTACTAGCAGCGTGGCTAAAGGACCCGCAGGCAGCCAAACTTAAA
CTAGAGACCGACAATGATAAAGTAGCTCAAACAATATTCGGGCATAAAGACGGCAGCATA
AAGGAGAAGTTTTTAGAGCCTCTCACAAAAGACTCGCACGCAATTCCAACTGATGGGGAA
CCAATAAAAGGCAATATCCAAAAACTCGCGCATGACAACTTTGCCGACGCAATGGCTTAT
TTTTATGCCAGAAGCCAGAGAAATGCGGCAACAGCATTAGAAAGACAACAAACAAAAGGA
GAAAGCGAAACAGATTCAGCTTTCAAAACAGAAGAAAAGAAAGACGGGGATAGCAAAGCA
GCAGCAGCTGAGTGCGCAGCCACCGAAGAGGGTAAATGTGACAAAGAGAAATGTACTTTG
ATAAGGAAAAGAAAGAGTGCAAAGTCAAGGAAGGAGCGGCTGTTATTTCTTATGTGA
>Tb09.v4.0192  | Trypanosoma brucei TREU927 | variant surface glycoprotein (VSG), putative,chrIX additional, unordered contigs | CDS  | length=1479
ATGACGACTTTTCTAATCTTAAAGATAATGACAACTGGAACAAACGGCGCAGTTCTGACG
GAAAGCAACAAACTAACTACGCCGTGCGATGAAGCAGCGTACACAAGCGATCTAGCAAAG
AAGTTTGAAGGAAAAGCAACAGGAATCAATGAACAACTAGCAGAACTAAGCCGGACTGAA
TTGAAATGGAGATTGGTGGCGGCGCTGGAAACAGACCATACAAAGAAAGCCGCTAAAGAA
GCACTCGCTTTAGTCGCAAAGCAGAGAGCGGCCCTGGCTGCCAGTATAGTACAGGAACCG
CAAGTAAAACTGCAAAGAGCGGCGCAAATTCTTCGGTACAGAGCAGTGGCGGTGCTAACG
GCAACAGCTCTTACTGACACCTCGGCCACAACGGAAACGGCAGGGACAGCAACAGATGGC
ACACACAACGCCCTGAAGAGCGGTGCGGTCTGCCCTGTGGCCGTTAAACTAACGCCACAA
CCACACAGTTGCGACCTACAGAAGATAAACGGCGAGGCCACCGCAACCGAAAAAACACCA
ACCGAAACAACGGACCAGATACAACTTTTACCGGATGCTTTCTTCCATATGCAACAAGTC
TTAATTAAAGCTATGGCCAAAGGAGCCTTCGCCAACACCTACGGCACCATAAACCAAAAC
CTCGGAAACAAGTGCCAAGAGGTCACGTCAAACCACATACTATCTGCAACAGCAACGTTT
ACCAGATCACCCAGCGACACTCTAACAACAGTAAACGTGGGAAAGTACGAAAGCGGACAG
CTGAAATGCACCGACTTGCCAAGAGGAGAAACAACCCTCACAGGCAAGCGCGAAGAGGTG
GCGGCCGCCATTTGCACCGGCTTAACAACTTCAATGCCAACGGCAGTAGATCTAAACCCA
AAAACAGGCGAGGAGGTGAGCGAGCTGCAAGAAATGACGACCATAGGCCGGCAACTACTC
ATCACACCGGAGGAAATAAAAGCCATGCCACAAACCCAGGTAGCCGAAAAAGTAAAAGAA
AGAATAAAGAGCATTCACGGCACAGGGCTAAATGACTTTAAAACAAACTATCTAATTGCC
CTGAAGATAAAGCAAAAATACAACTTAGGCGACCAAAGCGAATCAGCTAGCACCGAAGAA
ATAGTACAGAAACCGAATGCCGAAGAAATACTGGCACATTTTATAGGCCTCGATTACAGA
CGGACAAAAATAAAAAACAAAAACCAGGGATCTTCAGATAAAAACTCAAACGAAGAACTT
ACAGCAAAGAAATCAGAAAAAGGTGAAAATAAGAAAGACGGTGATATTAAAGACGCAACT
GCAAATTGCACCAGCCATTTAACACAATATGCCAGCACAAAAGGACAAAATTGCAAGTGT
AAAAATAATGCTTGCAAATATTCCAGTATTCTTGTCAATAAAAAATTTACTATGATTGTT
TCTGCTTTTGTTAGTTTGGTACTATTTTATAATATTTAA
>Tb09.v4.0202  | Trypanosoma brucei TREU927 | variant surface glycoprotein (VSG), putative,chrIX additional, unordered contigs | CDS  | length=1455
ATGAAAAGTCCAGAATCCGCCGTAATCGTGTCATTACTGCTGGCGACGGTGACTCCACTA
GCTCAAGCGGCTACCGAGGCAATAAAAGCCAGCAGCCTACAGCCTTATTGCCAGTATTCG
ATTCAGGCCAAAGGCCAAGCCCAGGCGCTGCAAAACAGCATAAGCACCGCCCTGGCGGAC
CTCAAGGGATACTCCAAGCTGGCAAAAGCAATGAAACTTGGGGCGCTCACGAACGGGCGC
CGGGCAATAGGGTTCGCCACGCTCAGCCTCTACGCAGCAACAAAAGCAGAAAACGCTAGA
CAGCAACTTGAAGCCAAAGCAGGCACTAACATCGTTAATGCAGCCAAAGCCGCCTACACA
GCAGGGCACATAGACGACTTTGTAAACGTTTTGTACAGGACAACAGCGACGACAGGAACA
CATAACACAAACACATGTCTAGACCACACCTCAAACTCCGACACCGCGGTAAGGCAGATA
CTCAGCGGTTGCTTAGATGACGGCTTTGCCGCGCCGCCACAGGACACCCCCAAAATAAGC
ACTCTGCTCAAAGCCAACACAGGAACCTACAGCAGCGCCGACCTCACCGGGAGCCGAGGC
TGCACGCTGTTCACAGCACACACCACAGTCTTCACAGGAGCCGCACCAGCCAGCGGAGTC
GAATTCGGGGGCGGGATGTTTACGACGCATGCGACGCCGGCGGTAACCGACCAAACAAGG
CTCAAAAAACTAACAGCAGCGGACACGATCGCCAAGCACAAGACATCGGTCGAGGCACTC
GAAACAGCAACTCAAGCAGCACAGAAGACGGCGCCAGCGACCATAGACGAAGTCATAGCA
CTGATAAACGCGGCACAAAACAACGGCGAACTAACAACCGCCCTAAGCAAGCTACTAAAC
AAAGGCGAGGAAATACAAGGAGCGAAGCTGAAAGCGATGCTCGAAACGGCGCTCGGCAAA
GACTTCGAAAAAGACACCGGAGCAATGGCGACAGCCCTTAAAAATCTAAAGGCCCAAAAC
CCACAAAATAAGCAACAAACTCCAGTCCTTGAACTAGAAGAGATAGACTTAGACGTAGCC
ATAGCTCAGAAACTGCAGACCACCGCAACTACAGAAAAGCAAGCAGCGACCTGCACCGAT
GCTTTCAAACACAGCAACCCAGAGGAATTTTGCAACGAAATAGAAGAACAAGAGAAGTGC
GAAAAGACGCCAGGCTGCCATTATAACAAGACCAAAGAAGGAAAAAAGTGCACATTGAGT
GAGGCAGGCAAAAAGCAAGCAGCAGAGAAAGCAAACCAAGAAACAGGAGGGAAAGATGGG
AAAACAAGCTCAGATTGCAAGGGCAAACAACAGAAAGATTGCACTGGCAATTGCAAATGG
GAGGGAACAGAATGCAAAGATTCCTCTATTCTCGTAAATAAAAAATTCGCCCTCAGCGTG
GTTTCTGCTTTATGA
>Tb10.v4.0032  | Trypanosoma brucei TREU927 | expression site associated gene (ESAG) protein, putative,expression site- associated gene 3 (ESAG3) protein, putative,chrX additional, unordered contigs | CDS  | length=1308
ATGTTTGTCACTTATCTCATATTCTCCTCCAATGGATCGAGACTGTATGGATATTGCTTA
TTTATGTCTTTTTGTTTTGTTGTAAAATCTTTTTCTGTATTCTTTTTTTCTTTTCATTTT
TCTGAGAAAGGTTGGTTTATGTTAAAGGGGCCCTGGGTTGGGGGAGATGCGAGAAAAAGA
TTATATGTCATGGCGGCGGTAATGCTGTTGATTGTGTTAATGTTTATGGGGGTAATGGAT
TTCAAGAAGAGGGAGGCCAAGCGGTGGGTGAAGAATAGTAGTTTAAATGACCATTCGCCA
GGAGTGTATTATGTTGTGGTGCAAACGAAACCTTCCCCAGGGTGGTGTCGAATGCTTCTG
AGCTCTGTTCTTACAAATGTGAGAGTTGCGACGGTGGGCGCAGGTGCGGTTTATGTGCAT
GCATGGAGGTGGGCGTGGATTCGAAAGTATATGTTGTGGAAGAGGATGCAGGATAATGAT
GTGATGGTGATATTTGACGGCGGCGATACGTTCTTCTCAGAAGCAGCGAGAAGAGAAGAA
GCAATCGAGTATTTTATGAACACAACACCGAGCACGCGAGAGTTGTTTAGCGAGGAAGAC
ACTCTTCATGGGAAAATGGCACCACCGTTATTATTCGCCGCTGAAAAGAATTGCCATGCC
CCACAAACGTATATCATGACGGGTGTAGACACTCGGAAGGTTAAACCGAGGGATATGTGT
ATGAACCTCTATGAGGGAGCACTCGCGGTTTCCATTAAAGAGGGAACGCAAGCTCTTTTG
AGGGAAACTCCCTCGGGGGAATCACACCTTAATGGAGGAGGGATGATAGCCAGAGTGTGG
GCACTAAAGGAAGCTTTGGAGGTTTTCTTCGCTCTGAAACGACGGAGTTTCAAGTGGTGG
TGCGACCAGAGCATGTGGACAATGGTGTTTATATGGAGTGTTACCAGGCCAAAACATGCG
AATCGAAAGTTGTTGCTTCGAAGGGGAATAATGTCTCTCGATTACGAGACACGATATTTT
CACTATCCGTCCGGGGTGCCGGTTAAAAATGGCATGATCTTGCACTTCCCAGGCCCACCC
GCCGCTCGAAGCGAAAAGATGCTCCAATTCATCAACGAGACGAGTTGGTATAGGGCACTA
CGGGACTCTTCCACCCAACGGGAAGCGTACAAATACTTGTTGGAACGTTATACTACTGAA
ATCCACACCGTGTGGGGCTCTCGTAAGTACGTAAAATTTAGTACTGTCTGCAACGTTTCA
AACGCCGCGAACCCCCGGTGGCTTATTGGACCTCTGAATAAAAAGTAG
>Tb10.v4.0033  | Trypanosoma brucei TREU927 | pumillo RNA binding protein PUF1,chrX additional, unordered contigs (PUF1) | CDS  | length=1719
ATGTCGTCGGATGAGGAAACCATCACAACTCTTTACTTACGGCGCCAGAACATCTTAAAG
CAGTTGAGCGAGGTTAACAACGAGATAAGAACTGCTGAACAACAAATAAACGAGAAGTCA
AATAACAATGAAACTAGGAGGGTCGAGGAACTGGTAGTAAAATTCGGTGGAGATGATGAC
CGGGAGAGTTACCTGTTGGATTTTTGCATGCGGGACGCCAACGGTTTGCGGGAAGCGATC
CGGTACGTCGATGCATTGAAAGCGCTGAAGGAGTGCACAAGTGATGACGAAGTCAATAGG
AAAAAACACCTGTCTCGCAACACGTTCGTACACGCGATGATTGCCAGGTCGGGTGAGCTG
ATGGTCGATGCCAACGGGAGTGAGTTGATCCAACATGCCCTCGGGATGTTGAAGAGTGGA
GGCAAAGTCGCCCCTGTACTGTACTCCACAGACTACATAGCGGCTTCAGAAAGCGATCTG
TCTGAGTTTCTTTTGCTTCTTGAGGTACTGAAGGACAAAATACCTCAGATCTGCTGTGAT
ACCAATGGAAGTAGGGCGATGCAAAAGGTTTTTGACTCCTTGAAAAGTTTGGAGGAGGTC
GAGTTCAGCGCACAGTGCTTCTCGGAGTGTATTATCGAACTTTGCAAAGACATCGACGGT
AACCACGCGGTTTCGCGACTGCTGGCGGCGGCTCGAGGCACCCCGCTGTGGGAAAGTGGT
GCTGCGGGTGACGATTCTTCGTCAAAGCTGGCGCATATACACCAGCTGCTCTACGGCAAA
TTCCCTGAAAGCTGCGTGGATGTGTGCGGGAACCGACACGGATGTTGCGTCATTCAGAAA
TGCCTTCAGTGGGCGCCAGAGCCATACTTCTCAACATTGATGGACACAATCGTCCACGAT
ACCATCAAACTCGTTCACGATCCGTTTGGAAACTATGTGATTCAATTCATTTTGGATCAT
GAGCAGGAGCTCTCGCAGCGGTCAAGTACAGGCAGCGAGGGGGCTGATTACACAAACCGG
ATAATAAGGCAAATGCTCCACAACGTGGCGGCACTTTCATGCAATAAGTTTTGCAGCAAC
GTTATTGAAAAGTGCCTGAAGAGTGCGACACCAGATGTGCGGCAGCTTCTTGTGGATGAG
CTGACCGATCCGCAGATCCTGCCGAAGCTCTTGACGGATAGTTTTGCAAACTACGTTATC
CAAACAGCGATAGTGACTTCTACCGAGGAGAAGCAGTTCACTCAGCTGCGGGACTCCATT
ATGCCACTGCAAAGGATGCTTAAGAACTCTCCCCATGGTGTGAAGGTGGAATCAAAACTG
GTGCGCCAGCAGCGTGAGCTGGCTCGAAAGAACGGCAATCAAAAGAATAAGAAACGATGG
GCCCAACCTGCACCGCAAGTAATGGAGAAGGGAATGCATGAGGGTTTCATTGGTACTCAC
ATACTCCCCGGTATGGCTGGTATTCCAACGATTGTTGGAACGGATGAGTTTGGTGGACCT
GCCTTGTCGCTTCCGGGTGTAGCAAAAGAAGCGGTTCCCATCATGACTCCCACTCAATAC
ATGCCTTTAATGCTTCCGGGACAACAGACACTCATTGGTCTGCCGCAGGGTTATCCACAA
CAGCAGTTTCCAATGGATATTATGAAGGGAGGTAACATATGGGACCCACAGCAAGGTTTT
ACGTTACTGCATCATCCGGAAAGCAAGAAAGGAACATAG
>Tb10.v4.0034  | Trypanosoma brucei TREU927 | hypothetical protein, conserved,chrX additional, unordered contigs | CDS  | length=864
ATGAGGAAACCCGGGCGGAAAATTGTGTACGTTCCTGACGATGATGCCCAATTTCTCGGG
TCGATGTCAGATCCCCTTCCACCTCGGGTTTCCGATTTACTTCGACTGAAGTCACCAAGT
ATGTCTGACAATGGTCATGCAGAGACGGGCAGTAATGGAACCACAGGGTCACCAGGTTAC
GAAAGTATTGGGAACGAACTTCTTGTATCGTACGGCGGCTATACTTTGGCGGATGGGTCA
GGCACCCTGCACCCCCCAACGACGAGGCGGAATGGTGCTCAGCTTTACAAATCGCTGAGA
AAGTGTTGCCGGTTTTTGCGGGCAAGTTTGTCGGACAGCATGGCCCCCAAATTAGAAACA
GATTCCGAATCCTCATGGTCCTGTCCATCATTTTGTTCCTCCGATCCGACCAGCAGCTCG
GAATACAGTGACGTGTCACCGCAGCGAGGCCGCCGTCGTGCTGCTAAACAAGCGAATGAA
CAAACAGGGTACAACGCCATGATTGTCGTGCAACTTCGTCGGCTTCTCCATAAAAGAGGG
CTATCCACCTGTGGGATCAAAAAGGTCCTCGTCGCCCGCTTGGAACAGAGCGATATGCAG
CTATCCAAATCAAAGGAAGAAGGGGAAGAGCAGAAAGAACAGGAGGAACTTGACGGCTCT
GCAGGTGAGTGTACAAAGACTGAGAGGTCAGAGGATGTGTGCAGTGCTTCATGTGGAAAT
GTGTCCGGTCGTGTGACCGCGGCTGGACCGACATCAATGCTGAGTTCTCTGCTAAGTTTT
GGCTCAAGACTGTTCCGAGCGTCTACAGGCAGTGTTTCTGAAGGCGGTCATGTATCGGGA
CTCAAGCGCCGCAGGAGCGTTTAG
>Tb10.v4.0035  | Trypanosoma brucei TREU927 | stress-inducible protein STI1-like, putative,chrX additional, unordered contigs | CDS  | length=774
ATGTCTGTAGCTGACTTAAAGGCAAAGGGAAATGAGGCCTTCACAGCGAAGAGATATGAA
GAGGCAATTGAATGGTACACGAAGGCTATCAACGTCGATCCCCAATCCGAGGGTGCAGCA
GCGTTGTACTCTAACAGGGCAGCGTGCTGGAATGCCTTAGCAAAGTACAAGGAGGCCCTG
GAGGATGCGGAGGGCTGCATTTCCGTTAAACCGCAGTGGTTTAAGGGGTACTTCAGGAAG
GGAGCAGCGCTCCAAGCGATGGGTAACTATGACGAGGCGCAGAAGGCTCTTCAGCAGTCT
TTAAAAACGGATCCCAACAACGAAGAACTGATGGCGAGGTTGCAGGAAATCAACAACATA
TTGAAGGAGCGCAACGAAAAGGCTTCTCCTGCGTCTTGCCGAACACCTGAAGAGGCTAAA
GTTATCGGTAACTCCCTATTCGGTGCTGGCAAGTACGAGCGCGCCGCACTCTTTTATTCA
CGAGCCATTGAACTGTCAACCGGAGGTGGTGCCGAAGTTGCTAATTACTACGCGAACCGT
GCGGCTTGTAATCAACAAACACACAGTTACCAACTTGTCATTGATGACTGCAACGCGGCG
CTTTCCATCGAGCCGGCTCACGTAAAGGCGCTTCTTCGTCGCGCAATTGCGTACGAGGGG
TTGGAGAAGTGGAAGAAGGCGCTGGAGGACTATAACCAGGTTAATCGACTGGCCCCGGGT
AATCAATCCGTCTCTCAGGGAGTTCTGCGATGCCAACGGGCTGTTAGGGGTTAA
>Tb10.v4.0036  | Trypanosoma brucei TREU927 | leucine carboxyl methyltransferase, putative,chrX additional, unordered contigs | CDS  | length=984
ATGTGTCACATAGTTGTTACCATTGGGTGTGGAAGTAGGGGGGGGGAAGTGATACAGGGA
AGCAATAGCTGCTTTCCTCAGATGGCGCTTCAGCAAACGGCGTATAGTGCATGCTCCCGC
AGGGTGCACTGTGTAAGTAAGACGTACTTGAACGATCCATTCGCCTCCTGTTTCGTCATG
GATTCTACAGTGATGAACAGTCCCCTTATGAATCGTGGCACTTGGCTCCGAACAGAGGCA
ATAGAGCGCAGTTTGCTTCATTTTGCCAGGGGACAATGCGGTGAGGTTGGTTTGCAAGTG
ATCAGCTTTGGGAGCGGCATGGACACTCTATATTTCCGCTTGAAGAAGGATCAACCAGAC
ATACATATCGCCAAATATATTGAGTTAGACTTCCCTGATCTGGTTGCGAGGAAACGCCGC
GTCATCGACGACACAGAAGCCCTTACTCGTTACACGGGCCCCGAGTACGAGCTGGTTGCG
TGCGACCTAAGAAAAACGGATGAGATGCGTGAGCTGCTTAAAAAGAGCGCTCTCAACAAT
GCTCCCACGGTGATACTGGCTGAGATGATCTTTGTGTACTTAGAAGAACGTGTATCCTCC
ACCCTTCTTACACTAACACTGAGTGATGTACTGGATAAGGACACATCAGCCTTGTTGATA
GCTTACGATGCTATTCGACCAGATGACCGTTTTGGTGAGGTTATGGTGAATAATCTAAAG
GCCATGGGGGTTATGCTCCGTGGCATCCACGAATTGCCCACTGTGGAGGCACATGCGGAG
CGCTGTAGAAAGGTTGGACTCCCACACGTCATTTCCAAATCCATGAAACAACTTTACTTA
GAAGTACCACAGAGTACTCAGAAGTGGCTGTGTAAGCTGGAAATAGTCGATGACTGGGAT
GAATGGTGTATCATGCTTGACCACTACTGCTTTGTCTTGGCGTCGAACAAACCCGATGCC
GTTCCCACGTCGTTGTGGACGTGA
>Tb10.v4.0037  | Trypanosoma brucei TREU927 | hypothetical protein, conserved,chrX additional, unordered contigs | CDS  | length=3366
ATGTTCATCCACCCGGTCCATCATTGGTCTGCTTTATTTTCCCCATGTGCGCTCCCCGCG
TCTAGTTATACCAGAAACCTCAGATTGTGTGAGTGTGGTGTATTTGTATACCTTTCCATC
TTTGTATTCTTTTGTTTTCCCCTATTTTTTTTTTTTTTGCGCCGTGCATTTTTAACCACT
CGATGCTGTCAAATCGCTGAGACATTGTGGATGGATTGCCACTTCCGTCAACAGCTTGAG
TGCGCGGCACAGTGCATCAAGGAAGGGCGCCATAACGATGCCGAGAGTATTGTCCGAGTT
TTGCAATCCATTGATAATGTGCAAGCGGCTGAGTGTGTTGTTACTGTCCTTATTGATAGT
GCAGGTGCTGGTGTTAGCGACGACATGATATATGTGCATTTCACTTCCCTTAGGTTGTTG
AGGGTGTACTTGACGCGCTGTGGGTTGACCGTAAGCAAGCGTGGAAAAGGGTTAGTTGAT
TCGCTGACAGCATATGCAAAAGTTATAGGTGACAGGCTTCTTAGCCCTCCATGGCGTCCC
GTGTTGTCAGAGACGGCGCTGGACGTGGCGGTTATTTTGAAACTTGGCTGTGCAAACGCA
GAGGGTGCTTTTGACGCAACAGCGTGCGAGAAGATGGTATCTGAAATGCTGGATCAGCTG
AGCAACTGCGAGTCGGAGCTCCTCGTTATGCTTAATGGGTCCGTGGTTATACACCTGATC
GAAGAGTTTGGTCTCTACCGTCCTCCTTCTCGGGGTCGCGGTATGTCGCTCAAGTTCCAC
CGTGAGTGCCGCTCCGCATTCGAGTGCGATGGCTTGGTCCGCTTCCTCAATGTGCTCCTC
TGCGCTGCCTCTAGCGGGTCAGTCTTAAGCCATCGTGTCCTCCAGACGATCATGGCAGGC
CTTAACACCGCCCTTTCGTGGTCTCACCACATTTTCTTCGAAGAAGACATACCGGAGGGT
GATCCGTGTAGCCAACCCCTGAGGGTTTCCGGCGCTTTGTGGCATGAGTTACTTGTGGCA
GGCGTCCCTATGCAAGGTGCTAGGAGGAGAGGTATCGAGGAGATGCTGCAGGCATGGTAC
TTGGAGGGGCGTATCTGCGATGTGCCGTTCGAACAGAGACCTGTTGTAGAGCTGATACGC
GAGTTTTGCAACATTGTAGTGGATGCATGGGACCTGAATGACCGGTTAAGGTATGGAAGG
AAGTTTCTCCTACTCGTCACCGCCGTGGCGAGAGATCTTCTAGCTAGAGTCGAACAAGAT
GAAGAAGCGAGCACCGCGTTATCTTTGATTCTCTCTGGTAGCAGCAGCATTTTGGAGAAC
CTTTCAGACATTTTCAGCCTCTCAGAAATAATGGAACCTTTCCTCTCTGAATTGTCTTTT
ATCGCCAACCGCCTAATTGAACTTGACAGACGCTACCCAGACAACGACGGAATTATGGCC
GCGCTGGATGAGGTACTCAGCTGTCTTTTCAGGACAACACAAATGACGTCGAGTGCCGAG
GCTTCTGTAGCTGCAATGGCTCTCAGCGTGTTTGACGCATTCCTCTCTTCGAAGCTGACA
TATGCCCATTCGTCCGACGACCAGGAACACTTCACCGAAGCTTTTACAACGTCCCACATC
ACACTCGTCGCTCACATGGGCCGGCAGGATCCGGAGAAAACCACAGTGCTTCTCTGCAGT
GCTTTGGACCACCTTCAGAGGTGGCGCGCCGGTTTGGGGAGTCGTGTGGGATCGGAGTGG
GAGCAGGTGCAAGAAAGTATGTGGGTGGTCCTAAAACTCACCGCGGCGTTCATTGCCGAC
CCCTGTGATGGGGAACACATTTCAACACCCGTTTGCTTCGTACCGTATCCTTTGTCTGCT
TCGCATCCGGCGCTGAGACTTACAACTTCGGCCATGAACGCATTCCAGGATTTACAACAA
AACGTGTCATTAGCAAGTCCCGCTGTGATGTCTGCCTTATTGGATGTGCTGGGGAACTTC
ATAACCGTTTACATGCATGATCCCTTGGGTGATAATTTGGCGCTGGCTAGTGCGTGTGTT
ACGATCATCCGATGTGCTCTCTATTCACTGCGCGTTTTTGCACATGATGAGGATGTTGGA
CTAGCTAGCTGCAAGGTACTCGATGCCAGTACGCGTAGTGTAAGTATAATTGCCGCTCTT
CAAGAATCCCCCGAGGTCTTGCGAGAGGCCGAAGAAATGGTTCATAACAACCAACAAGTG
CAAGGAACGGCGAGGGGATGCATCGCGGCTTTCTGCATCGCGTGTCTTCCACTAGATGCA
ACACCGACAGATCTCCTGCGTATTCTTTGCAATTTTGACACACAAGTCACCGACTTTACC
TCTGTGGATGTTGACATGTGTTTGGAGCGTTGCGGGTCGTTGGGTGGTTTCCTCAGCTCA
CTAAAGGACGGCGATAGACTTGTTTCCTGCCTTGAAATTATAATGGGGATCTGCAACCGT
GTTCTGTCAGTGAGCGCCACCAGGTTTTACGAGAAGGAGCTCGCCGTTCGCAGCATCAAG
ATGGTATCACAACTATTTTTGGCATACTCACCACTGCTAATGGACGAGCCGTTGCTGTGG
TTGATGGAAAAAGTGACCGCAACGCTACATGCTGCCATGAAGGTGCTGCGTGAGGACCCA
ACCTGGTGCTCGGAGAATGCGGAAGAAGAGAAGCAAAGCATGCTTAAGCTCATGTCTTCC
CTCCTCCGTGACGTTGCGCAGTGGTCTATGATGGAGTCAAGCCTTCCACCTGACGTAACT
CATTCATTAGGTTTGTGTGTCGTGTCAGCACTGGCAACGTTTCTTAGTTTCTTTGATGAA
CGCTGCCTGAAACTGCCCGAGTTAAAGGGATCAGTTCTCCAGGCTTTTCAACTCTGTGCG
GATGCATTCACAGCAGAGTTTGTGTCCTCTCCGGATTTTCAAGCGTTCCTGATAGTACTC
ATGTTCACACTGAACTCGGATGCTATTGACGTTCAGCGTATCGGAACAAGTGTCGCAGAG
ACTGTCGTTACATTCCTCCACCGCACGGGAGCGGATAATAGTGAGCTGTTTTCTTCTCTG
CTTTCGGCTCTCACGAAGAGTTTTCTCTCTGGTAAGCTCTCAATGGCACTGTCTCCTCAG
GTCGCACGGTGCCTGGTCGCTCTCTGCGGTTGCCTCCCTTTGGACTACATGGAAGAAATA
ATACAAACAACAACATCAACACTGTCGGGTTCAAATCCACACGCTGCAGCAATACTCCGT
CGCATGCTCACCACGGCGCAGCATTGCTCAGTGTTTAATGACCGGCAGAGGATTATCTCT
CTACGTAGTCTCTCAGAAATAATTTCGGAAAGCCTTTGTGGAATAAGGGGCATTCTTCTC
GTTTAA
>Tb10.v4.0038  | Trypanosoma brucei TREU927 | DNA damage repair protein, putative,chrX additional, unordered contigs | CDS  | length=1842
ATGGAGACGAATGGACCGAAGAGGTCGCGGGTCCGGGACCAATTAAACAGTCTTAAGCAT
TTCCAACAGCACTCACGCCTTCACTTCATTGGTCAATGGAAGACGAAGGCACATGATTTG
TTTAAGGAGTGGTTCGCGGAGAATCCTGCTTGGAATCACGGCGTCCTTGATCGCCAAGCA
ATCTTTGCGCATTTGGATATGGATGCCTTCTTCTGCAGCGTAGTATTGGCGAGGGAGGAG
AATGCTCATCTTCGTGATAAGCCGGTTTGCGTTGCAGCCGGGCGAGGAAACAGTGACATT
TCCTCTTGTAACTACGTTGCGAGGTCTTTCGGCGTTCGTGCAGGCATGTACGTCAACGCT
GCGAGGGTTCTTTGCCCCGACTTGCGTGTTCTGAGTTATGACCTCGAGCGGAGTGGAGAG
GTGGCGATGTGTCTTTACCGCATGATCTTCGAGCTCTGCCCTGCTCACCTGACCATGTCC
GTTGAGGTCTACAGTGTTGACGAGGTGATGATCGCGTTCGACACTGATAGCTATGAGGCG
GTGGAAGACTACTGTAACGAAGTCCGTCGTGAGCTGGAAGCTGCCACGAAGTGTACGGTG
TCTTGTGGGATCGGGCCTAATGTGATGCTTGCCCGAATCGCAACGCAATCTGCAAAGCCG
GATGGAACGTTCATTGTCCGCCCTGAGGACGTGACGGCAATCGTTTCGCAGTTGCCTTTT
TCGGAGATACATGGAGCGGGGAGTTCAACTATTGCTAAGTTGGTGCCTCTACTGGGTGAT
TATCTCGGGGATATGGAAGGCGTAGGTGAGGAAAACATTTTGTGTCAGCACGTTCAGAAG
TTGACGAAGCAGCAACTGCAGCGTGTCCTCGGGCAAAAGACGGGAGAAAACTTCTATAAC
TTGTGCCGGGGTAATGATGTGCGTCTGGTGACCCGTACTGGCGACGAGGAAAATCAAAGA
CTAATGGGAAAGAGGACACGTGCAAGTATTGGTTGCTCAATGAATTATGCCGTTCGACCT
AAAACTGTTGAAGATGTATGGAGCATCGCCAGGCAGTTGCTGGATGTAGTATGTGCCAAG
ATGGGGCGTGGTCCGTACTGCTGTTCCGGGCTAAGAGTTACCATATTGGAGCGGCACCCG
CTGCACCCGAAGGAGACCCTAAAGTATATGGGAAGGGGAAAATGCCTTGAGTTCCATATT
CCCGTCAACTTCAGCTCCGTGCTGAAGTCTTGTGATATGGAAATAATGCTTGCTTGTGTA
GAGCGCGCACTTGGGCCTCTCCTTGTCCTTGGCCGTACAATGCGTGACGAGGAAAGGGTG
GAGGAACTTGGCTTACAAGAAAGTACAAAGTCAGGGATTATTTGGACCGTTGGTGTTGAC
ACCATTACAGACATTGTTATTGAGGATATCCGTGGAATGTCCATACAAGCCACGGCCGTC
CGTCTGGAGCACGATGGGAAAGATACTCCGAAGCATACAACCGGCGTGCAACTGTCGCTT
GCCGATGCCTTTTCGAAAAGGGCGTCAAACCAGAAGGGGTCACTTGTAAATGGAGGGAAG
CCAGCGAAGAGGCCCCCATCATCTTCTGGGGACTCAATAGACTTCCTCGCATTGGATGAT
TTGATGAACCACAATGTGGACGATTCATTCGTCTCCGAGTGGAAGAAACTCGCCGTCCAA
GCCGGTAAACAGGTTGACTACACAACACTGAAAGCCCTTATCCGCATCGCGGCTTTGAGG
TGTGCCGAAAGCCCCAAACCTTCTGGGGAGATGAAAGAGTTGTTTCGTACATTAGTTTCT
TTTGCACAAGGTTTATTGCCTCACCCTGTTGCTTTTACATAG
>Tb10.v4.0039  | Trypanosoma brucei TREU927 | hypothetical protein, conserved,chrX additional, unordered contigs | CDS  | length=2973
ATGCCAAAAACAGCGGTGCTCACCGTTAGCGCCGCTGTCGCTGCATCGACCGAAAAAAAT
GGTTACACGCCGCTTTACGGTATCTTAAATGATCTACTTCTAGAGGCATCAGACAAACCC
GTGAAGCCAGTCACCTGTATGCCAGCGAAGGGGAGCTTGAGGACGCGTCAAATGGTGCGG
CAGCTGAAAGGGATCAGCTCGCTCGAGGATCTCGCCGCCTTTGAGGAAGAGTTGCGGGGG
GTTGTCACCTGCCAGGAATCACGATGCCGAGTAAAGATGCAAAAGGCATTCCTCACTGGA
CAATACATTGCAGAGGAATACTCTTTACTGTGTGAGGAAGAGGAGCAGTGCCGCAACTTG
CTCTGGCTTGCCTCCGTTTCAGAAGTCGGAAAGAGGGCAGCGTTCTTCAAAGTTGTGTGG
GATGAGATGTATAGCAGATATTTAGCTTATAACGTATTTGCTCGTGAGCGAATTGAAAAT
CTGTACGGACATTTTCTTGGGAAGATGGCAGCGGTAGAAGCCGATCGACGCAGAGAGCTA
ATCGAGTTGGAAGGAATGTGCCGCAAGGAGGTTACCAGGAGGCGCTTCCTCGAAGCGAGT
CGACACATCGGCATGGAGCTTCTATTCCAACAATCGTATCGTGTCTCTTTCTGGGCTCGC
TGTCGTTCCGACAACTTTAAACGTGATATTGTGTTACTTGATGCTGAGGAGGAGCGTGAG
CGGTGCTCTTTGGAGCGACTGAGCCTCCAGAATCTTGCAATATTGGCCAATGAACTAGAA
AACAGCGCCTCACGGCTCATGGTGACTTCAGTTATGCGTGCATCCTTGATTAGACGAAAG
CTCGTTGATGACGAACGAATGAGAGAAGTCGCACGTCTTCTGCTTAATGTACCCATCAGG
GAAATGGACCTTCGTGCCGTTCTTGAGAGGTACGAAATGGAGAAGCGTCAGGAAATACGT
GTGGGGTTCTACCTTGGGTGGCGGGAATTGCTCAATCAAGCGCTAAAACCAGGTGATGCT
GCCGACATTGTGTACAGGCTTGAGTGGTACGAGCGAATGTGTGTGTTTGACCAGTGGAGA
CACGGCTTCCACGCAATTGGGGAGTGCCACAACCGTGAGAAGAGACAAATAGAAAAGTTT
GAAGCTGAGCACGACGAGTTCTATTACGATGTAGTTCACAAACTTAGAGAACTTTGGGCA
GAGGAAAGTGTGGAGTACACCCAGCTTAAAAATATGTATCACAATTTTGTTTGGTCTAAA
CGGATGATGGAAAGCGCGATGATCGTTGAATCTGAGGAGGAATGCTGCCGGAAGCGGCTT
ATCGAGGCTGAGATAGAGGAAGCGATGAATTTGATGATGTTCTCTCATCTTCAGCTATGT
GAATTAACCGCAGCAGGAAGGGCAGCTGCGATTATGGAGGTAGAAGCAAGCTGTTGGGAG
TCGATGGTTAGAAGCAGTTATGCAACTTTGGGAACGCAGCTCTGCGAGAAACTCTTGAAC
GATGAAGAAAATGAACGAATTGCGATTATTTCTGAAGCTCGCAGCGCTTGGTCGGTCATT
GTTCTTCAGGAAGCTGCGCCGTCTAGCAGTCCTGTCGACGATGAACCGGTGCAGCCAGTG
TATGCTGGGCCCGACCCCAAATTAGTGGAAGAATGGTACCGGAGACAATATTCGGACCAG
TGGGCATTGCTGGAAAGGGAGAAATGTAGACGCAAGGAGGTTGTTGTAAGTGAGTCCTAC
GGTCGACGATGGGTATATGCGAACATACTTAGCGATGTGGAACAGTGGAACCGCATGGAC
ATAGCAGTGGAGTTCCAGCGGGGGCTTTGTGGTATTGCGCTTGAGAAGTTGGTGGATGTG
GAACAATTCGTGCGGTTAGACTTAGGCACGGGAGCTCAGCAACGGTGGAAATTCCTAACA
AAGAGCTTCAGGTACAGCCGTCCCTATCTTTTGTCCTGTGAGGTGGATGAGCTTGACGGG
CGTTTGAGCATTATAACCGAAGCAGAAACAACTATTGGTGCCCTGTTCATCTCACGCGGG
GGATACCGGCCCGTAAAATACTGCTCAGAAGAGCTCTGGTCGACTCGATCTATTACACAA
TATATGTCGTTAGAAGAGCTCCTTCAGCGTCTTTCCGATGAACTTGTTCACACAGTGGAA
CCCGAGGGAAGGAGAAAAACTGCGGCGTGCGAAACGAATGAAAGGTTACTGTTGATGTTA
ATGAGGGAAGAGAGCGTGTGCCGTTGCCATATCCACAAGTGTGTTGAAGATTCTTACGAG
GCTTTGCGCCGTCTGTTTGATCGAATAATATCACGAGAGGATGAGTGGCAGCAACGAAGC
GCACACAAGGAACCGGAGGTAGAGCGCACGGGAGTAGAAGCTCTTATGGATTACTTCCGC
CGTCAGGAGGAATCATTTGTCACTAAGCGTGAAGCCCAACGGCAACGAAGTCGTCAGCTC
TTTGGTTCACTCTTCAAGGAGTTTTATTGGGGACGAGACGCCATTATTGTTGAGGAACTT
GTCGGGCGAGATGTGCTCCGCAACTTTGTTCACCAGCGGAGCCTTTCGCCGCCTGTGCTT
ATCCGGGAGGCTGCTACGCAGGTGATAGTGCGACTCTACAACGTTGCGCTCGTAACTAAT
GACCTCGCTGGGTCACTCAACGTCGCCATGTACGGTAGTGAGGAAGAGAAAGGAGTCACT
TGCAGGTTGTCCGAGACACAAACACTCTTTTCGGCGGGCGCTTTCTTCCGTATCTGTTTC
CCGGAAACTCAGTTAGAGTGGAGCACACCCCTAACAAACGAGAGCAAAGTCTTATTTTTC
CGGATTGGCGCCGATGGGAGTGACGATGTGGTTGCCACCGCTTCGCTGCTCTTAAGGGCG
GAGGCGATGCGGCGGAACAACACCACTTCTGTTCATTCAATTCCTTTAGACCAGCAAAAT
GGCAAGATGAATGTTATTGTCTATATCATGTAG
>Tb10.v4.0040  | Trypanosoma brucei TREU927 | mRNA capping methyltransferase, putative,chrX additional, unordered contigs | CDS  | length=975
ATGAACTGCCGTAAAAGGGGTGAAAGCGTAACCTTAATGGAGAGCCTACGGACTGCAGCT
TCATACGACCAAGTCGTAAAGAAGCGCGCTGGAGATATGAAAAGCAAAGAAACGCCATTT
CGTTTCTTCAGTAACTACGTGAAAAAGTGCCTTATTCAGTGTGCACTGGACCATATTAAG
GTAACAACGGGAAGGCGCGATGCTATCGTGCTTGACTTGGCCAGCGGAAGGGGCGGTGAT
CTGGGAAAATGGCTGCATTGCCAAAGTCCCGAGCTCAGTTTTGCGACGGCAAAGTTGCCG
CGTGAGCGTCTAACAAAAGCCGCGTATGTGGAGTGTTACGATGTGTCGCCAGAATGTATT
GCCGAGGCGGAAAGCCGATACAAAAAAATTGCTCCGGACACCGTGTGTCGTTGCTCATTT
ACTGTTAAGGATTGCTTTAGTGAGGATTTTCTCCTTCGCGAATTACCCCTTACTCAGCAT
TTTGGAAAATTTGACATTGTTTCCATCCAGTTCGCGTTTCACTATGCTTGTGATACGCTC
GAACGTATTGACATGTTATTGGGAGCAATTGCCAGAGCTTTGGCCCCTGAAGGTGTATTC
ATTGCAACAACTGTCGATGAAGAAGTTCTGGCGAAGCGTGTTGCGGCGAACCGGATGGAG
AGCAAAGGCTTGTTTTCTATCCACTTCGATTCTGAGCCTCAGTTTGAATACGACAGACTA
GTGGTCGGAACGAGATATCGTTTCAATCTCGATGGGTTTGTAGACTGTGATGAGTATGTT
GTCCCACTCGACTATGTCCGCGATTGTGCGAAACAGCACGGTCTGGAGGAGATGGTGAAG
TTCTCCAAACACTTTGGCTCATTCTATGAGACTTATAAGGACGACCCCTCCAAAAATAAG
GAGCGCTATTTGGTCGGAGGTGAAATGGAACTGGCCACACTGTACCGCTCGTTGTGCTTC
CGGAAAGCCAGCTGA
>Tb10.v4.0041  | Trypanosoma brucei TREU927 | hypothetical protein, conserved,chrX additional, unordered contigs | CDS  | length=1077
ATGACTGACCGAAATGGGGAACACGACGTAAGTACACGTGACTGTCAAAGTGATTCTGAG
CACTCTGACAGTGAAAAGAGGAAGTACTACATAAGTCAATCTCTGTTTGAATCGCTACAG
GCGAAGGGTTTCAGTGAAAACGCAATTAAAAAGTCTATAGTAGCGGGTTGTGTGGATGAA
GGTACCTGCACACAGTGGATAACAATGCACGAGGATCATCCCGAGCTCAATACACCTCTG
GAGGAGGGGGTGGAGGTTGTGGTAAGGGTGAAAAGGGTGCTGACTGAAGCGGAACGGGAG
GCAAAGGTGCAGGAACTTCGCGGGAAAGCACGAGCCAAGATGGAGGAGGAAAAGAGACAG
GCCCTGGAGGATGAGCGCAAACGAGTTTCCATGGGCAGAAAGGCTATCGAGGTGAAGGAA
GAACTTGATAAGATCCGAAGGGAAGCGGAGCTTGAAGCCGTTCGGAAGCAGAAGCAACAG
GACCTCGCCGCCCGCCGCCGGGTCAGGATACAAATTCTCACGGACAAGTTTATTCGCGAG
GGTTCCATGCCTGAGGAGGCAAGACGGAAAGCGGAGGAGGAAATTGAAGAAGAGGCACGT
AAAAAGCGTGAACAGGCGTTAGCTCAGGTGGACATGGAGCAGCGGCAACATGGCACGTCG
CAAACGGGAACTGCCCCTACGGTATGGAACCTTCAGAGCTTGGCGGCACCTCCTCCTGTA
TCATTGGATGAGGTGTTCACCAACGAGCCTCCCATGGCTGCCTCTTCCCTTCCGGAACTC
GCCGCTGCAGTAGCAAATTTTAATGACGCCGTCACGGCACAACAATGCTTAAAGATGCTT
CGAACAATTTTAACGAATATTCGTGACAACCCGTTCGACACATCAAAACGGTTGCTAAAA
ACATCTACGAATGCTTTCTGCACCAAGTTGGCTCCTGTACGGCCGGCTCTCCAATTGCTT
CGTGTTTGTGGATTTCGACTCGGTGTTGATTTTGGCGGAAATGAAGTGATCACTGCCACC
ACAATGGTGGTTCGTGTTGTTAATCGCGCACTCGCAGCGCTATCCAGTTATCCGTGA
>Tb10.v4.0042  | Trypanosoma brucei TREU927 | hypothetical protein,chrX additional, unordered contigs | CDS  | length=687
ATGAAATACTGCGAAGTACAACCACAAACGGGATCGCGAGGAATAAAAAGGCAACGGGAA
CTCGAAGAGAATGCAAGTATTCCAACGAAGGGCTCCCGAGCGACGGAAACGAGAGGGCAT
CCAGTGAACGACCCAGTAGGCACATCTGAGCCGCTACAATGCACGCAATGTGGCTTTGTA
TCACAATCAAAATGGGGAACAACACCAAACACCAATATTCAACATCGCAGAGGCCATCCC
CTGGAGAGTAACGCTGGTACAAAACGGAGCCGTTCCATCACAGAACAAGAGGTATCCCTC
ATTTGGGACACGGTAACTATAGGTGTAAATGACACCTGTTGCACGCAATGCCGTCATACG
CATGTATCAAAAGACAGCCTGATGGGGCACTTCGGGGGAATGCATAGACAGCATCCCTTC
TCCGTAGCAAAAGAATCTCCACCACCGCTCCGGAGCTTCAACGTCAGAGGATTTCATCTA
CACTTCACGTTCGTAAACCGAAATCAGACGTCCCACTCAACATCAGGTTCATCTATACAT
CGCCATCAAAAAACAGAAATCTGCGTTGAAAGGAAACATACACACTCCAACGACTGCGAA
GGGAATCCCACCCACATACTCGTGCGCTCAAGCCTAAAGTGCTCCGCAGTTACTTCGGGC
TTGAGGGCGAAAATATGCAGAAGATAG
>Tb10.v4.0043  | Trypanosoma brucei TREU927 | branched-chain alpha-keto acid dehydrogenase e1-beta subunit precursor, putative,chrX additional, unordered contigs | CDS  | length=1107
ATGAGGCGGTGGGCCAGTTACACTTGCTTCGGTGCCATCACGATGCGGCTCCCCATTCCT
AAGTTGGCGGAAAGGCATATGCACTCACCGGCGTCTCTGACGTGTCGAAAGGGAGTCCCT
ACAAGCACGACCGCGGCGGTGGAAATGACTTACTTCCAGGCAATCAACTCTGCGCTCGAT
CTTTCACTTTTGCGCGACCCGAAGACGGTGCTGTTCGGGGAAGACGTCTCATTCGGTGGT
GTATTCCGTTGCTCACTTGGCTTGGCTAAGAAGTATGGTTCTAAAAGGGTCTTTGACTCA
CCGCTTTCCGAGCAAGGCATAGTTGGCTTCGCAATTGGAATGGCTGCCGTTGGATGGAAA
CCAATTGCAGAGGTGCAGTTCGCAGATTACATATTTCCGGCTTTCGACCAAATTGTTAAC
GAGGCCGCAAAGATGCGCTTCCGCTCAGGAGGTCAGTTCTCCTGTGGTGGGCTCGTGGTG
CGCTCTCCGTGCTCAGCTGTGGGGCATGGAGGGCTTTATCACTCCCAAAGTGTGGAGGGT
TATTTTAACCACTGTGCCGGTGTCAAGATTGTTATGCCCTCCACTCCATCGGAAGCGAAG
GGGTTATTGCTGCAATGTGTTGAGGAGGAGGATCCGTGTATCTTCTTTGAACCAAAGCTC
CTGTACCGCTCCGCGGTGGAACTTGTTGAGCCATCGTATTACACAATACCGCTGGGAACC
GGTCGGATTGTCCGGGAGGGGAAGGATGTGACTATTGTCACGTATGGAACACAAGTTGCG
GTTGCTTCGAAGGCGGCTCAGCGTGCGGAAAAGGAGGGCATCTCGGTGGAGGTTATTGAC
CTTCGGTCATTAAAACCATGGGATCGAGAGATGGTGGCGCAGTCCGTTCGGAAGACTGGT
CGGGTAATCGTGACGCACGAAGCCCCTAAAACTAGTGGTTTTGGTGCGGAGCTTATCTCC
AGCATCGTCGAGGACTGTTTTCTTTCACTGGAGGCGCCCCCGAAGCGTGTGTGTGGGTTA
GACACGCCTCACCCGTTACATGAGCAGTTGTATTTACCGAATGAGGCGAAAGTATACGAG
GCAGTGAAGGAAGTGATCGCGTTCTAG
>Tb10.v4.0044  | Trypanosoma brucei TREU927 | hypothetical protein, conserved,chrX additional, unordered contigs | CDS  | length=1992
ATGAAACCGCGAGACCTATGGGAACTCATGGTGGAGATCCTCGGTCCGTGCCTAAACAAG
TCTGATACGCGCGACACGGACGTTATTGTGGATGAAACGCTTATGACATGTAGTACACTG
GAGGATGGGCAGGAAGCCCTAGTACGCGACGCCGTGTCAGGCACCCTTCATTTTGAGAAA
GTGTGTGAAGGGATGTTGAGAGGTTTTTGTGATTACTGCCGGCGAACCAATTTAGACAGA
TGCTCCATGTACCTTATCGCGTATTTTGTGGTGTTTCGGTACGAAAAAGTAGGAGGTCAC
AATCTACGGGAAATGTTCTATCGCAGCACTACTACAAATATTCTCGTGGATTACTTGGAG
TACATGACCGACCCGGAGGGTGTCACGGAACACTCGTGTGGTTACTGGAACGCGCATTAT
GATTCTTCCTTTGTTGAAAACTTTGTTTGTCACACACTGCAAGATGTGGCGACCCAAGTG
CGCCAAGATATTGTCGAGTGGTTGCAGGCGAAAGTCCCTGGTGGCGTGGTGCCAGTACGT
GAGTCGACGGAGGAGGATGTGTGTAAGAGGCTTTTATCCACCGCGAAACCAGCTTCCACT
GTCAAAGCTCCACCTTCATCGCTCTGGGAAGTTAAACCTCCGACGCTTCCACCAGCGGAG
GTAAGAGAAATGATGTTCACTATCCCTGAGGAGCGGCCGCCGCGTATCGACTGTTCAAAA
CCGCCAACGGCCGCAGTGCTTCCTCGCAAGACTCCGACGGTGCCCATTGGGTTTAGTTTC
ATGCAACGGCGCCCGCTTTCCTCTTTTAGAAAGAAGATACAGGAGCGAGGGGAAGCTGGA
GCTGCAGCCGCATCCTCAGAACTTCGACCACCCGAAGTGAAGGTGGTGACGGATAAGCCA
GTTGAAGTACGCCCGACTGCTGGCACTATACGGAGGGAGGCGTTGTTGTATATTAAAAGA
GAGGAAGAAAGGAAACGTGCATTGAAAGAAGTGGAGGTGAGTCTTCATGACGCTCGAGAA
TACGATGACTGGAGGGAGAGGGAAAGGAAGAAAGAAGAGCAGGAACAAGCTGAAGAGGTC
GTTAGGCGCAAGGAAAAAATTAAGCAAATCGCTGAAAGTGCAACAGAAAAGCGAAAAGCA
ATTGAAGAAGCGAAGAAAGCTATGACTCAGAAGTGTAGGTCGGAAAAACTCTCGCTAGAG
GAAGCCTATGCCGCTCAGAAAGAATTTTACAAAACCTACCAACAGGGCATTGTGGAGGAA
AGAAAGAAGGAGAATTTAGAAAAGCGTGAGAGGGCTTTGAAGCGCATGAACAGAGCTCGG
TTCTCCGCTGCTGCGCGTGTGCGAGATGAAAGGGAGAGGCTCAAGGAGGAGGCAAACGAG
GAACAAGAAAGGATAAGGGAAGAACGGCTCGCCATCATTCAGGAGATGCAGGCGCTGCGA
GAACGAAACCGCCAGCGGAAGGAAGAGCAGGCACAAATGAATTTTGAGAGTCGCGAGGTG
CCTTCCCACTCTTATGTGAGTCATACGATGACTGATCGCGAACTAAGGGAAGAATTGAGT
CGGTTAAAGGTAGAAAACGCTCATCTTGAGGAGGAGCGGCGGGCTCAACTTCGGGCCGCG
AGGCAAAAGGAGCGTGAAAAATTGGAGGCGTTGCTGCTGATGTGTGCCAAACGACGTCAA
AATGTCCGGCGCGCGCGCGTTGAGGAAATCGCGATCAAGAAGGCACAGAGGGCCGCTCTC
GAGGAGGCACAGAACGATGAAGCACAGAAGAAGGCTCAAGCCACATGTGATATGCTAAAG
CAAAAGAGGAACAACAAACGGGCAGAACATTTGGCGTTTGCAAGGGAAGACCGGATGCGG
CAAAACAAACTAGTTCTCCTCGCAAAAGATGCACACACTGTTGAGGAGAACCGCTGGAAA
CAGCAGGAACTTGGCGTCGTAAATAGAATTACACTGAACCAGAACAAGAGACTTTACTCT
ATGCAGGCGTAG
>Tb10.v4.0045  | Trypanosoma brucei TREU927 | prohibitin, putative,chrX additional, unordered contigs | CDS  | length=888
ATGTCCCGGGCACCTCCACCACCGGACTTTTCACGAATTGCTGCTGAAATCCGCAAGAGG
TTGGGTAATTTTGGTGATATCGCAGGGCTTACAGCTCTGGTCGGTTTTGGGGGATTGGTT
TGTGCAGGTTTGTACAAATCCATTTACTTCGTTGATGGCGGCTGCTGCGCGGTCAAGTTT
AATGCCATCACAGGTCTGAAAAACCGAACGTACGGCGAGGGAGCCAACTTCGCCATCCCG
TTTCTTGAAACTCCTGTTGTGTTCGATATCCGAAATAAGCCAACAGAAGTGCTGACTGCA
ACTGGGAGTCGTGACCTGCAGACGGTCAACTTGGCTGTACGTGTCCTCTACCAGCCGCAC
GTGAGCGCCCTCCCCGACATATACCGTAACGTTGGAATGGAATATGCAGAAACTGTGTTG
CCATCGCTGGTGAACGAGATTATTCGCGCCGTAATAGCACAGTTCAACGCCTCGGATTTG
CTGGTGAAGCGCCCGGAGGTGAGCAACCGGATTGGGGTAATGTTGGCCGAACGTGCCAAG
CGGTTTCATATTGACATTACGGATGTCTCCATTACCCAAATGAGTTTTGGTAAGGAATAC
ACGAGTGCTGTAGAGGCGAAACAGGTCGCCCAGCAGATGGCGGAACGAGCGAAGTGGCGT
GTTGAACAAGCGGAACAGGAAAAGGAAGGCGCAATTTTGTTGGCGAAGGGTGAAGCGGAG
GCGGCCAAGCTTATTGGAATGGCCGTGCAGAAGAACCCAGCCTTTATTACGCTGCGAAGC
CTTGAGGCGTCCAGGACTATTGCCGATCTCATGCGACAGAAGGGGTCTGGAAGCTTCTAC
ATCGACAGTGATACCTTGTCTCTGAACACCCAAACTATTGGACATTAG
>Tb10.v4.0046  | Trypanosoma brucei TREU927 | transporter, putative,chrX additional, unordered contigs | CDS  | length=1452
ATGCTGATTGCTCTTACTGGGGCCACTGCGCTATGTTACACCGAGGACAATCTGGCCTTC
GTCGACGCCCTGTTCGCAGCAATGTCTGCCGTGTGCTGCTGTGGGCTGAGCACTGTGGAG
GCTGCAGAATGGAAAGCGGAAACGCATGCCTTCCTCCACGTAATGATGCTGGCAGGTGGG
GCGATCTTAACAAGTGCCTACCAACCCCTGCTCCGGTTGTGGGCGGTTAGTAAACTCTGC
CCGATGCTCGAAGGAGACACAAAGGATTCTGATGGTGGAAACGCGCTTGGAGGCAATTAC
CTGAGTAAATCAATGCGGTTGTGGTACGCGTCCGCATTGTGTGTCGTCACGACGCTTATG
TATGTGATCCTCGTGCACATAAGCCTAGCGTTCTTTCTCGGAATGTTCAATCGATCAAAT
TTGAGGGTTCCCGATGTTGTTCTGCTGGCGGTTGCCTCCTTTCATGGCGCTATCTTTACT
CCCATGGAGCCCTATGTCGATGACCCGGCAGTTGTAGCGGTGGCCAGCGTCGGCTGTGCA
CTGGGGTTTACGATGTTTCCCGTGCTGCTGCGCTGTTTCCTGCGCATGGAGTGGTTTTTC
TTCAGCGGTGTGAAACGGCTTTTTTCCAGCTTCAGACAGACGTCAACTGTACGACAACGA
AGTCTCTTTCCTGCGGATAATGGTGAGGAGGCGGCGCTCCTCGGTTGCGTTGACGTGCCA
CTGAAGAAAGGTGCTAAGGAAGGCGAGTTCGAAGGTGGAGTTAAGGGATACAGCACGTGG
GACAGGGCTTTCTGCGACATCTTAAAAAGCAAGCAACCCGCGTCGATGCACACATTTTTG
TTCGACCTGAGGGAGACTGTCTACTTGGGCGTTGCTTGGGTGGTCATCACAGTTATAGCG
GCGGCCCCCTTTTGGTTTCAGCAGTGGAGTGGCGATGGCCTACTGGCTCCATATTCAGCA
CCATACAAAGTGTTTCTTGCTCTCTGCCAGGCTGCTATCGTTCGGTTTGGTGGTGCATCT
TTTCTATCGTGCTTGGACTACAGTGACTCTCACATTGCGATTACGATAATGGCGATGTAT
GTGCCTCCCATACCTGTTCCGACGTATCGTGTCTATAAGAAATGGAAGTCGGTTCCTCTT
GCGTACGCCATCAGACCATTCACCTCGCGCAAATTTTGGTTATTTGTTGCCGTATTTTGT
ATTCTTATCTTTGAGGAGGAGTGGCCAGATGGTCCGGACGCTCCTTACTACGACATGATA
ACCCGAACAATGTTTGAGGTTGTGAGTGCCTTCTCGGGTTGTGGATTATCACTTCCTCCA
CGGTGGTCAGCACTCTCTTTTAGTGGGACACTGGGTGTTTTCAGTAAACTCGTGATAGTG
GCGGTAATGTTTGCTGGCCGCCACTATACTGTGGATTTCAGCATTGATATTGGTTTCAAT
TCGCTGCCGTGA
>Tb10.v4.0049  | Trypanosoma brucei TREU927 | hypothetical protein,chrX additional, unordered contigs | CDS  | length=537
ATGACTTCTGCGTCAGTTTTCTTTCCTGCTACTCTGTGTGTCATGGAGTCTGTGAGTGTT
ATCAGGGCCTCTAACAACGTAAACCTCCCCGGACGAAAACCAGCTTGCTGTGGTTGTAGA
TTACACTCTACTGTGTCTCATACACGTCTCGCCACAATCCTATCCATGAGCTTACAGAGG
ATGTTAGTGAGCGTGATGGGCCGGAACGATGACATACACTTGACCAGCTTGTTGGGTTTG
AGTAGTGGGACAATAACTCCCTGCTTCCACTTCTCCGGCACCCGGTGTCTCTGTAAGCTA
CAGTTGAAAAGCTTGAGGACACATTACTTGCTACGGCGTCCTAATCCCTTTAACTGTTTA
CAATGTATATCGTCCTTACAGGGTGCAGTGCCTGAAGAGAATTCCTTCAGTGCTGTCCCA
AGTGCTGCCACCTTTATTGGTTTGCGAATTCTCCGCTCACTCGATAAGATATACTCATGG
AAGAAGCATCTGGTGCTTTCGCTGACCGCTTCCTATACATTTGCTCTAGTTTATTAG
>Tb10.v4.0050  | Trypanosoma brucei TREU927 | hypothetical protein,chrX additional, unordered contigs | CDS  | length=432
ATGTTCCTACCCAGTCATCCGATACACACGCACCTGCATAGTGTGTCACACTTATATGAG
GAAATGGACCGACAGGAGAAGCCATACACGGCAAGCGCAGTGCAACTGGCTGGGAGACTG
TACTTCACCACAGCACCAAATGGTCTCCATTCAGACGCTTCAGATATTGAAAAGAAAAGA
CACGTAATGCAAAGAGTACGTGGACTTAAAGAATACAATTATCAAGTGTTTACGGATGTG
TTGATGATACTGGATGAATCCTCTGGTTCCGGCGCGATTATATACCCTGGACAAGGTAAG
GTTGTAAAAGTGAAGAAAGGAGCAGGAAGGTTAGCATGCAGCTACAGAGCCGAGTGTGTA
GCCACGGAGGCAGAATTTATGAAACTTAAGACAATAATAAAGATCAACGAGAGCAGAAAA
ATGAAAGTGTAA
>Tb10.v4.0051  | Trypanosoma brucei TREU927 | hypothetical protein,chrX additional, unordered contigs | CDS  | length=486
ATGACTGGTGATTCAGGTTTTGCTTTTATACACCTGTTTGCAGCTAAGACATTTGTATGC
TTGTTGTGCTTGCTTTTGTTCCCCTTTGCTGCTTACATCCTGTACTTCAGTTTGTTGTAT
TTATGTTTGTCTGCTTTTCAGGATGTTTCAGGCGTATATGTCTGGTCAACCAGCCATACG
TGGCATACCGCTTGTGGCACCATTGTCACTTGTGGAGAGTTTGTAACGACTGTTTTTCTT
CTCGCTTCCTCTTTTGCTGCTCTGTACATACTACTGAAGTTTTTGGAGGGTTTTGTGGGA
TGTGTTCTTGCAGTTGTCCCATCCGGTCGAATACTTTACCACAAACGTGACATCGATAGA
CGCTATTATACGCATGTGTTGCTCGTGGCGCCACCTTTAGTACAACTAGTACATTTTCAA
GAACACACTGATGTATTTTCATCATGTGAAGTACTTCCAGTGCCGCTTGCAAAGCCGCTT
CCGTGA
>Tb10.v4.0052  | Trypanosoma brucei TREU927 | microtubule-associated protein 2,chrX additional, unordered contigs | CDS  | length=14643
AGTGAATATCGTCAGAAGCGTACCGTTGGGGAAGAAGTTACAACCGATATGCGCCACGTG
GATGAGAGCCACTTCCTGACCACGACACATGAGGCATACAAACCCATTGACCCCAGTGAA
TATCGTCAGAAGCGTACCGTTGGGGAAGAAGTTACAACCGATATGCGGCACGTGGATGAG
AGCCACTTCCTGACCACGACACATGAGGCATACAAACCCATTGACCCCAGTGAATATCGT
CAGAAGCGTACCGTTGGGGAAGAAGTTACAACCGATATGCGCCACGTGGATGAGAGCCAC
TTCCTGACCACGACACATGAGGCATACAAACCCATTGACCCCAGTGAATATCGTCAGAAG
CGTACCGTTGGGGAAGAAGTTACAACCGATATGCGCCACGTGGATGAGAGCCACTTCCTG
ACCACGACACATGAGGCATACAAACCCATTGACCCCAGTGAATATCGTCAGAAGCGTACC
GTTGGGGAAGAAGTTGCAACCGATATGCGGCACGTGGATGAGAGCCACTTCCTGACCACG
ACACATGAGGCATACAAACCCATTGACCCCAGTGAATATCGTCAGAAGCGTACCGTTGGG
GAAGAAGTTGCAACCGATATGCGGCACGTGGATGAGAGCCACTTCCTGACCACGACACAT
GAGGCATACAAACCCATTGACCCCAGTGAATATCGTCAGAAGCGTACCGTTGGGGAAGAA
GTTGCAACCGATATGCGGCACGTGGATGAGAGCCACTTCCTGACCACGACACATGAGGCA
TACAAACCCATTGACCCCAGTGAATATCGTCAGAAGCGTACCGTTGGGGAAGAAGTTGCA
ACCGATATGCGGCACGTGGATGAGAGCCACTTCCTGACCACGACACATGAGGCATACAAA
CCCATTGACCCCAGTGAATATCGTCAGAAGCGTACCATTGGGGAAGAAGTTGCAACCGAT
ATGCGGCACGTGGATGAGAGCCACTTCCTGACCACGACACATGAGGCATACAAACCCATT
GACCCCAGTGAATATCGTCAGAAGCGTACCGTTGGGGAAGAAGTTACAACCGATATGCGG
CACGTGGATGAGAGCCACTTCCTGACCACGACACATGAGGCATACAAACCCATTGACCCC
AGTGAATATCGTCAGAAGCGTACCGTTGGGGAAGAAGTTGCAACCGATATGCGGCACGTG
GATGAGAGCCACTTCCTGACCACGACACATGAGGCATACAAACCCATTGACCCCAGTGAA
TATCGTCAGAAGCGTACCGTTGGGGAAGAAGTTGCAACCGATATGCGGCACGTGGATGAG
AGCCACTTCCTGACCACGACACATGAGGCATACAAACCCATTGACCCCAGTGAATATCGT
CAGAAGCGTACCGTTGGGGAAGAAGTTGCAACCGATATGCGGCACGTGGATGAGAGCCAC
TTCCTGACCACGACACATGAGGCATACAAACCCATTGACCCCAGTGAATATCGTCAGAAG
CGTACCGTTGGGGAAGAAGTTACAACCGATATGCGGCACGTGGATGAGAGCCACTTCCTG
ACCACGACACATGAGGCATACAAACCCATTGACCCCAGTGAATATCGTCAGAAGCGTACC
GTTGGGGAAGAAGTTGCAACCGATATGCGGCACGTGGATGAGAGCCACTTCCTGACCACG
ACACATGAGGCATACAAACCCATTGACCCCAGTGAATATCGTCAGAAGCGTACCGTTGGG
GAAGAAGTTACAACCGATATGCGGCACGTGGATGAGAGCCACTTCCTGACCACGACACAT
GAGGCATACAAACCCATTGACCCCAGTGAATATCGTCAGAAGCGTACCGTTGGGGAAGAA
GTTGCAACCGATATGCGGCACGTGGATGAGAGCCACTTCCTGACCACGACACATGAGGCA
TACAAACCCATTGACCCCAGTGAATATCGTCAGAAGCGTACCGTTGGGGAAGAAGTTGCA
ACCGATATGCGGCACGTGGATGAGAGCCACTTCCTGACCACGACACATGAGGCATACAAA
CCCATTGACCCCAGTGAATATCGTCAGAAGCGTACCGTTGGGGAAGAAGTTGCAACCGAT
ATGCGGCACGTGGATGAGAGCCACTTCCTGACCACGACACATGAGGCATACAAACCCATT
GACCCCAGTGAATATCGTCAGAAGCGTACCGTTGGGGAAGAAGTTGCAACCGATATGCGG
CACGTGGATGAGAGCCACTTCCTGACCACGACACATGAGGCATACAAACCCATTGACCCC
AGTGAATATCGTCAGAAGCGTACCGTTGGGGAAGAAGTTACAACCGATATGCGGCACGTG
GATGAGAGCCACTTCCTGACCACGACACATGAGGCATACAAACCCATTGACCCCAGTGAA
TATCGTCAGAAGCGTACCGTTGGGGAAGAAGTTGCAACCGATATGCGCCACGTGGATGAG
AGCCACTTCCTGACCACGACACATGAGGCATACAAACCCATTGACCCCAGTGAATATCGT
CAGAAGCGTACCGTTGGGGAAGAAGTTACAACCGATATGCGCCACGTGGATGAGAGCCAC
TTCCTGACCACGACACATGAGGCATACAAACCCATTGACCCCAGTGAATATCGTCAGAAG
CGTACCGTTGGGGAAGAAGTTGCAACCGATATGCGGCACGTGGATGAGAGCCACTTCCTG
ACCACGACACATGAGGCATACAAACCCATTGACCCCAGTGAATATCGTCAGAAGCGTACC
ATTGGGGAAGAAGTTGCAACCGATATGCGGCACGTGGATGAGAGCCACTTCCTGACCACG
ACACATGAGGCATACAAACCCATTGACCCCAGTGAATATCGTCAGAAGCGTACCATTGGG
GAAGAAGTTGCAACCGATATGCGGCACGTGGATGAGAGCCACTTCCTGACCACGACACAT
GAGGCATACAAACCCATTGACCCCAGTGAATATCGTCAGAAGCGTACCGTTGGGGAAGAA
GTTACAACCGATATGCGGCACGTGGATGAGAGCCACTTCCTGACCACGACACATGAGGCA
TACAAACCCATTGACCCCAGTGAATATCGTCAGAAGCGTACCGTTGGGGAAGAAGTTACA
ACCGATATGCGGCACGTGGATGAGAGCCACTTCCTGACCACGACACATGAGGCATACAAA
CCCATTGACCCCAGTGAATATCGTCAGAAGCGTACCATTGGGGAAGAAGTTACAACCGAT
ATGCGGCACGTGGATGAGAGCCACTTCCTGACCACGACACATGAGGCATACAAACCCATT
GACCCCAGTGAATATCGTCAGAAGCGTACCATTGGGGAAGAAGTTGCAACCGATATGCGG
CACGTGGATGAGAGCCACTTCCTGACCACGACACATGAGGCATACAAACCCATTGACCCC
AGTGAATATCGTCAGAAGCGTACCGTTGGGGAAGAAGTTACAACCGATATGCGCCACGTG
GATGAGAGCCACTTCCTGACCACGACACATGAGGCATACAAACCCATTGACCCCAGTGAA
TATCGTCAGAAGCGTACCGTTGGGGAAGAAGTTACAACCGATATGCGCCACGTGGATGAG
AGCCACTTCCTGACCACGACACATGAGGCATACAAACCCATTGACCCCAGTGAATATCGT
CAGAAGCGTACCGTTGGGGAAGAAGTTACAACCGATATGCGCCACGTGGATGAGAGCCAC
TTCCTGACCACGACACATGAGGCATACAAACCCATTGACCCCAGTGAATATCGTCAGAAG
CGTACCGTTGGGGAAGAAGTTACAACCGATATGCGGCACGTGGATGAGAGCCACTTCCTG
ACCACGACACATGAGGCATACAAACCCATTGACCCCAGTGAATATCGTCAGAAGCGTACC
GTTGGGGAAGAAGTTGCAACCGATATGCGCCACGTGGATGAGAGCCACTTCCTGACCACG
ACACATGAGGCATACAAACCCATTGACCCCAGTGAATATCGTCAGAAGCGTACCGTTGGG
GAAGAAGTTGCAACCGATATGCGCCACGTGGATGAGAGCCACTTCCTGACCACGACACAT
GAGGCATACAAACCCATTGACCCCAGTGAATATCGTCAGAAGCGTACCGTTGGGGAAGAA
GTTGCAACCGATATGCGGCACGTGGATGAGAGCCACTTCCTGACCACGACACATGAGGCA
TACAAACCCATTGACCCCAGTGAATATCGTCAGAAGCGTACCATTGGGGAAGAAGTTGCA
ACCGATATGCGGCACGTGGATGAGAGCCACTTCCTGACCACGACACATGAGGCATACAAA
CCCATTGACCCCAGTGAATATCGTCAGAAGCGTACCGTTGGGGAAGAAGTTGCAACCGAT
ATGCGGCACGTGGATGAGAGCCACTTCCTGACCACGACACATGAGGCATACAAACCCATT
GACCCCAGTGAATATCGTCAGAAGCGTACCGTTGGGGAAGAAGTTACAACCGATATGCGC
CACGTGGATGAGAGCCACTTCCTGACCACGACACATGAGGCATACAAACCCATTGACCCC
AGTGAATATCGTCAGAAGCGTACCGTTGGGGAAGAAGTTGCAACCGATATGCGCCACGTG
GATGAGAGCCACTTCCTGACCACGACACATGAGGCATACAAACCCATTGACCCCAGTGAA
TATCGTCAGAAGCGTACCGTTGGGGAAGAAGTTACAACCGATATGCGCCACGTGGATGAG
AGCCACTTCCTGACCACGACACATGAGGCATACAAACCCATTGACCCCAGTGAATATCGT
CAGAAGCGTACCGTTGGGGAAGAAGTTGCAACCGATATGCGCCACGTGGATGAGAGCCAC
TTCCTGACCACGACACATGAGGCATACAAACCCATTGACCCCAGTGAATATCGTCAGAAG
CGTACCGTTGGGGAAGAAGTTGCAACCGATATGCGGCACGTGGATGAGAGCCACTTCCTG
ACCACGACACATGAGGCATACAAACCCATTGACCCCAGTGAATATCGTCAGAAGCGTACC
ATTGGGGAAGAAGTTGCAACCGATATGCGGCACGTGGATGAGAGCCACTTCCTGACCACG
ACACATGAGGCATACAAACCCATTGACCCCAGTGAATATCGTCAGAAGCGTACCGTTGGG
GAAGAAGTTGCAACCGATATGCGGCACGTGGATGAGAGCCACTTCCTGACCACGACACAT
GAGGCATACAAACCCATTGACCCCAGTGAATATCGTCAGAAGCGTACCGTTGGGGAAGAA
GTTGCAACCGATATGCGGCACGTGGATGAGAGCCACTTCCTGACCACGACACATGAGGCA
TACAAACCCATTGACCCCAGTGAATATCGTCAGAAGCGTACCGTTGGGGAAGAAGTTACA
ACCGATATGCGGCATGTGGATGAGAGCCACTTCCTGACCACGACACATGAGGCATACAAA
CCCATTGACCCCAGTGAATATCGTCAGAAGCGTACCATTGGGGAAGAAGTTGCAACCGAT
ATGCGGCACGTGGATGAGAGCCACTTCCTGACCACGACACATGAGGCATACAAACCCATT
GACCCCAGTGAATATCGTCAGAAGCGTACCGTTGGGGAAGAAGTTACAACCGATATGCGG
CACGTGGATGAGAGCCACTTCCTGACCACGACACATGAGGCATACAAACCCATTGACCCC
AGTGAATATCGTCAGAAGCGTACCATTGGGGAAGAAGTTACAACCGATATGCGGCACGTG
GATGAGAGCCACTTCCTGACCACGACACATGAGGCATACAAACCCATTGACCCCAGTGAA
TATCGTCAGAAGCGTACCGTTGGGGAAGAAGTTACAACCGATATGCGGCACGTGGATGAG
AGCCACTTCCTGACCACGACACATGAGGCATACAAACCCATTGACCCCAGTGAATATCGT
CAGAAGCGTACCGTTGGGGAAGAAGTTGCAACCGATATGCGGCACGTGGATGAGAGCCAC
TTCCTGACCACGACACATGAGGCATACAAACCCATTGACCCCAGTGAATATCGTCAGAAG
CGTACCGTTGGGGAAGAAGTTGCAACCGATATGCGCCACGTGGATGAGAGCCACTTCCTG
ACCACGACACATGAGGCATACAAACCCATTGACCCCAGTGAATATCGTCAGAAGCGTACC
GTTGGGGAAGAAGTTGCAACCGATATGCGGCACGTGGATGAGAGCCACTTCCTGACCACG
ACACATGAGGCATACAAACCCATTGACCCCAGTGAATATCGTCAGAAGCGTACCGTTGGG
GAAGAAGTTGCAACCGATATGCGCCACGTGGATGAGAGCCACTTCCTGACCACGACACAT
GAGGCATACAAACCCATTGACCCCAGTGAATATCGTCAGAAGCGTACCATTGGGGAAGAA
GTTGCAACCGATATGCGGCACGTGGATGAGAGCCACTTCCTGACCACGACACATGAGGCA
TACAAACCCATTGACCCCAGTGAATATCGTCAGAAGCGTACCGTTGGGGAAGAAGTTGCA
ACCGATATGCGGCACGTGGATGAGAGCCACTTCCTGACCACGACACATGAGGCATACAAA
CCCATTGACCCCAGTGAATATCGTCAGAAGCGTACCGTTGGGGAAGAGGAGGCAACGGGC
CCTCGTCATGTTGATCCCAGTCACTTCCGCTCAACCACTGCAGAATCGTATGCACCAATT
GACCCTGCCGCATATAAGCGTGATGTGCTCCGTGAGGAAGAGGAGGTAACGGGCCCTCGT
CATGTTGATCCCAGTCACTTCCGCTCAACCACTGCAGAATCGTATGCACCAATTGACCCT
GCCGCATATAAGCGTGATGTGCTCCGTGAGGAAGAGGAGGTAACGGGCCCTCGTCATGTT
GACCCCAGTCACTTCCGCTCAACCACTGCAGAATCGTATGCGCCAATTGACCCTGCCGCA
TATAAGCGTGATGTGCTCCGTGAGGAAGAGGAGGTAACGGGCCCTCGTCATGTTGACCCC
AGTCACTTCCGCTCAACCACTGCAGAATCGTATGCGCCAATTGACCCTGCCGCATATAAG
CGTGATGTGCTCCGTGAGGAAGAGGAGGTAACGGGCCCTCGTCATGTTGATCCCAGTCAC
TTCCGCTCAACCACTGCAGAATCGTATGCGCCAATTGACCCTGCCGCATATAAGCGTGAT
GTGCTCCGTGAGGAAGAGGAGGTAACGGGCCCTCGTCATGTTGATCCCAGTCACTTCCGC
TCAACCACTGCAGAATCGTATGCGCCAATTGACCCTGCCGCATATAAGCGTGATGTGCTC
CGTGAGGAAGAGGAGGTAACGGGCCCTCGTCATGTTGATCCCAGTCACTTCCGCTCAACC
ACTGCAGAATCGTATGCGCCAATTGACCCTGCCGCATATAAGCGTGATGTGCTCCGTGAG
GAAGAGGAGGTAACGGGCCCTCGTCATGTTGATCCCAGTCACTTCCGCTCAACCACTGCA
GAATCGTATGCGCCAATTGACCCTGCCGCATATAAGCGTGATGTGCTCCGTGAGGAAGAG
GAGGTAACGGGCCCTCGTCATGTTGACCCCAGTCACTTCCGCTCAACCACTGCAGAATCG
TATGCGCCAATTGACCCTGCCGCATATAAGCGTGATGTGCTCCGTGAGGAAGAGGAGGTA
ACGGGCCCTCGTCATGTTGATCCCAGTCACTTCCGCTCAACCACTGCAGAATCGTATGCG
CCAATTGACCCTGCCGCATATAAGCGTGATGTGCTCCGTGAGGAAGAGGAGGTAACGGGC
CCTCGTCATGTTGATCCCAGTCACTTCCGCTCAACCACTGCAGAATCGTATGCGCCAATT
GACCCTGCCGCATATAAGCGTGATGTGCTCCGTGAGGAAGAGGAGGCAACGGGCCCTCGT
CATGTTGACCCCAGTCACTTCCGCTCAACCACTGCAGAATCGTATGCACCAATTGACCCT
GCCGCATATAAGCGTGATGTGCTCCGTGAGGAAGAGGAGGTAACGGGCCCTCGTCATGTT
GACCCCAGTCACTTCCGCTCAACCACTGCAGAATCGTATGCACCAATTGACCCTGCCGCA
TATAAGCGTGATGTGCTCCGTGAGGAAGAGGAGGTAACGGGCCCTCGTCATGTTGATCCC
AGTCACTTCCGCTCAACCACTGCAGAATCGTATGCACCAATTGACCCTGCCGCATATAAG
CGTGATGTGCTCCGTGAGGAAGAGGAGGTAACGGGCCCTCGTCATGTTGATCCCAGTCAC
TTCCGCTCAACCACTGCAGAATCGTATGCGCCAATTGACCCTGCCGCATATAAGCGTGAT
GTGCTCCGTGAGGAAGAGGAGGTAACGGGCCCTCGTCATGTTGATCCCAGTCACTTCCGC
TCAACCACTGCAGAATCGTATGCACCAATTGACCCTGCCGCATATAAGCGTGATGTGCTC
CGTGAGGAAGAGGAGGTAACGGGCCCTCGTCATGTTGATCCCAGTCACTTCCGCTCAACC
ACTGCAGAATCGTATGCGCCAATTGACCCTGCCGCATATAAGCGTGATGTGCTCCGTGAG
GAAGAGGAGGTAACGGGCCCTCGTCATGTTGACCCCAGTCACTTCCGCTCAACCACTGCA
GAATCGTATGCGCCAATTGACCCTGCCGCATATAAGCGTGATGTGCTCCGTGAGGAAGAG
GAGGCAACGGGCCCTCGTCATGTTGATCCCAGTCACTTCCGCTCAACCACTGCAGAATCG
TATGCGCCAATTGACCCTGCCGCATATAAGCGTGATGTGCTCCGTGAGGAAGAGGAGGTA
ACGGGCCCTCGTCATGTTGACCCCAGTCACTTCCGCTCAACCACTGCAGAATCGTATGCG
CCAATTGACCCTGCCGCATATAAGCGTGATGTGCTCCGTGAGGAAGAGGAGGTAACGGGC
CCTCGTCATGTTGATCCCAGTCACTTCCGCTCAACCACTGCAGAATCGTATGCGCCAATT
GACCCTGCCGCATATAAGCGTGATGTGCTCCGTGAGGAAGAGGAGGTAACGGGCCCTCGT
CATGTTGACCCCAGTCACTTCCGCTCAACCACTGCAGAATCGTATGCACCAATTGACCCT
GCCGCATATAAGCGTGATGTGCTCCGTGAGGAAGAGGAGGTAACGGGCCCTCGTCATGTT
GACCCCAGTCACTTCCGCTCAACCACTGCAGAATCGTATGCACCAATTGACCCTGCCGCA
TATAAGCGTGATGTGCTCCGTGAGGAAGAGGAGGTAACGGGCCCTCGTCATGTTGATCCC
AGTCACTTCCGCTCAACCACTGCAGAATCGTATGCACCAATTGACCCTGCCGCATATAAG
CGTGATGTGCTCCGTGAGGAAGAGGAGGCAACGGGCCCTCGTCATGTTGATCCCAGTCAC
TTCCGCTCAACCACTGCAGAATCGTATGCGCCAATTGACCCTGCCGCATATAAGCGTGAT
GTGCTCCGTGAGGAAGAGGAGGCAACGGGCCCTCGTCATGTTGACCCCAGTCACTTCCGC
TCAACCACTGCAGAATCGTATGCACCAATTGACCCTGCCGCATATAAGCGTGATGTGCTC
CGTGAGGAAGAGGAGGTAACGGGCCCTCGTCATGTTGATCCCAGTCACTTCCGCTCAACC
ACTGCAGAATCGTATGCGCCAATTGACCCTGCCGCATATAAGCGTGATGTGCTCCGTGAG
GAAGAGGAGGTAACGGGCCCTCGTCATGTTGACCCCAGTCACTTCCGCTCAACCACTGCA
GAATCGTATGCACCAATTGACCCTGCCGCATATAAGCGTGATGTGCTCCGTGAGGAAGAG
GAGGTAACGGGCCCTCGTCATGTTGACCCCAGTCACTTCCGCTCAACCACTGCAGAATCG
TATGCACCAATTGACCCTGCCGCATATAAGCGTGATGTGCTCCGTGAGGAAGAGGAGGTA
ACGGGCCCTCGTCATGTTGATCCCAGTCACTTCCGCTCAACCACTGCAGAATCGTATGCA
CCAATTGACCCTGCCGCATATAAGCGTGATGTGCTCCGTGAGGAAGAGGAGGTAACGGGC
CCTCGTCATGTTGATCCCAGTCACTTCCGCTCAACCACTGCAGAATCGTATGCGCCAATT
GACCCTGCCGCATATAAGCGTGATGTGCTCCGTGAGGAAGAGGAGGTAACGGGCCCTCGT
CATGTTGACCCCAGTCACTTCCGCTCAACCACTGCAGAATCGTATGCACCAATTGACCCT
GCCGCATATAAGCGTGATGTGCTCCGTGAGGAAGAGGAGGTAACGGGCCCTCGTCATGTT
GATCCCAGTCACTTCCGCTCAACCACTGCAGAATCGTATGCGCCAATTGACCCTGCCGCA
TATAAGCGTGATGTGCTCCGTGAGGAAGAGGAGGCAACGGGCCCTCGTCATGTTGATCCC
AGTCACTTCCGCTCAACCACTGCAGAATCGTATGCGCCAATTGACCCTGCCGCATATAAG
CGTGATGTGCTCCGTGAGGAAGAGGAGGCAACGGGCCCTCGTCATGTTGATCCCAGTCAC
TTCCGCTCAACCACTGCAGAATCGTATGCGCCAATTGACCCTGCCGCATATAAGCGTGAT
GTGCTCCGTGAGGAAGAGGAGGTAACGGGCCCTCGTCATGTTGACCCCAGTCACTTCCGC
TCAACCACTGCAGAATCGTATGCGCCAATTGACCCTGCCGCATATAAGCGTGATGTGCTC
CGTGAGGAAGAGGAGGTAACGGGCCCTCGTCATGTTGATCCCAGTCACTTCCGCTCAACC
ACTGCAGAATCGTATGCGCCAATTGACCCTGCCGCATATAAGCGTGATGTGCTCCGTGAG
GAAGAGGAGGTAACGGGCCCTCGTCATGTTGATCCCAGTCACTTCCGCTCAACCACTGCA
GAATCGTATGCGCCAATTGACCCTGCCGCATATAAGCGTGATGTGCTCCGTGAGGAAGAG
GAGGCAACGGGCCCTCGTCATGTTGATCCCAGTCACTTCCGCTCAACCACTGCAGAATCG
TATGCGCCAATTGACCCTGCCGCATATAAGCGTGATGTGCTCCGTGAGGAAGAGGAGGTA
ACGGGCCCTCGTCATGTTGACCCCAGTCACTTCCGCTCAACCACTGCAGAATCGTATGCG
CCAATTGACCCTGCCGCATATAAGCGTGATGTGCTCCGTGAGGAAGAGGAGGTAACGGGC
CCTCGTCATGTTGACCCCAGTCACTTCCGCTCAACCACTGCAGAATCGTATGCGCCAATT
GACCCTGCCGCATATAAGCGTGATGTGCTCCGTGAGGAAGAGGAGGTAACGGGCCCTCGT
CATGTTGATCCCAGTCACTTCCGCTCAACCACTGCAGAATCGTATGCGCCAATTGACCCT
GCCGCATATAAGCGTGATGTGCTCCGTGAGGAAGAGGAGGTAACGGGCCCTCGTCATGTT
GACCCCAGTCACTTCCGCTCAACCACTGCAGAATCGTATGCACCAATTGACCCTGCCGCA
TATAAGCGTGATGTGCTCCGTGAGGAAGAGGAGGTAACGGGCCCTCGTCATGTTGATCCC
AGTCACTTCCGCTCAACCACTGCAGAATCGTATGCACCAATTGACCCTGCCGCATATAAG
CGTGATGTGCTCCGTGAGGAAGAGGAGGTAACGGGCCCTCGTCATGTTGACCCCAGTCAC
TTCCGCTCAACCACTGCAGAATCGTATGCGCCAATTGACCCTGCCGCATATAAGCGTGAT
GTGCTCCGTGAGGAAGAGGAGGTAACGGGCCCTCGTCATGTTGATCCCAGTCACTTCCGC
TCAACCACTGCAGAATCGTATGCGCCAATTGACCCTGCCGCATATAAGCGTGATGTGCTC
CGTGAGGAAGAGGAGGTAACGGGCCCTCGTCATGTTGATCCCAGTCACTTCCGCTCAACC
ACTGCAGAATCGTATGCACCAATTGACCCTGCCGCATATAAGCGTGATGTGCTCCGTGAG
GAAGAGGAGGTAACGGGCCCTCGTCATGTTGATCCCAGTCACTTCCGCTCAACCACTGCA
GAATCGTATGCACCAATTGACCCTGCCGCATATAAGCGTGATGTGCTCCGTGAGGAAGAG
GAGGTAACGGGCCCTCGTCATGTTGATCCCAGTCACTTCCGCTCAACCACTGCAGAATCG
TATGCACCAATTGACCCTGCCGCATATAAGCGTGATGTGCTCCGTGAGGAAGAGGAGGTA
ACGGGCCCTCGTCATGTTGACCCCAGTCACTTCCGCTCAACCACTGCAGAATCGTATGCG
CCAATTGACCCTGCCGCATATAAGCGTGATGTGCTCCGTGAGGAAGAGGAGGTAACGGGC
CCTCGTCATGTTGATCCCAGTCACTTCCGCTCAACCACTGCAGAATCGTATGCGCCAATT
GACCCTGCCGCATATAAGCGTGATGTGCTCCGTGAGGAAGAGGAGGTAACGGGCCCTCGT
CATGTTGACCCCAGTCACTTCCGCTCAACCACTGCAGAATCGTATGCGCCAATTGACCCT
GCCGCATATAAGCGTGATGTGCTCCGTGAGGAAGAGGAGGTAACGGGCCCTCGTCATGTT
GACCCCAGTCACTTCCGCTCAACCACTGCAGAATCGTATGCGCCAATTGACCCTGCCGCA
TATAAGCGTGATGTGCTCCGTGAGGAAGAGGAGGTAACGGGCCCTCGTCATGTTGACCCC
AGTCACTTCCGCTCAACCACTGCAGAATCGTATGCGCCAATTGACCCTGCCGCATATAAG
CGTGATGTGCTCCGTGAGGAAGAGGAGGTAACGGGCCCTCGTCATGTTGACCCCAGTCAC
TTCCGCTCAACCACTGCAGAATCGTATGCGCCAATTGACCCTGCCGCATATAAGCGTGAT
GTGCTCCGTGAGGAAGAGGAGGTAACGGGCCCTCGTCATGTTGATCCCAGTCACTTCCGC
TCAACCACTGCAGAATCGTATGCGCCAATTGACCCTGCCGCATATAAGCGTGATGTGCTC
CGTGAGGAAGAGGAGGTAACGGGCCCTCGTCATGTTGACCCCAGTCACTTCCGCTCAACC
ACTGCAGAATCGTATGCGCCAATTGACCCTGCCGCATATAAGCGTGATGTGCTCCGTGAG
GAAGAGGAGGTAACGGGCCCTCGTCATGTTGACCCCAGTCACTTCCGCTCAACCACTGCA
GAATCGTATGCACCAATTGACCCTGCCGCATATAAGCGTGATGTGCTCCGTGAGGAAGAG
GAGGTAACGGGCCCTCGTCATGTTGACCCCAGTCACTTCCGCTCAACCACTGCAGAATCG
TATGCGCCAATTGACCCTGCCGCATATAAGCGTGATGTGCTCCGTGAGGAAGAGGAGGTA
ACGGGCCCTCGTCATGTTGACCCCAGTCACTTCCGCTCAACCACTGCAGAATCGTATGCG
CCAATTGACCCTGCCGCATATAAGCGTGATGTGCTCCGTGAGGAAGAGGAGGTAACGGGC
CCTCGTCATGTTGACCCCAGTCACTTCCGCTCAACCACTGCAGAATCGCATGCACCAATT
GACCCTGCCGCATATAAGCGTGATGTGCTCCGTGAGGAAGAGGAGGTAACGGGCCCTCGT
CATGTTGATCCCAGTCACTTCCGCTCAACCACTGCAGAATCGTATGCACCAATTGACCCT
GCCGCATATAAGCGTGATGTGCTCCGTGAGGAAGAGGAGGTAACGGGCCCTCGTCATGTT
GATCCCAGTCACTTCCGCTCAACCACTGCAGAATCGTATGCGCCAATTGACCCTGCCGCA
TATAAGCGTGATGTGCTCCGTGAGGAAGAGGAGGTAACGGGCCCTCGTCATGTTGATCCC
AGTCACTTCCGCTCAACCACTGCAGAATCGTATGCGCCAATTGACCCTGCCGCATATAAG
CGTGATGTGCTCCGTGAGGAAGTTGTGAAAGTGTCACGTCGCGGTGGTGATGATGGCCAC
TTTAGGACAACTGCAAAGGATTCGTATTGTCGCTATGATTCTTCTTGTTATAAGAGTTCG
TGTAGGGAGTCTTCCTTTGGTGATGAATCTGTTATGTCTATGAGGCATAGCTTTACTGCT
TCATCTGAAGCTGATGCTATTGTTGTTAAGAAGGTCGTGAAAGGTAAAAGTGATGGTGGT
GTGACATCCAAGAAGGTTGATGTCTTCACTGATATGAAGTGTGTCGCAAGTGGGGAGAGT
AATGGAGGTGCTGCTGCGGCTGTTGCAGCTACTACTGAGTGTGCTGCTGCGGCTGTGGGC
GATCAACCAACTGGTAACGGAGTACGTGTGTCAAAGTGGAAAAAGGCCCCTAATGTTGGT
TATTCCTGCCCTTGTCATGTAGATGCTGATATGTACGTGAGTACCGCGCATAGAGATTTC
AAGGCACACGGTGCCAGCAAACCTTATATGCCAAAGGCTGCTCCGACTGTTAAACAGTCA
AGCATTTCTATGCAAGGTGTAAGCAGCGAATACCGAAACAGGTTTATCAGGCCTGAGGTA
CAATGTCCTCCTCGTCCCATTGGGAAACCTGCAGTACAGGTCCGTCATGTGGACCCTTCG
ATGTATGTTACGACTAACCGCGCAACCTTCGTTAATCACTCGGGTCGCAAGGTAAGGATT
TGA
>Tb10.v4.0053  | Trypanosoma brucei TREU927 | hypothetical protein,chrX additional, unordered contigs | CDS  | length=12359
ATGTACGAAAAAAAAAAGCAACAAGTATATAAAAACAACAAAGATGAACAACATAAATAT
CGGAGGAAAGAGAAAAACAAATGTACAGAAAAAAACAATGTAAAAAAGAATATCAATTCT
CCAAAGCAATTCGCAATAAATGGAACAAATAAACAAATGCAGGATTCTGACATAGCAACT
CAATACAACGACGGAAACAACACCTACAACAGTGACCAGGGGCAAATTCATAGGGAAGAA
GTTGCAACCGATATGCGCCACGTGGATGAGAGCCACTTCCTGACCACGACACATGAGGCA
TACAAACCCATTGACCCCAGTGAATATCGTCAGAAGCGTACCGTTGGGGAAGAAGTTGCA
ACCGATATGCGGCACGTGGATGAGAGCCACTTCCTGACCACGACACATGAGGCGTACAAA
CCCATTGACCCCAGTGAATATCGTCAGAAGCGTACCGTTGGGGAAGAAGTTACAACCGAT
ATGCGCCACGTGGATGAGAGCCACTTCCTGACCACGACACATGAGGCATACAAACCCATT
GACCCCAGTGAATATCGTCAGAAGCGTACCGTTGGGGAAGAAGTTACAACCGATATGCGC
CACGTGGATGAGAGCCACTTCCTGACCACGACACATGAGGCGTACAAACCCATTGACCCC
AGTGAATATCGTCAGAAGCGTACCGTTGGGGAAGAAGTTACAACCGATATGCGCCACGTG
GATGAGAGCCACTTCCTGACCACGACACATGAGGCATACAAACCCATTGACCCCAGTGAA
TATCGTCAGAAGCGTACCGTTGGGGAAGAAGTTGCAACCGATATGCGGCACGTGGATGAG
AGCCACTTCCTGACCACGACACATGAGGCATACAAACCCATTGACCCCAGTGAATATCGT
CAGAAGCGTACCATTGGGGAAGAAGTTGCAACCGATATGCGGCACGTGGATGAGAGCCAC
TTCCTGACCACGACACATGAGGCATACAAACCCATTGACCCCAGTGAATATCGTCAGAAG
CGTACCATTGGGGAAGAAGTTGCAACCGATATGCGGCACGTGGATGAGAGCCACTTCCTG
ACCACGACACATGAGGCATACAAACCCATTGACCCCAGTGAATATCGTCAGAAGCGTACC
GTTGGGGAAGAAGTTACAACCGATATGCGGCACGTGGATGAGAGCCACTTCCTGACCACG
ACACATGAGGCATACAAACCCATTGACCCCAGTGAATATCGTCAGAAGCGTACCATTGGG
GAAGAAGTTGCAACCGATATGCGGCACGTGGATGAGAGCCACTTCCTGACCACGACACAT
GAGGCATACAAACCCATTGACCCCAGTGAATATCGTCAGAAGCGTACCGTTGGGGAAGAA
GTTACAACCGATATGCGGCACGTGGATGAGAGCCACTTCCTGACCACGACACATGAGGCA
TACAAACCCATTGACCCCAGTGAATATCGTCAGAAGCGTACCGTTGGGGAAGAAGTTGCA
ACCGATATGCGGCACGTGGATGAGAGCCACTTCCTGACCACGACACATGAGGCATACAAA
CCCATTGACCCCAGTGAATATCGTCAGAAGCGTACCGTTGGGGAAGAAGTTGCAACCGAT
ATGCGGCACGTGGATGAGAGCCACTTCCTGACCACGACACATGAGGCATACAAACCCATT
GACCCCAGTGAATATCGTCAGAAGCGTACCGTTGGGGAAGAAGTTGCAACCGATATGCGG
CACGTGGATGAGAGCCACTTCCTGACCACGACACATGAGGCATACAAACCCATTGACCCC
AGTGAATATCGTCAGAAGCGTACCATTGGGGAAGAAGTTGCAACCGATATGCGGCACGTG
GATGAGAGCCACTTCCTGACCACGACACATGAGGCATACAAACCCATTGACCCCAGTGAA
TATCGTCAGAAGCGTACCGTTGGGGAAGAAGTTGCAACCGATATGCGGCACGTGGATGAG
AGCCACTTCCTGACCACGACACATGAGGCATACAAACCCATTGACCCCAGTGAATATCGT
CAGAAGCGTACCATTGGGGAAGAAGTTGCAACCGATATGCGGCACGTGGATGAGAGCCAC
TTCCTGACCACGACACATGAGGCATACAAACCCATTGACCCCAGTGAATATCGTCAGAAG
CGTACCATTGGGGAAGAAGTTGCAACCGATATGCGGCACGTGGATGAGAGCCACTTCCTG
ACCACGACACATGAGGCATACAAACCCATTGACCCCAGTGAATATCGTCAGAAGCGTACC
GTTGGGGAAGAAGTTGCAACCGATATGCGGCACGTGGATGAGAGCCACTTCCTGACCACG
ACACATGAGGCATACAAACCCATTGACCCCAGTGAATATCGTCAGAAGCGTACCATTGGG
GAAGAAGTTGCAACCGATATGCGCCACGTGGATGAGAGCCACTTCCTGACCACGACACAT
GAGGCATACAAACCCATTGACCCCAGTGAATATCGTCAGAAGCGTACCATTGGGGAAGAA
GTTGCAACCGATATGCGGCACGTGGATGAGAGCCACTTCCTGACCACGACACATGAGGCA
TACAAACCCATTGACCCCAGTGAATATCGTCAGAAGCGTACCGTTGGGGAAGAAGTTGCA
ACCGATATGCGGCACGTGGATGAGAGCCACTTCCTGACCACGACACATGAGGCATACAAA
CCCATTGACCCCAGTGAATATCGTCAGAAGCGTACCATTGGGGAAGAAGTTACAACCGAT
ATGCGGCACGTGGATGAGAGCCACTTCCTGACCACGACACATGAGGCATACAAACCCATT
GACCCCAGTGAATATCGTCAGAAGCGTACCGTTGGGGAAGAAGTTACAACCGATATGCGC
CACGTGGATGAGAGCCACTTCCTGACCACGACACATGAGGCATACAAACCCATTGACCCC
AGTGAATATCGTCAGAAGCGTACCGTTGGGGAAGAAGTTGCAACCGATATGCGCCACGTG
GATGAGAGCCACTTCCTGACCACGACACATGAGGCATACAAACCCATTGACCCCAGTGAA
TATCGTCAGAAGCGTACCGTTGGGGAAGAAGTTACAACCGATATGCGCCACGTGGATGAG
AGCCACTTCCTGACCACGACACATGAGGCATACAAACCCATTGACCCCAGTGAATATCGT
CAGAAGCGTACCGTTGGGGAAGAAGTTACAACCGATATGCGCCACGTGGATGAGAGCCAC
TTCCTGACCACGACACATGAGGCATACAAACCCATTGACCCCAGTGAATATCGTCAGAAG
CGTACCGTTGGGGAAGAAGTTACAACCGATATGCGCCACGTGGATGAGAGCCACTTCCTG
ACCACGACACATGAGGCATACAAACCCATTGACCCCAGTGAATATCGTCAGAAGCGTACC
GTTGGGGAAGAAGTTGCAACCGATATGCGGCACGTGGATGAGAGCCACTTCCTGACCACG
ACACATGAGGCATACAAACCCATTGACCCCAGTGAATATCGTCAGAAGCGTACCATTGGG
GAAGAAGTTGCAACCGATATGCGGCACGTGGATGAGAGCCACTTCCTGACCACGACACAT
GAGGCATACAAACCCATTGACCCCAGTGAATATCGTCAGAAGCGTACCGTTGGGGAAGAA
GTTGCAACCGATATGCGGCACGTGGATGAGAGCCACTTCCTGACCACGACACATGAGGCA
TACAAACCCATTGACCCCAGTGAATATCGTCAGAAGCGTACCGTTGGGGAAGAAGTTACA
ACCGATATGCGGCACGTGGATGAGAGCCACTTCCTGACCACGACACATGAGGCATACAAA
CCCATTGACCCCAGTGAATATCGTCAGAAGCGTACCATTGGGGAAGAAGTTGCAACCGAT
ATGCGGCACGTGGATGAGAGCCACTTCCTGACCACGACACATGAGGCATACAAACCCATT
GACCCCAGTGAATATCGTCAGAAGCGTACCGTTGGGGAAGAAGTTACAACCGATATGCGG
CACGTGGATGAGAGCCACTTCCTGACCACGACACATGAGGCATACAAACCCATTGACCCC
AGTGAATATCGTCAGAAGCGTACCGTTGGGGAAGAAGTTACAACCGATATGCGGCACGTG
GATGAGAGCCACTTCCTGACCACGACACATGAGGCATACAAACCCATTGACCCCAGTGAA
TATCGTCAGAAGCGTACCATTGGGGAAGAAGTTGCAACCGATATGCGGCACGTGGATGAG
AGCCACTTCCTGACCACGACACATGAGGCATACAAACCCATTGACCCCAGTGAATATCGT
CAGAAGCGTACCATTGGGGAAGAAGTTGCAACCGATATGCGGCACGTGGATGAGAGCCAC
TTCCTGACCACGACACATGAGGCATACAAACCCATTGACCCCAGTGAATATCGTCAGAAG
CGTACCGTTGGGGAAGAAGTTACAACCGATATGCGGCACGTGGATGAGAGCCACTTCCTG
ACCACGACACATGAGGCATACAAACCCATTGACCCCAGTGAATATCGTCAGAAGCGTACC
ATTGGGGAAGAAGTTGCAACCGATATGCGGCACGTGGATGAGAGCCACTTCCTGACCACG
ACACATGAGGCATACAAACCCATTGACCCCAGTGAATATCGTCAGAAGCGTACCATTGGG
GAAGAAGTTGCAACCGATATGCGGCACGTGGATGAGAGCCACTTCCTGACCACGACACAT
GAGGCATACAAACCCATTGACCCCAGTGAATATCGTCAGAAGCGTACCGTTGGGGAAGAA
GTTACAACCGATATGCGGCACGTGGATGAGAGCCACTTCCTGACCACGACACATGAGGCA
TACAAACCCATTGACCCCAGTGAATATCGTCAGAAGCGTACCGTTGGGGAAGAAGTTACA
ACCGATATGCGGCACGTGGATGAGAGCCACTTCCTGACCACGACACATGAGGCATACAAA
CCCATTGACCCCAGTGAATATCGTCAGAAGCGTACCGTTGGGGAAGAAGTTACAACCGAT
ATGCGGCACGTGGATGAGAGCCACTTCCTGACCACGACACATGAGGCATACAAACCCATT
GACCCCAGTGAATATCGTCAGAAGCGTACCGTTGGGGAAGAAGTTACAACCGATATGCGG
CACGTGGATGAGAGCCACTTCCTGACCACGACACATGAGGCATACAAACCCATTGACCCC
AGTGAATATCGTCAGAAGCGTACCATTGGGGAAGAAGTTGCAACCGATATGCGGCACGTG
GATGAGAGCCACTTCCTGACCACGACACATGAGGCATACAAACCCATTGACCCCAGTGAA
TATCGTCAGAAGCGTACCGTTGGGGAAGAAGTTACAACCGATATGCGGCACGTGGATGAG
AGCCACTTCCTGACCACGACACATGAGGCATACAAACCCATTGACCCCAGTGAATATCGT
CAGAAGCGTACCATTGGGGAAGAAGTTGCAACCGATATGCGGCACGTGGATGAGAGCCAC
TTCCTGACCACGACACATGAGGCATACAAACCCATTGACCCCAGTGAATATCGTCAGAAG
CGTACCGTTGGGGAAGAAGTTACAACCGATATGCGGCACGTGGATGAGAGCCACTTCCTG
ACCACGACACATGAGGCATACAAACCCATTGACCCCAGTGAATATCGTCAGAAGCGTACC
GTTGGGGAAGAAGTTACAACCGATATGCGGCACGTGGATGAGAGCCACTTCCTGACCACG
ACACATGAGGCATACAAACCCATTGACCCCAGTGAATATCGTCAGAAGCGTACCGTTGGG
GAAGAAGTTACAACCGATATGCGCCACGTGGATGAGAGCCACTTCCTGACCACGACACAT
GAGGCATACAAACCCATTGACCCCAGTGAATATCGTCAGAAGCGTACCGTTGGGGAAGAA
GTTACAACCGATATGCGCCACGTGGATGAGAGCCACTTCCTGACCACGACACATGAGGCA
TACAAACCCATTGACCCCAGTGAATATCGTCAGAAGCGTACCATTGGGGAAGAAGTTGCA
ACCGATATGCGCCACGTGGATGAGAGCCACTTCCTGACCACGACACATGAGGCATACAAA
CCCATTGACCCCAGTGAATATCGTCAGAAGCGTACCGTTGGGGAAGAAGTTACAACCGAT
ATGCGCCACGTGGATGAGAGCCACTTCCTGACCACGACACATGAGGCATACAAACCCATT
GACCCCAGTGAATATCGTCAGAAGCGTACCATTGGGGAAGAAGTTGCAACCGATATGCGC
CACGTGGATGAGAGCCACTTCCTGACCACGACACATGAGGCATACAAACCCATTGACCCC
AGTGAATATCGTCAGAAGCGTACCGTTGGGGAAGAAGTTGCAACCGATATGCGGCACGTG
GATGAGAGCCACTTCCTGACCACGACACATGAGGCATACAAACCCATTGACCCCAGTGAA
TATCGTCAGAAGCGTACCATTGGGGAAGAAGTTGCAACCGATATGCGGCACGTGGATGAG
AGCCACTTCCTGACCACGACACATGAGGCATACAAACCCATTGACCCCAGTGAATATCGT
CAGAAGCGTACCGTTGGGGAAGAAGTTGCAACCGATATGCGGCACGTGGATGAGAGCCAC
TTCCTGACCACGACACATGAGGCATACAAACCCATTGACCCCAGTGAATATCGTCAGAAG
CGTACCGTTGGGGAAGAAGTTGCAACCGATATGCGCCACGTGGATGAGAGCCACTTCCTG
ACCACGACACATGAGGCATACAAACCCATTGACCCCAGTGAATATCGTCAGAAGCGTACC
ATTGGGGAAGAAGTTGCAACCGATATGCGGCACGTGGATGAGAGCCACTTCCTGACCACG
ACACATGAGGCATACAAACCCATTGACCCCAGTGAATATCGTCAGAAGCGTACCGTTGGG
GAAGAAGTTGCAACCGATATGCGGCACGTGGATGAGAGCCACTTCCTGACCACGACACAT
GAGGCATACAAACCCATTGACCCCAGTGAATATCGTCAGAAGCGTACCATTGGGGAAGAA
GTTGCAACCGATATGCGCCACGTGGATGAGAGCCACTTCCTGACCACGACACATGAGGCA
TACAAACCCATTGACCCCAGTGAATATCGTCAGAAGCGTACCGTTGGGGAAGAAGTTGCA
ACCGATATGCGGCACGTGGATGAGAGCCACTTCCTGACCACGACACATGAGGCATACAAA
CCCATTGACCCCAGTGAATATCGTCAGAAGCGTACCGTTGGGGAAGAAGTTGCAACCGAT
ATGCGGCACGTGGATGAGAGCCACTTCCTGACCACGACACATGAGGCATACAAACCCATT
GACCCCAGTGAATATCGTCAGAAGCGTACCGTTGGGGAAGAAGTTGCAACCGATATGCGG
CACGTGGATGAGAGCCACTTCCTGACCACGACACATGAGGCATACAAACCCATTGACCCC
AGTGAATATCGTCAGAAGCGTACCGTTGGGGAAGAAGTTGCAACCGATATGCGGCACGTG
GATGAGAGCCACTTCCTGACCACGACACATGAGGCATACAAACCCATTGACCCCAGTGAA
TATCGTCAGAAGCGTACCGTTGGGGAAGAAGTTGCAACCGATATGCGGCACGTGGATGAG
AGCCACTTCCTGACCACGACACATGAGGCATACAAACCCATTGACCCCAGTGAATATCGT
CAGAAGCGTACCGTTGGGGAAGAAGTTACAACCGATATGCGGCACGTGGATGAGAGCCAC
TTCCTGACCACGACACATGAGGCATACAAACCCATTGACCCCAGTGAATATCGTCAGAAG
CGTACCGTTGGGGAAGAAGTTGCAACCGATATGCGGCACGTGGATGAGAGCCACTTCCTG
ACCACGACACATGAGGCATACAAACCCATTGACCCCAGTGAATATCGTCAGAAGCGTACC
GTTGGGGAAGAAGTTACAACCGATATGCGGCACGTGGATGAGAGCCACTTCCTGACCACG
ACACATGAGGCATACAAACCCATTGACCCCAGTGAATATCGTCAGAAGCGTACCATTGGG
GAAGAAGTTACAACCGATATGCGGCACGTGGATGAGAGCCACTTCCTGACCACGACACAT
GAGGCATACAAACCCATTGACCCCAGTGAATATCGTCAGAAGCGTACCATTGGGGAAGAA
GTTGCAACCGATATGCGGCACGTGGATGAGAGCCACTTCCTGACCACGACACATGAGGCA
TACAAACCCATTGACCCCAGTGAATATCGTCAGAAGCGTACCGTTGGGGAAGAAGTTACA
ACCGATATGCGCCACGTGGATGAGAGCCACTTCCTGACCACGACACATGAGGCATACAAA
CCCATTGACCCCAGTGAATATCGTCAGAAGCGTACCGTTGGGGAAGAAGTTGCAACCGAT
ATGCGCCACGTGGATGAGAGCCACTTCCTGACCACGACACATGAGGCATACAAACCCATT
GACCCCAGTGAATATCGTCAGAAGCGTACCGTTGGGGAAGAAGTTGCAACCGATATGCGG
CACGTGGATGAGAGCCACTTCCTGACCACGACACATGAGGCATACAAACCCATTGACCCC
AGTGAATATCGTCAGAAGCGTACCGTTGGGGAAGAAGTTGCAACCGATATGCGGCACGTG
GATGAGAGCCACTTCCTGACCACGACACATGAGGCATACAAACCCATTGACCCCAGTGAA
TATCGTCAGAAGCGTACCGTTGGGGAAGAAGTTGCAACCGATATGCGGCACGTGGATGAG
AGCCACTTCCTGACCACGACACATGAGGCATACAAACCCATTGACCCCAGTGAATATCGT
CAGAAGCGTACCGTTGGGGAAGAAGTTACAACCGATATGCGGCACGTGGATGAGAGCCAC
TTCCTGACCACGACACATGAGGCATACAAACCCATTGACCCCAGTGAATATCGTCAGAAG
CGTACCGTTGGGGAAGAAGTTACAACCGATATGCGCCACGTGGATGAGAGCCACTTCCTG
ACCACGACACATGAGGCATACAAACCCATTGACCCCAGTGAATATCGTCAGAAGCGTACC
GTTGGGGAAGAAGTTGCAACCGATATGCGGCACGTGGATGAGAGCCACTTCCTGACCACG
ACACATGAGGCATACAAACCCATTGACCCCAGTGAATATCGTCAGAAGCGTACCGTTGGG
GAAGAAGTTGCAACCGATATGCGGCACGTGGATGAGAGCCACTTCCTGACCACGACACAT
GAGGCATACAAACCCATTGACCCCAGTGAATATCGTCAGAAGCGTACCGTTGGGGAAGAA
GTTGCAACCGATATGCGCCACGTGGATGAGAGCCACTTCCTGACCACGACACATGAGGCA
TACAAACCCATTGACCCCAGTGAATATCGTCAGAAGCGTACCGTTGGGGAAGAAGTTACA
ACCGATATGCGCCACGTGGATGAGAGCCACTTCCTGACCACGACACATGAGGCATACAAA
CCCATTGACCCCAGTGAATATCGTCAGAAGCGTACCGTTGGGGAAGAAGTTACAACCGAT
ATGCGGCACGTGGATGAGAGCCACTTCCTGACCACGACACATGAGGCATACAAACCCATT
GACCCCAGTGAATATCGTCAGAAGCGTACCGTTGGGGAAGAAGTTGCAACCGATATGCGG
CACGTGGATGAGAGCCACTTCCTGACCACGACACATGAGGCATACAAACCCATTGACCCC
AGTGAATATCGTCAGAAGCGTACCATTGGGGAAGAAGTTGCAACCGATATGCGGCACGTG
GATGAGAGCCACTTCCTGACCACGACACATGAGGCATACAAACCCATTGACCCCAGTGAA
TATCGTCAGAAGCGTACCGTTGGGGAAGAAGTTGCAACCGATATGCGGCACGTGGATGAG
AGCCACTTCCTGACCACGACACATGAGGCATACAAACCCATTGACCCCAGTGAATATCGT
CAGAAGCGTACCATTGGGGAAGAAGTTGCAACCGATATGCGGCACGTGGATGAGAGCCAC
TTCCTGACCACGACACATGAGGCATACAAACCCATTGACCCCAGTGAATATCGTCAGAAG
CGTACCATTGGGGAAGAAGTTGCAACCGATATGCGGCACGTGGATGAGAGCCACTTCCTG
ACCACGACACATGAGGCATACAAACCCATTGACCCCAGTGAATATCGTCAGAAGCGTACC
GTTGGGGAAGAAGTTACAACCGATATGCGGCACGTGGATGAGAGCCACTTCCTGACCACG
ACACATGAGGCATACAAACCCATTGACCCCAGTGAATATCGTCAGAAGCGTACCATTGGG
GAAGAAGTTGCAACCGATATGCGGCACGTGGATGAGAGCCACTTCCTGACCACGACACAT
GAGGCATACAAACCCATTGACCCCAGTGAATATCGTCAGAAGCGTACCGTTGGGGAAGAA
GTTACAACCGATATGCGGCACGTGGATGAGAGCCACTTCCTGACCACGACACATGAGGCA
TACAAACCCATTGACCCCAGTGAATATCGTCAGAAGCGTACCGTTGGGGAAGAAGTTACA
ACCGATATGCGGCACGTGGATGAGAGCCACTTCCTGACCACGACACATGAGGCATACAAA
CCCATTGACCCCAGTGAATATCGTCAGAAGCGTACCGTTGGGGAAGAAGTTGCAACCGAT
ATGCGGCACGTGGATGAGAGCCACTTCCTGACCACGACACATGAGGCATACAAACCCATT
GACCCCAGTGAATATCGTCAGAAGCGTACCATTGGGGAAGAAGTTGCAACCGATATGCGG
CACGTGGATGAGAGCCACTTCCTGACCACGACACATGAGGCATACAAACCCATTGACCCC
AGTGAATATCGTCAGAAGCGTACCGTTGGGGAAGAAGTTACAACCGATATGCGGCACGTG
GATGAGAGCCACTTCCTGACCACGACACATGAGGCATACAAACCCATTGACCCCAGTGAA
TATCGTCAGAAGCGTACCATTGGGGAAGAAGTTGCAACCGATATGCGGCACGTGGATGAG
AGCCACTTCCTGACCACGACACATGAGGCATACAAACCCATTGACCCCAGTGAATATCGT
CAGAAGCGTACCATTGGGGAAGAAGTTGCAACCGATATGCGGCACGTGGATGAGAGCCAC
TTCCTGACCACGACACATGAGGCATACAAACCCATTGACCCCAGTGAATATCGTCAGAAG
CGTACCGTTGGGGAAGAAGTTGCAACCGATATGCGGCACGTGGATGAGAGCCACTTCCTG
ACCACGACACATGAGGCATACAAACCCATTGACCCCAGTGAATATCGTCAGAAGCGTACC
GTTGGGGAAGAAGTTACAACCGATATGCGGCACGTGGATGAGAGCCACTTCCTGACCACG
ACACATGAGGCATACAAACCCATTGACCCCAGTGAATATCGTCAGAAGCGTACCGTTGGG
GAAGAAGTTACAACCGATATGCGGCACGTGGATGAGAGCCACTTCCTGACCACGACACAT
GAGGCATACAAACCCATTGACCCCAGTGAATATCGTCAGAAGCGTACCGTTGGGGAAGAG
GAGGCAACGGGCCCTCGTCATGTTGATCCCAGTCACTTCCGCTCAACCACTGCAGAATCG
TATGCACCAATTGACCCTGCCGCATATAAGCGTGATGTGCTCCGTGAGGAAGAGGAGGTA
ACGGGCCCTCGTCATGTTGATCCCAGTCACTTCCGCTCAACCACTGCAGAATCGTATGCG
CCAATTGACCCTGCCGCATATAAGCGTGATGTGCTCCGTGAGGAAGAGGAGGTAACGGGC
CCTCGTCATGTTGACCCCAGTCACTTCCGCTCAACCACTGCAGAATCGTATGCGCCAATT
GACCCTGCCGCATATAAGCGTGATGTGCTCCGTGAGGAAGAGGAGGCAACGGGCCCTCGT
CATGTTGATCCCAGTCACTTCCGCTCAACCACTGCAGAATCGTATGCGCCAATTGACCCT
GCCGCATATAAGCGTGATGTGCTCCGTGAGGAAGAGGAGGCAACGGGCCCTCGTCATGTT
GATCCCAGTCACTTCCGCTCAACCACTGCAGAATCGTATGCGCCAATTGACCCTGCCGCA
TATAAGCGTGATGTGCTCCGTGAGGAAGAGGAGGTAACGGGCCCTCGTCATGTTGACCCC
AGTCACTTTCGCTCAACCACTGCAGAATCGTATGCGCCAATTGACCCTGCCGCATATAAG
CGTGATGTGCTCCGTGAGGAAGAGGAGGTAACGGGCCCTCGTCATGTTGACCCCAGTCA
>Tb10.v4.0054  | Trypanosoma brucei TREU927 | variant surface glycoprotein (VSG), putative,chrX additional, unordered contig | CDS  | length=1581
ATGGAAAGGCAGGCAGTTTCTTTCAAAGGAGCAGTAGTCTTGACACTAATATCTTTTTCC
CGAGCGGACGCGTCCGACTTTGGAGCAGCCGGCGACACCGTAGCGAGCACTTGCAAGGAA
GCAGAGTTTTTTGCGACGACGAAAACTTGGTTATACAAGGAACTCCAAACCAAGTACAAT
GCAATTTCCACAATGGAGACAGAAAAACAAAAATACGAACTAGCAGCGGCAGCGGCGGTA
GAGCCGGTCGCAGCAAATAGGTACAAGGCACTAGCGATCTTCACAGCACTGTGCCAGCAG
CGTGCAATTGCGCAATACCACAACCAAGTTACAGCGGTAAATGACTATGCAGCCAGGGCA
TCAGCATGGGCGGGACTGCTAGTCTGGCAAGCGGTAGCAGCGGATGTAACATACAAACGG
ACAGGAACCGCCACCGAATCGGGGACGAACAGCAAAGCAACACTCCAACTGACACCAGAG
AAGCCCGCAACGAACACCTGCTTCAACAGCAAAGTAGAGGCCAAAATGACAGACGGTGCG
GAACTTGAGCTAAGAAACATCAAGAAGATAAGGATCACGCCAGATAAAAACATCCTCAAG
CCACAAGCGGCGCTAAACATCGAACTCCAGGCCACAACAAACGCGGCAGACACCTACAAT
TCGGGGACACAGGTCTTTGACAGCTCGCAAAGCGTAGCCAACATAGTGAAGACACACGCC
TCAGCAGGCAACCAGGGCTTCAAAATCTTAACAAAAAGCACAACGGCACAAACATACGGC
GGCAGCATCGGCGTCAACCTAGGAATGGAGGAAGCACAACCGGAAAACTGCATTAAAAAA
CCGCCAGAAGACGACAAGCTAATTCCAACAAACAACCAAATGCGATACAGCTTATGCACG
GCACTAAACGCCCTCAAAGACGCACCGACATCTCCAGCCACAGGCAAGATCTCACTTCTA
ACCACGGACCCAGACTTTAAAAAAATTGCAGCCAGCATTCTTCTGACAACAGAACAGCAA
TCACAGCAAAAAGGCAAAACGGACACGACATTAATAGAGCAAAAGATAAAAGACCTCTAT
GGGCCAACCGACGCAGAATTCACAACCACTTACATCACGAATATAGTCAATCAAAACATT
CAATACCTCAACAATGGCCAAAACGCGCAAAAAACGATCGCCCAACTTGCAGGAAGCAAT
GAAGCGGTAGCAGCACTTCAGTTATTTACTCAGAGAAAAGGAGGTGACAGTGAAAGAAAA
CAGCCCCAAACACAAAAACACAATTGCAAACCAAGAACCAAAAGCGAATGTCAGCCCGAA
ATTGGATGTAAATGGGAAGGAAATGATGAAAATGGAGAATGCAAAGCTAAAGGTGGAGAA
GGACAGACAAACACAGCAGGAGCAGGAGAAGAAGCTGCAGGAGAACAAAAGAAAGAGGAG
AAATGCAAAGGGAAGTTGGAAGATGCCTGCAAGAAGGATACTGGTTGTAAATGGGAAAGA
AAAGAATGCAAAGATTCCAGTTTTCTCGTCAATGAGAAATTGGATATGAGTATGGCCGCT
TTTGTGAGTATAGTAACATAG
>Tb10.v4.0056  | Trypanosoma brucei TREU927 | variant surface glycoprotein (VSG), putative,chrX additional, unordered contig | CDS  | length=1668
ATGCGTTCTAGTTCTTCTTTCAACAGACTAATCCACAAGAACAAACCAAGAAGTGTGACT
GACATGCTAGTGGCACTACTGATTTTAGTCAAACTGATTCATCCTGCGTCTGCTGCGGCA
TCAGATGTAGCGGCTGGAAGCAACAAAAGGGAGCACGCCGTTGTATGTAACTTGATGCAA
CTTGCAACAGGTGATCCGTTCGTTTCAGGATGCCCGGACGACATCAGCGACGAAGTACTG
GCGCTCAACGTCATGAATATGTCCGTCGCTGAAGAAAGTTGGAAAAGCAAATTTATTGGA
GAAAGCGATGCTGCGTTGCAGTGGTCACAGGAGTTGGTAACCGCCAAAGGTTACCCAGAA
ACCTGGGCTAATCATTGGCCGGTCTGGACGGAAGCAGCCAAACGGGTGCGATCGGACGAG
CAAACGAGGCACGACCTCAAAGAAGCGCAGTATTCGATGCTTTCCCCAGGAGAGCGAAAA
GCAGCGCAACAGGAGCTCCGTGCGATCCTGAACGCAACAGCCAGCCTTATCCAAGCGACT
AACAGCCTTAAGGCAGAAATAAGCAATGGTGACAAAGCTAAAGTTAAAGAATTTCTCAAC
GAAGCAGCATATGGAGCAAAGACCGGCAAAGGAGACTACGCCCAGGCAGGCACCAGAGGC
GCGGGAGTTAACGACAAAACTACATGCGATGACGGAGGCAAGGTCGCCGACCAACAGACC
TTAGCTCAAGTTTTAATCTGCCTATGCGCAACCGACTCAGGAGGAGCAGCAAGCAACGTC
TGCACGGCCGTACAGGAACTAACAGCAGACTGGACCACGAACGCCGTAGACATGGCAACC
AATGGGCTAAAGAACATACTCGCATCGTGCCGGTTGAGCGAAACCAAGCAGACCAGACCA
GAAGCAATTTACGCTGCACTATCAATAGTTGAAGCCCTAATTCAGGTCAAAGCAGGGGAC
GGCTACCTCGGGCACACAAAAACCGGCCAGTGCACTGGCAGCCAAAGCCAAGGAATGTGC
GTCAAATACGCAAGCTATGTAACCGGCGACAAAGCAACCTTCTCTCAAATCGAGTGGGTA
GCCAAGCTTCTAGCAGCTGCCGACGCGATGCACAGGCGGCATGCAGCGTGCATTGAATAT
CGGAATATCAAGCACTCCTTGACGGTTGCAACTGCACAGGTGTGGCACATACCAGCATCA
ATTAAACTACGACAAGTATCAGGCAAAAAAGCCGCCGCATACGAACCCACAGATTCAAAG
AAATCCGAGGCCAACAAACAGCAAGAAAACGTAGAGTGCAAAGCAATAAAGCAAGCGGCG
AAATGCAGAGAAAAGCAGCCGACCTGTGAATGGAAAGGCAAAAATGACAATGATGGAGAA
CACTGCAAATTGAATGAAACAAATGTATCAAAACAGGAAAGCCAAGCAGCAACAGATGGG
GAGACAAGCGGAGCAGACCCTAATTGTGGCCAGTATACGGACCCGGATAAATGCTCCAAG
GCGCCAGGTAAACCGAAGGAGGGAAAGAAATCTGTTTGCGGATGGATTGAAGGAAAGTGC
CAGGATTCAAGTTTTCTAGTAAACAAACAATTCGCCCTCAGTGTGGCTACTGCTATTGTG
GGTTTTGTAGAATTTTATAAAATTAAGAATTTTGGTCAATTTTATTAA
>Tb10.v4.0058  | Trypanosoma brucei TREU927 | variant surface glycoprotein (VSG), putative,chrX additional, unordered contig | CDS  | length=1422
ATGAACTCCATGAGGTATTTTTTATTAGCAATAACGGCAGCACAGCTCGCTAAAACGACA
AATAACGACGAAAATGCGCTAGAGCTCAACATATTCTGTGCAATAGCAAACATGGCCAAA
GATGCCAAGTTGGAGGATGCAACAGCAAGCGACCTGGGACAGGACTACGAAGATGCTTGG
CGCGACATACAAGCAATTTATACGATGACTAGCAACGAAACTTATTATGAAAAAGGGCCT
GTAACAGGCGAAAAAGACAAAGCAGGCGGTGGGGGCAAGGAGCCTGCATACGACGGCGCT
TGGAAGACCAACAAAAGGAAAGAATTTGAGGATCTCAAAACGAAGGATTTTACCGGAAAA
CAAGTCCAGAAGTACCTTCGGAGAGCGCCATCTTCCTTCCCGCAGCTGACAGCAATCAAA
ATACAAAAGATTTACGAACAAGCGGCAAAACTCAACTCAGACGTCGACCAGACAACACAA
CAGATAAGCGCAGGAGAACAAGCCATAGTGAAAGCCGCACACGAAGCCCTATACGGGGAA
GACGCCGCAATCAAAGGCGATGCAAGCGACGGCGCCGACTCCTACAGTTTCCAGGCTGAC
CACGGCACAGCGTGCAAAAAAAGCGCAGCCGCAGCTGGCGCGACACTGGCGTCGGACATG
GTGTGCTTGTGCGCCAGCGGAGCGGCAAGCCAGAACGCCGACACGAACTCCAAAATATGC
GACAGCACAGACACAACATTCAGCGCCCAACAACTGGATTACTCAAGTCAAAGAGGGGCA
ATCACAGCTTTCGGCCACATAATGACATCGTGCTCGAAGAAACATTCAACACCTGAGCTG
AACACGGCAAACATAAACAACCTGCTACATGCTTTCCGAAATGCGATCGGCCGACACCCA
GGCAAAGGGAACGACGACCACACCTACAGATTCGGCAAAGGCAAAGCAGCCAGCGGCTCA
TGCAGCGGCGATCACACAAATATCGACGTTTGCATTCGCTATGCAGCGGTGCTAGGCAAG
CAGCAAGGAGGCAAGGATGCCCTCACAGCGATCAAATGGGTCGACAAGCTGCTGACCGTA
AAAGGCAAGTTAGAAACACGAGAACAACAAATAAAGCGAAAACAGCACCAGCAATCCGCC
ATGATCACCCTTGCAGCAGTCGCTGAAGGTTTGTACGAGGAAGCTGCTCATGGGAAACCT
CAAGGTAGCAGCGCGGAGCCGGTGCCGAAACCGCAAAAAGTCGATCCAGCTCAAGCAGAA
GCCTGTGAAAAGCGCAAAAACAACAAAACCGCATGCGAAAGTACAGGTAAATGCGAATGG
AAAGGAAAATCTGATACAGAAGGGAACTGCAAACCTAAAGAGGGAGAAGGACAGAAAACC
CAAGGACCAAACGATGGAGCTGCGGGGGGGCAGCAGGGGTAG
>Tb10.v4.0065  | Trypanosoma brucei TREU927 | variant surface glycoprotein (VSG), putative,chrX additional, unordered contig | CDS  | length=1500
ATGAAGCAAATCACTCAAACGTCCAGGCCGGCGAATAGACAGCTGATTGTTCTAGCGCTG
GCTATGCTTTTTGCACAAAGCAGAGGCTGTGAACCGCAGGCGACTGCGGCAGTAGCAGCT
GTAACAACTCCTTGTCATGAGGTACATTATCTCGACACACTGGCTACAGAGTTCGAAGAA
CGGCTGAAACGGGCGAGGGCAAGGCACAATGAACTCAGCAGCGACTTCTCCCAGCTTATC
CTAGCAAGCACACACGAGGCAGACCCATCGAAAAAAAGGGCATTGCAAACCTTAGCGGCA
CTAACAGGGGACAACATGCTAAGGCAAGCAGAACAGATAACGCAACACGACAAGACGCTG
ACTAATGCAGCCGCAACACTCAGAGCTCGAGCTCAACAAGTAAAGGCATCGTTACTCTTC
TACCCAACAAGCTTAGCCTTAAAACAAAAGCCAGCACAGGCGACCGCGGACAGTTGGCTC
GGCGGCGGCGGCAAAAAGTGCCTAATTGCAACGGAACCAGCAGCAGCACCGGATGATGGG
TGCGAGCCGGCAGCACGAACAGGAGACCACATAAGTAAAGCCGTGGCGGAACTTGACGCA
ACGGAAACACTCAAGCTGATCCCAGACAGCGAGTTTACAATTCCAGGATTCGAAGTACAC
GCAGCTGTGATAGGCTCAGCGGCAAGCCTCAGTTTAGACAATAATGCACCAGGGGTGTGC
AGTAACGAAGCGGCAGCACCGGCCTCAACAGCAAACGGCATAGGCATCAAGAGCATCACA
AGAAGCGGAAGGCAGGCAACGCCGGCAAGCTACAGAATAAAGCAAGTACCGGCTAAAACA
GGGACATGCACCGAACCGGCAAACAAAGAAGCCAAGTTTCTAGTTACACAGGACCACGTA
GGTTACGCTGTCTGTATAGGGCGGGCAGCAAAACCAGCCCTAATTGAAAGGCCGATAAAA
CAGACAGCAGAAACGCTTAAGAACAACGCAGATGCTCAAGCGACGGCAACACTGCGAAAT
TACGGCCAGATAAGAGAAGGACAATCAAGCGACAACAAGCAACAATCACTCCTGACAGCT
CTCGGCGGAGGGGACGAAAACCGGGTAAAAAGCTACGACGAAGCACTAGCGTCCACACAA
ATAGCATACCGCGTGGGGGCAGATAATGTAGAGGCAAGCATCAGGGACTCAGCAAAACCA
AAAAAATTCTGCAAAGCCCTTGCTATTACGTTCTCACGTGACGAAGAAGCGAGGCATACA
GCACAGAAAGCGCCGTTGAAAGTTGCGCAAGACGGAAAAGAATGTAAAGACAAGCAGAAA
AATGACTGCAATGGTAACTGCGAATGGGAAGGTACTGATGACAAAGGAACTTGCAAACCT
AAAGATGAAAAAGAGGGAGTGAAAGCGGAAGGAAATGAAGGCAAAGGCACAAACACCACA
GGGAGCAATTCTTTTGTCATTAACAAAGCGCCTCTTTTACTTGCAGTTTTGCTTTTTTAA
>Tb10.v4.0070  | Trypanosoma brucei TREU927 | variant surface glycoprotein (VSG), putative,chrX additional, unordered contig | CDS  | length=1533
ATGCGTGAAAGCCAAAAAAAGCAAAGACAGAATTTAATACTGCTGGCAGCGACGACGCTG
CTAAACGTAACAGCGGTATCAGTCGCACAGACCAACAAGGCGTGCACAACACCGTGCGGC
TGCAAGTCAAGAGTAATCAAACGGCTGGAGGTTTACACCACACAATTTGAACGAGCCCTA
GGCCAGCACCAAGCCAATCTTTTAGACTTTTCCAAGCTGATGTTGGCAGCGGTAGCAGCC
GACCGCCAACTTAAGCGCAAGGCGGCGGCGGCGATTGCGCCAGCGGCAGCGATACTAAGC
CATTGCGCCCAACAATTAAAAGCGCCAGCACTGCATCTAACGGCAGCGACCTATCAGGCC
GGATACACAGCATCGGCATACGCGGCGCAGCACGCGTTAACCACAATGACAGGAACACTA
AAAATTGCGCCGACCGGCGGCCACACGTTGAAGAAAGCGACACTGGCCACGACAACCCTC
GGCAACATCCCCGAGGCAGCATGCCCAACAGAAGATCAGGGTGAGAAAGGCGTACAAATC
ACAAAGGCAAGCGAAGCGGACGAACCCAAACTGGCGACACTAAAACTACACAGTAACGCG
CAGGCAAAATGCACAGCCAGCGGCGTCAACAGCTGCCACGACGGAGCCCTAACTGATTCA
GGAAATCTCGAAATCAAGCTAACGTACGCCACGGGACCGAAGAAAAATCAATGGAGCTGG
AACGCTGCCACAAACACCGATTTCCAGACGACGCACTCGGAAGAAATCGACTTGCTACGA
GGCAAAGAAACAAACCTGGACAGCAAATTCGCCACGTTACGCACGGCACACGCATTGGAT
AGTTGCACAAAAGCAATCACGGATTACAGCGCACTAAGTAGCGACCCCAACTGGGCGCTT
TTTAATGCCAAAGCGCTCATAGAAAACTTCGAAAGCGAGAAGACAAGCGACATCAGCTCC
GACAGATTAGAACAAGTAGCAGCCAAGGCTTACGGCGCCAACGGCGCAAACTATAAAAAC
AATGTATGGGACAAAATAGAAGAAACCCAGGTGCCCACAGTACAGAACGAACAGATGAAA
CTTCAGCCCATAAAGAGCTTAAGCAGCACTGGCGATATCGGGGCGGCTCTGGCTAGAGTT
TTCATAAACCAACAAAAAAAGGAGACCCAGACACACCAGAAGCAGGGACAAAAAGATGAC
GACACAAAAGAAAATGAATGCAGAGACAAAAAGGGAACTGCCTGTACAGGAGAATGCATC
CTGGATAGCGATATTTGCAAACCCAAAAAGAAAGGAGAGGATGAAAACCAAGAGAAAGAG
GACAAGAAAAAGGATAAATGTACTGGCCATAATGACAAAACTAAATGTGAGGCTGAAAAC
GCCGGAAAATCTAGCCCCGTTTGTGGCTGGGGAAAAGGAGAAGATGGTGAACTAGAACCA
GAAAAGGAGAAGTGTCGAAATGGTAGTTTTCTTCTAAACAAACAATTCGCCCTCAGCGTG
GTTTCTGCTGCATTTGTGGCCTTGCTGTTTTGA
>Tb10.v4.0078  | Trypanosoma brucei TREU927 | hypothetical protein,chrX additional, unordered contig | CDS  | length=552
ATGCTCAAAAATATCCTTGTGGCTCTTTCAATCGCACCGGTCGCAGAGGGCCAGAAGACC
AAGCCAAAAGCAACAATGTCGAAGCCATCACCATCTGCACTAACCCTGTCTAGCGTAGTC
GACACGTTGATAGGCAAAACACAAGGACACACAACAACAGCCAAAACAATTCAGCACAAG
CTAGCCGTTGCGCTAGCCGCAGGCAAACCAACCCTTCCAGTTGCAGTCGTGCTAGAAAAA
CACCTGGTGACAACGTCAGCGGCTAAAATAGAAGCCTTAGAACGCATTGCATATGCCGCA
GCAAACCTGGCTAACATCACGGGCACCAATTTGGGATCAAGGACAGTGATGGGCTCAAAG
TTCCAAACTTCTCGAAAGGGAAAAGCGCCACCACAAACGGCGCCAACGCCAAGGCAAACA
TTTACGTGGAAGCAGTGGAGCAAACATATGCAGCAAGCGACCACACAACATACAACACGG
CAGCAGCAAAAGAAGACTGGGAAACATCAGAAGGATTCGACGAACTCAAGATCTACAATG
TTCAGGTCATAA
>Tb10.v4.0082  | Trypanosoma brucei TREU927 | hypothetical protein,chrX additional, unordered contig | CDS  | length=810
ATGGGTTTAAGGGTCACTAAAGCTCACTATTTCTATGCCATCTTGCGATTCTCTGACACT
TTATTAATTATTTCTGTTTGTTGTAAAGAGAGGAAATTCCGCTTGTTTTTTCTCTGTCCA
AGTTTGGCGCCGCGTTTAGGACCTTGCGGACCGTTGGTGTGGCTCAGGAGCTGCTCCGTC
GCGCTTTTAGTCGTCAACCTAGGTAATTTTGGCGAGAAACGAACGTTAATACAAAATTCA
CGGTCTTTTCAGCTAAATTATATGCGTCAGATAGCTCCATGTCTATCAAAGTACATTAAG
TGGAAAAAGTACATTCTTCAAAGAACCTTTGAGCATATTACCAGTGATTCTTTTATGTGG
GTTGCACTTCCACCGCTTCTTTCTGTTCACCGTGACGTCGACATTTGTCCTATACAATGT
GTTCTGTCTCTTCCTCATTGGTTCCTTCATAATATCCTTGCACATGAATATGCACATCTC
CATATTTGTGTTTTAAGCTTCGAATATTCAAATTCCGTTTTTCTCTTTGTTTCAACCCCC
ACTTTAATAATATTCCTTGTGATCTATATCTTATACTCTCTTACTTACTTCCACCGCACC
CTTGTTATTGTCTTTACTGCTTCTATTCTGTACATCCATTTAGTTTCCGCCACTGCTTTT
ATTATAATATTTGTATATACACACTCACAACACTCTCCAATAATTATCATTATTATTATT
ATTATTATCATTATTATTATTATTAAAAACCTAAAAAATGAACATAAAAGTGAGCAAATA
AGAGAAAAAAGAAAACGTTTTATCCTATAA
>Tb10.v4.0088  | Trypanosoma brucei TREU927 | variant surface glycoprotein (VSG), putative,chrX additional, unordered contig | CDS  | length=1494
ATGCTAGATTTCTTAGAACAAGTCGCGGAAGCAACCATGTCGCTAACTGCACTCGTTAAG
CTGTTAGTATTTACCACAGCGGTGCTGCAAACTGAAGCCAGTCACTCAGCGATTAACGAA
GCAAAAGTGACGGCTTTGTGCACAGTGGCAAACCAACTTTCAAAAACTGGAGAAGTGGCC
GCCTACAAATACAACCAACTCAAAGAAGCAGCACTCGCTAGTGTGCAAGCGGCGGCCGTA
GCACACCAAGCAGCGGCGTCAACTCAGGATTTCAATACGTCAGCACTTTACAAAGCAATA
GCATTAGGTGCCGAAAAATGCTTAGAGGATACTCTAAACGACATAACCACCCTAACGCCT
CTAGCAATAAAAGCAGTTACCAACGGCGCGAAAACAGCCGGCCACATCGCCGAACTAACG
GAGTTACTCAGGAAAGCCACAAAAATGAAAAGCGGCGGAGCTGGGTATTGCCTAGGATCG
GCGACAACTGCAACAGAGGCCAACTCGGTCACGGACCTAAGCTGCCCGCCTGAATTCATC
GAAGCTGCACAGCCGGCAGAGAGCCTGGACAAAACCATCTTGACAGCAGGAGGCTACAGC
AATCTCGACGGCGAGGCAACATTCGACTCAAACACGGGGCAGACGAGTTGCGGCTTCCTC
ATAGGGAGCAACGGCAACGCAGCAAACTTTTGGATGGCTCAAACACCGCCCGCCCAATCA
GTAATGGCAGGGTTTATGACGCTGAAGCCGCACAACTCAGCAAACTCGGAGAAGGCAACT
CTGACAAAGCTAAACGCGGGAGCTGAGGCGGGGAAGTTTTCAAGCCCCGACAGCACTCCA
AAAAAGGTTTTCAACGCCATCACCGACTTAACAACACACAGCGTACCAGGCTGCGGAAGG
ACAGCAGACGAAGTACTAGCACAAGTGGCAGAAGGCAACTCAGCACTCGAAATACTTACA
GATGTACTAGCAAGCCAGCCAAACTACAAAGCCGAAGGTGCAGCAATGGCCGCCGCGAAA
GCTATACGCAAAACAGCGGCTGAAGGGGCTGACAGTGGTATCGGCGAAAAAATCAAAGAC
AAGATAAAACAAGCAAGGACAGAAAGACTAGAAGGGGCACAAGTCACGACGAAGCAACTC
AAGGACGCGCAGCAGCCACAGGGCGCACGGCGATCTCTCCTACTAAGCCATCTAAACAAA
CGGCAGCAGTTAGCCAAGCTCGCTTCTCAGTTGACAGCAGAGAAAAGCAAACATCAGTCG
GCCTCAAAGCAACTCCCCAATGCTGATGCCTGTAAATCGAAGACTGGGGATGATTGCAAA
GATGGCTGCAAATGGGAGGGCACAGGTGAGAATAAACAATGCGTAGTGGATAAAACTTAC
AAGCCAAAACAGGAAGAGGGAGCAAAAGATAACAAAGTCACAAACACCACAGGAAGCAAT
TCGTTTCTTATTAACAAGGCCCCTCTTTTGCTTGCATTTTTGCTTCTAGCATAA
>Tb10.v4.0089  | Trypanosoma brucei TREU927 | variant surface glycoprotein (VSG), putative,chrX additional, unordered contig | CDS  | length=1395
ATGATACCATCAACCGCCGTAATAACAGCGGTTGTAGCAATAGTATGCTACCTAGGAACA
TTGACTACGGCGTCAAACGTTGCCAACCTCGACAACGCTCATCAGTTCAATACGTTGTGC
AAACTCATTCGCTTTCCTGAAGCGACCCTAACATTGTTTGCATCCGATGCCGACGCCGAG
CCTGACTATACCGACGTCTTGCAGCTAAACATGTCTGTCGCAACAGACAACTGGAAAACT
CAGCTGTCCGTAGGCAAGAAAGGCGCCAGTACAGCAGACATAGCCAAAAATTTCTCTCTG
ACAACCCAAGAAATAGACCAGACGTGGAAAAATCATTGGGACAAATGGATAGAAGCCCAC
GATGCCGTAAAGGACCCAAACAAGCAGCCAGACACAATAAAGAAATTGCACCTAAACAAG
CTAGACGCCGCGCAACATGCACAGGCGTCCATGCTCATAAGGCAAGCAGCGGCAGCCGCT
GAAGAGCTCTACATCGAAGCTCAAGCGCTAAAGGAACAGACATCGAAAGTCACACCAGTA
AAAGCCAAAACGACGCTAACCCAAGCCGTTTACGGGGCAACCGCAACTGCAGCAGCGTAT
GACAACAGCAAAGCCTGGACAGCCTACAACAATAACAGGGGAACAGCCTGCGATGACACA
AAAGCAACCTCAGCAGCTGCCACTTTGCTATACCTCTGCGCCAAGGCGGCAGCAGACCAA
GTGGACGAACCCTGTGTTAAAACGCAAACAGCATCAAGCACCTGGACAACAGGGTCAACA
AACGACTTAACGACAAACTTCAACGAGATACTAGGCCACTGCCCTAAAATAGGTAACTTC
CAACTAACGAGCAGCATATTAAAACAAATAACAACAGACATTCGGCAAGCCATACGAATC
AAGTCTGGTGCGGGCTACTTTGGGGCGGTTGTAACGTCAACGTGCGGTGGAACGAGCAGC
GACGGCGTTTGCGTCAAGTACAACAGCTACACGGCCGAGCCCACATCTCACAAAGGCAAA
ATCAAATGGCTAGACGCCCTCGAGGACCTCGCAATTAAGCTCGACAACCAAGAGCAGGCA
ATATCCAAATTCAATCAGATTGCAGCAGCTATAAAAACAGCACGGAACAGTGCTTTTAAA
ACACCACAAATCATAAAAGCGTACGCGACGCCGCAAGCATTCAGAACATTTTCATCAAAA
ACTGATACCGGAGACAGCACCGCCACCAAGGCAAAACAAGGAGAAGACGCAGAAAAAGAG
TGCAATAAGATAGACAAAGATACAGATTGTACAGCAAACCCAAAATGCGCATGGAACGAC
AAAGCAGAAGATCCCAAGAAAAAGTGCACATTGAGTGAGGAAGACAAAAAACAAGTAGAA
AAGGAAGAAAGATAA
>Tb10.v4.0095  | Trypanosoma brucei TREU927 | variant surface glycoprotein (VSG), putative,chrX additional, unordered contig | CDS  | length=1443
ATGCTGCTGGCACCAACAGAAACCAACGCAGACAGTCAAAGCACCAAAGCGGCAATAGCA
GCAACCACACCATGCAAGGCGGTTCTATTCATGGAGAAGCTGGCAGCAAGCCTGCAGACT
AAACTGGCAGCCGAAATGGAAAAAGCCAAAGCCCGAACAGATGAAGCAGCAGCACTAGCC
GTCGCTGCAGCAGCAGCTGCGGACGACAATAAGAGGCTTGGATACAACATCTTGTGGGCT
ATCGCCGTCCAAGCCGAAGAAGGCCAAGTCGAACGCATAAAACAGCTTAATGCGCTGTAC
GCCCCTGCGGTGACACAGTTGGCCAATTTATCGACGCGCATCAGGAGCGCGGCGATGCTG
CATAACCGCAAAGTGACGAAAAAAGGGACGGTGGCGCACGACACCGCCGCACCACCAGGC
GCCGACAGCGCCGATGCTCAATGTAAATACGACGGTTGGACAGAGCAGGTGAGCGATGCC
CAATGCTCAGAAGCAGACGAGTTAAAAGACGACCTGGCGGCGCACAAGATAACACCGGAT
CACCTAGAAAAGATTCCTTACCCAAATGAGGAATATCTAACAACCGTAGCCCACACCGTC
ACAGCGTACAGCAAGGGAACGCCCGATTCCGCAACAGCGGGCGGGCAATCATGGGTGTGC
TCCGGGGCCGCGGAAAGGACAGAAGGCAGGATAAGCAACGCCAACGCAATCGGCTCGCTT
CTGGCAGCAGAGCCAATCACAGCAACCATAGCAGCAGTAGAAATAGCGGGTACGAACAAA
GACCAGAATTGTAAGGGCTCACAAGCAGGCACGACCACAGAAGCGCAGGCCAAAGCAGTA
TTTCTGTCAACAATTTGCAGTCTCGCGGCCGTACCGGCTGCACCAATTGTCTCAGCACTA
GAAACAACGACAACAGGCCTTAAAAGCGGTGCACAAGCGGCGGCAATAGTCAAAGCAGCC
ATGCAAGGAGCAGGTCTACTGTCTACCGAAGCAAGGGAGATCGACAAAGTGGCCCTGGAA
AAGTTTATAAGTTCAACTTTCGGCACGAGCGACAAAGCAGTAGAAGATGAATTCATCGCA
CCCCTCGGCAAAGTCAAACTCAACTATATCGCCAACAACAAAGAGAAAACTGAAACGCCA
ACCACCATCGCACAGGGGAAGAACGTTGCTGTAGCTTTAGCTTTTTTATCAGGTAAAGCT
TTAGAAACAGACGCAATAAAGAATACAAATCCCGATAAAGAAATCAAACCAACAGAAAAA
TGCGAGCCAGACACAAAAGAAAATGAGTGCAAAAAGGACGAAAATTGCGAATTCAAAGAT
GGAAAATGCAAACTTAAAGAAGGAGTGAAAGCGGAAAATGATGGAAAAACCACAAACACC
ACAGGAAGCAATTCATTTGTCATTAACAAGGCCCCTCTGTTGCTTGCAGTTTTGCTTCTA
TAA
>Tb10.v4.0096  | Trypanosoma brucei TREU927 | variant surface glycoprotein (VSG), putative,chrX additional, unordered contig | CDS  | length=1557
ATGACATGGCGAGCGTTTTTGACAATACTGCTGTTTTTCAACTGCCATAGCAGAACAGCA
AGAGGGACTAAAGCGGTGCTACATAGCGTCTGGAACCCGCTTTGCCTACTCACAGCCGAT
CTGGAGAAACTTCAGGGAAGAGCACAAGAAAGCTTAGCGAATGATGCAGCAACAGTCACG
GAACTCACGCAGCAGCTTCTCCGTGCGGAGGTGTACAAACAAATAAAAAACAGCCCAGAG
ATTCATCACAAAATAAAGCCTTTAACGGCACACATAGCGAATCTAATCCAAAGCCAGCAA
AACGCGCTGCACCAAAATGTGGCTAAAGACCTAAAGCATACGCGGGCTCTGGCATTTCTC
CAAGGCCACATCGCTGAATTTTTAACGGTATTCGCGGCAGCGACAAACAAGGGCGGCACC
GGCGACGCCCGCTGTTTAGTGGCGGAGGCCGGCGCTAGCGCTAGCACGACACCAGTAAAA
CTTTCAGAAGTTTCAGCAATGTGCAAGCTAACCACAACAAATGTCGAGACGGGCTCAGCA
AACGAAGGAAATCTTGACCGTTTTAGTAGCACAGGCTACAGCGGTTTCACAGGCCAAACC
TCAGATACCGGCAATCAAGGGCAGCTCCTGACCACCGGCGACGTCAAATGCCCGCTAACA
AAGCCAACCGCCAACAACGGTATCATTGCGGACGGCACAGGTAATCTCGCAAACAACATA
GTTTACTACGCTGGGGGATACCTCAAATTATCACAAGCTAGCAAATTCCAAGCAGAAAAG
ATAACAACAGCGACGGCGATACCACCAACAGCAAAGGCATACAAAGATGCCCACAATGCG
TTCTTGGCGACAAGCTCCAAGCGGAACAAAAACTCCGACATAAGCTACGACACAATGACC
GCTGATCCTGTTTTCAAGCACGTTTTTGACATCATAGTCTTGGGCAAACCCAAGGTCGAT
GACAGCAACCGACAAGCCAATCTCACGGCGATATACAAGGATGCTACAACATTTAACACC
AATATTCTGGACAAAATCAAGAACGAACCAATACCGCATACAGCATACAAAGAAGGCGAC
GGCGGAAAAACAAATCTGGGTGAGATAACGAACATTGCAGAACTTCAAACTATTTTAGCA
TACTACGAAACTAGAAATGCCAATAAAGCCGCAGAAAAAGTCAAACAAATCGAAGCAGAA
CTTGCTGCAGCTCAGGCTAACACAAAGGTGATCACAAAGACGATGAAAGAAATTTGCGCC
GACCTAACAGATCCAGAAAAATGCGCAACAAACGATAATTGCAAGTACGAAAAAGACAGA
AAAGAAGATCCAAAATGCGTATTGAGTGACAAGGGCAAACAAGCAGCAGAAAAGGAAGCA
AAAGAGACGGTGGGGAAAAATGGAAAAACTGAAGAAAAATGTACAGGTAAAGAACAAAAA
GATTGCAAATCCCCCGATTGTAAATGGGAGGGTAATGCTTGCAAGGATTCCAGTTTTCTG
CTCAATAAGAAATTGGCTCTGACTGCTTCGGCTTACGCGAGTTTCGTGACATTTTGA
>Tb10.v4.0099  | Trypanosoma brucei TREU927 | hypothetical protein,chrX additional, unordered contig | CDS  | length=582
ATGGTGAGAACCGACAAATGCCCACCAACCCAGCACGGCACAGACTCTTTCTCTAAAACC
TGTGCGTCTTTAATCAAACTAACGTTTTCAGGAGGGGCGATATCGATGAAAAAAACGACA
AACGAAAACATCCTTAATGCAAAAACGCTCGGCATCATAACAAGCGGCAAAAGCCACCAG
CTGACTGCAGGTGCAGCACTGCACACAGCAACAACACAGGTACAAGGAACAACAGTACCC
CTGACTCCCATCAAGCTAACAGCCACAGACCTGATTAAGGAAAATGGCTTTGAGGAAGCA
AAGACCAACCAAGAAATACGAGCGGCGCTAAACCCTTCTGAAGATGTCAAAACGAAATAC
TCAAGCGGAATGCCTCAAACAAGCAAACCAGCTTTTGACAGGCTAGTAAAACTTTATAAG
GAATTGGAAGACAAGCTCGAAAAGATAAAACAGGATACCAACCAGGATGCCGCCATACGA
AGGCTCTATAAACCCTTGATAAGCTGCAGTAGGGGCCCGGAAGCACAGAAAAAAGTGGAG
ACAACATCAGTATGCGAAGATAAGGAGCAAAATGCGTGCTGA
>Tb10.v4.0100  | Trypanosoma brucei TREU927 | variant surface glycoprotein (VSG), putative,chrX additional, unordered contig | CDS  | length=1548
ATGCGATCTGCAACCGCGATAGCGCTCCTGCTAGTGGGCTTTCAGGCCGCAAATGCGGGG
AACATTCTAGAGGGTGCAAACAAAGTAGAATTTAGTTTGCTGTGTGATTTAGTGGCGCTG
GCAGAAGCGGATCTAACGTTACCGCCAATCACAGACACCACCGCCGAAGCACTAGAGGAC
ATGTTGCGCTTGAACATGAGTGTCTCAGACAGCGCGTGGCAGAAGATGTTCAAAAAGCAA
ACAGGCGAAAACGACTATCACGAAACTATGCCGGACGGGACAAACGACCCCGGAGGCTGG
GCAGCGATGTGGCCGCAGTGGAGCAAGGCGATTAAAGCTTTAAAAGTGGACAAAAAGGAA
GAAGACTTAAAACAAGCGGGTATACAGGAACTCACGGCGGAAGAAGCTAAGTCACTGCGA
ACGCACCTCAGGCCGATACTCGCAAAAGTACTAAAAATAGAGAAGGCTCGCGGAAACTTA
CAACCAGCGCTAGCTAAGCTGGACGCTAAAACAGTAAAGACAGAATTACAAAAAGCCGTC
TTCGGCGCGGCTGGCAAAACAAAGACGGACGTACAGCACACCGACGTTTTCGAAACTAGC
AGCTGCAGCACCTACTCAGCATGCTGCGAAATAACACCAACTTCACCAAAAGCAAAAGCG
GCGGCAGCAGTACTAGCTTGTCTCTGCGCAAAAGCGGACTCTTCGCCTGTCGACGGAGTC
TGCGGATTCAGCACGGGCCCAGGAACACAGTGGACAGTAGCCGGCGCGCCAGCAGCAACA
GCCGTAAGGGAACCGCTGGCTTTCTGCCCATCAACCAGCGACACAACAATCACGGCGAGC
AGACTTGAAAGAATTGTAACAGGCCTCAAAAACCAGATGAAGATCATAAGCACAGTCGGC
TACTTAGGAGAATTCAAAAGCGGCACCTGCGGTGGCCAAGAAACTAACGGCCTTTGCGTC
AAGTACACAGGATACACAGGCAAAGTCGGCAAAGCCTTTGAGGACATACCATGGGTAAAA
ACAGTGTCCACACTGGTAAGCGACCTAACCCAAAGAGAGCAAGCGGCGGCGCAAGCATCC
TTTCTCGCGGCGCAGCTGCTAGCCGAAAAAGATGCGGCCTATAGCTTGGCTGAACTCGCC
AAACAAACAACAAATCTTGTTAAAGTAACGAGCGACGGTAAAGGGACAAACAACAGCCAG
CAAAGCAAAGATTGCAAGACGCACACAGACAACAAAACCTGCACTGACAATGGTTGCAAA
TGGAAAGGAAAATCTGAAACAGATGGCCCATGCGTAGTAGATGAAAGTAAAGTTAAAGAA
CAGACAAACACAGCAGCAGGGACAGGAGATGGCGCCGCAAAACCTGGAGTAAATTGCTCT
AGCCATACAACAAAGGAAGCATGCGAGGGAGTAACAGGCACCCCAGCCCCAGGCAAAAAA
GCTGTTTGCGGATGGATTGACGACAAATGTCAGAATTCAACTTTTCTCCTAACCAAAAAA
TTCGCCCTCACCGTGGTTTCTGCTGCATTTGTGGCCTTGCTTTTTTAA
>Tb10.v4.0107  | Trypanosoma brucei TREU927 | variant surface glycoprotein (VSG, atypical), putative,chrX additional, unordered contig | CDS  | length=1494
ATGACGGTTCAAGCGTGTAACAGCGCCTTAGGGACAACAATCAGATCTGGCATGAAAAGC
GTAGCCACAGCTTTATTATTTCTATGCGTTTTTCGTCGAGCCAGCGCGGCCGATGGCACT
GCGGTGGCAGCAGTTTCTGACGAATGTGGCGAAATTGCGTACCTTCAGCACCTTAAGTCA
CACTACAGTCGAGCAGCAGGAGATGCCGCTCAAAGCGTTGCTACACTGACACATGAGGCA
CATATCCTAACTCTGGCAGCAGCAAAGCACCATGGCACAATAAACGGAGCTAAATATGCA
TTTCTAGCAGCGATAGCAGCGAGCAGCAGGGAGGCAGTGCAAACAAAGTTAAGTGAAGCA
ACGGGAACGATACCACTAACTGCTACAGAGCTAGCTCGAAGGCAAGGCCAATTAGAAGCC
CTACGGCACTTAAATCAGGCAACAGCAGCAACGTACGGCGAGCCAGCTGTCAAAGCAGGG
ACACCGTCGACCATAATTGGAAGCGCGGACTTAGGTGTGACCGTGAAAATGCAACTAAAT
ACGAACAAGGCGGACAAGTGTTTCCGCGAAGCAACCGAACCAGCCGATATCAAAAAAATC
GTCAGCGAGATAGCGAACGACGACAACTACAAGGGGGTCGACGATAGTTCATTCAGGCCA
CCACAAGCCGAACTACAAATGGAAAGCTGCGGAAGCGCGCCCGCCTCAATGAACAACTGC
GAAACAGGCAGGGGCTGCGCCGACGGGGCGGCCATGACAAGCACCAATTTCCTAGGGCTT
GGCACCGCCACCAAGGGACAAGCCAACACATTAGCAGCCTCGACCGAGCCGTTCAAAACT
GGCGACCAATGCACGACGCCAACAAAAGCGAGCAGCGGAGACGAAGCCGTAATAAATAGA
AAACGGACAGCACATTACCTGTGTAACGCAAGGCAGATACAAACGCAAACAACAAGTTCA
ATCAAGGAAACAACGGTCGGCCAGCTGATAGCCAGCGAAAAGGCCAACAGACTCGCACTA
GCGGCACTAGGTCAGACTTCCAAAGAAGGAGACAACGAACAAGGTAAAAATGCAGTAAAA
AAACTACTAGGCACCGATGACAGCAAAACGCTTGACAAGTTTTTCAGCGCCCTAGAAACG
GTCGACCTGCAGCTAAGCCAAGACAAAGGTGCAAGGAAGACCAGTATCAAAGCGGCCGCA
GAAAGCAACGACTATGGCTTGGCACTGGCTTACTTCTCTGGCCAAGCGCTCAAGAGAACA
GAAGAAGCAGCCAAATCAGTAACAAAAGCAACCCAAGCAAAGGAAGACGATTGTACAGGT
AAGAAGGAAGGTGCCTGCACAGGAGAGTGCGAATGGAATAATGACAAAGAAATTTGCAAA
CTCAAGAAGCAAGGGGTAGGAGAAAACAAGGATAAAACTGGAACCACAAACACCACAGGA
AGCAATTCTGTTTTCATTAATGCGTCCCTTTTGCTTGCAGTTTTGTTCCTGTAA
>Tb10.v4.0117  | Trypanosoma brucei TREU927 | variant surface glycoprotein (VSG), putative,chrX additional, unordered contig | CDS  | length=1431
ATGCTAAGCAAGAAGCCGGCTAAAACTACAACAGTGTCCGCAGTACTATTACTTTTGCTG
CTGAAACCGACAGAAGCTCTAGCTTCCAACGAACTCAGCAGCGAAACAACAGACGCCTGT
GCCTCAGCATCAGTTCTGAATGTCATCACCGCAAAATTAGAGGGGAAGCTCACAACGCGG
TTAACACAAAACGAGCTACTGCTAAAAAGGACGGCGCAGGCGACAGCGGCTGTTGTACAA
GCCTATAACCCGTCCCTGGCCAAGGCCGCAAGGGCCATGCTACCCACTCTACACAAAGCG
CTGCAGGCGGCCACTGCCAACAGCCTGAAACACGCACGGCAGTCCATTCGCGGCGTAGTA
GCCGCTGCAAATCTAACAGGCTACCAGCTGGCAACGTCTTCAGTAGAAAAACTAGAGATA
AAAACAGCGGATGCGGGAAATACCAATGCAGGATCAATCACCGGTGGAGCGGGCTCAATA
AACTTCAAAAACTACGAAAAAAACGGCCTCGCAACCTGTCAACGCGTAGTAAATGCCAAG
CATGCCGACTTTGATTCGTGGGCGTCGCCACAGAAGCTGAAAAAATTTAAAATATTCGTC
GCAGAAGCACAGGCGGATGGCGCCGGAACCGCCCGCGCACCAGCAGTGGGCGGCGGCAGC
GGCAGCAATTGCGTAGCGGAAGCCGTCACTTCGGCGGGTGTAGTCATAAGCGGCAGCAAT
ATTTGCGTCGCAGGCGGAAAAATTTTTAAAACGACTGCCACCGAACTTGACGCAACAGCG
GACGCCGACTACGGCCTTAAAAAACTGGGGACCTATGACCCAAACAAGCAAGACCACTAT
TTCAAACAGGCAGCCAACGACATCTCAACAGCGGCGACAACACTAGCCGTCCCGGCACAG
ACCTTTAATCCTGACGATCTAAGCAGCTTTACAAGCGACGACGACTTCATAGCGGTTGTC
GGTGCAATCTATGCAGACATGCCGCGAGACAAAGCCACCGGCGAAGCAAAAAATACAGTA
AACAGCCTTATCACAAACAATTTTGGTAAACCAGAAAACTTTAAAACAAAGATTTGGGAC
AAAATTGAGGAGCTGAAAGTGCCAGCAACAGTCCTTGGAGAAAAGAAAGAGATGACGCTA
AAGGACGTTGACGACATAGGATTAGCTACGCAAATAATGGTACAACACATTACCGACAGC
TTACAAAAGTTAACATCTCAAGCAGAAAAGCAACCAGATACTACAGAATCCAATGCAGGA
AAAGCGTCAGAACCACCAAAAACAGTAGACGAATGCAAAAAGCATACAACAGAAAAACCT
TGCAAAGATGAAAAAGGTTGTGATTTTGATGATAAAAAACCGGGGGCGAAAGATTCTTTC
CAAAATCTGAAACTGACAAGAAGGATGAAAAGTCGTTTTCTAGCAATGTGA
>Tb10.v4.0122  | Trypanosoma brucei TREU927 | variant surface glycoprotein (VSG, atypical), putative,chrX additional, unordered contig | CDS  | length=1575
ATGAGGTCAACCCTCCTGTTTACTACCATATATATAGTTCTCAAGGTCGGCATATCGAGC
GCGCAGAAAGTAGCGGAAAGGACGGCAAACGAGCAAGTAACAGACTTTTGCTCAGTGGAC
ATATACTACGAAAGTATAGAAAATGAGGTAAAGGAGTGGACAGCAACAGCAATCGCCGAA
GCAGCAAGCCACGAAGCAGAAGCGAAGATGCTGACCCTAGCTGCAGAGGTCCAGCGGCCG
ACACAGAAAGGGGCTGCGTACAAAGTCCTAGCGACACTAGCGCAGGATCGCGCAAATAAA
GCAGCGGCAGCTGCGGCAGCAGCGACCAAAACATTAAGCGATGCACTAACAATAATAAGC
CGTACACGCGCGCAAATAAGCACATTCTATGGGCTTGCGGGCCAAAAAGCAACATCCGAA
AGAATCAGCCACGAAACCGTGGCAGGCAGCAATACGCTCCTAACGAGGGGCACTCCAAGC
AGAAGGTGCGCGGCGACGCTAACACGGACACCACCACAAAGTGCGACCTGTACCGACCAG
CAAGGGAAGGCGGCGAAGCTAAAATCAATAGCCGGCGCCCTAAGCACGGCCAAGGCGGTC
AAGAGCATTCTTAAAGCAAAAACGAAATTAGCCGAGGTAAAAGTTGCATTTGAAGGCGTG
GGCAACCTAGGAACAAGCAGCGGGTGGAACGTGCACAGCACAGCAACTCACTGCGAGGAC
CACGCATCAGGACAGGCCGCAGCATCCGCAAACCACGCCATAGCCATCACAGGGATAACC
GAAAAATACGCCATCAGCTTCGATGATGTAAAACTAGATCAAGAGCCGGACGGTGAAGCT
GCCAAAGAACCACAAACGACCAACGAACAGCGATCGTATTTCGTATCGGAACAACAGCTA
GCCGAGGCAATAAGACAAGCGCGGCAGGCGCAAATAACCATAACGCCACTGCTACAAACT
GAAAGCATAGAAAAAGTCGCGAGCAGTGAAGCTGCGGCAGCTCTCTACGACTTTATGACA
GGTCAACACAGCAACAGACCGGAAAAGAAACCAGAAGCAGAGAAAGTAGCTAAGCTGATA
TTCGGCGAAGTAACCGGGAGTATTAACGATGACTTTATAAAACCACTCTCTAAGGACAAA
CTAACAATCCCAACCAGCGGCAAGCCAATTGAGGGCAGCACACAAAAACTTGCTCAAGAG
AACTTCGATACAGCGATGGTTTATTATTTTTCACTAAACACGGAAAAGGAAACAGCCAAT
ACAGCAGGAGATGAAGCTGAAGGAGACGAAAAAGCAGATGTAGCAGACAAATCAGGAGAA
AAGAAAGACGGGGATAAAAAAGAGGAGTGCAAAGCCGCTGAAGAAAAAGATTGTGACAAA
ACAAAGTGGGATTGGAACGCAGAAAAGAATGAGTGCAAAGTTAAAGAGGGAGTGGCTGTT
ATTTCACCTGTAATTACCAAGGCCCCTATACTGCTTGCATTTTTGCTTCTATTAAACTTT
TATGAATTATTTGTAGAAGTGTTTTTGCTAAATTTTATAAAATTTATGAGACTTGCAAAA
ATTGCGCAATTTTGA
>Tb10.v4.0128  | Trypanosoma brucei TREU927 | hypothetical protein,chrX additional, unordered contig | CDS  | length=624
ATGTATATAAATGCTCTTTATACCTCCGTCTCTTCCAGTTGTCTGTTCACGCTCAAGACA
AAAAAAAAACATATTCGAAACGAATATTATCTCGAATCGCCACTTCTCTTATCTGGTGGG
CTCTGCCCGCCCTTGTCGGCGCCCAGTACCTTCATTTTCACAAGATCTGTTTTGAACGCG
TTGAACAAAAAACAAAAGCAACGGAAGAATTTCATTACTTATAAAATATATGTAATGATG
CGGAGGTGTGAGAGGTATTATATTATGTTTGCATCAACAATGCGCATGCATATACACTCT
ATGTGTGTGTATGTTTTTGTCTGTATTGTTGCGCGTCACACTGTGTGGCACAACATATAT
ATGAGGCAATTTCCAATTATTTTTGGTGCATTGTGTTGCTATATGTGTGTAAGTGCCACC
AACTCTGTGAACCAAACCTATCTCTCTGTATATATATATATATATATATCTATGCAATAT
AATTATATTTTGTCCCTCTCCAAACGAGAGTACATGCATGGGCTGGCACGAGCGGCACCC
TCCACAACGTGGGGCTCGAGGGGCACTTTACGTCCCGAGGCGCTGAACTTTGATGCTTGG
AATTTTGTGCTCAGGGACTTTTGA
>Tb10.v4.0130  | Trypanosoma brucei TREU927 | hypothetical protein,chrX additional, unordered contig | CDS  | length=10245
CAATTTGTGAACAAACATGCAACGTTGTGCATGTTATGCAAGAATGCGTGTTTTGCACCA
AAACACCTTACATATTGCATTGCAACACTGTTTTTGCGCAATCATACGCATGAACGCGTA
TTTGACGTGAAAATACGCAATAGTGCACAATTTGTGAACAAACATGCAACGTTGTGCATG
TTATGCAAGAATGCGTGTTGTGCACCAAAACACCTTACATATTGCATTGCAACACTGTTT
TTGCGCAATCATACGCATGAACGCGTATTTGACGTGAAAATACGCAATAGTGCACAATTT
GCACACAAACACGCCACATTGTGCATGTTATGCAAGAATGCGTGTTTTACACCAAAACAC
CTTACATATTGCATTGCAACACTGTTTTTGCACAATCATACGCATAAACGCGTATTTGAC
GTGAAAATACGCAATAGTGCACAATTTGCACACAAACATGCCACATTGTGCATGTTATGC
AAGAATGCGTGTTTTACACCAAAACACCTTACATATTGCATTGCAACACTGTTTTTGCAC
AATCATACGCATAAACGCGTATTTGACGTGAAAATACGCAATAGTGCACAATTTGCACAC
AAACATGCCACATTGTGCATGTTATGCAAGAATGCGTGTTTTGCACCAAAACACCTTACA
TATTGCATTGCAACACTGTTTTTGCACAATCATACGCATAAACGCGTATTTGACGTGAAA
ATACGCAATAGTGCACAATTTGCACACAAACATGCCACATTGTGCATGTTATGCAAGAAT
GCGTGTTTTACACCAAAACACCTTACATATTGCATTGCAATACTGTTTTTGCACAATCAT
ACGCATAAACGCGTATTTGACGTGAAAATACGCAATAGTGCACAATTTGTGAACAAACAT
GCCACGTTGTGCATGTTATGCAAGAATGCGTGTTTTACACCAAAACACCTTACATGTTGC
ATTGCAACACTGTTTTTGCGCAATCATACGCATAAACGCGTATTTGACGTGAAAATACGC
AATAGTGCACAATTTGCACACAAACATGCCACATTGTGCATGTTATGCAAGAATGCGTGT
TTTGCACCAAAACACCTTACATATTGCATTGCAACACTGTTTTTGCACAATCATACGCAT
AAACGCGTATTTGACGTGAAAATACGCAATAGTGCACAATTTGCACACAAACATGCAACA
TTGTGCATGTTATGCAAGAATGCGTGTTTTACACCAAAACACCTTACATATTGCATTGCA
ACACTGTTTTTGCACAATCATACGCATAAACGCGTATTTGACGTGAAAATACGCAATAGT
GCACAATTTGTGAACAAACATGCAACATTGTGCATGTTATGCAAGAATGCGTGTTTTACA
CCAAAACACCTTACATATTGCATTGCAACACTGTTTTTGCACAATCATACGCATAAACGC
GTATTTGACGTGAAAATACGCAATAGTGCACAATTTGCACACAAACATGCCACATTGTGC
ATGTTATGCAAGAATGCGTGTTTTACACCAAAACACCTTACATATTGCATTGCAACACTG
TTTTTGCGCAATCATACGCATAAACGCGTATTTGACGTGAAAATACGCAATAGTGCACAA
TTTGCACACAAACATGCCACATTGTGCATGTTATGCAAGAATGCGTGTTTTACACCAAAA
CACCTTACATATTGCATTGCAACACTGTTTTTGCACAATCATACGCATAAACGCGTATTT
GACGTGAAAATACGCAATAGTGCACAATTTGCACACAAACATGCCACATTGTGCATGTTA
TGCAAGAATGCGTGTTTTACACCAAAACACCTTACATATTGCATTGCAACACTGTTTTTG
CACAATCATACGCATAAACGCGTATTTGACGTGAAAATACGCAATAGTGCACAATTTGCA
CACAAACATGCCACATTGTGCATGTTATGCAAGAATGCGTGTTTTGCACCAAAACACCTT
ACATATTGCATTGCAACACTGTTTTTGCACAATCATACGCATAAACGCGTATTTGACGTG
AAAATACGCAATAGTGCACAATTTGCACACAAACATGCCACATTGTGCATGTTATGCAAG
AATGCGTGTTTTTCACCAAAACACCTTACATATTGCATTGCAACACTGTTTTTGCACAAT
CGTACGCATAAACGCGTATTTGACGTGAAAATACGCAATAGTGCACAATTTGCACACAAA
CATGCCACATTGTGCATGTTATGCAAGAATGCGTGTTTTACACCAAAACACCTTACATAT
TGCATTGCAACACTGTTTTTGCGCAATCATACGCATGAACGCGTATTTGACGTGAAAATA
CGCAATAGTGCACAATTTGTGAACAAACATGCCACATTGTGCATGTTATGCAAGAATGCG
TGTTTTACACCAAAACACCTTACATATTGCATTGCAACACTGTTTTTGCGCAATCATACG
CATGAACGCGTATTTGACGTGAAAATACGCAATAGTGCACAATTTGCACACAAACACGCC
ACATTGTGCATGTTATGCAAGAATGCGTGTTTTACACCAAAACACCTTACATGTTGCATT
GCAACACTGTTTTTGCGCAATCATACGCATAAACGCGTATTTGACGTGAAAATACGCAAT
AGTGCACAATTTGCACACAAACATGCCACATTGTGCATGTTATGCAAGAATGCGTGTTTT
ACACCAAAACACCTTACATATTGCATTGCAACACTGTTTTTGCGCAATCATACGCATGAA
CGCGTATTTGACGTGAAAATACGCAATAGTGCACAATTTGCACACAAACACGCCACATTG
TGCATGTTATGCAAGAATGCGTGTTTTACACCAAAACACCTTACATGTTGCATTGCAACA
CTGTTTTTGCACAATCATACGCATAAACGCGTATTTGACGTGAAAATACGCAATAGTGCA
CAATTTGTGAACAAACATGCCACATTGTGCATGTTATGCAAGAATGCGTGTTTTGCACCA
AAACACCTTACATATTGCATTGCAACACTGTTTTTGCACAATCATACGCATAAACGCGTA
TTTGACGTGAAAATACGCAATAGTGCACAATTTGCACACAAACATGCCACATTGTGCATG
TTATGCAAGAATGCGTGTTTTGCACCAAAACACCTTACATATTGCATTGCAACACTGTTT
TTGCGCAATCATACGCATGAACGCGTATTTGACGTGAAAATACGCAATAGTGCACAATTT
GTGAACAAACATGCAACGTTGTGCATGTTATGCAAGAATGCGTGTTTTGCACCAAAACAC
CTTACATATTGCATTGCAACACTGTTTTTGCACAATCATACGCATAAACGCGTATTTGAC
GTGAAAATACGCAATAGTGCACAATTTGCACACAAACATGCCACATTGTGCATGTTATGC
AAGAATGCGTGTTTTACACCAAAACACCTTACATATTGCATTGCAACACTGTTTTTGCAC
AATCATACGCATGAACGCGTATTTGACGTGAAAATACGCAATAGTGCACAATTTGCACAC
AAACATGCCACATTGTGCATGTTATGCAAGAATGCGTGTTTTACACCAAAACACCTTACA
TATTGCATTGCAACACTGTTTTTGCGCAATCATACGCATGAACGCGTATTTGACGTGAAA
ATACGCAATAGTGCACAATTTGCACACAAACACGCCACATTGTGCATGTTATGCAAGAAT
GCGTGTTTTACACCAAAACACCTTACATATTGCATTGCAACACTGTTTTTGCGCAATCAT
ACGCATGAACGCGTATTTGACGTGAAAATACGCAATAGTGCACAATTTGTGAACAAACAT
GCAACGTTGTGCATGTTATGCAAGAATGCGTGTTTTGCACCAAAACACCTTACATATTGC
ATTGCAACACTGTTTTTGCGCAATCATACGCATGAACGCGTATTTGACGTGAAAATACGC
AATAGTGCACAATTTGCACACAAACACGCCACATTGTGCATGTTATGCAAGAATGCGTGT
TTTACACCAAAACACCTTACATATTGCATTGCAACACTGTTTTTGCGCAATCATACGCAT
GAACGCGTATTTGACGTGAAAATACGCAATAGTGCACAATTTGCACACAAACATGCCACA
TTGTGCATGTTATGCAAGAATGCGTGTTTTACACCAAAACACCTTACATATTGCATTGCA
ACACTGTTTTTGCACAATCATACGCATAAACGCGTATTTGACGTGAAAATACGCAATAGT
GCACAATTTGCACACAAACATGCCACATTGTGCATGTTATGCAAGAATGCGTGTTTTACA
CCAAAACACCTTACATATTGCATTGCAACACTGTTTTTGCGCAATCATACGCATGAACGC
GTATTTGACGTGAAAATACGCAATAGTGCACAATTTGCACACAAACACGCCACATTGTGC
ATGTTATGCAAGAATGCGTGTTTTACACCAAAACACCTTACATATTGCATTGCAACACTG
TTTTTGCGCAATCATACGCATGAACGCGTATTTGACGTGAAAATACGCAATAGTGCACAA
TTTGCACACAAACACGCCACATTGTGCATGTTATGCAAGAATGCGTGTTTTGCACCAAAA
CACCTTACATATTGCATTGCAACACTGTTTTTGCGCAATCATACGCATGAACGCGTATTT
GACGTGAAAATACGCAATAGTGCACAATTTGCACACAAACATGCCACATTGTGCATGTTA
TGCAAGAATGCGTGTTTTGCACCAAAACACCTTACATATTGCATTGCAACACTGTTTTTG
CACAATCATACGCATAAACGCGTATTTGACGTGAAAATACGCAATAGTGCACAATTTGCA
CACAAACATGCCACATTGTGCATGTTATGCAAGAATGCGTGTTTTGCACCAAAACACCTT
ACATATTGCATTGCAACACTGTTTTTGCACAATCATACGCATAAACGCGTATTTGACGTG
AAAATACGCAATAGTGCACAATTTGTGAACAAACATGCAACGTTGTGCATGTTATGCAAG
AATGCGTGTTTTGCACCAAAACACCTTACATATTGCATTGCAACACTGTTTTTGCACAAT
CATACGCATAAACGCGTATTTGACGTGAAAATACGCAATAGTGCACAATTTGCACACAAA
CATGCCACATTGTGCATGTTATGCAAGAATGCGTGTTTTGCACCAAAACACCTTACATAT
TGCATTGCAACACTGTTTTTGCGCAATCATACGCATGAACGCGTATTTGACGTGAAAATA
CGCAATAGTGCACAATTTGTGAACAAACATGCCACATTGTGCATGTTATGCAAGAATGCG
TGTTTTGCACCAAAACACCTTACATGTTGCATTGCAACACTGTTTTTGCGCAATCATACG
CATGAACGCGTATTTGACGTGAAAATACGCAATAGTGCACAATTTGTGAACAAACATGCC
ACATTGTGCATGTTATGCAAGAATGCGTGTTTTGCACCAAAACACCTTACATATTGCATT
GCAACACTGTTTTTGCACAATCATACGCATAAACGCGTATTTGACGTGAAAATACGCAAT
AGTGCACAATTTGTGAACAAACATGCAACGTTGTGCATGTTATGCAAGAATGCGTGTTTT
ACACCAAAACACCTTACATATTGCATTGCAACACTGTTTTTGCACAATCATACGCATAAA
CGCGTATTTGACGTGAAAATACGCAATAGTGCACAATTTGCACACAAACATGCCACATTG
TGCATGTTATGCAAGAATGCGTGTTTTACACCAAAACACCTTACATATTGCATTGCAACA
CTGTTTTTGCACAATCATACGCATAAACGCGTATTTGACGTGAAAATACGCAATAGTGCA
CAATTTGTGAACAAACATGCAACGTTGTGCATGTTATGCAAGAATGCGTGTTTTGCACCA
AAACACCTTACATATTGCATTGCAACACTGTTTTTGCACAATCATACGCATAAACGCGTA
TTTGACGTGAAAATACGCAATAGTGCACAATTTGCACACAAACATGCCACATTGTGCATG
TTATGCAAGAATGCGTGTTTTACACCAAAACACCTTACATATTGCATTGCAACACTGTTT
TTGCACAATCATACGCATAAACGCGTATTTGACGTGAAAATACGCAATAGTGCACAATTT
GCACACAAACATGCCACATTGTGCATGTTATGCAAGAATGCGTGTTTTGCACCAAAACAC
CTTACATATTGCATTGCAACACTGTTTTTGCGCAATCATACGCATGAACGCGTATTTGAC
GTGAAAATACGCAATAGTGCACAATTTGCACACAAACACGCCACATTGTGCATGTTATGC
AAGAATGCGTGTTTTACACCAAAACACCTTACATATTGCATTGCAACACTGTTTTTGCGC
AATCATACGCATGAACGCGTATTTGACGTGAAAATACGCAATAGTGCACAATTTGCACAC
AAACACGCCACATTGTGCATGTTATGCAAGAATGCGTGTTTTACACCAAAACACCTTACA
TGTTGCATTGCAACACTGTTTTTGCGCAATCATACGCATAAACGCGTATTTGACGTGAAA
ATACGCAATAGTGCACAATTTGCACACAAACACGCCACATTGTGCATGTTATGCAAGAAT
GCGTGTTTTGCACCAAAACACCTTACATATTGCATTGCAACACTGTTTTTGCGCAATCAT
ACGCATGAACGCGTATTTGACGTGAAAATACGCAATAGTGCACAATTTGCACACAAACAT
GCCACATTGTGCATGTTATGCAAGAATGCGTGTTTTGCACCAAAACACCTTACATATTGC
ATTGCAACACTGTTTTTGCACAATCATACGCATAAACGCGTATTTGACGTGAAAATACGC
AATAGTGCACAATTTGCACACAAACATGCCACATTGTGCATGTTATGCAAGAATGCGTGT
TTTGCACCAAAACACCTTACATATTGCATTGCAACACTGTTTTTGCACAATCATACGCAT
AAACGCGTATTTGACGTGAAAATACGCAATAGTGCACAATTTGCACACAAACATGCCACA
TTGTGCATGTTATGCAAGAATGCGTGTTTTACACCAAAACACCTTACATATTGCATTGCA
ACACTGTTTTTGCACAATCATACGCATAAACGCGTATTTGACGTGAAAATACGCAATAGT
GCACAATTTGCACACAAACATGCCACATTGTGCATGTTATGCAAGAATGCGTGTTTTACA
CCAAAACACCTTACATATTGCATTGCAACACTGTTTTTGCACAATCATACGCATAAACGC
GTATTTGACGTGAAAATACGCAATAGTGCACAATTTGCACACAAACATGCCACATTGTGC
ATGTTATGCAAGAATGCGTGTTTTACACCAAAACACCTTACATGTTGCATTGCAACACTG
TTTTTGCGCAATCATACGCATGAACGCGTATTTGACGTGAAAATACGCAATAGTGCACAA
TTTGCACACAAACATGCCACATTGTGCATGTTATGCAAGAATGCGTGTTTTACACCAAAA
CACCTTACATGTTGCATTGCAACACTGTTTTTGCGCAATCATACGCATGAACGCGTATTT
GACGTGAAAATACGCAATAGTGCACAATTTGCACACAAACATGCCACATTGTGCATGTTA
TGCAAGAATGCGTGTTTTACACCAAAACACCTTACATATTGCATTGCAACACTGTTTTTG
CGCAATCATACGCATGAACGCGTATTTGACGTGAAAATACGCAATAGTGCACAATTTGCA
CACAAACATGCCACATTGTGCATGTTATGCAAGAATGCGTGTTTTACACCAAAACACCTT
ACATGTTGCATTGCAACACTGTTTTTGCGCAATCATACGCATAAACGCGTATTTGACGTG
AAAATACGCAATAGTGCACAATTTGCACACAAACATGCCACATTGTGCATGTTATGCAAG
AATGCGTGTTTTACACCAAAACACCTTACATATTGCATTGCAACACTGTTTTTGCGCAAT
CATACGCATGAACGCGTATTTGACGTGAAAATACGCAATAGTGCACAATTTGCACACAAA
CACGCCACATTGTGCATGTTATGCAAGAATGCGTGTTTTACACCAAAACACCTTACATGT
TGCATTGCAACACTGTTTTTGCACAATCATACGCATGAACGCGTATTTGACGTGAAAATA
CGCAATAGTGCACAATTTGCACACAAACACGCCACATTGTGCATGTTATGCAAGAATGCG
TGTTTTACACCAAAACACCTTACATGTTGCATTGCAACACTGTTTTTGCGCAATCATACG
CATAAACGCGTATTTGACGTGAAAATACGCAATAGTGCACAATTTGCACACAAACATGCC
ACATTGTGCATGTTATGCAAGAATGCGTGTTTTACACCAAAACACCTTACATATTGCATT
GCAACACTGTTTTTGCGCAATCATACGCATGAACGCGTATTTGACGTGAAAATACGCAAT
AGTGCACAATTTGTGAACAAACATGCCACATTGTGCATGTTATGCAAGAATGCGTGTTTT
GCACCAAAACACCTTACATATTGCATTGCAACACTGTTTTTGCGCAATCATACGCATGAA
CGCGTATTTGACGTGAAAATACGCAATAGTGCACAATTTGCACACAAACACGCCACATTG
TGCATGTTATGCAAGAATGCGTGTTTTACACCAAAACACCTTACATATTGCATTGCAACA
CTGTTTTTGCGCAATCATACGCATGAACGCGTATTTGACGTGAAAATACGCAATAGTGCA
CAATTTGCACACAAACACGCCACATTGTGCATGTTATGCAAGAATGCGTGTTTTGCACCA
AAACACCTTACATATTGCATTGCAACACTGTTTTTGCGCAATCATACGCATGAACGCGTA
TTTGACGTGAAAATACGCAATAGTGCACAATTTGTGAACAAACATGCCACATTGTGCATG
TTATGCAAGAATGCGTGTTTTGCACCAAAACACCTTACATATTGCATTGCAACACTGTTT
TTGCGCAATCATACGCATGAACGCGTATTTGACGTGAAAATACGCAATAGTGCACAATTT
GCACACAAACATGCCACATTGTGCATGTTATGCAAGAATGCGTGTTTTGCACCAAAACAC
CTTACATATTGCATTGCAACACTGTTTTTGCGCAATCATACGCATGAACGCGTATTTGAC
GTGAAAATACGCAATAGTGCACAATTTGCACACAAACACGCCACATTGTGCATGTTATGC
AAGAATGCGTGTTTTACACCAAAACACCTTACATATTGCATTGCAACACTGTTTTTGCGC
AATCATACGCATGAACGCGTATTTGACGTGAAAATACGCAATAGTGCACAATTTGTGAAC
AAACATGCAACGTTGTGCATGTTATGCAAGAATGCGTGTTTTGCACCAAAACACCTTACA
TATTGCATTGCAACACTGTTTTTGCGCAATCATACGCATGAACGCGTATTTGACGTGAAA
ATACGCAATAGTGCACAATTTGCACACAAACACGCCACATTGTGCATGTTATGCAAGAAT
GCGTGTTTTGCACCAAAACACCTTACATATTGCATTGCAACACTGTTTTTGCGCAATCAT
ACGCATGAACGCGTATTTGACGTGAAAATACGCAATAGTGCACAATTTGTGAACAAACAT
GCCACATTGTGCATGTTATGCAAGAATGCGTGTTTTGCACCAAAACACCTTACATATTGC
ATTGCAACACTGTTTTTGCGCAATCATACGCATGAACGCGTATTTGACGTGAAAATACGC
AATAGTGCACAATTTGCACACAAACACGCCACATTGTGCATGTTATGCAAGAATGCGTGT
TTTACACCAAAACACCTTACATATTGCATTGCAACACTGTTTTTGCGCAATCATACGCAT
GAACGCGTATTTGACGTGAAAATACGCAATAGTGCACAATTTGTGAACAAACATGCAACG
TTGTGCATGTTATGCAAGAATGCGTGTTTTGCACCAAAACACCTTACATATTGCATTGCA
ACACTGTTTTTGCGCAATCATACGCATGAACGCGTATTTGACGTGAAAATACGCAATAGT
GCACAATTTGTGAACAAACATGCCACATTGTGCATGTTATGCAAGAATGCGTGTTTTACA
CCAAAACACCTTACATATTGCATTGCAACACTGTTTTTGCGCAAT
>Tb10.v4.0131  | Trypanosoma brucei TREU927 | hypothetical protein,chrX additional, unordered contig | CDS  | length=96
GTGGAGTTAATTGAGAAACTTTTAAAGGAAAAGATCGCAATCATGACTGCAATTGCCGAG
AGAAAGGCGAAAGGGACCAATAATAAGCTAGGATGA
>Tb10.v4.0132  | Trypanosoma brucei TREU927 | variant surface glycoprotein (VSG), putative,chrX additional, unordered contig | CDS  | length=1539
ATGTTTGCGCAAGCCGCAATACTAGTGATTCTGGCGACGGCAACCGTAACCACCACACTA
ACTGTTGCAGACGACGAAGCGAGCACAGCGGTCACAACGGCGCGCAAGGAGATTCAATTT
GATTTACTGCTGGCGGAAACGTTAGAAGACAAGCTAACGGCAGCGCGACAACGGTTAAAG
CAAAATGATGCGACGGCCAAAGCCTGGCGGTACATATCCGACAAAGAAACCGACAAACTC
AAAAAGAAGGCGGCGGAAGCACTAGCAGCATTCGCCATCACAAAAGTAGCTGAAGGCCGA
CAAGTACTAGAAAATGGGCGGCCGGGCATTGAAAAGGCCGCCAATGCCCTACGACAGCGA
GCAGCCAATGTATCAGCCGGCTACAAACTACAATCAGCCGCGACAATAGAACAGGGAACA
CCAACTGGGACAGCAGGCAACACAGCATATGCAGGGACGCCCGGCGGCTGCAAATATGCG
GCGGTCAAGCTAAAGGGCGGAAAAACAAAATGCGACCCCAGCGATTTAGACACCACGAAC
ATTATTAAAGCAAATCTAGTAAAGTCCAAGTTAAAGAATCTCAAACTTCTAACAGAAGCT
TACATGACAGAGACATCGATCCAAGCTGAAGTGTACTTCAAAGGAACGCCAGCAGCGAGC
ATGGCAACAACGGCGCATGGCGACTGCCAAAGCGGCGGCAGCGAAGGAGTACAAGCGGCA
GGAACAAATGTCCTAGGCGTAAAAATAACCCACACGGCGGCAGAGGCGCGAACAGAGCAG
CTTTCAATAGAAAGGAAACACGGCGACGGCAACAAGTGTCTGCAACCAGCGACGCCAAAC
TCACCCAAGCCAGCGGAGGTGCTAGCGATGCTAGTTTGTGAAGCAATAAACACAGATATA
GACGTCGGCCCGCAGCTGTCCGACCTAGCTCTTGCCCCATTAGAGGGGGACGCCGAAATG
AGGCGCATAGCAGCGATATTACTAAACCCATCGATGGGCAAAAAAGAAACGTACAACAGC
GAGGATGAAAAAAGCATGGCGCAGCTCATCAAGACGACTTATGGCCCGGAAAACGCAGCA
TTTCAAGCGACCTTCATCAAACCCCTAACCACCGAGGAAATAAAATTCAAAGTGGGAGGG
AAGGCAGTGAGCGGAATACTGCAAGACGTTATAGCAGGTGAGAACGCAGGTCTGGCACTA
GCATACTATGCGTCTGACACTATAGCAATATCAAGCAACAATGAATCTGAAACCAGGGGC
TCTAAAACAGCAACACCCACCGGCACAGCAGGAAAGCAAGCCGATGAAGGTGGAAAACCT
GTGTGCAGCACCATTCAAAACCAGACAGAATGCGAGGCAGTGAAAGGAACATCCCCACTG
GAAAAAAAATCTGTTTGTGGTTGGATTGAAGAAAAATGCCATGATTCCAGTTTTCTTGTC
AACCAACAATTCGCCCTCAGCATGGTTTCTGCTGCATTTGTGGCCATTCTAACGCTGTAT
AATTTTCAATATATTAAGTGTTCCTGCTACATTTTATAA
>Tb10.v4.0134  | Trypanosoma brucei TREU927 | variant surface glycoprotein (VSG), putative,chrX additional, unordered contig | CDS  | length=1536
ATGTCAACAATTTCGAAGGCAAACCTATCGCATAGAGTTACCCCCTTACAACAAAGATCA
CACAAGAAAAAAATGTCCAAACTCGCACTGGTGCTGACAACACTAACTTTGCAGCTGTTG
CAGCTGGGCGAAGCCGGCACGATACACAACAAGAAAGCCCAAATCGCTACAGCATGCGGC
GCAAGCGACTACCTTCGTGGCCTTGAAATCAAAGCAGGTAACGCAGTGCGTAACGCACTA
AGCAAAGCAATTGAAGCAGCAACGACAGCCATGAAAATAAAAGTTGCGATCGCCAGCACT
AGCCCCGAAAATCAAGCTGCAGGCCGTATAATAGTGGCACGGATCGACGAGGGAGCCGTT
CGCGCCATGGCCACAATTTTAGCCCAAAACCATGCGGTAACCGCAGGCCTTTCCGCAATA
GGGAGGCTCGCAGGCGGCCAGGAAGTAATTGCAGAACTGAATTCGCTGAAAATCGCCGAT
GTGGCGACAGTAGCAGCGGCATCAGCGACGCGGGACAGCACGCACCTTAAAATAACACCA
CAGCTTCAGATATCAAAAAAGCCGGCCTGCATAGATACCGATAACAACAGGAAAAAAGAC
AAAGAAAAAGACGCCGCGGATACGACCGCCCCGGACGCGATTTCTCTTGAAGTATTAACC
CCGGCAACCCCCGGCGCCTACAACGGGGTGCTCACGATCTGCGGGCACGGCGCAGCGGGG
ACGGCGATAACTGGCATAACCTGCGCCGACGACCAAACATCGTTTGGCATCAAAGGCGGA
TCAGTGTTCAAAATAACGATCAAAACAACAACGAAAAAGGAAGCAAAACTAGCCAGCGAG
TACACAGAGGAAACATCAACGAACACAGTTCCTAACGGACCCACGATAACGGCAGAGCTG
AAGCTCCTACTAGAACTGGAGAAAGCAGTCGCCGCCGTGACCACGATTACGATTGACACC
GAACCGAGCAGCGTAGCTGAACAACGCGAAATACGAGACGCAATCGCTAGAGTCGTCGGC
GGAGACTCGGCGACATATGCCAACCCAGCTACAAAACCCAAAGTTGACGCCTTAATTAAG
GCAATGTTTGGAGACAAAGCAGAAAATGTGAAATCGACAATAGAAAAAGACATCAAGGAC
CTAAAACCACCAAAGGCTGCAGTAGGTGGAACTGGGGACAAGAAACTTGAGACAATAAAT
GACCCCAAAGAACTCGCAGATGCACAAATCTATTACGCTATCAAAAACATCGTCGCTTAC
CAGGATGGACAGAAGAACATCCAAGCAAACCCCTCATGTCCCACCAAAACTGAAAAAGCA
GAAGAACCGAAAAAAACAGCAGACGAATGCAAAAAGCATACAACAGCCGAAGATTGTAAA
AAGGAAACTGGTTGCGAATTTGATGAGAAAAAACCGGAGGGTGAAAGATGCTTTCAAAAA
GCTGAAACCGAAAAGAAAGATGAAAAATCGTTTTCTAGCAATTTGAGAGTTTCTGTTCCT
CAGGTATTTGCTGCATTAGTTCTGGAAATTTTTTAA
>Tb10.v4.0135  | Trypanosoma brucei TREU927 | variant surface glycoprotein (VSG), putative,chrX additional, unordered contig | CDS  | length=1413
ATGCAAGCCCTGGCGCTGGCAATGCTGCTAATCACGGCATCTGCCTACACGGATGCAGCA
CCCGGCGACTCCAAAAACATACAGCACCTGCATAATCTGTGTCGATTGGTAGCATTGAAA
CAAATAACAACTCTGCCAGGGGATGTTTCCGAAATCTCGCCTGCAGAGACGGAAGAGCTA
GAAAAAATAAACATATCACTAGCAAACCCGGAATGGAAAACGACTTTCGCCACGTCACCT
CAAAACAAGAAACAAAGTAAACTGGAATGCACACCTCCAGACAACAAACCACAATGTAGC
CAGCAGTATGCAAAATGGGAGGACCTGTGGGTGCAGGTCCACGCAACAGAAGAAAGTAAA
AAAGAATACCTTTTACCAAAAGGCAAGCTAATGTCACAAGAAGGGAGGGCAGCAGCGGTT
TCCGTTCAAGCGCTACTGGTGGAAGCAGAAGACATCAGAGCAACATTCAATTCTTACAGA
AAAGCAGCACTAGCACATCAACAAGGAACACCACAGCAACTTATCCACGAAGCGATCTTC
GGGACGGCAAAGCAGACGGATCTGACAAAAACTGACTGTGCCGTAGCACTAACATCCACA
AGAAAAACAGACTGCGAAGGCGGCCCAGGAAAGCAAGCACTCTGCGGCACCCTCGTCTGC
CTCTGTGCGCAGGACGGAACTCAAAACAAAGAACTTTGTGGCGCGGCGGCGTCGGCAAGC
ACGCCGACTGCCTGGAACAACGCGCAAAAACCAGCGATGTGGAACGCAGTACTCAGTGTC
TGCGGCAAATACCCACCGCCGCAGCCGTCAGCCGAACAAATACATCAGCTGATCACGCAG
GCACTTGCGGCAGCAGAAAGAAAAAACACCGGCGGCGACCATATAACACTCGGCGAAAGC
GGCAACGACGGTAGCTGTGCAACAGCGAGCGGCAAAGGGTGCATCCAACTAACGGACACA
GGCTCGACTACAGCTTCTGCGCCAACTGGGAAACTGGCATGGAAAGAAAAACTAGAAAAG
GCGGCACACGAAATACAAATTCACGAAAATGCAGCAGCCCGGCGACAAGCAGCCATTCAG
CGGATCCAACAGCTAAAAAAGCAGGCAAAGCACCTAATTATAGCGCTGAAAAATAGCTTT
CCAGATGCACCAACTCAAACAATATCGACACAAAAACCCCAAACGAAGCAACATTCGCCC
GAAATAGCAGATGAATGCCGGAAGCATGATAACAACAATGCATCTTGTCCAAAAGACAAA
TGCACGTACGATGAAAAAGAGAATAAATGCATTCCAATAAAAACAGTAGAAGCAGCAGGA
AAAGGAGAAAGAGAGCAAGAAACAACAGAGAAATGCAAGGATAAGAAAAAGGATGAATGC
AAGTCTCCGGATTTTAAGTTGCAAGGAAGATAG
>Tb10.v4.0139  | Trypanosoma brucei TREU927 | variant surface glycoprotein (VSG), putative,chrX additional, unordered contig | CDS  | length=1611
ATGAAAATGCAACCACGCGATGCTTTCAATAGTCTAACTCAAAGCAATAGAGTCGAAGAA
GCCAAAAGACAAATGCTCTCGAAGACGGAAGCGATTACGGCAGCGGTCACCATACTCGTC
TTTATTCTACAGCCAAAAGCAGAGGCAACAGCAGGAGAGGAGCTAGAAAATGCACCGGCT
TTCTTCGCCCTCTGCAACGTCATACGCCAATGTCAGAAGGGCTTCACCGCACCAGCCGTC
GAGCTGACAACAGCAGCTGAAGCAGCATATAACGGCATACTGGCTGCGGAACATTTAGCA
AGTACCAACAACAGCTATGTACTTGAAAAAATAGCGGCAGAAGCAAACGGACTCACGAAG
GACCTCAAACCGTTGCCTATGACGTCATTCGGCATAACAGCTCGGAAGCTAATAAACGAG
ACAGCCGCAAAGGCAAAAGAAACTAAAAATGCACTGGACGCAGCGGCAAAAGCAGCACAA
AGCGAGACGACGGAAGCAAACAAATTGCTCGTAGCGGCAATAACAGGCAGCGGCGAACAA
CAGGACGACAAAGACGACGGCAGTGGCTATTTTACGGCCGCAGCAGCCAAAAGCATGTTC
GGCACGGGGGCGAGCCAAAACGAAAATTGCGGCGGCAGCGGCGGTAATGGCAATAACTTA
GGTATCACGGTCATCAACGACCTGTTCTGTATTTGTGTGCGCGGCCAAACCGGCGGAAAA
AAAGTTTGCCACAAAGAAGCCACAGACAAACCCACCGCAAGCCACAACTTCGACAACAGC
GGCAATAACAACAAAAACGCCTACGCCGCGTTGATGGCGAAATGCCCGAAACGGGTGTCG
CCGGTCACACCAGCATCGCTAGAAGCAGCCATCGCTGGATATAACTCACAGATCGGGACT
CTGGCACACACCGTAAGTGGTAGCCACGAAGACGCCGGCTACATAGTAGGCTACGCCCAC
ACAGGCGCCACAGGTTGCAGCGGCAGCGACAGCCAAGTATGCATAAATTACAAAAACCTG
CTAGACAAAAAAGACGCAGGGGCAATACCCTGGCAAGTAACAATAGGTCAAGCAATAGAG
AAACGACCCAGCAGCGCCGTCGTTCAAGAAATCAAAGCAGGGACCCAAACACTGGCCCAT
ATGAACCTAACAGTCTGGCAGATCTACTACTCAGCACTCAGCCAAGCAGCAACCCAAGGC
GACCACTCACCCAAATTTCTGGATAAAAAAAAATTCGAAGAATGCAAGGAGCACAAACCA
AAAAAGACATGTGAAGAAAAGGGTTGCAAATGGGAAGGAAAAAATGAAACAGATGGAACA
TGCAAACCTAAAACAGGAACAGAAAACACAGCGGGAGCAGGAGAAGGAGCTGCAGGAGAA
CAAAAGAAAGAGGAGAAATGCAAAGGGAAATTGGAACCCGAATGCACCAAGGCTCCTGAA
TGCAAATGGGAAGGAAAGGGGTGCAAAGATTTCAGCTTTTATTTAATTAAACAATTTCCT
CTAATTTCCTCTGTTTTTATAAGTTTGTTAGGGGTTTTAGCATTAAGAATTTTTCCTCAA
ATGTATGAAATTTACGAACTTCTGAAGATTTGGTATTTTGATAGAATTTGA
>Tb10.v4.0142  | Trypanosoma brucei TREU927 | variant surface glycoprotein (VSG), putative,chrX additional, unordered contig | CDS  | length=1611
ATGCTGCTTTCATCAGCAAGCAGCACGCAACAGCGCAACATGGCAGCCATAGCATTTATA
CTAAGCCTCAGAGTGGACAAAGCAGCGGGCAACGTCGCGGCTGCAAACAACAAAGGGGAG
CATGCGGCGCTTTGTGAGTTCATAGCAATGGCTCAGCAAGAAGTAGAAGCGCCGCACCTA
GAAAGCCTGGATGTGGAGGCATATAGGCGTGTCCACCTGCTGAACTTAACACTATCATAC
GATGATTGGATAAACAAATTCTACACCGACAAGACGCGGAAAACGACAAAAGTGTCATCG
GCCGAAGCGGGACTAGACGACAAGGGTGGCAAACTACACTGGGACAACTGGAAATGGGCG
GCTGAAAGACTGACGGCACAGCCAGAAGACACGAAGCTCAAAGAAACCGGCGCCATGCAG
CTATCCGGTCTAGCAAAAAAAATGGCAGGTGTTGCGATAAAAGGCATAGCAGCAAAAGCA
GCCAAACTGAAAGACAGTTTTCCGGAGGAAGCTTTGCCAGCAGACGCATCAAAACAAGCG
GCAACCGCAGCAGCTAAAAAGCTCCGGGATGCGGCGTTCGTGGGAGTGGACACAGCACTA
AGCACGCTAACTCAGGCAACGACGTTCGGCGGTACACCAGCAAACAACAGGGACGTCGAA
TGCAAGACACAGGGGCCGGGCAAAGGCACACATACTGCTCTAGCAGCACTAGCATGTGTC
TGTTGGCAGGGCAACACAAACACGGTGACACACGGTGTATGCAACAAAGCAATGGAAGGC
CAAACGGGCTGGAACGGAAACAGCAACAAACCGGGGACATCGGACCTTATCAAGCTCGCC
AAAAGTTGCGGCCCTGCCGGAAAACGAAAGGTGACGGCAGCAAGACTTCGAGCAGCCATA
ACTTCACTGCGGAACCTTATAACCGGCCACGACACCGACAACCTTTACCTAGGCACTTTT
ATCGCAACCGGTAGCTCAGGATCGTCAGACAGCGGCGTTTGCATCGAATTCACAAACTTA
GCTGGCGGGGCTGACGACCCGCTCACCAAGCTGCCCTGGATCAACAAAGTGGAAGCGGCT
GCAGCCGAACTGGAGAAGCTAACGCAGGTTTCGCCCAAGGCACAAGCGATCAACATCCAA
CTAGCAGCAGCAGAAACCGAAGCGAACCAAGCGGTAAAACGGGATGCGGCAGAAGCAGAA
GAAACAAGAAAAGGTAACAACAACCCGACTGTAGCGACGCCAGCACTACGTAAGACGATC
TGCGAAGCTCACAACAAGTCCAAGACGGAATGTCTAGGTGCTCAATGTAAATGGGGTGGC
AAAAAGGATGATGACGGCCCATGCATAGTAGATGAAAGCAAAGTTGCAGAACAAACAACC
CAAGCAAGGGCAGGAGAAAAGAAAGACGGGGCAGCTTCAACTGGGTGTGCAAAACATGGA
ACCAAAGCTGAGTGCGATGCTGACAAAAAAGTTGACAAACAAAATTGTTCATGGAGGAAG
GGGAAAGATAATGAACCTGAGCCAGAAAAAGAAATGTGCCCAAATGGTAGTTTTCTAGTA
ACCAAACAATTACCCGTGATGGTTTGTGCATTTGTGGCCTTGCTTTTTTAA
>Tb10.v4.0145  | Trypanosoma brucei TREU927 | variant surface glycoprotein (VSG, atypical), putative,chrX additional, unordered contig | CDS  | length=1476
ATGCGGTGCCTTTTGTGCGTCCGACTAGCAGCTGTTCTCACAACAATAATCCAACAACGG
ATTTGGGCAGGTATCGCCGAAAATGACAACCAACAAGCGAGGGCAGCGCTCTGCGGGATT
GTCGCGATGGCGGGGACTCGTTCATCAATCGGGGCCACGAAACCAAACCTGGATGATGCC
CTCCAAAACATTCTGGAACTAAATATGAGTGCCGCAGACCAGACGTGGGTTGATAGATTC
CGTAAAGAACCAGGCAGCGACGAAGCAGGCGACTTCAAAGAAGACGAAACAACGCGCAAT
ACTGACTGGGAAGGACGCTGGTCCAACTGGAAAACACAGGCAGCAAAGATACTAAAATCT
CAAAACAGGGAACAGAAAATGAAAGAGCATAAGCTGAACATTCTTTCCGCCGATCAACTT
GCCGCGGTGCGGCCATCCATACAGAGACTAGCCGCGGAAGCTGAGGAAATCAAACAGACG
GCGCTGGCTCTAGCGCCAGACACCGATTTCATAACCGACGCCGAAGCACAAAAGACGATA
AACCAGGCAGTGTACGGCACCGAGACGGAACCGAACACCGGCACCGCCATCAATACACTG
TTCAAAAACCCGGCGACAGGACGCGGGACATCGTGCACGGCCGCCACTAACGGCAACGGC
CCAGGGACGGCGGGCGGCACCCTCGTTTGCATCTGCGCGGCCGACAGCGGCGGTGCGATG
AACGCCAACAAAGCTTGCAGCGGAACCACACCACTTAGCAGCAACTGGGCAGCTTCCACC
CACCCTACTAACAGCGTAACCGACGAAGTTCTCAAACTTTGCAACAGAAAGCAACAGACC
AAACTAACAAGCGAGGGGTTGAAAAGGCGGATCGATGCAGTAACGCAGATGCTGAAAGTA
ACCGACGCTGCCAGTTACTTTGGAGCCCACCTCAACGGCGACTGCGACGGCACAACAGCC
AACGGACTATGCGCCAAGTACGAAGGCATAACAAGCACAGCAGGCGACCCTTTGACGACA
ATAAACTGGATAAAGGACCTTAGCGGACTAGCAAGCAAACTCGAGAAGCAGGAACAAGCA
GAAAGTACGCGACAGGCAGCGGCAGCGGCAATCCAAGCAAAGGCAGCTGCAGCTAAGCGC
TTAGTGTTCGCTACTCATTTGACACCACTGAACTTAAACAAACAAGAAGCACAAGCAGAC
GCGACAAAAACAACAACAACAGAAGAAAAGGAAAAAGAATGCAATACCAAAGGCAAGGAC
AAACAAGATGAGTGTGACAAGCTAGAAAAACAGGGTTGTGCTTTCAACTCTGAAGGTGAG
AAGGGCAAAAAGTGCACATTGAACAAGGATGTGAAACAAAAACTAGAAAAAGCATCCCAA
ACGGTAGGAAATGATGGGAAAACAACAAACACCACAGGAAGCAATTCTATTGTAATTCAT
AAAACCCCTTTTTTGCTTGCATTTTTGCTTTTTTAA
>Tb10.v4.0152  | Trypanosoma brucei TREU927 | variant surface glycoprotein (VSG, atypical), putative,chrX additional, unordered contig | CDS  | length=1626
ATGTCCATGCTGTCGCTAACGAACAGGAAGCAGCAGCTCCAAAACGCTATAACAAATGCA
ATCGCAACAACAACTGTACTCATTAGCATCATTCTATTAGCTATAAACAGTGGTGCAGCA
GCACCAACGACAGCAGTTAATGCGAGAGAGTTTGACTTGCTCTGCACCCTAGTCCGAGCG
GAAGAAAACCTGGAAGAACGTCAAACCGCTGGCCAAGCGGCCAAAGAAGTGGTCGCACTG
GCCGCAAAAATTGAACTCATTCTGGCGAACCTGAAGCACATAGAGAGGTTAGCAGCAGCT
GAACCTCAAGCCGCACCCAAAGAAAGCACCAGCGACGAAACACCAGAAGCATGCAAGGCG
GCAAAATCTACAGTTTGCAACAAAGCGGCACAAATTTACAAAAAGTTCCGCCCAGATGAA
AAGCGAGCATTAGCATTTCTGGCAGAGACTACAGACAAGTTGAGTGCAACCGTGAACGTC
ACCTTGAAGCAGATTGCGGACAACAAAGCAAACCACGCAGCCTACTTTGGGGAAAGCACC
GGCAAGCGCCCAGCCTTCGCTAACGTTAAAAAAGCCTTGTACGGCGACCCGGCGGTCACA
GGAGACGGCATTATCGATACCGGAGACAACACCCGGCCGAAAGCTTGCGGAAACACAGCT
TCAGCTGCAGCAAAGTCAGGAAAAGCACGAGCGGAAGCAGCGCTGATTTGCCTACGCGGC
AGCGACAGCAGCAACGGCGGCAACGCTGCCTGCTTTACCGGCGCGGCCCTCGACACAAAC
TATGGCTCGCCAAGCAACGACTTCGCCACAGCGTGGACCCAAATCAAGCAGCAGTGTAGC
CAAAAACAGAGACAAGCAAAAGTAACCGGTGAACAACTAAAAACAGCAGCCAGCGCCCTA
AACCACCTGGTGCACAGCAAACACGGCGACAAAGCAGTGGCAGGCTTACTAGGGTACGCT
GAAGCAAACACCGGCGCAATCAGCTGCGACGGCTCAACCGGCAATGGCAAAGGATCTTGT
GTAATACTGAGCACGAGCGCCAACAGCTACAAGGTGGAGACACCAGACTGGCTGACTGCA
ATGCAGGAAACAATAAACAACCTCGACGGCGAAAAACACGAAATAGAAAAAGGCTGGAAA
GCGGAAGCACATACACTAGCGCTGAACAGCAGCCTGACGACATTACTAGCACTACAGGCC
GGAAGCAGCAAGGAAGCAGCGCCAGAAAAGCAGGCATCACCAGAAAAACAGAGCAACCCT
CAAAAAGACTGTACCAAAAATACGAAAAAAAAGGACTGCAAGGAAGGCGATGGTTGCAAA
TGGGAAGACAAAGAGAAGAACGAAGGGGATCTCTGCAAACCTAAAGATGGAGAAGGACAA
ACAAATGCAGGAACAGGAGAGACAAGAACTGGGGTAGATTGCAGTAAACACCAAATCCAG
AAAGCCTGTGAAGCGGAAAACAAGTATGTCAAACCGGGTCAAAAAGTAGTATGTGGATAT
ATTGTTTTTGTTGATGGTACTGGAAAGCTTCCCAAGCCGAAGTGTCGCTCTTTAATTTTT
CTTGTAAATAAGAAACTTGCTATGATGACTACTGGTTTTGTCAGTTTACCGTTTTTAAAT
TTTTAA
>Tb10.v4.0159  | Trypanosoma brucei TREU927 | variant surface glycoprotein (VSG), putative,chrX additional, unordered contig | CDS  | length=359
GCGCAGGGAACAAACGACAAACGGCCACTTAAGCTTTCAGTAGCGACATCATTCTGCACA
TATTCTAACAAAGCGAAGAAGGGAGCAGCAAATCTGGCAGACAAACTAAACGCCATGCAC
AAATCACTTAAAGCTGCAGAAAAAGCGGCGCTGCCACACCAACTTGGCCAAGTAGCACTT
CCTCAGTACAAAGAGGCCGCAGCAACTTTAACAATTTACGCGCAGGCAGCTAATGCCGCA
GCGGTAGGCGAACTTCAAAACTGGGCANGCGAACAAACCATAACAATATGCCAAGCAATG
TACGTCAGCGGCGGCATCGACAGACTGATGGGAGGTCTAAAAAGGCACATGTCAACGAC
>Tb10.v4.0163  | Trypanosoma brucei TREU927 | variant surface glycoprotein (VSG), putative,chrX additional, unordered contig | CDS  | length=1536
ATGACACATCTGATTTTCCTGTTCATTTCCTTCCTTGGCTTACTCTGCAGAAATGGCAGA
CCAGCCGAAAATGCTGGCCTCTCGAATACAGCTTGGCAACCGATTTGCGGCATTTCGACG
GAATTGGGGGAAGTGCCAGCAGGCGCAAAGCACGAAGCGCAAGCAATGCTCGCCTACGTC
AACAAATTACAACTCGCAGCAGCCCGAGCGTCAGTGTACATAAGCAAACACAAGTACAGT
AAGCAAACAGCGCAAGCGCTAATCCTGAGGGCTTACTACATCACAAAAGCAAGCAAAGCC
ATGAACCACTACGAAACAACTGCACTGCAGAGTCATTTGGCAGCAACGTCAGCAGCAAGC
TACCTAAAGGGCCGACTAGACGACTTTATGGCTGTACTAGAAGGGGTAAAAGGAACAAAC
AACAGGTGCCTCCTCAAAGCCAAGTCGGAAGCGGCCGGGCCTGCTCGTGACAACAACAAC
CTGGACGGCACACCTTGTTCACTGAAACCACCAAGCATGGACGCAAGGCCATACACAAGC
AGCAAAATAACCAAAGACGGATACCAGCAACTGCTCCACGGCAGCGACAACAGCGCCCAA
CAGATACAAGGCAACGTCGGTACAGCAAAGTGCAGGGTACTCAAGTATCACCACAGCAGC
AACGGCTGGGCGGACACCGCACCACAAGGGACGCCCACAGCAATGGCAGGCTACCTCAAA
CTCGACACCGCTGACAGCAACGTCAACTTCGAAGAGGCGGCGACCCTCAAGGGAAGCAGC
GGCGGAGCAACAACGGCATGGCAGACGGCACACAGGACCATCACAGCCTTAGAAAGAGCA
GCAGGGGACAAGTACAGAAACGCCACTAACAAGCCGAGCGAACGAACAGAGCTGACGGCA
CTGACCGAGGCGACAAAAGATCCTAGCAGCAAAAATACTGCAGCAGCAAACACTGAACTG
GCAAAGCTTTTCGGCGACGACACAGCCGAAAAATTACAGGAAGCAGAACACGCTATAAGC
CGCGAAAAAATACCCGCGACAACAGCAGGATTGGATGGCGAAAAAATGCTAGGCGAGATA
GAGGACATAGCACAGTTGGAGAAACTACAATACTACTATGATAACGAGCTTCATAAGACT
ATGCAGTCCCTCAAAAAGCAACTAGAAGAGGCACAAAAACCAAAGCAACAATCACCAGAA
CAAAAGGAGAAAGAATGCAATGAAGCGGGGGACGAAAAAACTGCATGTGACAACCTAAAG
GAAAAAGGGTGTGTTTTCAACCAAGCAGGCGAAGCAAACAAAAAGTGCAAATTTAACGCA
ACCAAAGCCACTAAAAACGGCGTCTCTGTAACACAACCTCAAACTGTAGGAGGAACAGAA
ACGACAACAGAGAAATGCAAAGGGAAACCCCAAGGCGAGTGCAAATCTCCGGATTGTAAA
TGGGAGGGTGAAACTTGCAAAGATTCCTCTATTCTAGTAAACAAACAATTCGCCCTCACC
GTGGTTTCTGCTGCATTTATGGCCTTGCTTTTTTAA
>Tb10.v4.0178  | Trypanosoma brucei TREU927 | variant surface glycoprotein (VSG, atypical), putative,chrX additional, unordered contig | CDS  | length=1587
ATGTGGCAATTACTAGCAATAGCGGCGGCGCTAGCACTTTCATCACGGCCATCAGACGGA
AACCCCGGTGCAGGCGAAAATGCTGGCACGTACGGAGCCCTCTGTACACTGCTAACAGAA
GCACTTGGTGAAGTTGACCAAGCACAGCCCACTACAGGATGGGAACAGGCATATGCTTCT
ATTCTTGAAGCCAACATGTCGGCAGCAGGACCGGATTGGCGAAACCAGTTCGTGAAAAGC
AAAGGTGTTAAGCAGGAATGGGAGCCAACAGCGAAGCACAAGGCCGTAGCGGAGGCATGG
GCACGTAGCTACGAAGACTGGGCAAACACAGCGGTCGCCCTTTCAACAAGCGACAGCGAC
GACAAAAAAAAAGCGATCAGCAAATTTGACGCCATGAACGAAGCAACACGGAACCTAGCG
AAGCGGAGACTAGAAGCCATTCTAACAAAAGTGCAGCCGGTGAGAAGCAAACTCAATGCA
CTTAAAGCGATAGTAGAAGCGGGATCAGGCAAGGCTGTCACAGACTTGCTCAAAACGGCG
CTCTACGGCGGGACCGACGGCAAAACTGACTTCGAAAGCGCAAGCAAAACCAAGGACACC
GGGCGAGTCCGCAACATCTGCAGAGACGGCGGCAAACTAAATGGCCAGCAGACGTTGGGA
GATGTCCTGCTTTGCGTATGCGTCAATGCACAAAGCTCACCGCCAACCGGCGACAAAAAA
ATTTGTGCGAAAACAACCAGCGACCACGTATCGAAGCAGTGGGAGCTTACAACCGCCGGC
GATGTCGCCACCGTGTTCAACGAGCTCAAAAAAGGCTGTAATATAAAACAAGGACACAAA
ACCACTGCAAGCGGCATCAGAGCGGCCCTGGCAACACTAAGGGACAAAATCCAAATTGAA
AGCAACGACGGCTACCTAGGAAAGTACGACACCGACGCCAACTGCGCAGGGACAAGCACG
AGCGGTGTCTGCGTTAAATATGCCAACTATGCGATCAACACTGGTGACACTTGGCACGAT
ATTCAATGGGTCAAGCATGCGACAACCGCAGCTGCAGCCCTTGAGACAGCCGCCCGAGCC
ACAAGCACGATGGCTGCGCTAGAACCCCTGCTAGAAGCAGCATCAGCTGAGGCTTGGGAA
GTGGCAAACACAACATCAGTAAGACAGGTAGCGGACAGCACATCTATCACAGCAGGGACA
ATAACCGGCTGTGATGCCCACAAAACAAACACAACCTGCACGAAAAATAACTGCAAATGG
AAAGAAACAAATGAAACAGATGGAAAGTGCGTAGCAGATGACAGTAAAGTTATAGAACAA
GCAACCAAAGCAGCAGGAACAGGAAAGGGAGCAAAAGAGGAGGTAGCCACAACTGGGTGT
GTAGCGCACAAAGATAAAACCGCCTGTGAAAATGACAAAACAGGCGAGAAGCAAAATTGT
GCATGGAGAAAAGGTAAAGATAATGAGAATGAGCCTGAAAAACAAAGGTCCCGAAATAGA
AGTTTTCTCCTCAATAACAAATTGGATTTGACTGCTGCTGCTTTTTTGATTTTTGTAGAT
TTTCAAAATTCTAAGAAGTTTTCTTAG
>Tb10.v4.0188  | Trypanosoma brucei TREU927 | hypothetical protein,chrX additional, unordered contig | CDS  | length=765
ATGAAGAATATAGAAAGAATTTATGCAATAATAGGCTGTTTATCCTTTATTGTTATGGTG
ATTAATATACTTGTTTCGCTTTACAGCTTGTTTGGTGAGGACGAATCCATTTCACTCGCA
ATTGCTGAGGATGAGTATATGAGATTTGTTCCAAAAGATGTCCGGAGGATTTGGAAAAAT
GAGGGTTATTTAGTTGTGGCTGGAATTCCTTCAATAGATAACGATGAGAGATTTAGAAGA
CGGAACTTGCAGAGACAAACGTGTTGGAGTTATCCTGAAGTGGCGAGGAAGTCAAATAAT
TTTAGTGGGAAGTTGCTTATAATTTATGCGCTTTCACCTCATACAAATAACCATTGCGAG
CTGAGAGAAACTGTTGAAGGAGAGGCAGAGTTATACCAGGATATCATTATTTTACCTGTT
TGCGATGTGAATCCAACAACAAATAAAAAAGTGGGAGAGTCAGGAAATTGGGGATGGGAA
GCGGAAATCACGATGAGTAAAAAAACATATCTGTGGTTCAAATTTGCCGTTGACATATTT
AACCCAACTATTTCCTATATAATGAAAGCGGATGATGATATATTTATGAGGGTGCCATTG
TATCTACAATATCTGGAGGTGCTTCCACGAGAAAACCTGAATTTGGGGAGGGCGCTGGGC
TGCGTAAATGGACTAAATGGAAAGGTAACATGGTATGTCGAAGGTTACGCAAATCTATTG
TCAAGAGACGTTGTAGCAGTCTTGTATACTTTTCGCTACTTATGA
>Tb10.v4.0189  | Trypanosoma brucei TREU927 | variant surface glycoprotein (VSG, atypical), putative,chrX additional, unordered contig | CDS  | length=1536
ATGCGCGCAATCTTCAGCCTAGTACTGGCAGCGATTTGGGCGGACGTAAACATCAGGGCT
CGCGCAGCAAAAGGTGACAGCACGGCGGCGTACTTTGCGCTTTGCGAGCTGTGGAATGCA
GCAAAAAAAGCGTCTACTATAACGTTGCCGCCACTACCAACAACAGACGCATACGAGGAC
ATCGAAAAATTCAACATGTCACTAGCCGACGAGAAGTGGAAGCAGATGATCGACGCACAC
AAAAGCAAACAGGGGTGGCAAAGCTACAAAAAGGAACAAGGCGACAAGTTAGGGTCGGTA
GACTGGGCGGCCACATGGCCAAGATGGCAAACCGCAAGAGACGCAACAAAGGACACTAAC
AATGACTGGTACAAAAACAACAGGCCGGGGTTCTCAGAAAACCAGGCACCAGAAGTTCAA
GACATAGTAAACAGGACTACATTCACAGCCTCAAAACTGTACGCGGCATTAATCCAGAAG
CCGCAAGATTCTGGAACTGATATGCAGACGAAAATACGCGCGCTTGCACAAGAAGCAATG
TGCGGCACTGAAGACAAATACAAATATGAGAACGGAAAGTGTAAGGATATCACGGGAAGC
GATACAGTCAAAACAACCACATGCGCCAAGGCACAGAGCGGCCTTAATCTAGGTCTGGAT
ATAGCCTGTTTGTGCACAGGGAACACCGCAGACCACTGCAGCAGCGGTGCAGCAGCCTTC
AGAAGCGGCTCGGGCACAATGATAGCCGACAGCATAAAAACCTTAACAGACGCATGCCCA
AAAAGCGATGACAGCAGGCCGTTGCACGACGCAATACAGCAGGGCATAGCAAGAGCTAAA
GCCCTCATAAGCAGCCAAAACACAGGGGCCTTACACGGCCTCGGCAAAACGGCGGGCACC
TCATGCACGGCGGCGACCGACTGGTGTGTGGACTACACCGCTTACTTCAGCAGCACAAAA
ACGTTCGACAGCATACCGTGGGTGAGCAAACTCCAAGGAATAGCCAACTTGCAAAGAAAG
TACGAACAAGAACTAACAAAAAAAGCTGCAACCAAGACTGCGATCGAGCAGCTACGCGAC
GCCGCCCAGATGGAATATACTCGAAAGCGGACCCAGTGGCAGATGACAATGCCAGGAGGC
CAGCACCCAGCGCCAATAAACCAAGACAAGCTAATCAAAGCAACAAAAGAATGTGAGAAG
CAAGCCAACAAGACTGCTGAGCAATGCACAAAACTTGGCTGCGACCATGATGCTGAAAAT
AAGAAATGTAAACCTAAACCAGGAACAGAAACCACAGTAACAGGAGCAGGCGAGCAAGCT
ACAGGAGCAGCAGCAACTGGGTGTGAAAAACACTTCACTGACGAAAACGGCTGTAAAAAA
ATGAATGAAGGCAAAGAGAAACCTGTTTGCGCCTGGAAAAAAGGTGGCGAAGGAGATAAG
GATAAGGACGAGCTTAGGCGCAGAAACGACAGTTTCCTCGTAAATAAGAAATTCTCTATG
ATTGCTTCTTCAATTCGGAGTCTGGTACAAATTTAG
>Tb10.v4.0194  | Trypanosoma brucei TREU927 | hypothetical protein,chrX additional, unordered contig | CDS  | length=657
ATGCACATTATTGCCTATTATTGCACTTTACGACTTAAAATGCACATTGTTTCCAATTAT
TGCACATTATGGCGTAAAATGTGCATTATTGCCTATTATTGTACATTATGGCGTAAAATG
TGCATTATTGCCTATTATTGCACATTATGGCGTAAAGTGCACATTGTTTCCAATTATTGC
ACATTATGGCGTAAAATGTGCATTATTGCCTATTATTGCACATTATGGCGTAAAATGTGC
ATTATTGATAATTATTGCACATTATGGCGTAAAATGTGCATTATTGCCTATTATTGTACA
TTATGGCGTAAAATGAACATTGTTTCCAATTATTGCACATTATGGCGTAAAATGCACATT
GTTTCCAATTATTGCACATTATGGCGTAAAATGTGCATTATTGATAATTATTGCACATTA
TGGCGTAAAATGTGCATTATTGCCTATTATTGTACATTATGGCGTAAAATGCACATTGTT
TCCAATTATTGCACATTATGGCGTAAAGTGCACATTGTTTCCAATTATTGCACATTATGG
CGTAAAGTGCACATTGTTTCCAATTATTGCACATTATGGCGTAAAATGTGTATTATTGCC
TATTATTGCACATTATGGCGTAAAATGAACATTGTTTCCAATTATTGCACATTATGA
>Tb10.v4.0195  | Trypanosoma brucei TREU927 | hypothetical protein,chrX additional, unordered contig | CDS  | length=795
ATGGCAGTAAAGTGCACATTGTTTCCAATTATTGCACATTATGGCGTAAAATGTGCATTA
TTGATAATTATTGCACATTATGGCGTAAAATGTGCATTATTGCCTATTATTGCACTTTAC
GACTTAAAATGCACATTGTTTCCAATTATTGAACATTATGGCGTAAAATGCACATTATTG
CCTATTATTGCACATTATGGCGTAAAATGTGCATTATTGCCTATTATTGTACATTATGGC
GTAAAATGCACATTGTTTCCAATTATTGCACATTATGGCGTAAAATGCACATTATTGCCT
ATTATTGCACATTATGGCGTAAAATGTGCATTATTGCCTATTATTGTACATTATGACTTA
AAATGCACATTATTGCCTATTATTGCACATTATGACTTAAAATGCACATTATTGCCTATT
TTTGCACATTATGGCGTAAAATGCACATTGTTTCCAATTATTGCACATTATGGCGTAAAA
TGCACATTATTGCCTATTATTGCACATTATGACTTAAAATGCACATTATTGCCTATTTTT
GCACTTTACGACTTAAAATGCACATTGTTTCCAATTATTGAACATTATGGCGTAAAATGC
ACATTGTTTCCAATTATTGCACATTATGGCGTAAAATGTGCATTATTGCCTATTATTGTA
CATTATGGCGTAAAATGCACATTGTTTCCAATTATTGCACATTATGGCGTAAAGTGCACA
TTGTTTCCAATTATTGCACATTATGGCGTAAAATGTGCATTATTGCCTATTATTGCACAT
TATGGCGTAAAATGA
>Tb10.v4.0196  | Trypanosoma brucei TREU927 | hypothetical protein,chrX additional, unordered contig | CDS  | length=3738
ATGCACATTGTTTCCAATTATTGCACATTATGGCGTAAAGTGCACATTGTTTCCAATTAT
TGCACATTATGGCGTAAAATGCACATTGTTTCCAATTATTGCACATTATGGCGTAAAATG
TGCATTATTGCCTATTATTGTACATTATGGCGTAAATGCACATTGTTTCCAATTATTGCA
CATTATGGCGTAAAGTGCACATTGTTTCCAATTATTGCACATTATGGCGTAAAATGCACA
TTGTTTCCAATTATTGCACATTGTAGCGTAAAATGTGCATTATTGCCTATTATTGCACTT
TACGACTTAAAATGCACATTGTTTCCAATTATTGCACATTATGGCGTAAAGTGCACATTG
TTTCCAATTATTGCACATTATGGCGTAAAATGTGCATTATTGCCTATTATTGTACATTAT
GGCGTAAAATGCACATTGTTTCCAATTATTGAACATTATGGCGTAAAATGCACATTATTG
CCTATTATTGCACATTATGGCGTAAAATGTGCATTATTGCCTATTATTGCACTTTACGAC
TTAAAATGCACATTGTTTCCAATTATTGAACATTATGGCGTAAAATGCACATTATTGCCT
ATTATTGCACATTATGGCGTAAAATGCACATTATTGCCTATTATTGCACATTATGACTTA
AAATGCACATTATCACCTATTATTGCACATTATGGCGTAAAATGTGCATTATTGCCTATT
ATTGCACTTTACGACTTAAAATGCACATTGTTTCCAATTATTGAACATTATGGCGTAAAA
TGCACATTATTGCCTATTATTGCACATTATGGCGTAAAATGTGCATTATTGCCTATTATT
GTACATTATGGCGTAAAATGCACATTGTTTCCAATTATTGCACATTATGGCGTAAAATGC
ACATTATTGCCTATTATTGCACATTATGGCGTAAAATGTGCATTATTGCCTATTATTGTA
CATTATGGCGTAAAATGCACATTGTTTCCAATTATTGCACATTATGGCGTAAAATGCACA
TTATTGCCTATTATTGCACATTATGACTTAAAATGCACATTATTGCCTATTTTTGCACTT
TACGACTTAAAATGCACATTGTTTCCAATTATTGAACATTATGGCGTAAAATGCACATTG
TTTCCAATTATTGCACATTATGGCGTAAAATGTGCATTATTGCCTATTATTGTACATTAT
GGCGTAAAATGCACATTGTTTCCAATTATTGCACATTATGGCGTAAAATGCACATTGTTT
CCAATTATTGAACATTATGGCGTAAAATGCACATTATTGCCTATTATTGCACATTATGGC
GTAAAATGCACATTATTGCCTATTATTGCACATTATGGCGTAAAATGCGCATTATTGCCT
ATTATTGCACATTATGACTTAAAATGTGCATTATTGCCTATTACCGCACATTATGGCGTA
AAATGTGCATTATTGCCTATTATTGCACATTGTGGCGTAAAATGTGCATTATTGCCTATT
ATTGCACATTATGGCGTAAAATGTGCATTATTGCGTATTATTGCACATTATGGCGTAAAA
TGCACATTGTTTCCAATTATTGCACATTATGGCGTAAAATGTACATTGTTTCCTATTATT
GCACATTATGGCGTAAAATGTACATTATTGCCCATTATAGCACATTATGGCGTTAAATGT
GCATTATTGCCTATTATTGCACATTATGGCGTTAAATGTACATTATTGCCTATTATAGCA
CATTATGGCGTTAAATGCACATTATTGCCCATTATAGCACATTATGGCGTTAAATGCACA
TTATTGCCTATTGTTGTACATTATGGCGTAAAATGTGCATTGTTTCCAATTATTGCACAT
TATGGCGTAAAATGCGCATTATTGCTTATTATTGCACATTATGGCGTAAAATGTACATTA
TTGCCTATTATAGCACATTATGGCGTTAAATGTGCATTATTGCTTATTATTGCACATTAT
GGCGTTAAATGTACATTATTGCCTATTATAGCACATTATGGCGTTAAATGTGCATTGTTT
CCTATTATTGCACATTATGGCGTAAAATGCACATTGTTTCCTATTATTGCACATTATGGC
GTAAAATGTACATTATTGCCTATTATTGCACATTATGGCGTAAAATGCACATTATTGCCT
ATTATTGCACATTATGACTTAAAATGCACATTATCACCTATTATTGCACATTATGGCGTA
AAATGTGCATTATTGCCTATTACTGTACATTATGGCGTAAAATGCACATTGTTTCCAATT
ATTGAACATTATGGCGTAAAATGCACATTATTGCCTATTATTGCACATTATGACTTAAAA
TGCACATTATCACCTATTATTGCACATTATGGCGTAAAATGTGCATTATTGCCTATTATT
GAACCTTATGACTTAAAATGTGCATTATTGCCTATTATTGCACATTATGGCGTAAAGTCC
ACATTGTTTCCAATTATTGCACATTATGGCGTAAAATGCACATTGTTTCCAATTATTGCA
CATTATGGCGTAAAGTGCACATTGTTTCCAATTATTGCACATTATGACTTAAAATGCACA
TTATTGCCTATTATTGCACATTATGGCGTAAAGTCCACATTGTTTCCAATTATTGCACAT
TATCACTTAAAATGCTCATTATTGCCTATTATTGCACATTATCACTTAAAATGCTCATTA
TTGCCTATTATTGCACATTATGGCGTAAAATGTGCATTATTGCCTATTATTGTACATTAT
GGCGTAAAATGCACATTATTGCCTATTATTGCACATTATGACTTAAAATGCACATTATCA
CCTATTATTGCACATTATGGCGTAAAATGTGCATTATTGCCTATTACTGTACATTATGGC
GTAAAATGCACATTGTTTCCAATTATTGAACATTATGGCGTAAAATGCACATTATTGCCT
ATTATTGCACATTATGGCGTAAAATGTGCATTATTGCCTATTATTGCACTTTACGACTTA
AAATGCACATTGTTTCCAATTATTGAACATTATGGCGTAAAATGCACATTATTGCCTATT
ATTGCACATTATGGCGTAAAATGTGCATTATTGCCTATTATTGTACATTATGGCGTAAAA
TGCACATTGTTTCCAATTATTGCACATTATGGCGTAAAATGCACATTATTGCCTATTATT
GCACATTATGACTTAAAATGCACATTATCACCTATTATTGCACATTATGGCGTAAAATGT
GCATTATTGCCTATTATTGAACCTTATGACTTAAAATGTGCATTATTGCCTATTATTGCA
CATTATGGCGTAAAGTCCACATTGTTTCCAATTATTGCACATTATGGCGTAAAATGTGCA
TTATTGCCTATTATTGCACATTATGACTTAAAATGCACATTGTTTCCAATTATTGCACAT
TATGGCGTAAAATGCACATTATTGCCTATTATTGCACATTATGGCGTAAAGTGCACATTG
TTTCCAATTATTGCACATTATGGCGTAAAGTGCACATTGTTTCCAATTATTGCACATTAT
GGCGTAAAGTGCACATTGTTTCCAATTATTGCACATTATGGCGTAAAATGTGCATTATTG
CCTATTATTGTACATTATGGCGTAAAATGCACATTGTTTCCAATTATTGAACATTATGGC
GTAAAATGCACATTGTTTCCAAATTATTGCACATTATGGCGTAAAGTGCACATTGTTTCC
AATTATTGCACATTATGA
>Tb10.v4.0200  | Trypanosoma brucei TREU927 | variant surface glycoprotein (VSG), putative,chrX additional, unordered contig | CDS  | length=1707
ATGAACCAAACCAATGATAATGTGCCGGTTTTCATTCCTGATGTCCTCCAGCAAGAAAAT
ATAAGAGTAAACCCTGTAATAGGCCAGAGGCGCATAGAAGTAGTGACCACCACAAAAGCC
GCTGCAGCGATGGCTATGCAAATCGGATTTTTCTTAGCAATAATCGTTTTAACAACCGGT
GCCCAGGCAGCAAGTGAGAACCAAGCTGAATTTGGGCAACTTTGTCATCTCTACCAGCTG
ATGACGGACCCAATAGCTCCGATCACACTAACACAAGGAGCTGGCGAGGGCACAAAAACA
AGCCCACTAGCCGCAGTGCAAACCATTATGGAAAGGGCTCAGAAACTAAACCTAAGTGTC
GCTGAAGACGGAATAAACACTGTCTTGGCAGACAAAGCAAAGTACAAGAACAAAGCCGCT
ATTGACGGCGACACAGCGGTGAAAGGCTACTTCACAGACAAAACAGACGACGACATCACT
AACCTCAGGGCCGAATACGAAGAAATAACAACAGCCAGCGGGGATTCAGCGGCGTTTCGA
AAAAAATACGGCACACCGCTAAACAAACAGCAAAGAGATGCGCTAAGGACGCCGATATCA
ACATTGTATGTCAAACTAATAGGCGTAAAAAACGAAATCAAGCACAGGACAGAGCTGGCG
TACAGCCTAATCACGAGCGCTCGAGTCACTCTAGCCAAAGCAGTGTATGGCGATGCAGCA
GTAACGCCAATTGAGGCTCATATAAAACCGGAAGCATCACTTCCAACTATAACGCCCGCA
AATTTTCCCTGGCACAACGGCGGAGACAGAAACGCGGTCTGCAAGACAGCAGGCACGGAT
GCTAACAAGGCGGGAATGGCACTCGCAACGGACATGCTCTGCATCTGCTTAAAACATCAG
GCGAACACTCACGACGCCTGCAGCACCTCTTTTGCCCCGACCCAGGCAGTGTACAACACA
GGACGGACCCCAGCTGAAGCCCAAGCGGCCTTCACAGCACTGAAGGCTAAATGCCAAAAC
AGCCAGCAGGCTTACTCAATACAGGAACTACCGCACCTTTTCACAAGCGCCGTAGCGGCA
ATCAAAGCAAGCATGGGAACAAACCACGTAACAGCAGCAGCCGCCAACACAGCCGCGAAC
ACACCCGGAAAGAAGGCATTTTTCTATGGCCGATTCGTCCTGGCAGGCAGTGCCCCGGCT
TGCGACGCCGACGACGCATCCCCGCATCAAACGGCGGCCAAGGGGATATGCATAGACTAC
AGCGGACTTATGAAGCCAGGATCAGACATACCATGGATCAAACTAGTACACAGCGGTATA
AACCAGCTACAAGCGGCAGAAACAGAAGAAAGCGCGGCCATCTCTCTCGTGGGAGCCGCA
GAAGGATTGGAAACTCAGATGGAAAGCCTGCTCTTGATGAAAAGTTTATTAACCCCTGCA
GCAAGCGTTCTGATAGCAACGTCTAACCAACCATCAGCAGATGCACAGAATAAATGCGCT
AAATTCGACAACAATGAAACAGATTGCAAAAACAACGACTGCGATTATGAGAAAACAAAC
AAAAAATGCAAAACTAAAACAGGAACAGAAAGCCCAGCAGCAACAACAGGAGAGCAAGCA
GGCAAAAAGTGCTCTGATTATGGCAACCAACAGGAGTGTGAGAAAGCTAATGATGGAATT
CCAGCAGGGCAACCTCGTAAATGTTGA
>Tb10.v4.0209  | Trypanosoma brucei TREU927 | variant surface glycoprotein (VSG), putative,chrX additional, unordered contig | CDS  | length=1563
ATGTTTACACCAACAGCAAAAATATTACTAGTGTGTCTCACACACGCTGCAACAACGTGT
TGGGGAACCGGCCCGGCGCTTAAAAAAAACGAATATGACAAAATCTGCGACGTCGCCGAA
CAGCTACAAAAAATACCAGGAAAGGCAAAGCACCAAACAACCACATCCCTAGCAGCGATC
TCGGAGGCAACGAAGGCCACGCTCAAGCTGCAATTAGCAGCGACAGCGGCGCCAAACGTA
AGTGGAGCCGTCGTCTACGGAGTACTGGCTGCAGCAGCCGCAAACCACGTCGAAAGCTTA
CGACAGCAAGCTGTACTGCTAACGACAAACGCTGTTCAAGCTGCAGCTCACGCGGCGGCA
GTTGCGGGCGGCATCAGCGAAATGTTTGATTTTTTAGGCAAAGCGGACAAGGGCGGCTCA
GCGACGGCATGGTGCCTCGGAAATGCCGACGGCACAGCAGCAGGTGCCAATACCGGCTAC
TCAGGCAAGTGCCGACTGTCAGACACAACCTTTCCCAGTGCAGATCACAGTTTAGACGAA
CAAGTGATAAAAAAATCTGGCTACCCAAAGCTGACGACAACGGACATGGCAGCAGGCGGC
GGAGGCGCTAATAAATGCCATATAACAAAAAAAGGGGGTGCGCCAGCGGCAGCGACAGAC
GTATTTCAGGAAAGCGCCGCAAAAAAGATACTGTTTGATTTAATTGCGATCACACCAAAT
AACAACGGCGCATCAGTGCAATTACAAGCACACAACAGCCTGGGGGACAACTGGGAAGGC
GACAGCGCATCAGCGATGGGGCAGTTACTGAAGAGCGTAGGCAAGCTAGAAACTGCAAAC
CTGGAGACGAAAGGCGCGGACACCGACGCTATAATCAAAAGTATAACGACTCACACCGAC
ACCTTGGCCGCCATCACAAAACAAGTTAAGTACTTCAACCTGAAGTTTCCTGATAAAACA
GAGGAGCAGACAGCGGCGGAAATGCTGCAATTCTACACTACAGCTGCAGGAGACAAGGGC
AACAACCTTCTTGTCCGGCTAAACAACTTAAAAGTGCCGAAACAGACTGATAGTGGCGTA
AGCGACGTCCTCATAACGGCGCTAACGACTACTGACGAGCTCATTGCGTCTCTGCAACTC
GCTAAAACACAAGCAGCAATAACGGCAGCTCAAGCAAAAAGAGACCTCGCAAACGCTGCA
AAAAACAACAAGAAAGGTGCAACCAATCCTGAAGAAGTTTGCAATGCAATAGAAGAACAA
GAACAGTGTGACACCACTCCAGGCTGCCATTATAACAAAACCAAAGAAGGAAAAAAGTGC
ACATTGAACAAGGAAGCCAAACAAGCACTAGAAAAAGCTAACCAAGAAACAGGAGGGAAA
GATAAAAAAACCGACTCCAAGTGCGCAGGCAAAGAACAAAAAGACTGCAAATCTCCGGAT
TGCAAATGGGAGGGTGAAACATGCAAAGATTCCAGTTTTCTACTCAACAAACAATTCGCC
TTGATGGTTTCTGCTGCATTTGTGACCTTGCTTTTTAAAATTTACCCATCCTTTTCTTGC
TGA
>Tb10.v4.0211  | Trypanosoma brucei TREU927 | variant surface glycoprotein (VSG), putative,chrX additional, unordered contig | CDS  | length=1431
ATGTCCTCAGGAGGCGCAAAGGCCGATACGGCGACGATGAACACCCTGCTAGTCATGTTA
ATAACGCTATTAGTAAACGCAAAAGCGCAAGCAGCAAACAGCAAACGGCCACTCAAGCTT
TCAGTGGCAACAGCGTTCTGCAGATACTCAAGCAAAGCGAAACAGGCTTCAGCGGGGCTT
GCCAATAGGCTTGACAGCATACAAACAAGCCTTAAAGCGGCAGAAAAGGCAGCTCTACAA
CACGAATTTGCAGCGGCAGCACTGCCACAGTACTCGGCGGCAGCCGCAACTCTAGCGATT
TTCGCTCGCGCGGCGAGCGATCGAAGCCTTAACGACCTGCAACAGTGGGCGCAGCACCAG
ACAAAGACGGTAGGCCAAGCCATGTACGTCAGCGGCCGCATAGACGGACTAATGGAGGTC
CTGGAAGGGCACATGTCAACGACCAAAACGAACAACAAAGGTTGCATAGCAAACGACGGA
GACGCGACAGGAATAGACAAGTTCGTGGCAAACACATGCGGCCCGCAGGACACAACAACT
TTGACAGCAGAACCCATAGACCTACAAGGCGCTTTAACGCAGGACATACCAGAAGAAACC
GACCCCGAAACGTTAGGGGGCGCAGATCACTGCCTAATCAACGACAACCCACACAGCAAA
TATACTGCGGTCACTACCCCAATCAATCTTCTAGACGGCACACTGAAAATTCCCGCGTCA
GGTGGCTTCCAAACCACAACAAACGTAAGACACGCAACACTGCAGAGCAAGCTGTTCAAG
GAACTGAAGGATAAGGGCGCGCAGCTAGCGCAGCCGTTAACAGCAACGGCCCAGCAGATA
CCAACCGACTACAGCGCACTAAAAAACTTGCTCAAAGACAGCAGCAGCCGCGAAGCACTC
AAGCCGGCCGTAGCCCAGTACCAAAACAAGGCCGCAGGGGATACAAGCATCACAGACGAC
ACAATCAAAGCAATCTTCGGGTTAACGAAGGACAACAGCGAGGATGGCTATCTAGCAGCA
ATCAAAAACTTAGAACGCCCCGTACCCACAACGGCCGGCAAGTCGGCTCCGACCAACCTG
TTTGCCATGACTTGCACACAACTTGAAGCTGCACTTACAGTGGAGATAAGCGGAATATAC
GAAAAATCAGTAGAACTAAACAAGGAAATTGAGACGCTCAGACAAAATCAAGGCAAACAA
GCATCAGAACAAGCTTGCAATAATATCAAAATCGAAGCAGACTGCAATGCAACAGCGGCA
TGTAGTTTTAATAAAACAGAAACTGACAGCAATAAAAAGTGCCAATATGATGCACAAAAA
GCCACAACAAATGAAGTCTCTGTAACACAACATCAAACAGGAGGAACACTTACTGTTAAC
TGCTCCGGCCATAATAACAGACCAGATAGTAGTGAAAAGAAAATATTGTGA
>Tb10.v4.0213  | Trypanosoma brucei TREU927 | expression site-associated gene (ESAG), putative,expression site-associated protein 1 (ESAG1), putative,chrX additional, unordered contig | CDS  | length=981
ATGAAGGTTATGGTTCCGCGATGGGTATTTCTGTCAACATTTTTAATCTGCGTTGGCAGC
GCCGAAGACGAAGGTCGCTGCACACTGGTGGACGACCACTTTAAAAATAATTTACATGAG
TCCTTATGTTATGTCAAATGCCTTTCTGAGGCGTTAAGCAAATTGTATAGCAATGGAGAG
CGGAGGTTGCTAGTGAATGAAGAAGTATATGCAAATGCATCCCGTATATTGGATGATATG
GAGGGTAAAACAGGTGAAAGCACAACGTATTTGAGCGTAATTAGCAGTGTAATGGATGGG
AAACATGATAAATTGGAAAAACTTATATATTATGGAAATGAAATGGGAGACCTTGTAGCT
AAGGTAGGTGGATTATTTTCTGAAGTTAATGAAAGTGTAAGGTCAGTGAGGAAAGAAATG
CCAGGCTCTCTCATAAAGACGAATAAATACTATACAGCTATTGCCGAGATTGTTAGGACT
GTTTGGGATGATGTTAAGGCTGCGGAGAGGGATGACGCTGCCGAATGTAAGGATCAAAAC
ATTCAAATAGTTAAAGAGTTGCCAACAACTTGTAGTGATCAAACATGTCCTCTTGTAGAT
GCTGTGGGAAAGAACGCTCTTCAAAAGTATAAAGACGGCTGTATAGAAATAATCGTGCAA
AAGGCCCCTGGTCGTGTACGTAAATGCTTTAACTTGCCAAGAAACAGCCTATACAGCGGT
GGTGCTGTGAAAGATTCGAGTGACAAAGTACAGTGGAAAAAGGAAGAAGCGGATCAGTTT
CAACTAACACTTCATGTGCAGCAAATATTTGATCTCCTCACGGGATCTTTTACTATTGGT
AAGCAACCTTCAGAATTGCTGTTCATGATGTCCAACTTCACTTCCTTTTATAACCGTTTC
TGCGAAATCCACGAAAATTTTACTTCATTGCTGTTCGACACCAATCTGTCTGACGGTTTG
AATAGTAGGTCTACCGCTTGA
>Tb10.v4.0215  | Trypanosoma brucei TREU927 | hypothetical protein,chrX additional, unordered contig | CDS  | length=483
ATGGCAAAAAGAAATTACATAGCTCCCAAAAAAGGAAAATGTTATACCACACTCACACGA
AAAGCAAGCCTCAGTAGCGGATTTTTTTTGGGAGGGAACCTTCCAAAGAAATTTAAAAGC
GATACCCACAGAGCCGCACGATACGTAATTATAAACTGGAAAAATGACACTGCCAGTGTG
AGAAAAGTCATAAGGAGGAACCTCTGGAGGAAAGGGGAAGAAGTTCATAGCCATTACCAC
AAAGCGGAAAATGACACCAAACTGAAAAGACCATACGTAATGATAGAACATCCCATAAAG
AGAAGAGCACTGCTGACACATGCAGCGGCAGTAGTTGCAATGGAGCACGACATTGACAAC
ATATTATTAATACAATTGGGAAAGCACATCTACACAATGGAACTGCCACGAAGCACAGTG
CGGTATCTCAGATGTGTGACAGTTTCCGTCAGCAAGTCGGTTCTTTTAATGTTTTTGATG
TAA
>Tb10.v4.0217  | Trypanosoma brucei TREU927 | hypothetical protein,chrX additional, unordered contig | CDS  | length=885
ATGCTTCACGTTGCCGTAACCCTATTGCTGACGATAAGCACGTCTATTCCCATCGCTACA
GGTGCAAGCGCAGCCATATCAGTGGTAACATACCAGGTCGACACATGCAATCATTACGGT
GCATACCCCGCAGGTACTCCGGGGTGCCCTCCCCGAACTGCAGGTGACCCCGTCAAAAGA
GTTAAACCACCCGCGAAATCTTCCGAGTCCTCTCACAGAGCCATGGAAGGTAGCAACAGG
GAGGACGGAGCGAGCCGTGGGGAACAGCAACCCCCAACTGATGCTGATAGACGTGCCGCT
GAGGAGGGTACCGCTCCAGCGAATGATCCACTTCAAGACGAAAAGCAGGGAAGTGGCAGC
CCCGATCGCGCCTCGGCCAAAGCCGGTGACACAGTGCCATCTACCGACGCCCCAGAGACA
GTGGAAAAAGCTCTAGCAGAAGTTGGTTATGACAGACGGGCAGGTAAAACACTACAAGGG
GTAGCAAGTGAGGGGGAAAAAAAGGCCGAGGATGCACGAAAGGAAAACTCACCTGAACAA
GTAACGTATCACAAAGATAGACATGTTACGGAGCCACAACTGTGGAGTAGAGCCTCGGAG
AGAGAGCATAAAACACGAGGGGAAAAAACTGTGAGTGAACGACCAGCCGACAAGGTGGAA
GTGGAGACTTCGGGGTGGCAAGTGCCTGGGAAAGGCGTTGGGTACGTTCCATCAGCAGTG
CGAGATGGAGTGTTAGAACATGAAGTCAGTAGGCCTTCAGAGATGGTTCCGAGCGATGGA
GGTGAAGACTCTTTTTCAGAGCAAATTAATCCAAAAAGAGACAATGTAGACCACAAAGGA
CAAGCGATGGTGTTATCGGCGATACTGATCTTCATGTCCTGCTAG
>Tb10.v4.0218  | Trypanosoma brucei TREU927 | expression site-associated gene (ESAG) protein, putative,expression site-associated gene 3 (ESAG3) protein, putative,chrX additional, unordered contigs | CDS  | length=975
ATGAACGCTAAGATAGGGTGGTGGTTAATTTTTTTTGTTTTTATGACCCGTAGCGATGCC
GCAGAGGATCATCAATGTACGTTGGTAGACGACCATTACGGCAAAAATTTACACGAGTCC
GTATGCTATCTCAAGTGCCTCTCGGATGCACTCAACAGATTATACACCAATGGAGAGAAG
AAACTGTTTGTGAATGAGGAAGCATACGCAAATGCATCCCGTATATTGGATGATATGGAG
GGTAAAGCAGGTGAAAGCACAAAATATTTGAGTGTAATTAGCGGTGTAGTGGAAGGGAAA
CATGATAAATTGGAAAAACTTATATCTTATGGAAATGAAATGGGGGACCTTGTAGCTAAG
GTGGGTGGATTATTTGCTGAAGTTCATGAAAGTGTGAGGGCAGTGAGGAAAGAATTACCC
GTTGCTCTCATAGAGGCGAATAAATACTATACGGCGATTGCGGAGGTCGTTAGAACAGTG
TGGGATGATGTTAAAGGATTGGGAGCTCAAGGTAAACACGAGTGCAAGGGCGACAAAGTT
AAAAGCATTGGGGAGTTCCGAATCGAGTGTGGACACCGCACGTGTCCTTTGAAGGAAGGT
GTGAACGAGGGTTCTCTCCAAAAATACAAGGGTGGCTGTCTTCAAGTTTATGTTTTAGGT
GGCTCTGTAAACGAGTGCTTCAACTTACCAAGAGATAATTTGTATAGGAGTGTTGCGGCT
AAAAATTCAAGTGAGACACTGCATTGGGGTTTAAATGGTCCTACTTATTTTCAACTTACG
GTAAAAGTGCAAAAAATCTTCACTCCTCTTATAACTTCCCTTTCTGCGGGACAACCACCT
TCTGCACTTTTTCCAATGATGTCAAATATCACTTCTCTATATTCCCAATTTAACGAGGTC
CACAGCAGCTTTACTTCTCTGCTACTCGACGCCAATACCACTGAAAAGGTAAGCAGGGCT
AATTTTACCATCTAA
>Tb10.v4.0221  | Trypanosoma brucei TREU927 | hypothetical protein,chrX additional, unordered contigs | CDS  | length=588
ATGCACGTAAAAAAAAAAAAAAGTGCACTGAGTAAAAAATGTTGGGCACAAATTGTTGAT
ACAAAGGAAGCTTATGCCTCAACCCGTTTGAGAGTTACGATCGTACATGTTTGCTCTCGT
TTCAGCTTGTTCTCTCTCTCTTTCTGTAAAAAAGAAAATAAATCATTTTTGTCAATCATA
TTCATTTCCATTAGGCTGAGTACCAGAAATTCTGAGCATTATTTTCTCCTTCCTCACATT
ATTCTAGACATCTTTTATGAATTGCTCTCTTATGTATCAGAGTCTTTTGGATACACGAGG
GAAATGGTGCTCGGTATTGTCATGATTGTATGTTTGCTTTTGAAAATGGAGTCTCATCTT
CGCTTATTATATTGTGGATGCGGTGACGTGTATTTCACATATTCTAGAAAATACTTGCTT
CCTATTTGTTGGGTATATTTGGAAAATAATGAGACTGTGATATTTGCATTTATTTGTGAA
CAGTCGGAGTGGCGGATGCATAACTCCATCACATTAATAGTGTCTCCTTTATTCTACCAT
CGGCGTTGTATATCACAAAGTTTCAATGACAAGGCAAATCATGAGTAA
>Tb10.v4.0245  | Trypanosoma brucei TREU927 | hypothetical protein,chrX additional, unordered contigs | CDS  | length=303
ATGAGCGGCATGTGCAGAAGAGGGCTTACAAAGGAGGCAGCGCGAGCGAGCGAATGGGTA
ACACTGGCGCGCTGCAGAGAAAGCAGCATCATTTCACCGCATCCGTTTGCGGGCGTGTGG
TGCGCACCCGCTGACTCGCATATGCGTTCACATTCACCTCCTCCTTCTTTTCTCATTTTT
ATCCCCTACTTGAGAACAGATACAAACTACCCCACCTTGCCATACCCCTTCACACACCTA
TTATGTATTGTACCTGCACCATCACGTGATGAGCATTCAATTCACATCGCGACACACCGA
TGA
>Tb10.v4.0246  | Trypanosoma brucei TREU927 | hypothetical protein,chrX additional, unordered contigs | CDS  | length=1968
ATGGGAGGTCCAAGTGAGGGGAAGTTATATTGTGACAACGGGGCTTCCGCCTTCGACTAT
CCTGGAGCCGCGACGTGCCCTCAAGGCGTAAAGGGTTGCGCAGGCCTGACTGAGAACCCT
TACTTCTATTCTCTCGATACGAAGTTTAACAATGAAGGAAATAACGGCATCGTAACCGCC
GACACGCGCGGCACTGTATATGGTCACACGTGCCCAATTTTTGTTCCATCGAAGGGGAGG
TTTTATCACGAGCGAGGGACCTTGTCGCTCCTTATTGGGGATATGGTGCCATTTTCCCTT
GTCGTGGAGAAAGAGGAAGAGGCTCAATATAGGGAGCTTGTCGACCGGCTGATTTCCCGT
TTTTGGGGTGAGGGCGCTGACCGTGTTTCCCACAGCGGTGCCCGGACGAAGTTGAGGAAA
GAGGAGGGTGCTACACCACGGAGGGGTGGATCACGCACTGGTAATGTGCCTCCCTCCGTT
CCGGCGGTACTGCAGCAGCAGGTGCTCGCGGGTAGTGAGCTGCAAATGGCGCGGAACCTG
GTCAAAATCGAAGTGCTGCCGTCGTCTGGTAGGGGTGTTGCGTACGTTCGTAACTATATT
CTGCGAAAACTCGCTCCTGCAGCAGTGAATGTGTATGCCAACGCCGGAACCCCCTCGTGC
AAACCCAACAGTGTCAGCCCCGGGGGTCGTTCGCACGCAGCCCAGTGGTATTGGGTGATG
GATGATGATATAGCTAAGTTTTTTGTTGCAGCCGACAAGAAAAGTACCGTGATCACTGCG
CGTGAGGCCCTCAAGCGGGTATATTCACGGATCCAGCGGCTTCATGGAACGGTGTGCGAT
ATGAACGAGGTAGCTGTGTTTTCCTTGGAATATAACCAGTTCGCGTACGCCTACGGTGAT
AGCGATGTTAAAATCAATGGCTACAATACAGTTGCATCCCTTTACCGCCATGATCTGCTT
CCCCGGTGTTGCGAGTTCCGTTTCCCCATCCGTGAGGATTACGACTTCACCCTTCAGGTG
ATTGCCCACGGTCTAAAGACTGCGCGGTTTCGGAATCTTTCATTTGCGGTACCCACTATG
GGGGGACTCGCGGGGGGCATGACTGAGTACTACAAGAACAAAAAGGATGACATCTGCCAG
CAGAACAAATTGTTCGTGAGGACATGGCCTTCTGTGGCTCAGGAGTGTGTGAAAGGCAAG
GGCGTAACGCTTCGAAACGACATCCGTGTACTTTGGGGTTTGCTGGGCCCAAAGTGTAAC
ACAGTCCCCAGTCTGACACTCCAGTCGCGCTCGAAGCTGCCACGTGCAAGCAATAGAAAT
GCTAATTCTGCCACCAGAACGTCGTCCCTGAGGGCGACCATCACGTCCCTATCGAAAGCT
AAGAAAACTTCCGCCGCCACCAAAGTTCTCGTGGTGCAGCGTTCAAAGGCTAAAACGTTC
CGCGGGGGTGCGTATGCCAGGAGGAAGGCGGAGGGGACGGACGATGGTGGTGGCGACTGT
TCAACGCAAGGGGTGACCTCAGCAGTGCGCGAAGCTGCGGAGGTGGGGAATGCTAATGGC
GAGGAATCCTCCGCGTGGAAGGGATATGTAATGAAGAAGTGGAGATACCTCACGAATGAA
GAGGCGAAAGGGTTGCATTTAACTCTCCTTCCACCAGAAAAGTTGAGGTGTGGGGATACC
GTTGCTGTGGTGATGCCTTACCTGGAGCAGCACCCTTCCGTGGTAAGGGCGACGCTAATT
GAAAAGACGTACAAAATGAGGCGAATGGAGGTCGCCGGGGAAGATGGTGAAGTTGCCTCA
GAGAACGGAAAATGCAAATATCGAAAGGTGGTGGAGTGGGAAGTGGCGCCTGATAATTTT
CCTCTCATGATGGTAAGCTGTTGCTACGAGGTACCACCGGAGGGCGTTGAGGTTGCGGCC
GCAGCCGTTGATGCCTTTTTTGGTCGAGGAGGGTCGCAGGCAGACTAA
>Tb10.v4.0247  | Trypanosoma brucei TREU927 | s-adenosyl-L-methionine-c-24-delta-sterol-methy lt ransferase a, putative,chrX additional, unordered contigs | CDS  | length=1080
ATGTCGGCCGGATCTCGTGGCCCACTTTCCCTGCTCATTGCCCGTGAACGTGATGCCAAT
GGTGTGAATGGCGATGTGAATGCAACGGCTGGACGCCTGCGTGACCGATACGATGGGAAG
GGTGCCTCCGCCAGTGAGCGACGGCAGGATGCGACATCGCTGACCAACGAGTACTACGAT
ATCGTTACAGATTTCTATGAATACGGTTGGGGGCAAAACTTCCACTTTGCTCCTCGGTAC
ATGAATGAGACGTTCTACGAATCACTCGCACGGTATGAGTACTTTCTTGCGTACCATGCT
CAGTTCAAACCGACGGACACTGTGCTAGACGTTGGCTGCGGGATTGGTGGGCCAGCACGA
AACATGGTACGGTTCACATCGTGCAACGTGATGGGTGTAAATAATAATGAGTATCAAATA
AATCGCGCGCGGCAGCACGATTCCCGCTACGGGATGAGCGGTAAAATTAACTACACTAAG
ACCGACTTCTGTAACATGTGCTTTGGCGACAACGAGTTCGACGGAGCATACGCCATCGAG
GCGACATGCCACTCAGAGAGTAAGGTAAAGTGCTATAGTGAAGTGTTTCGCGCTATCAAA
CCTGGTGCCTACTTTATGCTGTACGAGTGGTGTTTGACGGACCTGTATGACCCGGCAAAT
GAGGAACACCAGCGTGTCCGGCATGGTATCGAACTTGGCGACGGTCTTCCTGAACTCGAC
ACGATGCGGCAGGTTGTCGCAGCGGTAAAGGCCGCCGGTTTCGTTGTGGAAGAGAGCTTT
GACATGGCGGAACGATTCGAAAGTGGCGAGCCGAAGAGCGTCCCGTGGTATGAGCCACTG
CAGGGGAGTTACACGTCGCTGAGTGGACTTCGGGCGACCCCTGCAGGGCGCTGGTTGACG
AGTGTAACATGTCGTTTGCTCGAGGCTGTGCGCCTCGCGCCGGCAGGTACATGTAAGGCG
ACAGAGATCCTCGAAGAAGGAGCGGTGAACCTTGTCAAGGGGGGCGAACTTGGGATATTC
ACGCCATCCTTCTTTGTGAAGGCGCGTAAACCGCGTCTTGGGGAAGAGCTGTCGTGCTAA
>Tb10.v4.0248  | Trypanosoma brucei TREU927 | hypothetical protein,chrX additional, unordered contigs | CDS  | length=963
ATGGTAACACCCGAGCAAGCTGCCCTTATCGAGGGGGCGTTCCGTTCGATGGACCGTGAC
GGTACGGGGCTGGTGCGACTTGAGGATATTTTCCGTGTCTTCGATGCCTCAAGTCATCCG
CGTGTTCGCGACGGTGAGCTGGCTCCAGCAGCGACGCGTGACATGCTGATGCACCAGTTT
GGCGCAACCGCGCAGGCACACGGTGGCGTCTCGTTTGATGTGTTCATGCGCTTCCACGAA
CGTATGGCCGAAGATGCAGCTGTTGCGAAGGTGAATGATAAAGAGTTGTTCCTCACGGAC
ACCATAATTGGTGTCTGGCGCCTGGGCACGCTCCTTCAACCGACCCTCATTCGACCTCTC
TTTCCCGTTAATGTTCGTCCAAGCGGATTATACGCAACTCAGTACATGTCACTTGTGTGG
GTAGACGAAGTCGCTGGTCCGGGGTCGTTCGTTGTACACGTCGTTCGCGATGTTGTGCGG
CCGATATTCTCCCGGGGTGACCTACCGCCACAGTTACGTGGCATGTTCGCCTACCCGAAA
GAACTTGCAGGTGTGAAAGTTATCGAGGAGCGCTTGCAGATCGCCACCCAACGATGGCTG
GACTTTGTGTGGGAATACGAAGAAGGCAAGCACGCTGCCGTTCCTGGCATTATATCGGCT
CGCGTCGATCCCGATACGCTTCCACAGTACCTCCGTGACATGATTGTGGAACATGATGTG
GCAAAAGCGATACCTTCGCTGTTCTTTGTGCCAACATCTGTGGCTGTTAACCCCATGTAC
AAGCGTTCAAGCGAGGAGTATGGCTACGGAGTTCCTGAAGAAGTAAAGCGTATGAGCAGG
TGGAAGGACCTTACCTATTCTGGTCAGGCGTGTGGGCTGATATACCATGGCCGCGTGGGA
AAGTTCACAAGGGAACGGCGAGATGCGCCTGTACAGGATGTGGGCAGTGCAATGAACATT
TGA
>Tb10.v4.0249  | Trypanosoma brucei TREU927 | hypothetical protein,chrX additional, unordered contigs | CDS  | length=3501
ATGGAGGGAGAGGAGTTGCTTTACTGGGTACGCAGGTGGGTTCCCGTGAACGACGGACTC
ATTAGCTTTGCCTGTGGTTCATGCTCTCTATTTCCTTTTCCTCCCAGGGTAAATGAATGC
TCCTCCACGACCGCGTGCGCTGCCTCTGTTCAAAAGGTTCCTAATGTCGACGGGAAAAAG
GAGGTGCCGACCGCGCCAAGGCGCAAAGAGACACACAGTTCATGTTCATCCGAGATTGTT
GAGGTGAATGATGTGTCGAAATTGTACGTGCTAATGTATGCTATGCTGTCTTCGTACGCC
AAAATTGAATGTTGGCCCCTGAGCGTTGTGATACAGCATCTTTTAGCTTCTTCTACCGAG
GCGTGGGTGCAACAGTTGTGTGTGTGTAGTGGAGGGCTTGTACATGCGCCTCCGGTGACG
GCAGTGATGGATTCTGGAAAGCTTTCACTGCCACAGCTCTCGTGGTCTTGCGATGAAGTA
GCTAACATATGGTCTTGGACACTGGGTGCCAATCGTGAATCTTGGGCGCGTGTTTCTGCT
GTTGCCATGTCGCACACAGCAGCGGGCGGAAGGTGTTGCTGTAGCGCCGAAAGAATCGCC
AGGCCGTATTCTGTGGTAGTCAACCGAACAGTGGCCGACAGAAGTGGGAGCGGGGAAGGT
TACGAGCGGGACATTCAGCAACCCGATGACGCGGAAGATGTGGCGCTTCTTCACATTTTG
GTGAACATGGCTTTGCACTTTCGTCGGATGAAGTGGCTTTTGAAGGTGGTGTTCTTGCGA
CTAAGTGTAGATATGGGCGATGTTGCGTGGCGCATCTTACAGAGTTGTGTGCGGCGCATG
CTCGAACACAACAGTGATGTGATCAAAGGTGTGCTTTGCCGCGCCGCACTGAGGTGTGTG
AGGAGGCCCTTGTGTCCTGATGCGACGGTGGCAGGTTCGTCGCCACGGGAATTCGAGTCT
GAACCCGAAGCATCCCCTCACTCTTTAGGTGGCACTTGCTGGTATCGCTTCGACGAGGCG
CACAAAAGGTGCGTTTGTGGTACGCCGCGGATTCCGCTTGTGTTAAGCGTGCTTGACGAA
TGCGGCGCCCACAGGATCACCCAATTAACAACGGAGTACGTTGTGAAAAAATGTCAGGAG
CTGGGTTTTGCGTTAGCGGCGGACCAACTAGGTCCCCTGTGCGCGTTGAGTTTGCGCACA
AAGTGCGATGACACTTACTATAGTGGACTTGCGAAGACATTGGACGATGTGTCACGGGTA
CTGGACGGTTGCATGGCGACATTGGAGGGACTACGTACAGCACTGCTAGCATATTTTTGT
GGCACGTCGACTGTTGTTGGGCAGGACTCGGCCTCCAACAACGAACGCGTAAACGAAGCA
ATTTCGTCATTTTTTGTAGGGTTTTGCGAGGGAACCATTTTTAATGATTTTGTTGCCGAA
TGGGCACTGCCACTCTGGCTCCGTGCGTGTGAAGACGAACAGAAGCGTCGGGGAGCGCCA
AGTGCAGTGTGTACGGATCGAAAACGGAGTGCGGAGGTACCGTATGAGAGCCGTGTGGAT
ACGAGATCCCACCAACTTACGGACGAAGCGAATAATCTGAAAAAGTTTAATGGAAGCGAT
CAAGGGGGTCGGGTCAGGGGTGCGGTTAGGTGCCCCCCCAATGGCGGCAACTCCCACGAT
GGTAGCCTGTCAACATCCCTACGGTCGGGGTTTATAACACTTGTACATTTCTTCACTCCA
GAAACAAAGTCACTCGCGATTGTTGAAGCCACACTCGCCGACTCAGTCAAAAGACACCTT
GAATTGCTGCTGGCCAAGGAACAAGGTGAGCTACGTGCACGGTTTTGTGCTCTACCTCAG
GTTGTATACCAACGTTGCGTGTTTCTCCTGAAACTTACCAATCAACTGCTCGACCCACTT
GCTGCGACGGGCTGCGCAGGTGCCCCAGCAGCGCTGCGGGCAGTGCGAAAGGGTTTGCAG
GCGTTTTTCATTCCACGTGAACCATCGGTCATACTAGCCCTGACAAGTGCACTCAACGCG
CAGGTAGTCGGAGGAAGACTCTGTGGACCAAATTGTTTTAGTAGTAGGACTGAAACCGCT
TGTGCTTGTGCCCCCAGTGACAACTCATTCCAGGGTGATTGTAGCCACTACCTGGAGATC
CTTGATACCATACTTGAACTCGCTTCCATTTTACAGTCGAGGGATCTTTTTATCGATTGC
TACTGTGGCCTACTCGCGCCACGGTTAATGAGGGCAAAACATCTAAATGACTTGGAGGTG
GACATCGAGGTGATATCACGCATGTCGGTGCGACTCGGTGAGAGCGTCGTGGCGCGACCA
TTGGCGCTCCTGCGCGACGTGAGGTGCAGTGTTGTTGACCCCTTCAACGCCCCAGTTGCA
TCTTATGAGGGGAAGCCCTTTGCGCACGGGTTGTCTTGCCACGTTCGTGTGTTGTGCGCG
GCACGGTGGGACAAGTACGCTCCGATTTCAATTAAGGTGCCGGAAATGCGGCGGCTGTTT
GAAAGTGGCGAGTGGTTCGACGCTGTGATGTTGCGTGCTGTGCAGTCTTTTGAACGCCGT
TATCAGCGGAGCTCACCTGTCATGTCACAAGGCAATCCTGTGAGGGAACCTCCGTCGCGC
GGTGCTTGGAGTGCCGTGTTCTTTGCTAGTCTGGGCCAAGAAGACCTCGACAGCAGTGGT
GGCGGTGGAAACGCCCCAGGGAAGGCTCGTGGTCTGCCACACACTGGGGAAAGGGTCAAT
CAAGGTACCAATTGTGTACCACAACAACAACGTACTCTGTCGTGGTCACTTGGGAGCGGG
ACACTCGCCATTGTGTGTACTGGAGCTCGTGGCGCGCACGAGAGTGAGGGAGGTTCTGAA
ATCGTGCAGCTGTTTGCACCGCCGATTACCCTGCTTGTGCTGCAGGCGCTAGAACGCCAT
AGTCGTGTGTGCGCGGTAGCCAATTCGTGCCAACCATCCCTCACGTTCGACCTACTACAC
CGTGTGCTTCCCCTCCACGTACCAAAACCGTTATTGGGCACTGTGCTAGGAGATCTTGTG
CGCCACCGCATCGTCGTACGCACAGTGCGCGGGTATCGCAATGATACTGATCCTGTCTCA
GAAAAAGGCGAAGTCATTAATACATACACCCTAGCAAATTCTTTTGCCAGTTGCAAGAAA
CGCAAGATCTTCATCGACCTCGCCGACGCAGGGCACCATTGGGTACCCCTCACCCAGGAA
GACTCCCTTGACGGCAATGTGCCTGATACGTTATGTGATGCTTTGGAGCTTGACCGCAAG
AAAAGACTCGAAGCCGGCATTATTCAACTAATGAAAGCTCAGCAGCGTCTTCCGCACACT
GAGCTGTTCGCAGCTGCTCGCAGACAGCTGCAGGCTCACTTTCCAGTAACCACATCAATA
TTTAAGCAGTGCATTTCAGAGTTGATAGACCGTGACTACCTCGCGCGTCAAGATGCGGAC
ACTTATATCTATGTAGCGTGA
>Tb10.v4.0257  | Trypanosoma brucei TREU927 | variant surface glycoprotein (VSG), putative,chrX additional, unordered contig | CDS  | length=1473
ATGACTGCACACCTTATACTACTGCTGGTTTCTGCAGCGACAACAACGATGGCAGTGCAC
GGATCCAAAACGGAAGACCCAGCGGCAACGGCCATTACGAACCTTTGCGACATCGATTTT
TACCTGCAGCAACTCGAAAAAGAAATCAATGCCAAGCTTACTATGGGAACGGATACGCAG
CAAAAACTGGCTCAAATGGCCAAAAACTACAGACTAGCGTCGGCGGCAGCTAACAATCCA
GAACAAACGTGTCTTTTTAGAGCTCTCCTAACCAAACTCACAGAGCTCTACCATCAAAAC
GAGCAGGAAAAGCGGCGGGCGGAGGAACCAATAAAGAACGCACTGGCAGAAATAGCCGAG
AAGAGGCGAAACGTGGCCCAAGCAATAACGTTGGCAAACCTGAAGCTGGCAATAGACACG
AGCACAGGCCACAAGCGAACGAGCACCAGCGGAAACACAGTAGACAGCACACTAACACCG
ACACTAGACACGGCACTACACTGCGACCCTCGCCCAGCGATTCAAGCGACGACCATAGGG
GCCCACAAGCCAAACCCACAGAACTTAATAAATCTCCCTTTCGTAGACGAAAACAAGATC
ACTAAAATGATACGACGACACAATGTGCGGCTAACTTTTGCCGACAGCTGTAACCAGAAC
CCGGCAGCTGCAGCAACCTTCGCACTAGCTGCGGCAAGCTGCACGCAAGCATCACTAACA
AGCTTAAACCCAACAGTAGCACCCACCACAGCAGTCACACTAGGACAGGCAAATCTGAAG
GAGACAGTAACCATGTATGAAGACGGCGACAGGAGCAAGGCCTGCAACGAAAAAAACAGT
GGGAAAACCAAGAAAGACAACGCAAAAGAATATTACGCTGACAAAGTCTGCCACGCCTTG
AAGGTAACAGTGAAGATCCAACACGCACCGGTGCTAGACGGACCGACACTCAGCGCCGAC
GAGACAATAAGAAGATCAGCGGCAGGATGCCTCATACAGTTTCAGACACTAGAAGACCCC
AACAAATCTCCAGAAAACAAAGCACTAGTCGCATTTCTGGAAGCAGCATATGGCAAAAAC
ACGGATGACTTTTCAAAAAAATTTAAAAACTCAGTTGAGAAAAAGAAAGTCAAAGTTTAC
ACGGATAGAAAACTAAAAGAAGAAGAAATCGAAAATGTACAAACAGGAAGCGAGGAACAA
GACGCATTAAACAGAATCACCGGGAGAAAAGCAGCAGAGCAGGCTGCAGCGTCAAATGAA
GGCGCGACAACACCAGAAACAAATCAGGTCAAAAAGAGAGAAGAGTGCAACGCAGAAAAA
GACGAAACTAAGTGCATCAACAAGGAAGGGTGTGAATTCAAAGAGGGGGAGTGCAAAGTT
AAAGTGGTGACAACAACGAGCACAAACACCACAGGAAGCAATACTTTTGTACTTAATAAG
AAGCCTCTTCTGCTTGTATTTTTGATTCTATAA
>Tb10.v4.0258  | Trypanosoma brucei TREU927 | hypothetical protein,chrX additional, unordered contig | CDS  | length=678
ATGGATGCAGGACTTATAAAATTCAAGTCAGTGATAAAGATCAACGAGAGTAGAAAAACG
AAAGGGTCAACATTCACAGACTCGTTATGTTTATTAATGGCACTTAAAACAGGTCCTGCG
GTAGTGACGGATTCCATACTACGACGCATATGTAATCTGATCATAAACTTCATGAAACTG
AGAGTAGCCATATCGTTGCAGTTTGTCTTTTCACATTGTGAAATCACGAGAGATGACAAA
GTAGACGAGCTCGAAAACAAAGGAAGCCACATTCCTCAAACCTACCATGCACGGATCACC
AACATTGTCACAGGTATGACCCGCCAATTATGTAATCATGCACAATTCCACTTTGCGGAA
GGCCGCGGCCCAAACACACACCGCAGCACTTTACTAAACCATATAAAGCCGACACGAAAA
AAAAAGGAGCTAGAAAGGGAAGGTGAGTCACTGTTAGCTCAATTTAGAACATGGACTTCA
AAACATTTTGGATGGTTACATAGGGTGATCACACGAAAGGTTGAAGAACTGGAGTGTAGA
TGGTGTACAAACCATACGGGAAACATTCTCAAGAATTACACTGCCACCACTCAAAACAAT
GTAAAGATGGAAGAAAATGAGGAATGCAAGGTGGTAATAGCTACAAGACAGAATGACCAT
ATCATATGTCCAGTTTGA
>Tb10.v4.0259  | Trypanosoma brucei TREU927 | hypothetical protein,chrX additional, unordered contig | CDS  | length=732
ATGGGGATAGCACATTCTCCACATAGTGGTGGGGTATCAATGTTAGTCCGAGATAGCACG
GGAGTCATCCAAGGCTCGAAGAAGGAGGGACTGCCGGAAAGAGTCTCTGCAACACCGATG
TTTACGGCTGATCTAATGTTAACTATAAAATCAGCTTACTTTCAACTGAAAAATGTCACT
ATATCCACGCTTGAAATCTTTGAGAGCTCAAATAGAACACTGTTGATGGGATGCGGTACA
AACGCCCATCATGAGTTATGGGACACGCTTCACCCAAATGATGCAGCTGGAGAATGCACT
GTAAACTGGTGTTTACAAAACGATATCGAAATTGCAAATGATTGCACTACAACGAGAAGA
ATGCCTCACACAGCAACCAGGTCGTCTCCCGGTGTTACGATGCACAGAGACTGCGAAGTC
ACAAGATGTGAGGCAAGCCTCAGTTCAAATAGTGATCACTACTGGATAATGTTTAAAGTG
TGCATTGGCATAGGTTTAACAATGATCGTCATTACAAAGCCAAGGAGGGTGTCGTATGTT
TGGAACAAAGCAAATTGGCGTGAGTTCAGAAACGTGTGTGACGTAACGATGGTGAAAAAA
TTAAGGAAGTCGAGAAGAAATGTGGATGCCATGAATGGGGTAGTGACTAATGGCATTCCC
ACAGCAGCAAAGGAAACAATGCCGAAAGTTAAGGAAGTATCTCCACTGTTATGGACACGA
GAAATGACCTAA
>Tb10.v4.0263  | Trypanosoma brucei TREU927 | variant surface glycoprotein (VSG), putative,chrX additional, unordered contig | CDS  | length=1473
ATGGCAAGTGACAAAGTTTGCCGCAGTCCATTGCTGTGGACATTTCTCTACTTACTGTCT
AGACTGGCACCAGCAGCGGCGTCGAACAAACCCTGCAGTAAGCCCTGCGACTGCGCGTCA
AGACTGACAAAAATACTAAGTTATTACGACAGCAAGCTAAAAAGTGCAAAACAAACAGCA
GAAGACAACAAGAGAAATCTGCTAAAACTTCAAATAGCGCTGCACATCAACGATGAGACA
TTCCAGAAGCGAGCAACCCCAATATTAGTCGCATCAGGTGAAATAGTAGCGGCGTGCGAC
GCTGAAATAACACAGGCAGAGAAAGCTATGACCTCAGCAAGGTTGGCGGCGGCGATGCTC
GCCAAAGGATATTTCCTCCAGCATGCATTCAGCCAAAATACCGGCCAGCTAAAGCTAACA
GCACAAGACAGCGGCCACTTTAACCAAAATTCTTTTACGCAAAAAACAATAGGAGGGCTG
AAGGCGACCGGATGCGGCGAAGACTCTGAGGAAGAGAAGCAGATAAAAGTGACAGAAGCA
ACAGCCGCAAACGGGCCAGAGGCACCTAACTTACAACTGCACCAAAACGTAGAATTAAAA
TGCGACAAAGACAAGGACTCCAGCGCCATTTGCAGCGGCGCTACGTTTTCCGAGAACGGT
TTCATCGAGGCAAAGATCGCGTATGCGGCTACGGCGGTAAAAGAGGACTTGAATGGATGG
TCATCGACAACACACACAACTCCGGCCAAATTAACCAACAAACTTAATTTACTGGCCGAC
AACGTGACCAATGCCAACACACGGCTGAATAACTTAAAAAAGAAAGCCCAGCTTTCGGCA
TGCACCAAAATGTTGACAAACTATGCCGACTTTGAGAGCAGTACAGCATTCAAGCGCACG
GCAATAAAAACCCTGGTAGGCGACTTCAGCAACGAAAAAGACACAACCACACCACCTTCG
AAACTGGAAGAGGCCCTGAAGGAAGCTTACGGAACAGCTGGCGACAAGCTCGCTGACAAT
ATCTGGAAGAAAGTCAGCAGCACCATGGCGCCTGCCTCAAAAGCAAGTGGGGAGACGAAA
ACAAGGCTAGATGCACTTAATGACCGGTCCGCACTAACCGATGTTCTATCGCGTTTATCT
ACCAAACAGCTTCTGGCGTTGCAAGTACGCGACTTGCCTGCAGACAAAGTTGATATCGCA
AAAGAAAAAGATTGCAGTTCCAGAAATGGAGATGACTGCAAAGGAGATTGCAAAATGATA
GATGGAGTTTGCAAACAAGCAATGAAGGAAGTAGAAGAAGAAAACAAAGAAAAAGATGCG
AAAGCAGCTTCAACTTGTACAGGGAAAGACGAGAAAACATGCAAATCTCCGGATTGTAAG
TGGGAAGGAAAAGAGTGCAAAGATTCTACTTTTCTCACCAATGAGAAATTTGCTCTGATG
GCTGCTGCTTTTGCGAGTTTTGTAGCATCTTAG
>Tb11.0060  | Trypanosoma brucei TREU927 | hypothetical protein,chrXI additional, unordered contigs | CDS  | length=684
ATGTACATTATTGCCCATTATTGCACATTATTGCCTATTATTGTCCATTATTACCTATTG
TTGCACATTATTGCCTATTATTGTCCATTATTGCCTATTATTGCACATTATTGCCTATTA
TTGTCCATTATTACCTATTGTTGCACATTATTGCCTATTATTGTCCATTATTACCTATTG
TTGCACATTATTGCCTATTATTGCCCATTATTGCGTGAAATGCACATTATTGTCTATTAT
TGCACATTATTGCGTAAAATGTACATTATTGCACATTATTGCCTATTATTGCCCATTATT
GCACATTATTGCCTATTATTGTCCATTATTGCACATTATTGCCTATTATTGCCCATTATT
GCACATTATTACCTATTGTTGCACATTATTGTCTATTATTGCACATTATTGCACATTATT
ACCTATTATTGTCCATTATTGCACATTATTGCACATTATTGCATATTATTGCACATTATT
ACCTATTATTGTCCATTATTGCACATTATTGCACATTATTGTCCATTATTGCCCATTATT
GCCCATTATTGCCTATTATTGCCTATTATTGTCCATTATTGCGTGAAATGCACATTATTG
TCTATTATTGCACATTATTGCGTGAAATGCACATTATTGTCTATTATTGCACATTATTGC
CCATTATTGCTTATTATGGAGTAA
>Tb11.0070  | Trypanosoma brucei TREU927 | hypothetical protein,chrXI additional, unordered contigs | CDS  | length=723
ATGCACATTATTGTCTATTATTGCACATTATTGCGTAAAATGTACATTATTGCATATTAT
TGTCCATTATTACCTATTGTTGCACATTATTGCCTATTATTGCCCATTATTACCTATTGT
TGCACATTATTGCCTATTATTGCCCATTATTGCACATTATTGCCTATTATTGCCCATTAT
TGCACATTATTACCTATTGTTGCACATTATTGTCTATTATTGCACATTATTGCCTATTTT
TGCACATTATTGCCTATTATTGCCCATTATTACCTATTGTTGCACATTATTGCATATTAT
TGTCCATTATTGTCTATTATTGCACATTATTGCGTGAAATGCACATTATTGCGTGAAATG
CACATTATTGCCTATTATTGCCCATTATTGCACATTATTGCCTATTACTGTCCATTATCG
CGTGAAATGCACATTATTGTCTATTATTGCACATTATTGCGTGAAATGCACATTATTGTC
TATTATTGCACATTATTGCCCATTATTGCCCATTATTGCACATTATTACCTATTGTTGCC
TATTATTGTCTATTATTGCACATTATTGCCTATTTTTGCACATTATTGCCTATTATTGCC
CATTATTACCTATTGTTGCACATTATTACCTATTGTTGCACATTATTGTCTATTATTGCA
CATTATTGCCCATTATTGCCCATTATTGCACATTATTGTCTATTATTGCACATTATTGCG
TGA
>Tb11.0080  | Trypanosoma brucei TREU927 | hypothetical protein,chrXI additional, unordered contigs | CDS  | length=633
ATGTACATTATTGCCCATTATTGCACATTATTGCCCATTATTGCACATTATTGCCTATTA
TTGTCCATTATTACCTATTGTTGCACATTATTGCCTATTATTGTCCATTATTGCCTATTA
TTGCACATTGTTACCTATTATTGCTCATTATTGAGTAAAATGCACATTATTGCACATTAT
TGCACATTATTGCGTGAAATGCACATTATTGTCTATTATTGCACATTATTGCGTAAAATG
TACATTATTGCATATTATTGTCCATTATTGCCTATTATTGCACATTATTACCTATTATTG
TCCATTATTGCCCATTATTGCACATTATTACCTATTATTGTCCATTATTGCACATTATTG
CACATTATTGTCCATTATTGCCCATTATTGCGTAAAATGTACATTATTGCATATTATTGT
CCATTATTGCCCATTATTGCACATTATTACCTATTATTGTCCATTATTGCACATTATTGC
ACATTATTGTCCATTATTGCCCATTATTGCGTAAAATGTACATTATTGCATATTATTGTC
CATTATTGCCTATTATTGCACATTATTACCTATTATTGTCCATTATTGCACATTATTGCA
CATTATTGTCCATTATTGCCCATTATTGCGTAA
>Tb11.0110  | Trypanosoma brucei TREU927 | hypothetical protein,chrXI additional, unordered contigs | CDS  | length=1038
ATGGTGAAACAGATGAACGTACAGCTAGCAGTTTTGGCGGCAACCATTACGGTTGCAGCG
ACTGGAATCCACGACAATCTGCACAAAGTAGACAGCCCTTTTGTAGCAACGGACTACCTA
CTCGGCATCGCAAGTCGAGCGCAAAGCAAGCTGGAACAGCAACTAACGGCAGCATCTAAC
ACCTTAAGCCTGGCTCAGCGCATAAAAATAGCAGCAGCAGCGCAAGCGACGTCGTCTCAC
ATAGGTGCTCAATTGTTAGCCACCGCGGTAGAGAAAAAAGCAACTGAGGCACTGTCGGCA
GCGACCAGGGCATACGCTGCGATCATAAATGGCGTTAGCGCCGCAAGCCAGCTGGCAGGC
ACTCAAGATCTGCTCTTCGAACTCGCAAAATTAAACCTCCCTGACAAATCAGCATCAACA
GATACGACTTTCACAGGAGCAGGCGGCAAGCCGCTCTCGCCAACACTGACAACCGCGCCA
ACGGGCGAGTGCACAACGGGAGCAAACAAGCGGGCCGACCACCAAACACAGACAGATCCG
GATGCAACAAAGAATGCAATAACAGTGTTCTCGATCCAAGAAAAAGCGGCGTCAAACCAA
CTGGGAGGAGCGCTCAGCGTGTGCGCCGCAACAAGCGCTGGGTCACCATCAACGAGCAAC
TGCAAAACCTGGGCCGTCTCCGTAAACAACCTTAAATTCGTCGGGGGCAAGCTCTTAGAG
CTCAAAGAAAACAAACTCACCAGGAAGCGCGAAACCGACGACGACTATGCAGCAAAAACA
GGCCATCAAGGCAAGATGCCATCCGAAAAGACTATAAGAGACTTGCTCAAGAAAATCAAA
GCGATGAAAAATGCAGCAGCCACGCTAACGCAGACAAGTCCAATAACTGATTTAAAACTG
ATAAGTGAAGCGCAGGAGATTAAAGCGGCCATGGCCCGTGCCCTGAAAGGCGAAAAAGGC
TCATATACTGACGGCAAAGGCAAAGCTGAGGTAGACACTCTCCTAAACAAGCGTATGGTG
AAGATAAAAAAATTGTAG
>Tb11.0170  | Trypanosoma brucei TREU927 | variant surface glycoprotein (VSG), putative,chrXI additional, unordered contigs | CDS  | length=1575
ATGAAAGCCAGGCTTTTCAAGACAGCGCTAATTCTATCCCTGTCAAACCTTGCCACAATA
ATAACTGTAAACGCCGACGACAGCAATACAAAACACGCAGCGGAGCTGGACAGTTTCTGC
CGCCTACTAACTCTAACGGAGCAAACACCAGCCAAGGTGGAACCAGCCGAACTAGATCAA
ACGGCTGTGAGAACTTTGGCGGCTATCAATATGTCTCTAAGCGAACCGGACTGGCGAAAG
CAGTTTCCCACCACAGCCGAAACCAAAAGCGCTGACCCAGAGTATTGCAAAGGGCAGAAC
AAAGCGGCAAATTGCAAAGAGATTTGGCAAGCCTGGGAAGACGCTGCAATTGCAGCAGAA
ACGACAGACAATCTGCCAGGAAAGCTGAAGCTACCGTCTAGCGTCTTTTCCTCACCGTTA
CGGAGAACAGCCCTCCAAAGTGTTTCGGCGCTGCTCGCGGAAGCAACAGCGATCACGGAT
GGCTACACAACCAAAACAAAACCAGCACTGGAGGCGGCGCACGAGCCACTAAGGACAAAA
CTTAACATGGCGCTTTTCGCCAAGCCCACGACCCCCACCTCAGCAGGCGACGCCTGTGAC
GTGGACGCTGCAAGCGACCGGCAGACAACTTGCACGATAACGCACCAACCTTCCGCAGCT
TGCACAACAGCAGTTTGTCTCTGTGGTGAACAGGGAAGTCAGGACCAGAAAATCTGCACA
AGCGGCATCACGGCAACAGTAGCAAACTGGGGCAGCGGCAAGCTTAACTCGGCGTTTCAA
CCGATCTTTGCCAAATGCAAGCAAACAAAAACCGCATCTCTGACATCGGCCTCGTTACTA
GCGACGATAGCGGATTTCACAAGCAGAAGCAAGCAAGCGATTGTGAGCAGCACTGCGTAC
GTCATAATCGGAACAGCATCATCGAGCACGCACGCCTGTGCAACAAGCCAAGGCGCGGGG
TGTGTGGACCTTACACCCATTGCAGGTGTCAAAGCTGAATCGACAATTACACACAAAACA
TGGCTAAGCGAACTTGAAGAAGCGGCACAAATAATAGCAACCGCAGAAGCGGCAACACAA
GCAAAAAAAATTGCAGAAAGCAGACTTCAGGAACTAGGAAAAAAAGCTGCAGCGATTTAC
ACGCAATTACTCTATGCACCTGCCGACGTCGCACCGTCGCCGCCGACAACACCAAAGAAA
ACGGACGAAATACCAACAGCAATGCAACAAAGCTGCACTAAACACAAAAACAACAAAAAA
GATTGCACAGAGGCAAATAACTGCATATGGAAAGGAGGAGAAAGTGACAAAGGGGATTGT
GAAGTGAATACAACAAAAGTAGCTGAACAGGCAAAACAAGCAGGCACAGGAGAGGGGGCA
ACAAGCGGAGCAGACCCTAATTGTGGCCAGTATACGGACCCAGAAAAATGTGCCAAGGCA
CCAGGAAAAAAGAAGGAGGGCAAAAACGCTGTTTGCGGATGGATAGAAGGCAACTTCCAG
AATTCCAGTACACTAATAAATAACAAATTTGCTCTTATTTCTTCTTCTTTTGCGAGTTCG
AAAGCAATTAAATGA
>Tb11.02.5400  | Trypanosoma brucei TREU927 | cystathionine beta-synthase, putative | CDS  | length=1089
ATGAAGGACCAACGAACCACTATTCTTGATTCCGTTCTCGACACGATCGGTTCAACACCA
TGCATACGCCTCAATCGCCTGCCGAATATGCACGGGATCCAGTGTGAAGTCGTGGCTAAA
TGCGAATTCTTTAACCCGGGGGGAAGCGTGAAGGACCGCATCGCGCTAAAAATGGTGCTT
GACGCGGAGGCCAGTGGGAGACTTCCTCCTAACAGCACGCTTGTTGAGGCAACGAGTGGA
AACACCGGCATTGGCCTCAGTTTGGTGGGCTCCGTTCGGGGCCACCGCGTGGTGATCACA
ATGCCAAAGAAGATGTCCCATGAAAAGGAGGTGGTGGTTCGCGCTCTAGGGGCTGAGGTT
ATCCGAACCGAAACTTCGCTGGCATGGGACCATCCAGAGAGCCTTATTGGTGTGGCACGC
CGCCTGGAAAGGGAGGAGGGTTACGTGTTCTTGGATCAGTACAGGAATCCAAGTAACCCA
GGGGCGCACTACGAATCTACGGGACAAGAGATATACGACCAGTGCGGTGGGAAGGTGGAC
ATGGTTATTCTTGGGGCCGGTACTGGAGGCACAATCACTGGCGTGGCGAAGAAGCTGAAG
AGTTTGCTCCCTGATGTTATTGTGGTCGGCGTCGACCCCGTCGGTAGTCTTCTGGCCGAT
CCCGCTAATCCACCAAAGGATGCCAAACCATACTTGGTTGAAGGTATTGGTTATGACTTT
GTGCCAGATGTATGCGAGAGAGAATATGTGGATAAATGGGTAAAGTCCACTGACAAGGAA
AGCTTCGAACTGGCATCACAATTGCACCGTGAGGAGGGCCTATTGGTGGGGGGTAGCAGC
GGTTCCGCCATGTGGGGAGTGCTGCAGGCGGCGAAGGATCTTGGCCCGAACCAACGTTGT
GTTGTGGTCTTCCCGGACGGCATTAGGAATTACATGTCCAAGTTCCCTGATGTAAACTGG
AGGATTGAGAAGAAACTTGAGTCCGGTGAGGTGACACGTCCCACATATGAAAACCTACAG
GCAGAGCTTGAGGGTACGAGGAAGAAGCTGGCGGAATATGAAGCCAAACTCGGTTTAATT
GGGAAGTGA
>Tb11.0230  | Trypanosoma brucei TREU927 | variant surface glycoprotein (VSG), putative,chrXI additional, unordered contigs | CDS  | length=1563
ATGACCCCAACACCTAAAGCAACGGCGGAACTACAGCGCATCTTGATTCTATACATCGGT
GTGCTGTTCTTTGGCCTCAACCTAGTAGAGGCCGCCACCGACGCCAACGCCGCACAACAC
CGCGTGATGTGTCTTCTCACCGCACTAGCCAACACCCCCATCAAGCAAGCAGAAATAACA
GGCAGTGGCGGTTCCGCAAGAGAGACAATCAGTGCGTTGAACGTAACAACGAGCTCAAGC
GAGTGGCAAAAAATCTTTGACACCAGTCTCAGCCGGGAAGCAGGCACAAACTTCCCAGAG
ACGCTCAAAGACAAGCCGTACGCAGACATCTGGAAAGCGAACTGGGCGTCATGGTGGAAA
GCAGCAAAGCATGCCAAAAACACTAACATTGGCCAGCCAACACACGACCTATACAAGCCC
ATCTCATCAGCAATACAAAAAGCAGCCGCAAACAAGAAGATACGGCAACTAGCACTACAA
GCAGAAACCTTAGGTCGAATGTACGACGAAGCGGCGCAACAGGCAACAAGTACCCAAAAG
CAACTAGCGCAAACAAAATTAACAGCAGCGCTGTACGGAGGCGACGGCAGCAAAGCAACA
CCAGGAACAGACCACACCCGCAAAGCATTTACAACCTGGGACGCCGCATGCACAGGAGAC
GAAAATGGCAAATCAATCGTAGGCGACTTTTTCTGCCTTTGTGCCCCAAAAGACGGGACA
ACGAAAGAATGTGCTGATGGTTACGCCCCGACGCGCTGGGACGCCACCATAGCAGACCCA
GCGGCGGAGTGGAAAAAGCTACAGACGTCTTGCCCAACTGCTAAGCTCAGCAGCGCCAAA
GAGCATGATATAAGAATGGCCATAGGAGCGTTCCTACAAGCCTTGACTACCAGAACTCAA
GGCGGCACAACAAAAACTTACCTAGGGAGCAGCGACACAGGCGCATGCGACGGGACAAGC
AGCAAGCTATGCGTCGATTACACCGGCTACTTCAGCAAGCAAGCAGGTAAAACCTACAAA
GATATACCATGGCTCAAATCCCTCGAAGATGCGGTTACGGCCCTAGAAAACATGCACAAG
CAGGAAGAAAAAGCAAATAACCTCGACGCGCAGCTGGCAAACCTGCTGAAACAAGCCAAT
CTTATCTACGCCGCTGCATTAAACGGCGACTTGATGACCGAGACAGCGGTCAAAGCCGAA
GTTGTTCCTGAAGGGAACCCAAGACAAAATGTAAACTGCGCGCAGCATGACAACAACAAA
ACTTGCGTTTCTCCATGCAAGTGGGAATCTAAAGGCGACAAAGGAACATGCAAATTAGAT
GAAAGCAAAGTTACAACTCAGACAAATACAGAAAGAACAGGAACAGGAGATGGCGCAGCA
AAACATGGAGTAAATTGCTCTAGCCATGCAACCAAGGAGGCATGCGAGGGATTCCAAGGA
ACTTCAGTCCCAGGCAAAAAAGCTGTTTGTGGCTGGATTGAAGGCAAATGTCAGGATTCC
AGTTTTCTTGTAAACAAAAAATTCGCCCTCATGGTTTCTGCATTTGTGGCCATGCTTTTC
TAA
>Tb11.0290  | Trypanosoma brucei TREU927 | 40S ribosomal protein S14, putative,chrXI additional, unordered contigs (RPS14) | CDS  | length=435
ATGTCTAAGAAACAGGAGGTGAAGTACTACGGCTCTAGCGCTGGGAAGGACCAGCTTGTG
TACGGCGTTGTGCACATTTATGCTTCCTTCAATGACACCTTCGTTCATGTCACTGATATG
TCCGGCCGTGAAACGTTCTGCAAGGTGACAGGAGGTATGAAGGTAAAAGCAGATCGCGAT
GAAAGCTCACCATACGCTGCGATGATGGCTGCTCAGGATGTTGTTGCCCGTTGCAAGGAG
TGCGGCATTAACGCCCTGCACGTGAAGATGCGCGCCACTGGTGGTGTTGGCACTAAAAGC
CCCGGGCCTGGCGCTCAGGCCGCCCTCCGTGCACTCGCCCGTGCAGGCATGAAGATTGGC
CGCATTGAAGACGTCACACCGGTGCCAACGGACTCCACCCGCCGCAAGGGTTCCCGCCGT
GGCCGCCGCTTGTAA
>Tb11.0300  | Trypanosoma brucei TREU927 | hypothetical protein,chrXI additional, unordered contigs | CDS  | length=726
ATGTCCCGCGCCACCACAAGAATAGGCGGCGGAATGGCCCGCACTAACGTCGTGGATCAT
GGTGTACATGTGAAGCCCATTACACACAATCCGTACATCTACGCCGTTCATGACGGTGTC
AGCACCGGCTACCTTGAGGGTTTCAGCCCGAAACCAATGCATTGGCTCTATCGATTTCGC
TACAATATGCTACCACAAGGGTTCGCATGTGGTTTCTTCTCGCGCAACCCATATGGTCGC
TACGTTCACTGGCTGGAGGTGAGCACAATTGAGAAGATTCGCCTGCAACTCACTTCCATG
GAGGGAATTCCCGCTACAGTCCTGACGCTTATCGTGGTGGCATACACCTTGTGGTTCACA
TATCGCCTTACCTTCCTACACCCGGATATTACACTCTACAATTTGGTGCTGTGGACTACT
AAACCGTGGGTGTCAGCGCAGCGCTTCAACAAAAAGGTGTGGCTTGACCAACCTGTCTAT
CGATGGGTACATCGTGCACCAGAGTACTACATCACAGATCCTTATCGTGAGCTTACGAAA
CTTGGTATTGCAGCGAATGACACATGGTTGGGGTACGTGAAGTCGGTTGGCCGCGAGGAT
GAGCTTCTCATTGGCCCCCATGACGCTGGATATGGTGTGGACGGTAAAGGCAAAATTTTA
CCTGTTGTGATTCCCCATGATGACAAAAGTGGGCACAACCCTGGTCCCTTACCTACACTT
CGTTAA
>Tb11.0310  | Trypanosoma brucei TREU927 | hypothetical protein,chrXI additional, unordered contigs | CDS  | length=1041
ATGTTTCGAGAAGACAATGTATGTCGCGGAATACATGTGTATGATTTTATTCTTTCCTCT
TCTCCACTGATCTTCGTTTATTTTATTTTTTTGGCGCTGCTGTGTGGGGTTTTAGCCACC
CTGGTTTTGCACAGAATGAGCATTAGTTCCAGTGATGCGTTCGCCTCGGTGGCTGTCTCG
TTTGTTGAAAATATCGTTGCAATCGGCACGTGTGGAAATGACGGGTGTTGCAATTCATAT
AACCCTTCTATCTTTACGCTCCCGTGCGCAGTAACGGACACACAAGAAACGATCAATCCA
GCTCTTGGTGCATTTCTTTCGGAAGCGCTTAATGCGGAAGTTTTTCCGGTTGGGGCCGTT
GCTCGGCAGTTGTGCAGCTCACACGCTCAACTAGCAATGACCCTTAAGGGTTATATGCAT
TCTCTCTTCGTTGCCTCACGAGAGCAATTCGGTTGCAGCCTGAGTACACTCATCCATTCT
CTTTGGCTTCTTGATCGATTGCAACGAAGGAATATATTGGCTCAGCAAAATGCCGCCGTG
GCGCTCCACAAGATACATGCTTGCACATACGGTGAGACGTGCAGTAAAAAAACCACTTCT
GCGCTACTGAATTCAGGTCTGTGCCACGGTGGGGAAAACTCGCTGATCACACACTTCGAG
TGCTGGTGTAAGTCGTGCTCTGGTGAAGATGTTTCTCTTTCGCAGACGTCATCGGAGTCC
TCGGTGTCTTCTTCACCTGAATTCCCCAGGAGGCAGTTGTGCCGCGCCTGCGCTCAGAAT
GATGTTTTCAGTTTGCAAATGTGGAATATCCACATCTTTGCCGCTGCTGCACTTCTTCTC
AGCATGAAAGTGAACGAAGACGCCTTGGCGGAGGTGGACGCCGAAATCTTACTGGATCAG
TTTAGTCACGCCATCTGTTGTGAGCCTCAGGTGCTCCGTTGTGCTGAGCGATGCATCTGT
GAGGGGCTTTGGGGCAATCTACAGGTGACGGAGCAAGGGTTGCAGAGTGTGATACAGCGA
CTTGGACTTCATTTTGATTAG
>Tb11.0320  | Trypanosoma brucei TREU927 | hypothetical protein,chrXI additional, unordered contigs | CDS  | length=2802
ATGCGGCAAATCCATCTAAGTAGTAACAGACGCAAAATAACCTCTGTTTGTCGTTGCGAT
GTATTTTTACGCTTAAACAGATTCACCATTCACGACTTAGGGTTTCATCATGCCCACAGA
ACTGTGCTCTCTGCACCACCCATGCCCACAGTGGGCGCAGCGACGTCAACTTACACGTTT
CCTCTCCTTTATTGTCGACGGATGTGCCACACAGACGCAACGAACTTGGCAGCACCTGCC
AAAACTACTGCACTGGATGCTGAGAAGCCTCAGGACGTCTGCGTAGTTGAGTCGCTGGAC
GTATTTTCAAAGTCCCGGATGCTTAACTACCTCAGTCGTCACTCGATGGACGACAGCAAA
GAAGATAGTGCGTCAGGCAGAAAGGCATCTCCCTTTCTCATTACTAGGGTCGAAGACAAA
ACTACCTTCCAGGTGGAGATGCTCGTCCCTGCCGAAGCTTATGTGTCTGGTGTGTTGCAG
CGCACGGCTCTGCGGGCGGTAGGTTACGCCCAGCGGGAGAAAGATGCTATTATTGCTGCA
TGTATGCACGCAGAACGATGTTTGGATTCGTTAGCCATCCCACTCTTCACTTCTGAGCGC
CTCCAGCGGAAGCGTGTGGAGGAAGCCAAACGCGAGGGACGTTATGCGCCGTCACCCGGT
GATCCCGTGCGGGAGCTACGACTTAGCGAGCTTCCCTTCCCTTTACTGTATAAATGCTCT
GCAGCATGTAAACCCACAGAAATGAAGGGGAAGTTTTCTGTGCTGCGGAGTTATCAGCCA
GATTATCATACGGTGAAGCGGCGTTATGAAGATTTCTCGCGGCGGAGTGGCGGGGACCCC
TTTTTGCGTGGTGTCGCCGGAGAACTTGCCTACCTTCAAGCGACCATATTTAAACACAAC
ACATCCTTTCCAGGAGCAGGGGAGGACGAAGATGATGATCATTCCTCAATCACCATTGAT
CCAGCAGAAGTAGAATTACTGAGGCCGAGCTGCGTCCCTCGCGGCCAAACCTCATCTAGC
GTACCACCGAATTCATTGGGTTGTCCTGCAGCGCGTCTTGCAGTTGTGAACTCCCGCCCT
TTGAATGAACATCGTATTGCCGGTCTTCTTGATGAAAGCGAAGGGGGTCTCTTTGACATG
GTGGAGGGTGAAAAAGACACCTGGTGGATTCACGAGGAGCTACCGGGTATGACTTGCCTT
TACGATCCTCACGCACAGAAACGTGTAAATGAGGTGTATGAGTTGCATTACAACGTCCCT
TTTGCCTCTTGCGTCGCCGCCGTTGCAAGTGAGGAACTAACGCAAGTGGATATCGGCTTT
GGTAACAATTGTAGGAAGGTATTGACGTGGTTTACGGTGACAGCAGAGATTCCAGGCTAC
CCTGCATTACAGGCGAAAGGTAAGGCTTTGAGTATTGACCACGCCACCCATTTGTGTGCG
ATGCATGCGGAACTGCTTTTGTGTTGCCTTGGTGTTCCATTTTCATCGAACGCAATGGAG
CAAACGCGACATTACGATGCGTGTTTACGATACGGACGTCTGGTGTCCCCAGTGGTTCGG
GAATATAGCGATGAGCTGCGGGCACTTCTACCAAAGCCCCTCAAGCAGTGGCATCGCATA
AAAAAATCGCGTAAACGTGGTGCCCCACTGAGTTTGGCGGAGAAGGTAGTGGCACTGAAC
CGTCGTGTGGTTGGGGACATCCGTCAACACCTGGTGGAGGTCGATATATGCTCTGAGCCC
CAGTACACAGAGTTGCTGCAGTTATCCATTTCAACCCTACGACAGTTCATGGTGGAGCAG
CAGCATCCATATGAGTCTGCCTACATTAACTTTGTCTACAGTGACAACAAGCAATATCGG
TGTAGTATTTACCTGCCGTTACCGGAAATGTACGGAATTCGTGGTGGCGTCGCCATCGGA
GCAACACCCGAGAGTTCGCGACAGTTGTGTGCGCTTCACGCGATAGACACGCTTTGTGCA
CTCAACGTTCCAATCACACGGGATGCAAAGAAGTTACAACGGTTGCTTGACGAGCGGAAG
CGCTTCGGCCTTATCTTACCGCAAACGTGTGACAGTTCGATATCTGGTCTGTCTCACACG
GTGCGCTCTCCGCCCGGTTATCGTGAGGCACCCGGTTGTGCTACCAGGCGTATCCCACCC
CATCAGGATGTGTGGAATCTAATGATGGCTGACGCTGGTGACTTTGATGTGGTTAAGGAC
GTGGAACCTGAGAAATGTTACAAGTTGGGTCTTCCGGACACGGGAACACTCTTGAGAGGG
CTATTCCAGACGTACCTCAAGTCAGTTGGGTGGGCCACTGACGGGCAGTGGGCCGCCATG
AGGCATTATCAGGGAATGCAGCACTGGAATGGCCGTCTGCGTCTTCCATGCAACAACTTT
TGGATGGAGCTCCCGGTGGATGAATCGAAGTATGGGCGGCGCGTCGCACTCGGGCGCTGT
ATTTTCCGTAAAGGAGCGGAAAAGGCCTTTTACATTCATGCCTTACGCATCCTTCATGCG
TTGCGGATCGCGCCCTGGGATATGCATACGGATGCCACATTGACAAAGTTATTGAACAAT
GCTCCCGGTATCGACGTCCAGCGCGAGCGAAGTTGGTGGGATTTTGCGGTTCGTGAGCTC
ATTGAGCCGGTGGACACTTCCGTTAGTAAGGTTGGCAACCGTGTCACAACTGTGAGTGAA
GCTCAGGTTGTAACTCCTGCAGGTGAAGGTGCAGAGTTTGATATGATACCCTCGCCCAAC
CCTGTCATGACGCAGGAATTGGCTAAAAGGACTTTTGTTTAG
>Tb11.0330  | Trypanosoma brucei TREU927 | hypothetical protein,chrXI additional, unordered contigs | CDS  | length=1812
ATGCCACCAGCGTACCGACGTAAGAGTGCTCCCGGGTCGCGGCGAACAGAGAAACCCGCC
CCGACGGGTACTGATGGCAGTAGCACCACGGTGAGGACCTCAGTATTGGAGATGGAGCTG
GTGAATAACCTTAAGCGCCAGGTGGCATATCTCGAAGCGGAAGCAACCCAACTCAAGGAA
AAGTTAAAGGCAGCGAACGAGCTGATAAACGAATCCAATACCAAAATACCCAAAGATGTG
ACGAAGAATGAGAACAGCGATAACGCTGTTGTTATACCGGAGGAACGGGGCACCGATAAG
GTGAACTCTGCCGTACTCCCTGAACCTAATATCTCACACACTCCTCACGGAGCACGTGAG
GATGGTGGCAACCACATGTTTCACTCCTATACCCCCGCGTACTTGGCAGGACTTCAGTTT
GTGGTAGATCGACTGCGAGACGAATTAGTGGTGAGCGCTGAGACTCTCTGTAGTGAGCGC
CGGGCCAAAGAGAATGCGATCGAGGAGAACGCTGTGCTACGTTTGAGGATTCAGGAGCTA
AATTTTAGGTTGGAGGAGAGTGAAAAACTGCATCACGATGCGCTTAACACACTCAACGTC
GAGCAAAACAGGCGTAGGGAACTTGAGGACAGATTGCGCGCTGGTGGGCTACCTGTGGGA
GGAGGAGATGTATGCTCAACACTTGAAGATATCGTGGCTGAGAAGGATTATTATAGAATC
CAAACGGACAGACTGCGGGTGGCACAGCGAGAGGGGCTCACGCGCATTCAAGTGCTGGAG
GAGCGTCTGAAGGAAGGACGACTTCATGCGGTAGGCATGGAATTGGCGTTGCGGTCCTCC
TCGCAGGAGTTGGAGGCTATACAAGCGTTAAATGAAAGAAAGGCAGCCATGTACGAACGT
CTAGATAAAAGCTGCACCTTTGCTCTTAAACAGATGAGAGAAGCAGCGGAAACTTGTGAG
AAGGTCCAGCACATGCTTTTTTTCCGTTCTGCAGAGGCTGCTTCGACTGATTCGTCTGTG
TTTAGGTTTATATCATGTGAACTTGAGAAAATTTCGTCTGCATTGAATGCTTCTAGCGCC
TTTGTTCGCGATGATATGGATACGAAGGGAATGGCTTCAGATGAAGCTCCCAGATGTACC
GTGGCCCCGACGGCAGCAGTCCCGCAACCTCCAATGGCAGCAGTCCCACAACCACCAATG
GCAGCAGTCCCACAACCACCAATGGCAGCAGTCCCACAACCACCAATGGCAGCAGTCCCG
CAACCACCAATGGCGGCAGTCCCGCAACCACCAATGGCAGCAGTCCCACAACCACCAATG
GCAGCAGTCCCACAACCACCAATGGCAGCAGTCCCGCAACCTCCAATGGCAGCAGTCCCA
CAACCACCAATGGCAGCAGTCCCGCAACCACCAATGGCAGCAGTCCCGCAACCTCCAATG
GCAGCAGTCCCACAACCACCAATGGCAGCAGTCCCACAACCACCAATGGCAGCAGTCCCG
CAACCACCAATGGCAGCAGCCCCACAACCACCAATGGCAGCAGTCCCACAACCACCAATG
GCAGCAGTCCCACAACCACCAATGGCAGCAGTCCCGCAACCACCAATGGCAGCAGTCCCA
CAACCACCAATGGCAGCAGTCCCACAACCACCGGCAGTAGCTGTTCCCGTTGCGAGTTCT
GTGGGAGCAGTACCATCGAGTACCGTTAACATACCTGAGGGATTATCGGTGGCAATCAAT
GAGGAATTAGAGGCGGTAAGCCGCAAGATTTCTGAAGCGGAGGCAGTGCTCTTGTCCTAC
CTTGACAATTGA
>Tb11.0340  | Trypanosoma brucei TREU927 | hypothetical protein,chrXI additional, unordered contigs | CDS  | length=1533
ATGTTTGATGAGGACGCGACGCCAGTAACGTACCCCCTAAAGGGGAGTCCCTCACAATCA
CTGCTGGTGACTGCAGAAGGAGAGAGAGAGACTAGTACTGGCCCCAGTGTTGTTACTTTC
CCGTTTCCACCTGATGTTCGTGGTCGGATCTCCCCGTTACTGGAAGAATTGTTGCAGCAA
CTGACTGTTCTCCATGGGGTGCTGCGGGCGCGTAGCGAGGATTCTCCCGCATTCACCAAC
TGCAGTGCCCTTGATGATGAAAGCAGCAGAAGTAGTCCGTATGCCGATAGTTGGGATGCG
GAGCAGCCCGACCATCCGACAGAAAAGGAGGAGCAAAGGGAAAGCGGTTCTAGTCAGAAC
GCAGCGGGCACCTCTTCTGAACCGACAGCGAAAAGGAAGGATGCACCCCATACAGACAGC
ACTGTTGGTCCTCCTAAGTCGTTGGGAAGCGGGAGAGATTCGCCAAATAATGTTAAGCAC
TCGGGCAAAACTTTAGTTGAGGGAGCAGCCGGCAAACCAAGGGCCACCGCAATGCCTGCC
GCCGCCGAGGGCACTGCGAGCACACCAGGTAGCTATTCATCATACGAAGCTGCACCACTC
GACACGCTGAAGTGCCCTGCCACATCATTTCGGACCGAGTTGCTAGACGTCTCGGAATTC
GGGAAGGTGACACGTCTACCGCACCACCCGAGAGAATACCGTCGGTCGAGTCCCTCGGAG
GTAGGGAACTTATCGTCAGAAAACTCCTTGGAAGGACTTTTTTCTGGTGTAGATGAGGTG
ACACGTGGCGAAATCTCACCAATAGTCTCATCCCATAACACCGGGGTGGGGTTCGACGTG
AAAGTCCTCCCCGCGGCGTTGCGGCGAAGTGTCCCACTGTTTATGCGGGAATGTGTTAGC
GCGCTCATTACTCTGCAGGGTGACATGACAAAGTGTGTTGAAGAGGTACAAACGCGAGTA
GATACCCATCGGAGACAGAGCTGTGCGTACATTGTTTCCCGGGATATTGCAAGCAAGCAA
TCAAAGTTAAATGAGGCGTTCATAAATCTCAATAGTGTGACTGATCGTTTGAGAACAACA
AAGCAGCTTATAGAAAGAGAGAGACGTCGCGTTAGTGCTGTATTGGAGCTGTCTGAAAGG
TTCCCGCGTGGCGTCAGCAGCGAGATATCTGTTTCTACAGACGACGACGCGGTTGCCTCG
CAGTCGTCGTTGAGGGAGTCCGAAGTGGGGCAGCTTTCAGTAATTCAGCGGCCCCATGGC
TGCATTTGCCAAACTGTTCCTTCACTGCGTGACAGCTATTCACTCGCGTGTGAAGTACTC
CACCACCGACGCTGGTTGCCGCGATTAGTCACCGCGTTCAGTGCGTGCCCGGAGGCCATT
GCGCAGTGGGCAACACACCTTGAAAAGGAGGCTAACGTACTCTGCTTTAGTGCTCTCCAG
GCTATATTTGACGAGAACGTGAAGGAGAAGAAGAAAATATTTAACGACTCCAGGGGCACA
GAAAAGTCGAAATCGCGTAAAGGGGGGAAATAG
>Tb11.0350  | Trypanosoma brucei TREU927 | hypothetical protein,chrXI additional, unordered contigs | CDS  | length=1443
ATGGAGCGCGAGCAACTGATCTCCAGCGCAAGTCAACCTAGGCGTACGGTGCAGAGCCCT
GCGCGGTGGGCCGATAGCTCCTTGAATGAAATTCCAGAAACCCCTCCGGAAAGCGGAGGG
GCTGGCGGGAAACTTTGTGGTCGCATGAGTGACTGCATTCGCGCGCTGCAGGTGTCCATT
CAGCCAATCATTACGGTCGTCTCAAGTGGAAACGGTAGCCGACGTAACAACGGCGGCGGG
CCAACTGTCACTGAACCTCTCGTAGCGGGTCGTATGGGTGAGCGCGAGGCGTCGTCACCT
GGAAGAAACTCGTTTAACCCTCCTCGCACTCGATCTGGAAGGGAATCGCAGCCACAGGGG
ACAATTTCAGCAGTAAGCGGTCCAGAACAACACAGTGCTGAGAAAGCACCAGCATCTCCC
ATAACCGTAGCGGGAGAGCAACGGATGTCGGCATCGCGACCAGCCAGTGGCCTTGCGTCC
GTACCCGCCACCGGCGCTGAAGGTTTGGCGGTTGATCACCTCGCCCCTGGCAGTGGAGGT
GTTCCTGAGGCCTCAACGAACGACATAATACGCGCTGTGGAGAATGATCGTGGAATGTTA
CACACAACGGAACAACTATCTGCTGTATTGGAGCGCCTAGCTGAGTATCTACCCATTCGC
GTGGAGGTGGAGTTGGATGAGCGGGGCCCCGGTGGGGACACCTCGTCAAACTGTTTCTTG
CATCATCTATGCTTGCAAATACTTGGCCCTGTTCGTACTACACCTCACTCCGCATTACTT
GGGCTATTGGAGGATATTTTGTTGGAGGACTGTGTGCCCACTTCTCTGCGGATCAGTTCG
ATTCATTTCGCGGATGTTTCCTTCTCAGTGGAGCCTGCCCCCGGCATGCAGAGTACCGAG
GAAGCAAATAATGTGGTAAGCTTCGACGCACTTCCAATTTTTGGGTTTACCACAACCCGA
GTCGCCAGCGGCGACGTAGCTGAGAATGAAAAGGTAAAGAAAGAATGCACTGAACGGTTC
TGCGCTTTTGCAAAGAACATGCTGGAATGTTACAGCCACACCACATCTGTGCGTCTGACG
CGATGCTGCTTTACACCGAGTGATTTAGGCCGATGGCTAAAGCTACCGCTGCTGCAGCTT
CGGCGTTTGTATTTTGAGAAATGTCCTTTGACTGCTGCGCATCTCGATGCGCTCATTCGT
TTGGCGAGGGCGACAAGTAGACAGAGCGGTCGTGGCCCGGCGTTTCAGCGGCTGGAGGAG
CTTCAACTCAGTGGATCGCTGACGGAAGAATCGGTGGCAGCCGTCCTTTCGTATTTTAGC
GATGAGCTTCTGGACGGAGAGTTCGCGCTTGTTTCGTTGCGGCTTCCTAGTTTATGGCTA
CGCGTGGCGCAATCACATCCTATTCTTGAACGACAACCGTCCCTTATAGTGACTAGCACG
TGA
>Tb11.0360  | Trypanosoma brucei TREU927 | MSP-A, putative,chrXI additional, unordered contigs | CDS  | length=1893
ATGTATGTAGTTTCTATCCTGAAAGTTAAGGAATTGCAAATATCTATTGATACGCTTGAG
TGTGTATATATGACGCTGATTATGTTCCCCCGTTATGTCATTCCCTGTTTGTTGGGTTTG
ATATTATGTGGTGATGTGACTGAAGGCAATATCCCACCACATCAGTGTGACTTCGGCAAG
TTGATGAAAAACATGAGTGTGCGGGAGCCTCCGGTACCTAAAGGAGATCTGGTGCATGCG
ATTGTTACGAGTTCAACGGCAGGATGGGAACCTATTCGATTTCAGGTGTTTAAATTGGAC
ATAAATGACCCAAAGAAATTTTGTGAGAGGATCGGTGAAACTCGTTCTGACTTCAGGGGC
AATGAACACTTATGCAAATCTGATTCCGTGCTGACAAAGGAAAAGAAAACTCTTTTGGAT
GCTGTGATACCGGATGCATTGAAGATGCACACTGATCGCCTCATGGTACAACCTCTTCAG
AGCCCAATTAAGGTTCATCAAGAGCAAACATTTTGCAAAAACTTCAATATTCCTAAGGAT
CACTACACTACAGGTGTCTCCGGTGCTGATATGGTGTTATATGGTGCCGCTGGTCCAATG
GGTTCACCTGCAGCATGGGCAGGTCCGTGTTCGAGGGTAAGTGGTCAACGCCCTACTGTT
GGTGTTTTCAATATTGGACCTGAAGTGCTGACTTCTCATGATAGTAGTATGCGTGTGACG
GCACATGAAATTGCTCATGCTCTTGGATTTGGTTTTAAGATAATGGAGGAGCGCAATCTT
GTGGAGCAGCGAAGTAACATACGCGGTAAGGGCCCTGTATGGGTTGTAAAGTCACAAACT
GTGGTAAAGAAGGCGCAGGAATTTTATGGTTGTGATAGAATCACGGGTGTGGAACTGGAG
GATGAAGGTGGTGAGGGAACTATAAATTCGCATTGGGAGCGTAGGATTGCAATGGAAGAG
ATGATGACTGGTATAAAAGGCAGCGATGGAGGCCGTTATAGTGTGCTAACTATGGCATTA
TTTGAGGATATGGGTTTTTACAAAGCCAGATGGGGAAATGAAGAAGATATGCATTTTGGT
AAGGGACGAGGCTGTGAGTTTCTGGAAAAGAGGTGTGTAGAGGATGGAAAGAGCAACTTT
CCTGATGTGTTTTGTACACCAGAAACAGCAAAGGGTAATAATATCTGTACATCTGATCGT
GGTGGGTTGGGGTCGTGTGCCATTTATTTATACACACCTGCATTACCAGCGTATTACCGG
TATTTCGGTGACGAAAGGAAGGGTGGTCCAAAGGAGTTGCTTGATTACTGCCCTTACATA
CGTCTCTTCTCTAATGGTGGCTGCACTAATGGAGATGCAGATGTAATGAAGGGAAGTCGC
ATTGGACCTAAGTCACGGTGTGTCAAAGGTACGGGCCTTCAAATTAAAAGAGGTAATCTT
ATATATATAGTCGATGATATTTGTGTTGAAGTAAATTGTGAGCCAGATACTCTTCAGGTG
CGTTTTGTTGATGATGAGAAATGGTATGATTGCCCTGAGGGAAGCAACGTGACATCTACT
GTGACATTCTACAAGGGCTCTATTCTTTGTCCTAAAAAGTCTGAGTTGTGTGCTTCCAAG
GTGATGAAGCAGGTCACCACCATTTCTCCAGTGACCGCTTCAGGGGCCTCCGTAGGGGAT
TCTGCAGGTACCCGGGCAGGGGATTACCCGGATGCCTCCCCTGTAGCCTCCCCAGGGCCA
CTAGGAGAACCTTCCGCAGTGCCTATTGCAGGGTCTTCCACAGTTTCCTCCCCAGTGACA
GAGGATGGGACGGGCGCATCATCGCGGGTAGCATATTCAAGTTATTTAATGTGGAATTTG
CTACTCTTCGTTTCTTGCTTTCCCCTATTATGA
>Tb11.0370  | Trypanosoma brucei TREU927 | MSP-A, putative,chrXI additional, unordered contigs | CDS  | length=1764
ATGACAGTGATTATGTTCCCTCGTTATGTCATTCCCTGTTTATTGGGTTTGATATTATGT
GGTGATGTGAGTGAAGGCAATATCCCACCGCATCGGTGTGACTTCGGTAAGTTGATGAAA
AACATGAGTGTGCGGGAGCCTCCAGTGGTGGATGAACCTCCAGTACCTAAAGGAGATCTG
GTGCATGCGATTGCTACGAGTTCAACGGCAGGATGGCATCCCATTCGATTTCAGGTTTTT
AAATCGGATATTGAGGACCCGAAGAAATATTGTGAAAGTGAGGGGCAAACTCGTTTTGAC
TTTAGGGATACTTACCACAGGTGTACAACTGCTTCTGTGCTTACACAGGAAAAGAAAACT
CTTTTGGATGCAGTGATACCGCATGCGCTGAAGATGCACAGCGATCGGCTCATGGTACGG
CAACTTCGGGGCCCAATAACAGTTTATAAGGAACAAACATTTTGTAATAACTTTAATATT
CCAAAGCATCACTACACTACAGGTGTCTCCGGTGCTGATATGGTGTTATATGGTGCCGCT
GGTCCAATGGGTTCACCTGCAGCATGGGCAGGTCCGTGTTCGAGGTATAAAGGTAGACGC
CCTTTTGTTGGTGTTTTCAATATTGGACCTGAAGTGCTGACTTCTCATGATAGTAGTATG
CGTGTGACGGCACATGAAATTGCTCATGCTCTTGGATTTGGTTTTGATATAATGAAGGAG
CGCAATCTTGTGGCTCTAATATCTGGCATTCGTGGTAAGGGCCCTGTATGGGTTGTAAAG
TCACCAACTGTGGTGAAGAAGGCGCAGGAATTTTATGGTTGTGATAAAATCATTGGCCTG
GAACTGGAGGATGAAGGTGGTGAGGGAACTGTAAAATCACATTGGGAGCGTAGGATCGCA
ATGGAAGAGATGATGACTGGTCTGAAAAGCAGCGATGGAGGCCGTTATAGTGTGCTAACT
ATGGCATTATTTGAGGATATGGGTTTTTATAGAGCCATATGGGGAACTGAAGAAGATATG
TATTTTGGTAAAGGACGAGGCTGCAATTTTCTGAAAAGGAAATGTATAGTGAATGAAAAG
AGCAACTTTCCTGATGTGTTTTGTACGTCAAAGGCCACAGACACTGAAATGTTTTGTACA
TCCGACCGTGGTGGGCTGGGGTCATGTGCCATTCAGACACATGAGTCTCCAATACCTGAG
CAATATCGATATTTTGCTGACGAAAAGAAAGGTGGTCCCGGTGAACTGCTTGATTTCTGC
CCTTACATACGCCTCTTTCCGAACACCGGCTGCACTAATGGAGATCCGAGAACAATGCTG
GGAAGCCGTGTTGGACCTAAGTCACGGTGTGTCAAAGGTACAGGTCTAAGAATGAAAAAT
ATAAAAAATGCAATAGCTGACATTTGTGTTGAAGTGAATTGTGAACCAGATATTCTTCAA
ATCCGTTTTGTTGATGATGAGAAATGGTATGATTGCCCTAAAGGAAGCAACGTCACATCT
AATGTGAAGTTCTATAAGGGCTTCATTCAGTGCCCTGAAAGGTCTGAGTTGTGTCCGTCA
AAGAGGATGGAGCGGGTCACTGTTGCTCCCGCTGCGACCTCCCCAGTGGTCTCCAGAGGA
CCTTCTGAGGGGCCTTCTGCAGGTTCTTCGGCTGGGCTTTCTGCGTTAACAGAAGAAGGG
ACGGGTGCATCATCATGGTCAGCACATTCATGTTATTTTATGTGGAATATGCTACTCTTC
GTTTCTTGCTTTTCCCTATTATAA
>Tb11.0380  | Trypanosoma brucei TREU927 | MSP-A, putative,chrXI additional, unordered contigs | CDS  | length=1695
ATGACAGTGATTATGTTCCCTCGTTATATCATTCCCTGTTTATTGGGTTTGATATTATGT
GGTGATGTGACTGAAGGCAATATCCCACCGCATCGGTGTGACTTCGGCAAGTTGATGAAA
AACATGAGTATGCGGGACCTTCCAGTGGTGGGTGAGCCTCCAGTACCTAAAGGAGATCTG
GTGCATGCGATTGTTACGAGTTCAACGGCAGGATGGCAACCTATTAGGTTTAAGGTTTTT
AAATTGGACATAAACGACCGGAGAAAATATTGTGGAAGTGTGGGTGAAACTCGCTCTAAC
TTTAAAGGGATAAATTATCAGTGTACTGATAAATCTTTGCTCACACCACAAAAGAAATCT
CTTCTGGCTGTTGTTATACCGGATGCATTGAAGATGCACAGCGATCGCCTCATGGTACAA
CCAGTTCAAGGCCCAATAAAGGTTCCTGAAGTATACACATTTTGCAATAACTTTAACATT
CCCGAGGAGCACCGCACTACAGGTGTCTCCGGTGCTGATATGGTGTTATATGGTGCCGCT
GGTCCAATGGGTTCACCTGCAGCATGGGCAGGTCCGTGTTCGAGGCTCAAGGGAAAGCGC
CCTGTTGTTGGTGTTTTCAATATTGGACCTGAAGTGCTGACTTCTCATGATAGTAGTATG
CGTGTGACGGCACATGAAATAGCTCATGCTCTTGGATTTGGTTTTGATATCATGACGGGT
CTGAAGCTTGTGAAAAAGAAATCTGGCATTCGTGGTAAGAATGATGTGTGGGTTGTGACA
TCACCAACTGTGGTAAAGAAGGCGCAGGAATTTTATGGTTGCAATGATATCACTGGTGTG
GAGCTGGAGGATGAAGGTGGTGACGGTACGAAAAACACACATTGGGAGCGTAGGATTGCA
ATGGAAGAGATGATGGCGGGTATGAAAAGCAGCGATGGAGGCCGTTATAGTGTGCTAACT
ATGGCATTATTTGAGGATATGGGTTTTTATAGAGCCAAATGGGGAACTGAAGAAGATATG
CATTTTGGTAAGGGACGAGGCTGCGATTTTCTGGAAAAGAGGTGTGTAGAGAATGGAAGG
AGCAACTTTCCTGATGTGTTTTGTACTTCTGAAACAAAGAAGGGTGAGAATATTTGTACA
TCTGACCGTACTGGGCTGGGGTCGTGTGCAATTTCTACTTATACGTCCTCACTACCTACG
CATTACCAGTACTTTTCTCAGAGCAACAGGGGTGGTCCCAATGAACTGCTTGATTACTGC
CCTTACATACGTGTCTTCTCGAATACCGGCTGCAGTAATGGGGAACCAAAGGCAATGTGG
GGAAGTCGTATTGGACCTAACTCGCGGTGTGTGAAAGCTACAAATCTCCAGTTAAAAAAA
TTTAAATTTGGTATCGGTGATGTTTGTGTTGAGGTGAATTGTGAGTCAGATACTCTTCAG
GTGCGTTTTGTTGACGATGACCGCTGGCATAATTGCCCTGAGGGAAGAAACGTGACATCT
AATGTGACATTCTCCAGCGGTTATATTTTGTGTCCTAAAAAGTCTGAGTTTTGTGCCTCG
AAGGTATTGAAGCAGGTTGCTTCCCCGGAACCTTCACCAGTGCCTCGACAAGGGACGGGT
ACCTCATGGTCAGCATATTCAAGTTATTTAATGTGGAATATGCTACTCTTCGTTTCTTGT
TTTCCCCTATTATAA
>Tb11.0390  | Trypanosoma brucei TREU927 | 40S ribosomal protein S14, putative,chrXI additional, unordered contigs (RPS14) | CDS  | length=435
ATGTCTAAGAAACAGGAGGTGAAGTACTACGGCTCTAGCGCTGGGAAGGACCAGCTTGTG
TACGGCGTTGTGCACATTTATGCTTCCTTCAATGACACCTTCGTTCATGTCACTGACATG
TCCGGCCGTGAAACGTTCTGCAAGGTGACAGGAGGTATGAAGGTAAAAGCAGATCGCGAT
GAAAGCTCACCATACGCTGCGATGATGGCGGCTCAGGATGTTGTTGCCCGTTGCAAGGAG
TGCGGCATTAATGCCCTGCACGTGAAGATGCGCGCCACTGGTGGTGTTGGCACTAAAAGC
CCCGGGCCTGGCGCTCAGGCCGCCCTCCGTGCACTCGCCCGTGCAGGCATGAAGATTGGC
CGCATTGAAGACGTCACACCGGTGCCAACGGACTCCACCCGCCGCAAGGGTTCCCGCCGT
GGCCGCCGCTTGTAA
>Tb11.0400  | Trypanosoma brucei TREU927 | P27 protein, putative (P27) | CDS  | length=726
ATGTCCCGCGCCACCACAAGAATAGGCGGCGGAATGGCCCGCACTAACGTCGTGGATCAT
GGTGTACATGTGAAGCCCATTACACACAATCCGTACATCTACGCCGTTCATGACGGTGTC
AGCACCGGCTACCTTGAGGGTTTCAGCCCGAAACCAATGCATTGGCTCTATCGATTTCGC
TACAATATGCTACCACAAGGGTTCGCATGTGGTTTCTTCTCGCGCAACCCATATGGTCGC
TACGTTCACTGGCTGGAGGTGAGCACAATTGAGAAGATTCGCCTGCAACTCACTTCCATG
GAGGGAATTCCCGCTACAGTCCTGACGCTTATCGTGGTGGCATACACCTTGTGGTTCACA
TATCGCCTTACCTTCCTACACCCGGATATTACACTCTACAATTTGGTGCTGTGGACTACT
AAACCGTGGGTGTCAGCGCAGCGCTTCAACAAAAAGGTGTGGCTTGACCAACCTGTCTAT
CGATGGGTACATCGTGCACCAGAGTACTACATCACAGATCCTTATCGTGAGCTTACGAAA
CTTGGTATTGCAGCGAATGACACATGGTTGGAGTACGTGAAGTCGGTTGGCCGCGAGGAT
GAGCTTCTCATTGGCCCCCATGACGCTGGATATGGTGTGGACGGTAAAGGCAAAATTTTA
CCTGTTGTGATTCCCCATGATGACAAAAGTGGGCACAACCCTGGTCCCTTACCTACACTT
CGTTAA
>Tb11.0410  | Trypanosoma brucei TREU927 | hypothetical protein,chrXI additional, unordered contigs | CDS  | length=906
ATGAGCATTAGTTCCAGTGATGCGTTCGCCTCGGTGGCTGTCTCGTTTGTTGAAAATATC
GTTGCAATCGGCACGTGTGGAAATGACGGGTGTTGCAATTCATATAACCCTTCTATCTTT
ACGCTCCCGTGCGCAGTAACGGACACACAAGAAACGATCAATCCAGCTCTTGGTGCATTT
CTTTCGGAAGCGCTTAATGCGGAAGTTTTTCCGGTTGGGGCCGTTGCTCGGCAGTTGTGC
AGCTCACACGCTCAACTAGCAATGACCCTTAAGGGTTATATGCATTCTCTCTTCGTTGCC
TCACGAGAGCAATTCGGTTGCAGCCTGAGTACACTCATCCATTCTCTTTGGCTTCTTGAT
CGATTGCAACGAAGGAATATATTGGCTCAGCAAAATGCCGCCGTGGCGCTCCACAAGATA
CATGCTTGCACATACGGTGAGACGTGCAGTAAAAAAACCACTTCTGCGCTACTGAATTCA
GGTCTGTGCCACGGTGGGGAAAACTCGCTGATCACACACTTCGAGTGCTGGTGTAAGTCG
TGCTCTGGTGAAGATGTTTCTCTTTCGCAGACGTCATCGGAGTCCTCGGTGTCTTCTTCA
CCTGAATTCCCCAGGAGGCAGTTGTGCCGCGCCTGCGCTCAGAATGATGTTTTCAGTTTG
CAAATGTGGAATATCCACATCTTTGCCGCTGCTGCACTTCTTCTCAGCATGAAAGTGAAC
GAAGACGCCTTGGCGGAGGTGGACGCCGAAATCTTACTGGATCAGTTTAGTCACGCCATC
TGTTGTGAGCCTCAGGTGCTCCGTTGTGCTGAGCGATGCATCTGTGAGGGGCTTTGGGGC
AATCTACAGGTGACGGAGCAAGGGTTGCAGAGTGTGATACAGCGACTTGGACTTCATTTT
GATTAG
>Tb11.0420  | Trypanosoma brucei TREU927 | hypothetical protein,chrXI additional, unordered contigs | CDS  | length=1063
ATGCGGCAAATCCATCTAAGTAGTAACAGACGCAAAATAACCTCTGTTTGTCGTTGCGAT
GTATTTTTACGCTTAAACCGATTCACCATTCACGACTTAGGGTTTCATCATGCCCACAGA
ACTGTGCTCTCTGCACCATCCATGCCCACAGTGGGCGCAGCGACGTCAACTTACACGTTT
CCTCTCCTTTATTGTCGACGGATGTGCCACACAGACGCAACGAACTTGGCAGCACCTGCC
AAAATTACTGCACTGGATGCTGAGAAGCCTCAGGACGTCTGCGTAGTTGAGTCGCTGGAC
GTATTTTCAAAGTCTCGGATGCTTAACTACCTCAGTCGTCACTCGATGGACGACAGCAAA
GAAGATAGTGCGTCAGGCAGAAAGGCATCTCCCTTTCTCATTACTAGGGTCGAAGACAAA
ACTACCTTCCAGGTGGAGATGCTCGTCCCTGCCGAAGCTTATGTGTCTGGTGTGTTGCAG
CGCACGGCTCTGCGGGCGGTAGGTTACGCCCAGCGGGAGAAAGATGCCATTATTGCTGCA
TGTATGCACGCAGAACGATGTTTGGATTCGTTAGCCATCCCACTCTTCACTTCTGAGCGC
CTCCAGCGGAAGCGTGTGGAGGAAGCCAAACGCGAGGGACGTTATGCGCCGTCACCCGGT
GATCCCGTGCGGGAGCTACGACTTAGCGAGCTTCCCTTCCCTTTACTGTATAAATGCTCT
GCAGCATGTAAACCCACAGAAATGAAGGGGAAGTTTTCTGTGCTGCGGAGTTATCAGCCA
GATTATCATACGGTGAAGCGGCGTTATGAAGATTTCTCGCGGCGGAGTGGCGGGGACCCC
TTTTTGCGTGGTGTCGCCGGAGAACTTGCCTACCTTCAAGCGACCATATTTAAACACAAC
ACATCCTTTCCAGGAGCAGGGGAGGACGAAGATGATGATCATTCCTCAATCACCATTGAT
CCAGCAGAAGTAGAATTACTGAGGCCGAGCTGCGTCCCTCGCGGCCAAACCTCATCTAGC
GTACCACCGAATTCATTGGGTTGTCCTGCAGCGCGTCTGCAGT
>Tb11.0430  | Trypanosoma brucei TREU927 | hypothetical protein,chrXI additional, unordered contigs | CDS  | length=891
CTATTATTGCACATTATGGCGTACAATGTGCATTATTGCCTATTATTACACATTACTGCC
TATTATTGCACATTACTACCTATTATTACACATTATTGCCTATTATTACACATTATTGCC
TATTATTGCAAATTATTGCCTATAATTGCACATTATGGCGTAAAATGTGCATTATTGACT
ATTATTGCAAATTATTGCCTATTATTGCACATTATGGCGTACAATGTGCATTATTGCCTA
TTATTACACATTACTGCCTATTATTACACATTACTGCCTATTATTACACATTATTGCCTA
TTATTGCAAATTATTGCCTATAATTGCACATTATGGCGTAAAATGTGCATTATTGAATAT
TATTGCAAATTATTGCCTATTATTGCACATTCTTGGGTAAAATGTGCATTATTGACTATT
ATTGCACATTTTTGGCTATTATTGCACATTATTGCCTATTATTGCACATTATGGCGTAAA
ATGTGCATTATTGGCTATTATTGCACATTATGGCGTAAAATGTGCATTATTGCCTATTAT
TACACATTATTGCCTATTATTGCACATTATTGTCTATTATTGCACATTATGGCGTACAAT
GTGCATTATTGCCTATTATTACACATTACTGCCTATTATTGCACATTATGGCGTACAATG
TGCATAATTGCCTATTATTACACATTATTGCCTATTATTGCACATTATGGCGTAAAATGT
GCATTATTGCCTATTATTGCACATTCTTGGGTAAAATGTGCATTATTGACTATTATTGCA
CATTATGGCGTACAATGTGCATTATTGCCTATTATTACACATTCTTGGGTAAAATGTGCA
TTATTGAATATTATTGCACATTTTTGGCTCTTATTGCACATTATGGCGTAA
>Tb11.0440  | Trypanosoma brucei TREU927 | hypothetical protein,chrXI additional, unordered contigs | CDS  | length=624
ATGTGCATTATTAACTATTATTGCAAATTATTGCCTATAATTGCACATTATGGCGTAAAA
TGTGCATTATTGCCTATTATTGCACATTATTGCCTATTATTACACATTATTGCCTATAAT
TGCACATTATGGCGTAAAATGTGCATTATTGGCTATTATTGCACATTATGGCGTAAAATG
TGCATTATTGACTATTATTGCAAATTATTGCCTATTATTACACATTATGGCGTAAAATGT
GCATTATTGCCTATTATTGCACATTCTTGGGTAAAATGTGCATTATTGACTATTATTGCA
CATTATGGCGTAAAATGTGCATTATTGACTATTATTGCACATTTTTGGCTATTATTGCAC
ATTATTGGCTATTATTGCACATTATTGCCTATTATTGCACATTATTGCCTATTATTGCAC
ATTATTGCCTATTATTGCACATTATGGCGTAAAATGTGCATTATTGCCTATTATTGCACA
TTCTTGGGTAAAATGTGCATTATTGCCTATTATTGCACATTATGGCGTACAATGTGCATT
ATTGACTATTATTGCACATTCTTGGCTATTATTGCACATTATTGGCTATTATTGCACATT
ATTGCCTATTATTGCACATTATAG
>Tb11.0450  | Trypanosoma brucei TREU927 | hypothetical protein,chrXI additional, unordered contigs | CDS  | length=669
ATGTGCATTATTGACTATTATTGCATATTATTGCACATTATTGCACATTATGGCGTAATA
TGTGCATTATTGACTATTATTGCATATTATTGCACATTATTGCACATTATTGGCTATTAT
TGCACATTATGGTGTAAAATGTGCATTATTGACTATTATTGCACATTATTGGCTATTATT
GCACATTATGGTGTAAAATGTGCATTATTGATTATTATTGCACATTATGGTGTAAAATGT
GCATCATTGACTATTATTGCACATTATGGTGTAAAATGTGCATTATTGACTATTATTGCA
CATTATGGCATTAATATGCACATTATTGCCTATTATTGCACATTATGGCGTAAAATGTGC
ATTATTGGCTATTATTGCACATTATGGCGTAAAATGTGCATTATTGCCTATTATTACACA
TTATTGCCTATTATTGCACATTATTGCCTATTATTGCACATTATGGCGTACAATGTGCAT
TATTGCCTATTATTACACATTACTGCCTATTATTGCACATTACTACCTATTATTACACAT
TATTGCCTATTATTACACATTATTGCCTATTATTGCAAATTATTGCCTATAATTGCACAT
TATGGCGTAAAATGTGCATTATTGACTATTATTGCAAATTATTGCCTATTATTGCACATT
CTTGGGTAA
>Tb11.0460  | Trypanosoma brucei TREU927 | hypothetical protein,chrXI additional, unordered contigs | CDS  | length=612
ATGTGCATTATTAACTATTATTGCAAATTATTGCCTATAATTGCACATTATGGCGTAAAA
TGTGCATTATTGCCTATTATTGCACATTATTGCCTATTATTACACATTATTGCCTATTAT
TGCACATTATGGCGTACAATGTGCATTATTGCCTATTATTGCACATTATTGCCTATTATT
ACACATTACTGCCTATTATTGCACATTATTGCCTATTATTGCAAATTATTGCCTATAATT
GCACATTATGGCGTAAAATGTGCATTATTAACTATTATTGCACCATATTCGGGAGTAAAA
TGTGCATTATTGACTATTATTGCACATTATGGCGTACAATGTGCATTATTGCCTATTATT
ACACATTATTGCCTATTATTGCACATTATGGCGTACAATGTGCATAATAGCCTATTATTA
CACATTATTGCCTATTATTGCACATTATGGCGTAAAATGTGCATTATTGCCTATTATTGC
ACATTATGGCGTAAAATGTGCATTATTGACTATTATTGCAAATTATTGCCTATAATTGCA
CATTATGGCGTAAAATGTGCATTATTAACTATTATTGCAAATTATTGCCTATTATTGCAC
ATTATGGCGTAA
>Tb11.0470  | Trypanosoma brucei TREU927 | hypothetical protein,chrXI additional, unordered contigs | CDS  | length=885
ATGTGCATTATTGACTATTATTGCAAATTATTGCCTATTATTGCACATTCTTGGGTAAAA
TGTGCATTATTGACTATTATTGCACATTTTTGGCTATTATTGCACATTATTGCCTATTAT
TGCACATTATGGCGTAAAATGTGCATTATTGGCTATTATTGCACATTATGGCGTAAAATG
TGCATTATTGCCTATTATTACACATTATTGCCTATTATTGCACATTATTGCCTATTATTG
CACATTATGGCGTACAATGTGCATTATTGCCTATTATTACACATTACTGCCTATTATTGC
ACATTACTACCTATTATTACACATTATTGCCTATTATTACACATTATTGCCTATTATTGC
AAATTATTGCCTATAATTGCACATTATGGCGTAAAATGTGCATTATTGACTATTATTGCA
AATTATTGCCTATTATTGCACATTATGGCGTACAATGTGCATTATTGCCTATTATTACAC
ATTACTGCCTATTATTACACATTACTGCCTATTATTACACATTATTGCCTATTATTGCAA
ATTATTGCCTATAATTGCACATTATGGCGTAAAATGTGCATTATTGAATATTATTGCAAA
TTATTGCCTATTATTGCACATTCTTGGGTAAAATGTGCATTATTGACTATTATTGCACAT
TATGGCGTAAAATGTGCATTATTGCCTATTATTGCACATTATGGTGTAAAATGTGCATTA
TTGACTATTATTGCACATTATGGCGTAAAATGTGCATCATTGCCTATTATTGCACATTAT
GGTGTAAAATGTGCATTATTGATTATTATTGCACATTATGGCGTAAAATGTGCATTATTG
ACTATTATTGCACATTATTGGCTATTATTGCACATTATGGCGTAA
>Tb11.0480  | Trypanosoma brucei TREU927 | hypothetical protein,chrXI additional, unordered contigs | CDS  | length=864
ATGTGCATTGTTAACTATTATTGCACATTCTTGGGTAAAATGTGCATTGTTAACCATTAT
TGCACATTCTTGCGTAAAATGTGCATTATTTCCCATTATTGCACATTATTGCCTATTATT
ACACATTATGGCGTAAAATGTGCATTATTTCCTATTATTGCACATCAATATCTATTATTG
CATATTATTTCCTATTATTGCGCATTATTTCCTATTATTGCACATTCTTGGGTAAAATGT
GCATTATTGACTATTATTGCACATTATTTCCTATTATTGCGCATTATTGCCTATTATTGC
ACATTCTTGGGTAAAATGTGCATTATTGCCTATTATTGCACATTCTTGCGTAAAATGTGC
ATTGTTAACTATTATTGCACATTAATGCCTATTATTGCACATTATTTCCTATTATTGCGC
ATTATTGCCTATTATTGCACATTCTTGGGTAAAATGTGCATTATTGACTATTATTGCACA
TTATTGCCTATTATTGCACATTATGGCGTAAAATGTGCATTGTTAACTATTATTGCACAT
TCTTGGGTAAAATGTGCATTATTGACCATTATTGCACATTCTTGGGTAAAATGTGCATTA
TTGACTATTATTGCACATTATTTCCTATTATTGCGCATTATTGCCTATTATTGCACATTA
TGGCGTAAAATGTGCATTGTTAAGTATTATTGCACATTATTGCCTATTATTGCACATTAT
GGCGTAAAATGTGCATTGTTAACTATTATTGCACATTCTTGGGTAAAATGTGCATTATTG
GCTATTATTGCACATTCTTGGGTAAAATGTGCATTATTGACTATTATTGCACATTATTGC
CTATTATTGCACATTATGGCGTAA
>Tb11.0520  | Trypanosoma brucei TREU927 | chrX additional, unordered contigs,dynein light chain, putative | CDS  | length=825
ATGCAACCTTACGGGATGTCAACTAGCAGGACGAACAGGCGACCATTGGTCGCTTCCCGT
GGTGGTCCAAATGCCCCCCAACGCAATTATGCGATGGTCACTGGTCCCGTTGACCCTAGC
ACATCACTTATTCGCTATGAGCTTCCATTTTCACCAGCTGATCCAAAACGTTCCGTTAAG
CTCCGCCGTCGTTTCGGCGAGCCCATAGAAGAGAGCGTGGTGGATCCCAACGTGCGTGTG
GTGCTGGACTCTTTCATTCCCCCACGGGCTTGGTATGATGACGATGGGGTGTTGTGGGTC
CAGCACGCGAGCCCGAAGCCCGCCTCCCGTACTGACACTGTCGAAACACACGAGAAACTG
AGGCGTCGATTGCGGGAGACGGGTGCGAAGCGCACGGGCATCTGTCCTATTCGATCTCTT
CTACTAGCCGAGTGTTTCCTCGAAGTGATACGACAGGTGACTGTCGAGTGCTGGGAACGT
GGTTTAGTGCTCCTAAAGATTCACGCGGAAAGAGTGGCGGCGCAAACGGCACACCGCGAG
TTGTTCGAGTCGCGCGTCGGGTATGCGTTTCGTTTGGCACTGAAGGGTGAGAAGGATACA
AGCCGTGTCCAGCAGGATTTGGGGAAGTTGAAGAAACGCATGGAAGAACTTGCGGAGGAG
GAAAAGACGCTGCGGCAGCAGTGTGACGAGGCATCGGCGAGGGGTGAGGAAGAAATGCTT
ATTGTGGGGAAACAGCACAGCGATGAGGTGGCAGCAATCAAGAAGGAAGGCATACTGAAG
CGCAATCAGCTAGAGCACATGATTTCGATGCCTTCAACTCCGTAA
>Tb11.0530  | Trypanosoma brucei TREU927 | chrX additional, unordered contigs,epsilon tubulin | CDS  | length=1464
ATGCCCCGTGAGGTTGTTACAGTTCAAGTTGGCCAGTGCGGTAACCAGCTGGGACTTAAG
TGGTGGGATGTGCTGTTGCAGGAACACAAAGCTAACCCACAGTTCACTGATGCTCGTGAC
GCACTATTTGATGTTAGTGGTAGCGCTCCCCTTGCAAGTGTCGGTGACAAGGCGTGCAGG
GCCGGTTCTCTAAAAGCACGCTGTGTAGCTGTCGACATGGAGGAGGGTGTGTTACGGGCG
ATGCTCCGTGGTCCATTAGGGCATCTCTTTGATGCAACATTCTTTGTGTCGGATGTAAGT
GGTGCCGGTAACAACTGGGCGGTGGGTCATATGGAGTACGGTGACAAGTACATTGACAGT
ATCACGGAGACTGTGCGGGAGCAGGTGGAGCGATGTGATAGCATACAATCCTTTTTAATA
ATGCATTCATTGAGCGGTGGAACTGGTGCGGGTCTTGGGACGCGTGTGCTTGGGATGCTA
GAAGATGAGTTTCCTCACGTGTTTCGAATATGCCCTGTTGTGATGCCCTCAGCTATCGAC
GACGTGGTGACGGCCCCATACAACACTGCGTTTGCGGTCCGAGAGCTCATTGAGCACGCT
GATGCTGTTCTGCCATTAGACAACGATGCACTTGCGCGGATGGCGGATTCGGCACTCGGA
CAAAAAACCATAGGCCAAGCGGCCGGTGAGCGTAAGGAACCGCAAACCACTTTGGGTGCA
CCAGCAGCGCGGGGTTACAGTGTCGCACAACCTACCCAAACCAAACTCCCCTACGACTCT
ATGAACGCACTTGTGGCACAGTTGCTCAGTAACTTAACGTGCGCCATGCGATTTCCCGGC
CCACTAAATATGGATATCAACGAAATTACCACAAACCTAGTACCGTACCCGCGGCTGCTG
TTTCTCACCTCCGCCATTGCCCCCCTAAGTGTGGCGCGCCACGCTGCCGCTTCTGCACCA
CGTTCTGTTGACACAATGATAGCAGCATGCCTCGACAAAAACCATCAGTTCGTTGACGTT
TCTAACGGTTTATCCTCTGCGCTGACACATGAGGCGGGTACTTGCCTTGCCACAGCCATC
GTAGCGCGAGGTCCGCAAATCACTGTGGGGGATCTTACGCGAAACATTCCCCGTATTCGT
GAAAGGCAGAAGCTTGTGTACTGGAATGAGGACGGCTGCAAGACAGCCTTATGTAGCGTC
AGCCCACTTGGTCATCGGAACTCGGTGCTGATGCTTGCAAACCACTGTTCAATAGCACAA
AAACTACAGTCGGCACACGAACGATTTATGAGGCTTTACTCAGTGCGCTCGCATGTACAT
CACTACGAACCTTATCTTGAGCAAGCGTACTTTGATGACACATGTGATACGGTATTAACT
GTCGTGGACGATTACAACTATCTTAACACTGTGCAAATGCCGGCGGATGTGCCACGTAGC
ATGCGTGACCTTGTTTACTTTTGA
>Tb11.0540  | Trypanosoma brucei TREU927 | chrX additional, unordered contigs,hypothetical protein | CDS  | length=3003
ATGCTACCGATGGCATCCAACCCAACTGCCGATTTAACAACAAGCCCAGAGGCTACTGCT
TCACTGAATGCATGCTTGGACATACTAGCGCACGTCAGAAAAGCTCAGGCAGACAGTGTA
TCAATTATTTCGGTTCTGCGCAACTGCGTAGTGGAGGGAGTTGGGTGCGGACCTGGTACC
GCATGTAGTGGCGTGCAGCCTCTGAAATCTCCAACTTCAGTTGAGACGATCAACCGTACT
TTGGTTCGCTTACGTGTAACGGAGGTTAAGCTTTCGGCCCTTCAACCGGAGCTATGGGAG
TCAGCAAAAACTGCTGTGGTTCAGGTTCGCGCTCTTTTGCAGAGTAATTCGACAGTGCCC
GCAGGTGCTGTTCGTTTCGGTGACATCAACATGAAACAACATGTTGACAAATTTGATCGC
ATATCGAAAACACTAGAGCAATGCGGCAGCCTTGCTCAACTTCAAAGGGAGGCTGTTCAA
TCCCTCTATGCGCAGTTGCGTAAGCTGGCCGCACAGTCACCCGCCGGTGTGCCGCGCTGC
GGCTACCCACCCTTTAATATTTTAGACGCCGTTCAAACGGGGAAAGCGATTCCATGTGTA
GAAGTGCGGCAAACTGATGCGGGTGAGGAAGTTGTGAGGTTTGTGCAACAGTTAGAGGAC
CTGATGTTAAACAAGCAGCAGGTTTTTGATTACTTAGAAGCAGCACTGAGGGATGCCTAC
GGGCATTTTCCCACTTCCGTTCCCACTCTTGATGGCCACTGCAGTCGTCAGTACGGGGAT
GGACTTAATATCTTTCCTTCGGATCAGTTTGTTTCCGTGTCGAGCGATAGTGCGGATGGG
AATGACGCTGCCTCATGTACACAACCCGAGTTAGGATCCTGTGGTGGGACTCAGTGCGGC
TCCAGTGAACATAGTGCCGCAGCAGGCTCTGGGGGAGGTGATGGGTGCTTCAATATCTAC
AGTGTTGTATCCACTGGGAGGCGTGATCAACATGCATCAAATGATCTTGACAGCTGCGCC
ACAGGAGAAAGTATGGGACAGCGTACTTCCACGGATATGAATAGAAACCGGTTGTGCTCA
CGGCGGCAAGAATATCCGAGTGGACAGGATGTAGACCATGTGATGGAAAATGCCTATCTC
CGCTGCTTGTTGGAAGCAAAGGACCGTCTTATCACTGATCTTCAGGAAAGTATATTCGGC
GCAGTCGACCCCTATATTTATAAGCGATCTGCTGGCACCATCACTGCCCCCCCTCCCCTT
TCACCTCCTCATCAGTTCGGACCAGCAGCGCCCCCGGATGAAACACTGGTAGGTCGAAGT
GGTGGCGACAGCTCAGGGGATGTTAATATCCGTGCTTGTGGTTTACCCCATACTATTGAT
GGCCAAGTTCTTCGCGATAAACTAGAGGAGGTAGTGGAAATTGGCTTCAACTTGCGCGCC
GGTCTTATAGCACTAAGGGAGGAGGGACAGCGGTGGAGACATATTGCGCAAGGGTTTCAG
GAAGAAAATGAACTGTGGCGGGAAGGGGGGACGATGGTCCGGAAGTTTCGCGGGACACAG
GAACGACGCAGCGGCCTCTCAGGTCCTTCTATCGCTCACGAAGGTGGCCGGCGCGTCCTT
ACGAGTCGTGTGGAGGGAAAGGCAGAAGCAGGACTGGGGTCTCTTCCCCCTAAGTGCCCG
AAGCGTTCAACCCTCAATGGAGTTGGCAGGAATTCTATTGGTGATGGCGCGAATGTCGTG
AACCGCATGCCTCGAAGTGAGATCGTTACTTCTACATCAGCGGTTTCCGCCGTTGCAGAC
GGATCGCTGCCGGCAAGTGAACAGGCTGGTAACCCTCCATCCGCGTCTGTGACGGTGGGG
AGCAAACCGTCTTGCGTGCGTGACAGTGGTGAGGGTGGGGGAGCACCACGGTCTGCAAAG
GCTATGGTTGCTGTGGACAGTGTTGATGTGCGTAAGAAGATGCCGGCATCCGAGCGCGGC
CCAACAAGCGGTCCCCTGCTGACACGACCACTGAAAGTTTCTGGAAATACAGCTGGAACT
GGGCCCTGTCACTCTTCTCTCTCATCATTCGAGCGGACGAATTCGGGGCGGGCCCCGCAG
TTTCAACTACCCTCCTTAGAGGACACGCCAGGGGGCAGCCTGAGCACGGGTGGGGTTGCT
GGTACGGGGGACGCCGCAGCATACATTGAAAAAATACTTATAAGTGCCCAGAGTTGTTTG
GTGAGTGTAGGCTGCTCGAATGGGGATGACATGAGCTCCCCGTACTCTGGAACTGATTCA
TTTGGTATTCCTCAATTTCATTGCAACTCGCCACAGGCCAGGCCCTCAACGCCGCCGTCC
GAGACTACTTCCCCTGCTGGTTTGTACTGCGATTCTCCGCTGGAGGAGCCACTATTTAAA
GAACCACGTCTTTCGGAAGGGGGTGATGGCATCGGAGTGAAGCCCGTTACAACTCTTAGT
AATGGAGCTACCGCATGTGGCGTAACTGCCACCGTTGATACCGTTTGTAACTCAGACGAT
AATACGCTGGCGTCATCGTCGTTTTCGCCACCAAGCTTGCTCTTGGAGTTTCCATCCGAG
TCGGCTTTACCACCAATGGAGGATGTTGATTGTTCTTCGGGTACTGAAGGTGTGTTACCT
CAGTCGACTGTTCACCAGTCAATGTTGCGAGAGCTGCGTTCCCAGTTGTTGCTTTTGCAG
TCAAAGCACGCCGGTGTCCTTAGGCAGAGGAAAATTTTGCGCCAGAATAGAGAACAGGTG
GCGGCGTTGTTGCAGCGTCCGGATATTTCTAATGTGAAAACCACCACAGACAGTTCTAGC
CTCATTTCAGGTGATATGAGGTATCAGGTCGAGAAATTACTGACCCGACTGGATGCTGCA
CAGGAGAGCGTCTGCAAGCGTGAGGTGGAACTTGAGAAGCGAGTAGAGGCAGTAAGACAG
TATATATCATCGTTAAGGGAACGGAGCGTATCTTTCGTACAGGAGTTGCGTGCGAGCAGG
TAA
>Tb11.0550  | Trypanosoma brucei TREU927 | chrX additional, unordered contigs,hypothetical protein, conserved | CDS  | length=447
ATGGTGCGGTACGCCAAACGACCGTGGTACTCGCCACTTGGCTTTATGAGTCATTCCCCT
CAGTCGTACGCCCCGCTCTTGATGGTTGTTGGTGTAACTGCGACTTTCCCGCTACGCTAC
AAAATTTCGGATTACTTTGAGCGGCAGCGGGATGGTCCACACGTAGAGCTTCGAAGGAAG
GCAGTGCTGTACTACAACGAGGTCGAACGCATGCATCGCAGACAGGCACTACAGAATCAG
GCAAATGTTAAGGATGACGACTCCTCTCACCGTATATCGTCCACATTACAGGCGGAGGCG
CTTCGCTTGGGCCACATGGATCAAGAATACAATTACTGGCACGCCCATCAGCGCGATGCC
CTGCGCGCGGAAAAACTCCTAGCTGAGGTAAGAGAGTTGCAGGAGCGTTTGAACAGCGCT
CAGATGGAACAATTAGCAGAAGCTTAG
>Tb11.0560  | Trypanosoma brucei TREU927 | chrX additional, unordered contigs,hypothetical protein, conserved | CDS  | length=3498
GAAGTGATTGTTGATGAAGGCGTCAACACAGTTGCATATGGTCTCGACGAGGCACTCATT
GAGTTTGGAACCGCGATGGAGGATCACGATTACATCAAGGCATGTGACTTGCTTGATCAA
ATTGCGCTCACTCCCGAAACGGAAGCAATGTGGGCTAACCTTGCTTCACTTGCACTGCAG
GAATTGAAACTTCCCATTGCCCAGCGCTGTTACGCTGCATTAGGAGACATGGCGAAGGTT
AATTCCCTGAATCAAATCAATGAACTAGCGGTGTCTGAAGCACGGTCTAGTGGAGGGGCG
ACGGATGGATATGACCATTACGCCGTGCGCGCCGAGCTGTCGATGCTGAACAAGGACTAC
AAACAAGCTGAGCAACTCTACCTTGAGAATGCTAAGATCGAAGATGCTATGGCAATGTGG
GAGGAGCTGAACCGGTTTGATGAAAGTATCAGCATTGCAGAGGCCCGCGGCTGGCCAGAC
CTCGCTAATAAGCGTACCCGCTATTACAATTGGCTCGTGGAAACTGGCCAGTTTGAAAAG
GCTGGTGAGCAGAAGGAACGTGAGGGTAAGCATAACGATGCTATCAACTTATACTTGCGC
GGCGGTACCCCGGCCCGAGCGGCTAACGTCATATCTGCGAATAACATGAAACCAGAGTCG
CAGTTACTGGAGGCCATCGCGGCCTCCTTGTTTAAGGCTCAAGTGTTTGAAAAGGCCGGC
GATTTCTTTGAGAAACTCAAGATGAACGACCGCGCTATTCAAGCATACAAAAAGGGACAT
GTCTACAGTCGTGCTGTGGAGTTTGCTAAGCGCGCTGTTCCTGATCGAGTGGTTGCACTA
GAAGAGGAGTGGGGTGATTACCTTGTCTCACAGAAGCACGTAGATCAAGCAATAAACCAC
TACATCGAAGCGAAAAAATACGACAAAGCAGTGAAGGCGGCCATTGACTCAAGGCAGTGG
AGTAAGGCCGCGCACATTCTTGAGAGCCAAACGGTGGGTAGCGACAACGATGAGACCGTC
AAAGGTTTCTATAAGAATATAGCCCGCCACTACGAAGAATTGCATCAATATGGCGAAGCC
GAGAAATTCTACATCAAGGCTAATGCGATCAACGAGGCGGTGGACATGTACAGCCGTGCA
GGAATGGCCGACCACATGTATCGTGTGGCACAACGGCACCTCTCGCAGCAGCAGTTGGTC
GCACTCTTTGTTGACCAAGCTAAGCGTTTGGAAACTAAGGGTGATTACGCCGGTGCAGAG
CGCATCTACGTGAAGGTGAACGAACCGGATCAGGCCATTGTTATGTACAAGAAGGCGCGC
GATTACACAAATATGATTCGCCTCGTTCAGGCGTACCGCCCCGATTTTCTGTCTAAGACG
CACCTTTCGCTGGCCGCTCAATTCGAGAAGGAGAGTAACTACAAGATGGCTGAAACACAT
TATGTGGCCGGTAAAGACTGGGGTCGGGCAGTTAATATGTACCGAGATCATGAGATGTGG
GAGGATGCTGTTCGTGTAGCGAAGGTGCACGGTGGAGCAAACGCGGCGAAGCAAGTGGTT
CTCTCTCGTGCCATGGTTGTGGAAGCAGAGGACGGCGTACGGCTACTCATGAAGTTTTCA
TTTATTAACCCAGGTATAGAGGCCGCACTGGAGGCACAAAAGTTCGACCTGGCACTGCAA
TGGGCTCAACTGGCACAACCTGCTAAATTGCCTTATGTGTACCTCAAATATGCTATGTAC
TACGAGGATCAGGGTGACTTCCGCATGGCCGAAGAGGCGTTTTTGAAGTCTGGAAAACCG
CGCGAGGCCATTGATATGTACCTGCACCAGCACGAGTTCGAAAATGCGATGAGAGTGGCG
GAAGGCTACGACCAGACAGCCATTCCTTCCATTCTTCAGGCTCAGGGACGGGCATGCTTT
CAGAAAAGTAACTACCGTGAAGCGGAAAGCTTTTTCATTCGTGCGAATGCCCCCGAGCCG
CTGTTGAAGCTATACATGGAGAATCGTATGTATACGGATGCCCAGCGCGTGGCGAAGGAA
TACTATCCAGACATGCTGGGTGAGATTGCAAAGCGTATTGCACTGCAGTCAAGTGATCCC
CAGAAGGCTGGCGCAGTCTTGGAGGAGCATGGTGAGTATCAAATGGCAGTCGAAACGTAC
CTCGGTGCTACGGCAGAGCAGGTGCAAAATCCCAACGTTCTGGCCAATCTTTGGGTGAGG
GCTGTGAAGGTGGCCCAGAAACATGACCGTAATATGCTCAAGAATGTCTTGCGCGTCGCC
ACTGGTAAGTTGAAGGAAGCGCAGAGATATGTGGAGGCAGGTAAGTGTCTGGAGGACTGC
GAGGATTACAAGGGCGCAATTAACATGTATGTGGAAGGTAAAAAGTTTGACCTCGCGGAG
TACCTGGCCAAACATATTAGCCCTGAACTTGAAGATTATGTCAAACGTGCCATAGTACAG
AACAGTATTGAAGGTGGCGGCATGAAGGATGCCAAAATGGTTGAGGAGATCGATCCTGAG
GCTGCATTCAAGGCATACATTGCGAATAATGATTGGGAGAATGCTCTTCGCATGGCAAAG
CAGCGGCCACCCGAAGAAATGAAATATGTGGCTGGCCTGAAGATGAAGTATCATGCGAAC
AAGGGTGAGCTAGGTGCTGCGCTTGGGGTAGTGGAGGAGCTTCCGCTTGACCCAGGTGAC
TTCCGCTTTTACGAGACATGGCTCGAGATGGCGGATCGTATACTGGCACAGCTGCCTCTG
CGGCCTGACAGTGATTTGAAACTTGAGCGATTTCACACATGTTTCTCCGATGTCGTGGAA
AGCATGTCGAGATCGGGGCAAAAGCAAGAGGATGTCGCCAAAGCAAACGCCTTCGCACAT
ATCATACACATCTACTACATGTCCGCGCGCATGCGGGAGCTTTCGCTTGACGACTATGCC
CTTAAACTGATGCTTGGTCTCCCTCGGTGGATTCCTCACATCGCACCCGAGAAGGCGTTC
TATGACGCCGGGATGGCAGCAAGGAATTCCGGCCAAGATGCCATCGCCTTCTTGTATCTC
AATCGTTTCCTTGATATCTCCGAAAAAATTGAGGATGGTGCGGTTGATAGTAGCGCCATA
GACAACGGCGACTTCGACTGCACAGATTTCCCGAAGAAGTATCCAATGCCGAAAAGTTCC
AGTGTGGAGAAGACATCGGAAGAAGAGGTCAATAGATGGGTTCTTGCCATCTCCATCGAC
AATAGTTTAGATCCCCATCTTCCTACAGTAACAGATCCGCAAGGCCAAGTGGAAATGTTT
GAGGGTTCTTTGCAGTCGCCAGCTGGGGTCACTTACCCCGAATGCGCCGTCACGGGGTAT
CCGATTGTTGGCGGTGGTGTCGTCAAGTGCCGCAACTGCCAACGACCAGCCAACCAGGAT
GACTGGACCCGGTACATAACTCTGGCTAAAGCTTGCCCGTGGTGCGGTGCGGCTGATTCT
CCCGTCTTCGGGATTTAG
>Tb11.0590  | Trypanosoma brucei TREU927 | variant surface glycoprotein (VSG), putative,chrXI additional, unordered contigs | CDS  | length=1464
ATGCAGAAATCTGGTATACCTCTAAAAGGCCTCTATGTTGCCTTGTTTATAACCACGACC
AACCTCGGTTGTTCGAACGTCAACCCGGGGGACAACGCCAACGAATTCAACTTGCTCTGC
AGATTAGTGGCCCTAGCAGAGAACACCCCGCCACATGCAACAGCAGAAACCGCAAACGAC
GCTGACCTTGAAGACATAATGAGGCTAAATATGTCACTGTCGGCGCCTGAGTGGCTGCAG
ATGTTTGTGAAAAACGCTGCGGACAACGATGTCCACAAAACACAACCCGAAACGGTAAAT
AAGGAAAACAAGTGGGAGCCGTACTGGAAGCACTGGCACAAAGCAGCACAGGATATATTA
AAGAAGGAGAACCTGAAAATAATCGACGATATGAAGCTCTCAACGCTAACACCGGCGCAA
AAGCAGGCCGTAACAACAGAAGTGCGCCAACTCACAGAGAAAGCGTACCAAATCAAAACT
CGAAGGGAAGAACTGGCAGCTGAACTAAGCAAAGTCAAAACTAGCCCAGGGAAGACGCTA
AAAATAATAGTTTATGGCAACAAAGACAAGAAAGCGGCCACTGTCGACCAGAATGATGCT
TTCCAGGGCGGCGGTACAAGCTACAGTGCCGCCTGCACAGGCAATTCGGCATCGATCAAA
GTAAAATCAGTAGCCGGCCTCATAGCGTGCCTATGCGCAAAGGCAGACAGCAACCAAGAA
GACCGAGCTTGCGGCACAACAGTGAAAATAGCAACAGCACAATGGACAGTTGCAAGCCCG
CCGGCCTCCACCGACGTAACAGAACCACTAACATTCTGTAACAAGGCGACGCCGAAGAAA
TTGACGGCAAACTACATCAAGGCAATACTCGAGGACCTAGAATCTGCAATTAAAGTCAAG
GCCGCCGCAGGGGTACTAGGAGCCTCAGAAACAGGAAACAGCTGCGGCGGCAAAAACAAC
GACGGCTTGTGTGTCAAAGTCGATGACTGGGCAGCCAACGGTGTAGTTAAACTGGGAAAG
ATAACTTGGTTAAAGCAACTGGAAACGCTAGCGGAAGAATTAGAAGAGCAGGAACAGGCA
GTGGCGGAAGCAGCGGAACTTGACAAACGGATAAAGAATATAAAGCAAAAAACGCTGAAA
GTTGGGGCCAACTCGTGGCACATAAAAGAGGAAGATACAGCAAAACAAAAGGACAACGCG
GACCAAAGACAAGCCAACTCCGCTGGGACCAGAAGAGATCAAGCCAAAGCCGAAAAAGAA
TGCAATGCAGCAGGAGACGACAAAAATGCATGTGATAAGTTAAAGGGCCAGGGGTGCACA
TTTAAAGAGGATGGAAAGAAGGACAAAAAGTGCACCTTGAGTGAGAATGCCAAACAAGAA
GTAACAAAAGAAGCAAACCAAGAAACAGGAGGGAATGATGGAGAAAAAGAGGAGAAATGT
GCAGGGAAAGAGCAAAAAGACTGA
>Tb11.0610  | Trypanosoma brucei TREU927 | variant surface glycoprotein (VSG), putative,chrXI additional, unordered contigs | CDS  | length=1515
ATGGCTAAAAAAGCATTAGGCTTCGCTCAAGTTGCAACTCTAATAATTGTGTTGTCACCG
TCTTCAATTCACGGCAACGTTGGACCAGGAGACAACGCCGCGGAGTTCAATATCTTGTGC
GAAGTAATTTCTCTTGCCGAGAGCGCACCGACGGTAACTACCGTCCAACCAGCACCCAGT
TCGCAATACGATGAACTCTTAAGACTAAATATGACGGTTGCAGACGAGAAGTGGCAAAAA
ATGTTCTTAAAAACAGCCGACCCCAAAGTGTGGCACAAAACGCGGCCGGAAAGCATCACT
GACCATGGAGCTTCGGACAGTAACTGGGCAAGCTGGGCCAAAGCTGCAGAGGAAATAACA
CAAGATGCCAAAATGGCTGAAATCAAAAAGTTGAAGCTGGAAGAAGCGAACCCAAATCAG
TTAACTCAAATAAGGACGGAACTGAAAAAACTGGCAGCCGCTACAAAAAATAGGATGGCT
GAATGGCAGGCGCTACAAGACAAACTCAGTAAACCAGCAGGTGCCCTAGATGAAACGCTC
AAAGACATAGCGTATGGCAACAAGCAACAGACGCGAAGCAGCGTACGGGTGGCCAACAGT
TTTGACGGCGGCGCAGAGGCGTATGCAACAGTATGCGGAGGCGCGGCGGCAACCAACAAA
CTAACAACGGTAGCGGGCACAATAGCCTGCCTCTGTAACAAAGCAGCGGTAAACAACGAG
GAATCAGCTTGCGGGAGATCTGCAAAGCTGTCTACTTCGCAATGGACAGTTGGGAACCCC
CCAAACGACGACGTCATAAAAGAGCCACTCAAATTCTGCAACAAAAACAGCCAGACGCCG
CTCACTTCCGATTCCCTGTACCGCATTTTAGAAAGCATCAGCCGCCAGATCAAAGTTTCC
GGGACAGACGGGATCTTGGGAACGCAGCACTCAGCCTCCTGCGATGGTGCGAAAACTGGC
TGGATCTGCATCAAACTAACAGGTTGGGCCGCAGATGGACATGCAGATATAACGAAACTA
CAATGGGCACAGAAGCTCAAAACACTGGCGGACGAGCTGGCACAACGAGAAGAAGCAGCT
GCCGAAGCAAAACAAGTTGACGCCGAAATAAAAAAACTGCATGCAGCAGCAATGTTGGTG
AGGGAAAATACGCGACACATTCAGGAAAGCGCCCGAAGCCTCGGAAGCGGAAAGCAAACA
CCTACTTCCTCAGCGAAAGACACCCGCGCCGGATGCGACAACCACACCAACAAAACTGCA
GAGGAGTGCAAAACCCTTGACTGCGACCATGATGTTGAAAATAAGAAATGCAAACCTAAA
GAGGGAGAAGAGAAGAAAAACGCAGCAGTAGGAGCAGGAGCTGCAGGAAAAGAAAAGAAA
GAGAAATGCAAAGGGAAAGAGCAAAAACACTACAAAGATGGTTGCAAATGGGATGGAAAA
GAGCGCAAGGATTCCAGTTTTCTCTTGAGCAATAAATTGGCTCTTATTGCTGATTTTATG
AGTCTACTGTTTTAA
>Tb11.0660  | Trypanosoma brucei TREU927 | variant surface glycoprotein (VSG), putative,chrXI additional, unordered contigs | CDS  | length=1482
ATGGATTTGCTTCGCTGGACCAGACAAACGTGGCTACAGACGTTTATTATAATCGCTGGC
GTAAACGCGTCAGCGCCAGCATTCAATGAAGGAGGCATACAGCGGCTATGCGGTGTAGCT
ACTGACTTGAGCGGTGTAGCCGGGATCGGTGTCGGTAAGGTAGCCGATCAGAAAAGACAC
CTCGAAGCAGCGCTAAATGCGCAGAAGGCGCTAACAGTGGCCGCTCTGGCGGAACGCAAC
ACAGCAAAAGCAATGATTTTCGCACCAGCGGCGGGTAAAGCAGGGCACTGCGCAGTCCAG
GCGGCGCAACAGGCGGCAGTTTTAGCGGACAAAGCACTAATGGCAACCAAAGCAGCAGCA
GGCGTGGGCGGCCACATTACAGGAATAGTAGAGCTGCTCCTAAAGGCAACAAAACAAACG
GACGGAACAGCCGGAAAATGTATAGTAAAAGACGACACGGCTACGGCAACGGAGCACAGC
ACGACAGGAGGTTTGGGCTGCCCAACGACGACAGATGAACCGACAGCCAGGAAAACTCTA
GCAGACTTAAAAAACCTCAATGAGCAAGGATTCGCTAAGCTAACGGCGGAAAAGAAAGTA
GTGGACGGCACAGCGACCAGCGCGTGCGCGTTTCTAATCGGGTCAAACAATCAAGCAACT
CACATCTGGGACCACGGGGGCAGCGACAACAACGCCGTGACAATTGCACATGGGATCCTA
AAACTCAAATTTCACAACACGCAAAGCTCAGAAAGCGCTGTGACGACACAACTAAACGAG
CTCGGCACCTGGGGAGCCGGCGGAGACACTGACAATCACAAGCTGTTTAAGGCGATTGGG
GGCCTGGTTAAGGAGGATGTACACGCATGCGGTGAAACTACGGACAAGGCAATTAAAAAT
TTCCTAGAGCCACAGTCGTTAAAAACGTCACTATCAGAAGCATACAAAAAAACAGGTGAA
AAAACTGCAGAGAAGCAAGCAGAGGAGGAAATAAACAAGGCAACAGATAAAGCTAAAGCC
ACAGCTGACGACCTAAAAGCCATACTAGAGAAGGTGGAAATACCAAAACTTAAGGATGGA
GAAATTACCACCAAAACGCTAAAGCAACTAAACTATAACGTCGACGACACAGCAAACCTC
CTAAGCAGTTTGTTGCAGCTTAAGGCAAAGTCAGAAGCAAGCACAAGCTGCCCTAAGTTT
GACCCCAAAGAAGATGGGAAAAGCTCGACAGAAACAGATGAAACTTGTGAAACTAAAGGC
ACAGGAGCCGACTGCAAAGATGGCTGCAAAGTGGAGGGTACAGACGAAAATAAAAAGTGC
GTAAATGATCCGGATTACAGACCGAAACAGGTAGAGGCGACAAAAATGTTGGAAGAAAGG
AATGCAAGGACAAAAAACAGAAAGATTGAATTGGAAATTAAAAATGAGATGGTAGTGCCT
TCAAAGATTCCAGTTTCCTTGTCAATAAGAAGTACGCTCTGA
>Tb11.0670  | Trypanosoma brucei TREU927 | variant surface glycoprotein (VSG), putative,chrXI additional, unordered contigs | CDS  | length=1461
ATGACGACGGTGTTGTTAGCAGTAGAAGCAGTTGTGTTAGTGACAACAATATTTGGGGGT
GCAGCCGAGACTTCCATAGAAGCAGCCAATTCCCCCTGTAGTGAAGTAAAGTACCTTGAG
AAGCTCATCATGCACTTTGAAGGCCAGATTTCTCAAGCGCGGCAACGGGCGTCAGAATTA
AGCGACGACTATTCTCTCCTAACGCTGGCAGCAGCATGTGACCCAAGCGAGACAAAAGCA
GCACAATACACGGCAATCGCAGCACAGACAAAGGAGGCAGAATACGAACAACGGGCAGAG
CTAACCAAGCACGAGCAAGCAATCAAAGGACTTCTAGACACGCTGAAATCGCGAGCAGAG
CAAACCAGAGCTTTGCTGCACGCGGAGCATGCAAAGTTGACACCAGGGACAGCGACAGCT
AGCCAGACATCGCAGCCGGGTGTCTCAACCAACAGCGACGAACAATGCACGGTACCAACA
ACGCAGCCAAGTGCGAAACCGGATACGTGCGACACAGAAGCCGGCAGCGGCGATCATGTA
GACGCGGCGGTGGCCGAGCTTCCGACACTAAAAAATATCAAGCTTGTTCCAGACAGCAGC
TTTTTACCGCCGGCGTACGACATTGTCGTAGCCGGAGTCGGCAACCTAGGGTCTGGGGGA
AAGCTATCGGAGTACAAAGGGGCAGCATGTGCTGCGCCGGCCGACAACACCAAAGTTTAC
GGCAGCTTGACTAGAGCTCTTGGCATCAAATCGATCACGAAGAAAGCAGCGGCCGCCGAG
GCGACAGTCAGCCAGCAGCTGTGCGCTTCACCCGACGGCAGCGGTGACTGCGTAGACACA
AGTGCTGATACAAAAAGCCATCTGCAAACACAGAAAAAAGTCGCGAACGCCATATGCCAA
CACAAAGCTGCAACAATAAAAATATTTGAACGCCCCATACGCAAAAGCAAGGCAACATTA
GCCAGCGAAGGTAGCATGAGAGCACTCTCACAGCTTCTAAAAAAAGGAAAAGTCAACACA
AAAGAAGAACCTACCAGCCAAACAGAGGCAGTTAAGGCTCTACTTCCAGCAGGAGAGTCA
ACTCTAACCGCAGATCTGGTAGATCCCTTGGAAAATGAAGAAATCACTTACGACAAAGAT
AACAACCCTGTAAAAACAATGATCAAAGACGCCAACAAGGCTGGAAAGCTCGCCACAACA
CTCGCTTTTTGTTTCGGCAGACAACAACGGAGAAAATCAGCGATAACAGCCCAAAAGGAA
GTTTCAGATACTAAAACAGAAAAAAAATGCAAAGACACCGAAAAAAATAAATGCACAGCT
GATAAAGATTGCGAATACAGCGAAGGAAAATGCAAACTTAAAGAGGGAGTGAAAGTGGAA
GGAAATGATAAGAAAACTGCAAACACCACAGGAAGCAATTCTTTTGTTATTAAGAAGACC
CCTCTTTTGCTTGAATTTTAA
>Tb11.0680  | Trypanosoma brucei TREU927 | variant surface glycoprotein (VSG), putative,chrXI additional, unordered contigs | CDS  | length=1440
ATGCTGCTGGCACCAACAGAAACCAACGCAGACAGTCAAAGCACCAAAGCGGCGGAAGCA
GCAAACACACCATGCAAGGCGGTTCTATTCATGGAGAAGCTGGCAGCAAGCCTGCAGACT
AAGCTGGCAGCCGAAATGGAAAAAGCCAAAGCCCGAACAGATGAAGCAGCAGAACTAGCC
GTCGCTGCAGCAGCAGCAGAACAAGACAATAAGAGACTTGGATACAACATCTTGCGGGCG
ATCGCCCTGCAGGCACAGGCGAAACAAATGGCACAATTAAAACAACTTGATGCAGTATAC
GCCCCGGCAGTGACACAGTTAGTCAATTTATCAACAAGACTTAGACAAGCGGCAATGGCG
AACAAGCGAATCATAAGCAGCCGCGGCACACCGACGCACGGCGCGGCGCCGGCAAACGGC
GCGACTAATGCTGACGCAAGCTGCAAATACGCAGGCTGGACACAAACACTGGGCGACATT
AACTGCAAAGAGGAAACGGAGCTTACAGGTGACTTGGCCACAGCCAACATACAGGCGGAA
GGCCTTACGAAAATCCCGTACCCGAACACAGCCTTTCTAAATTCACTAGCTGCCGATATC
ACTGCGTTCAGCAAAGGCACGCCAACAAACGCGAACACGGGCAGCCAAACATGGGTTTGC
TCGAGCGGTGCCGACGCAGCAGTGGGTACAATCGGCCAGAGCCATGCGATTGGCACATTA
GTGCAGCCAACAGCGGTAGAACACGGCTTAACAGCAATAGAAATAACAGGGGCGAACAAA
GAAAAAAATTGTAAGGGACCAGAGCAAGGGACAAGCACAGAGGAAAGGGCGAAGGCAGTA
TTTCTGTCAGCAATTTGCAATCTCGCGGCGGTAGCAACTGAGTCAATTGGCTCAGCACTA
GCAACGACGACAACAGGCCTTAAAAGCGGAGCACAAGCGGCGACAATCGTTAAAGCAGCC
ATGCAAGGAGCAGGCCTGCTGTCTAGCGACGCAAATAACGTCGACAAGGCGGCCCTGGAA
AAGTTTATAAGTTCAACTTTCGGCCCAAGCGACAAAGCAGTAGAAGATGACTTCATCGCA
CCCCTCGACAAAGTCAAACTCAACTATATCGCCAACAACAAAGAGACAACTGAAACGCCA
ACGGCCATCGCACAAGGGAAGAACGTTGCTGTCGCTTTAGCTTTTTTCTCAGGTAAAGCT
TTAAAAACAGGCGCAATAAAGAATACAAAGCCCGATATAGGAAGCAAACCAACAGAAAAA
TGCAAGCCAGACACAAAAGAAAATGAGTACAAAAAGGACGAAGACTGCGAACACAAAGAT
GGAAAATGCAAACTTAAAGAGGGTGTAAAAGTGGAGAATGATGGGAAGACAAACACCACA
GCAAGAAATTCTTTTGTCATTAATAAGGCCCCTCTTTTGCTTGCAGTTTTGCTTCTATAA
>Tb11.0710  | Trypanosoma brucei TREU927 | variant surface glycoprotein (VSG), putative,chrXI additional, unordered contigs | CDS  | length=1545
ATGATCAAAACAAGCTACCTTATCCGAGTATCTGCGATTGTCGCGACGCTAGCTTATCTG
GCCAGCAGCGCCCCGGACGACGGCGAGCACGGCCACCTTTTCCGACAGCTGTGCGAGCTC
GTCAACCTAGCAGAGCGACCAGCTCCGGCAAAAATCACAGATGCACAAGCGCAGGTTTCT
TATCTGGCCATTGCGAAGCTCAACGCCTCCGTAGCACCGCAGAGTTGGCGCGACACAATC
GCAAGCAAAACCGAGGGAGCGGCGCACAAACAACAGATCGCATCAGCACCCGCACAGCCA
GCAGCTCCGGACCCCAGAGAAGAGTACTGGAAACAAGCAGCAGCCGCGGTCAAAGACAGC
GATACAAGACGACAGATTTTACAGACCGCGGGACTGGCCGACGTAACGGAAGAACAGCTA
GCAAACTACAGAAGGCAGCTAAACCCGATAGCGGAACACGCTTTTCAAGCGCTGCAACAC
GTCACACAACTAGCGACCGGTCCCGAAAAGGACAAAGCAAACGATGCACTCAAAGCGCTG
AAGATCGCCGCCTACGGCCGTGACGATTTTACCCCCGCCGGTGCGAAAGACACCGACTGC
AAAGGCCAGGGAGGCACCGGAACGACCAGACAATTGCTGTGCGGAGCCCCAAACACTGAC
GCCAAAGCAAACACAATAGCACAGTTTATGCTGTGCGTTTGCGGAGTCGACGGCACCGAC
AACAACAAGCTCTGCGAAAGCAGTCAGTCGTCAACGGCATTCAACCCGAGCAGCACACCG
GAGCAAGTTCTAAAAGATCTTCTAAGCAAGTGCCCACAACCATCGCCCAAAACGCCAGCC
ACGGCAGCCGAAGTACAGGCAAAAGCAACAGCATTAATCAACGCATTCCAACAGAAAGGC
AAAGACACTTACTACGGCTTTTACACCGGAACAGGTTGCTCAGGGAAATCGAACCAAGGC
ATCTGCGTGATGTACAAAGCAGGAACAAAGCAGGAACTGGAAACTCTAGCAACTCACCCA
TGGCTAAGCCAACTGCAGACAGCAGCCAAGCTGCTACATGAACACGAACAAGCTCTGTCG
AAACTAGCAGCCGTGGAGCAGACCATAGCGGCAGCGGCGAAAACAGCCTACGCACTAAAA
TCGGCAGCCATCACCGATGAAAGACACAGCCCAGCCTCGGAACAAAAGCAGCAAGCAGAC
AAGACCGAGGAAAAACAGCCGACAAACAGCAACTGCAGCGACACAGCAAAGAAAACCGCA
ACAGAATGCAAAAGCCTTGGCTGCGAACATGACGAAAAGGAAAACGAGTGCAAACCTAAA
GCAGGAACAGAAAACACAGCAGCAGCAGCAGGAGGGGCAGAAGACCCTAATTGTGGCCAG
TATACGGACCCCGACACATGCGCCAAGGCCCCAGGAAAAAAGAAGGAGGGCAAAAACGCT
GTTTGCGGTTGGATTGAAGGAAAGTGCCAGGATTCCTCTATTCTCCTAAACAAGAAATTC
GCCCTCAGCATTGTTTCTGCTGCATTTGTGGCCTTGCTTTTTTAA
>Tb11.0730  | Trypanosoma brucei TREU927 | hypothetical protein,chrXI additional, unordered contigs | CDS  | length=516
ATGAAGTGTATAAGATGTATTTATGCGGCTGTAGGTTGCTTATCTTTCATTGTTATGGAG
ATTAATCTACTCGTTTCGCTATACAGCTTGTTTAGTGAAGGAGATACTATTTCACTTGAC
ATTGTCGAGGATGAGTATATGAGATTTGTTACCACTGATGTAAGGCAAAATTGGAGAACT
GAAGATTATTTGGTTGTAGCTGGAATACCTTCAATAGATAATGCTGAGAGGTTCAGAAGA
AGGAATCTACAGGGGGAAACGTGTTGGAGTTATTCTGAAGTGGCAAGAAAGTCAAATAAT
TTTACTGGGAAGTTGCTTATAGTATATGCACTTTCAGCTCACACAAATAACAGTTGTGAG
CTAAGAGAAGTTCTTGGAGAAGAAGGGTATTTATATCAGGATGTTATTATTTTACCCGTG
TGCGATGTGAACCCTACAACAGATAAAGAAGTTGGAGATGCGGGTAATTGGGGCTGGGAG
GCAGAACTCACTAGGAGTAGAAATACATATTTGTAA
>Tb11.0740  | Trypanosoma brucei TREU927 | hypothetical protein,chrXI additional, unordered contigs | CDS  | length=552
ATGAAAGCAGATGATGATATTTTTATGAGAGTGCCACTGTATCTAAAATATCTAGAGCTG
CTTCCAAGAGAAAAATTGAATATGGGGAGAGCTGTTGGATATCCTAAAGAATTTAGTGAT
GAAATTACATGGCACACGATAGGTTATGCGTCCACTTTATCTAGGGATGTAGTTATGGCA
ATTGTTGATTATGAACCTTTGAAACACTCAGTAAAGTCACCACTTAAATTCAGACATTTT
GAATCATATATGGATTTCAGAGCACTTAATGAGGATATTATGATTGGCGAAGTTATAAGG
ACCAAATTGAAACTTGATGGTTTACTGACAGTCGATATGCAAGATTGTCATTATGTAATG
AATGTGAAAAGGCCACTCGACAAATTTGTAGAAGAAAATCCCAACCTTATTGTTTTCCAC
CACGTAAAAATAGATGAATACATTCAGTTGAGAAGCCAACTAAAAGAAAAAAATAAGGAC
AGCACAGTACTGTTCAAACTCGAGCGACTCGACAGCACATGGTCAGAGTTTAGCTGCCAC
AAATTGCAGTAA
>Tb11.0750  | Trypanosoma brucei TREU927 | variant surface glycoprotein (VSG), putative,chrXI additional, unordered contigs | CDS  | length=1521
ATGCGAAGTTACACAAGGTATTTCTTAACTTTTTTGTATGTTATAAAACTTTTGATGCCA
GGAGCAGAAGCGGCAACAAGTGCTGGAAAATCAGCAGCCGAATACAGGACGCTTTGTAAG
CTAATAAGACTAGCGCAGTCAGATCCAGAACCGCTAAAATCCGACGACAGTGTTGCCAGT
GACGCATTCGAGATCGACAAACTTAACATGACAGCAGCCAGCGCTGAATGGCGCACCAAA
TTCGGCGGCGGTGGCGCAAGCCACGACTGGCAAGCCTCAAAAGGGAATTTCACAAACCAA
GAATTTGAATCATACTGGGGCCAAAAATGGCCAAACTGGCTCAAAACAGAAAAGGCAACA
TATCCGAACGCTGCTAACAAAAAATGGCTAGAACAAAACCCACCACCTAAACAGGGCCCG
GCGCAAGCCAAAACGGCGAAGCAACTAGCTGTCTACGCCGAAGAGGCAGCCGCTCTCGCG
CGCACCTACACGGAGGGCATCACCGCTGCCAACGGTCGAGAACTAAAGGCGATAAAAACA
GCACTGCGCGCAGCTCTGTATGGTGACAAACAAAAAGACGGCGAGGGCCTTCCGGCGCTA
AAGCCACCGAATGAAGCGGAATGCGGGCAGGACGACTGCAAAGGAACCAACGTCGGCGAC
AACCTAGCCTATGACGTCCTTTGCCTTTGCGCTGGGAAAACAGCAGCAGAAAGCAAAGGC
TGCACACATACTCAGCTAACGACAGGCTGGACCAGCGGCGCAACAAACGTAGAACAAACC
GCGAAGAAACTGCTCGACAATTGCGCGGAGGTATCGCAGCCGGAAGCCACGGCAGCGAAC
ATAGCATCGGCAATAGCGAACCTGGAGCAAATGATAGGCAGGTACCACGGCGACACAGCA
AAAAATCAGATACTAGGGAAGTCAACCGCCAACCACTGCAGCGGAGACGATGACCACATT
TGTGTAGACTACGAAAGCTACTATAACATGGACTTGACGCCCAAAACAACAAGAATAAAG
TGGATGCAGCAGCTCGAAATAGCTGCGCGACTGCTAAATGAAAGAAAAGAAAAAAAAGAA
AAACTACGGACGGCAGCAGCGGCCCTTAAGACCTTAAGAACAGCCGCCGAAGCCACTTAT
GCAGCGAGGCAAATCCACCAACTAGCGAACCAACCGTCACACAGTCAAGCCAAAGACAAA
GCAAAATCAGAAGTGGAATGTAACACTAACACAACAAACCAGACTTGCACCAAAGCTAAC
TGCAAATGGGAAGAAAAAGGTGGAAAGGGGGAGTGCAAATCCAAACCAGGAACGGAAACA
CCGGAAGCAGCAACAGGAGAAAAGAAAGACGGGGATAATAAAGCAAGCGCAGCTGATTGC
AAAGCCTCGTCCGAAACTAATTGTGACACGACAAAATGCACTTGGAACAAGGAAAAGAAT
GAGTGCAAAGTCAAAGAGGGAACGGTTTTTATTTCAGCTGTAATTAAGGTCCCTCTTTTG
CTTGCATTTTTGCTTTTTTAA
>Tb11.0760  | Trypanosoma brucei TREU927 | hypothetical protein,chrXI additional, unordered contigs | CDS  | length=498
ATGTACATTATTGCCCATTATTGCACATTATTGCCCATTATTGCACATTATTGCCTATTA
TTGTCCATTATTACCTATTGTTGCACATTATTGCCTATTATTGCCTATTATTGCCCATTA
TTGCACATTATTGCGTATAATTGCACATTCTTGCCTATTATTGCCCATTATTGCACATTA
TTGCCTATTATTGTCCATTATTACCTATTGTTGCACATTATTGCCTATTATTGTCCATTA
TTACCTATTGTTGCACATTATTGCCTATTATTGCCTATTATTGCCCATTATTGCACATTA
TTGCGTATAATTGCACATTATTGCATATTATTGCCCATTATTGCACATTATTGCCTATTA
TTGTCCATTATTACCTATTGTTGCACATTATTGCCTATTATTGTCCATTATTACCTATTG
TTGCACATTATTGCCTATTATTGCCCATTATTGCCCATTATTGCGCATTATTGCCCATTA
TTGCCCATTATTGCGTAA
>Tb11.0770  | Trypanosoma brucei TREU927 | hypothetical protein,chrXI additional, unordered contigs | CDS  | length=1014
ATGTACATTATTACCTATTATTGCTCATTATTGCCTATTATTGTCCATTATTACCTATTG
TTGCACATTATTGCCTATTATTGCCCATTATTACCTATTGTTGCACATTATTGCCTATTA
TTGCCCATTATTGCACATTATTGCCTATTATTTCCCATTATTGCACATTATTGCCTATTA
TTGTCCATTATTACCTATTGTTGCACATTATTGCCTATTATTGCCCATTATTACCTATTG
TTGCACATTATTTCCTATTATTGCCCATTATTGCACATTATTACCTATTATTGCTCATTA
TTGCCTATTATTGTCCATTATTACCTATTGTTGCACATTATTGCCTATTATTGCCCATTA
TTACCTATTGTTGCACATTATTGCCTATTATTGTCCATTATTACCTATTGTTGCACATTA
TTGCCTATTATTGCCCATTATTGCACATTATTGCCTATTATTGCCCATTATTGCACATTA
TTACCTATTGTTGCACATTATTGTCTATTATTGCACATTATTGCCTATTTTTGCACATTA
TTGCCTATTATTGCCCATTATTACCTATTGTTGCACATTATTGCATATTATTGTCCATTA
TTGTCTATTATTGCACATTATTGCGTGAAATGCACATTATTGCGTGAAATGCACATTATT
GCCTATTATTGCCCATTATTGCACATTATTGCCTATTATTGTCCATTATTGCGTGAAATG
CACATTATTGTCTATTATTGCACATTATTGCGTGAAATGCACATTATTGTCTATTATTGC
ACATTATTGCCCATTATTGCCCATTATTGCACATTATTACCTATTGTTGCCTATTATTGT
CTATTATTGCACATTATTGCCTATTTTTGCACATTATTGCCTATTATTGCCCATTATTAC
CTATTGTTGCACATTATTACCTATTGTTGCACATTATTGTCTATTATTGCACATTATTGC
CCATTATTGCCCATTATTGCACATTATTGTCTATTATTGCACATTATTGCGTGA
>Tb11.0780  | Trypanosoma brucei TREU927 | hypothetical protein,chrXI additional, unordered contigs | CDS  | length=1179
ATGCACATTATTGTCTATTATTGCACATTATTGCGCATTATTGCCCATTATTGCCCATTA
TTGCACATTATTGCCTATTATTGTCCATTATTACCTATTGTTGCACATTATTGCCTATTA
TTGTCCATTATTACCTATTGTTGCACATTATTGCCTATTATTGCCCATTATTGCGTGAAA
TGCACATTATTGTCTATTATTGCACATTATTGCGTAAAATGTACATTATTGCACATTATT
GTCCATTATTACCTATTGTTGCACATTATTGCCTATTATTGTCCATTATTGCCTATTATT
GCACATTATTGCCTATTATTGTCCATTATTACCTATTGTTGCACATTATTGCCTATTATT
GTCCATTATTACCTATTGTTGCACATTATTGCCTATTATTGCCCATTATTGCGTGAAATG
CACATTATTGTCTATTATTGCACATTATTGCGTAAAATGTACATTATTGCACATTATTGC
CTATTATTGCCCATTATTGCACATTATTGCCTATTATTGTCCAATATTACCTATTGTTGC
ACATTATTGCCTATTATTGCCCATTATTACCTATTGTTGCACATTATTGCCTATTATTGC
CCATTATTGCACATTATTGCCTATTATTGTCCATTATTGCGTGAAATGCACATTATTGTC
TATTATTGCACATTATTGCGCATTATTGCCCATTATTGCCCATTATTGCACATTATTGCC
TATTATTGTCCATTATTACCTATTGTTGCACATTATTGCCTATTATTGTCCATTATTACC
TATTGTTGCACATTATTGCCTATTATTGCCCATTATTGCGTGAAATGCACATTATTGTCT
ATTATTGCACATTATTGCGTAAAATGTACATTATTGCACATTATTGTCCATTATTACCTA
TTGTTGCACATTATTGCCTATTATTGTCCATTATTGCCTATTATTGCACATTATTGCCTA
TTATTGTCCATTATTACCTATTGTTGCACATTATTGCCTATTATTGTCCATTATTACCTA
TTGTTGCACATTATTGCCTATTATTGCCCATTATTGCGTGAAATGCACATTATTGTCTAT
TATTGCACATTATTGCCTATTATTGTCTATTATTGCACATTATTGCGTGAAATGCACATT
ATTGCCCATTATTGCACATTATTGCACATTATTGCGTAA
>Tb11.0790  | Trypanosoma brucei TREU927 | hypothetical protein,chrXI additional, unordered contigs | CDS  | length=648
ATGTGCATTATTAACTATTATTGCAAATTATTGCCTATAATTGCACATTATGGCGTAAAA
TGTGCATTATTGCCTATTATTGCACATTATTGCGTATTATTACACATTATTGCCTATAAT
TGCACATTATGGCGTAAAATGTGCATTATTGGCTATTATTGCACATTATGGCGTAAAATG
TGCATTATTGACTATTATTGCACATTCTTGGGTAAAATGTGCATTATTGCCTATTATTAC
ACATTATGGCGTAAAATGTGCATTATTGCCTATTATTGCACATTCTTGGGTAAAATGTGC
ATTATTGACTATTATTGCACATTATGGCGTAAAATGTGCATTATTGACTATTATTGCACA
TTTTTGGCTATTATTGCACATTATTGGCTATTATTGCACATTATTGCCTATTATTGCACA
TTATTGCCTATTATTGCACATTATTGCCTATTATTGCACATTATGGCGTACAATGTGCAT
TATCGACTCTTATTACACATTATTGCCTATTATTGCACATTATGGCGTAAAATGTGCATT
ATTAACTATTATTGCAAATTATTGCCTATAATTGCACATTATGGCGTAAAATGTGCATTA
TTGACTATTATTGCAAATTATTGCCGATTATTGCACATTATGGCGTAA
>Tb11.0800  | Trypanosoma brucei TREU927 | hypothetical protein,chrXI additional, unordered contigs | CDS  | length=1122
ATGTGCATTATTGACTATTATTGCAAATTATTGCCTATTATTGCACATTCTTGGGTAAAA
TGTGCATTATTGACTATTATTGCACATTTTTGGCTATTATTGCACATTATTGCCTATTAT
TGCACATTATGGCGTAAAATGTGCATTATTGGCTATTATTGCACATTATGGCGTAAAATG
TGCATTATTGCCTATTATTACACATTATTGCCTATTATTGCACATTATTGCCTATTATTG
CACATTATGGCGTACAATGTGCATTATTGCCTATTATTACACATTACTGCCTATTATTGC
ACATTACTACCTATTATTACACATTATTGCCTATTATTACACATTATTGCCTATTATTGC
AAATTATTGCCTATAATTGCACATTATGGCGTAAAATGTGCATTATTGACTATTATTGCA
AATTATTGCCTATTATTGCACATTATGGCGTACAATGTGCATTATTGCCTATTATTACAC
ATTACTGCCTATTATTACACATTACTGCCTATTATTACACATTATTGCCTATTATTGCAA
ATTATTGCCTATAATTGCACATTATGGCGTAAAATGTGCATTATTGAATATTATTGCAAA
TTATTGCCTATTATTGCACATTCTTGGGTAAAATGTGCATTATTGACTATTATTGCACAT
TTTTGGCTATTATTGCACATTATTGCCTATTATTGCACATTATGGCGTAAAATGTGCATT
ATTGGCTATTATTGCACATTATGGCGTAAAATGTGCATTATTGCCTATTATTACACATTA
TTGCCTATTATTGCACATTATTGTCTATTATTGCACATTATGGCGTACAATGTGCATTAT
TGCCTATTATTACACATTATTGCCTATTATTGCACATTATGGCGTAAAATGTGCATTATT
GCCTATTATTGCACATTCTTGGGTAAAATGTGCATTATTGACTATTATTGCACATTATGG
CGTACAATGTGCATTATTGCCTATTATTACACATTCTTGGGTAAAATGTGCATTATTGAA
TATTATTGCACATTTTTGGCTCTTATTGCACATTATGGCGTAAAATGTGCATTATTGACT
ATTATTGCAAATTATTGCCTATTATTGCACATTATGGCGTAA
>Tb11.0810  | Trypanosoma brucei TREU927 | hypothetical protein,chrXI additional, unordered contigs | CDS  | length=786
ATGTGCATTATTGGCTATTATTGCACATTATGGCGTAAAATGTGCATTATTGACTATTAT
TGCAAATTATTGCCTATTATTACACATTATGGCGTAAAATGTGCATTATTGCCTATTATT
GCACATTCTTGGGTAAAATGTGCATTATTGACTATTATTGCACATTTTTGGCTATTATTG
CACATTATTGCCTATTATTGCACATTATGGCGTAAAATGTGCATTATTGGCTATTATTGC
ACATTATGGCGTAAAATGTGCATTATTGCCTATTATTGCACATTATGGCGTAAAATGTGC
ATTATTGCCTATTATTGCACATTATTGCCTATTATTGCACATTATTGCCTATTATTGCAC
ATTATGGCGTACAATGTGCATTATTGCCTATTATTACACATTACTGCCTATTATTGCACA
TTACTACCTATTATTGCACATTATGGCGTACAATGTGCATTATTGCCTATTATTACACAT
TATTGCCTATTATTGCACATTATGGCGTACAATGTGCATAATAGCCTATTATTACACATT
ATTGCCTATTATTGCACATTATGGCGTAAAATGTGCATTATTGCCTATTATTGCACATTC
TTGGGTAAAATGTGCATTATTGACTATTATTGCACATTATGGCGTACAATGTGCATTATT
GCCTATTATTACACATTCTTGGGTAAAATGTGCATTATTGAATATTATTGCACATTTTTG
GCTCTTATTGCACATTATGGCGTAAAATGTGCATTATTGACTATTATTGCAAATTATTGC
CTATAA
>Tb11.0840  | Trypanosoma brucei TREU927 | hypothetical protein,chrXI additional, unordered contigs | CDS  | length=786
ATGGAGGAGCGCCCCGAGATGAACCGCTCAGTGAGTGCGGATGAAAATGGGGAGGACCCT
GCTGTCGCGTCAGGTGCTGATATCCCTGCACACGTCATGCGAAGGATCCTTTCTGCACGC
GCATTCAGGGAAAATGCTAGAAGAATTGACGACGTAACTTCATTCGTCTCTCGTGCTGTT
AAAACACTTTCTGATAAAGAAGGTGTCTCTCTCCATTCAGATGCTCTTGCTTTACTGGAG
AATATTTCCCGCGAAGAAGACCATATTTTCTCTAAGATTCCAGACGACATGAGGGAAGTT
CTTGATAAGAAAAAGGCCGTCGTTACCTTTTCTAAAAGAAAGGCCAATGGGAAGCGTGAT
GCTGGAGTGGAGGTTTCTACCGAGCACTCGCCTCGTCGTGATCATGGTACAATAATCAGG
TTCACAATAGATCCGAATACACCCCTACCCATGCCGCACAACCCGGTACTCGGCTCGCTT
GACCCCAAGAAGCAAACGAACGGCCATTACCATGAATTATTCTTCGGAGATCGTGATGCC
ATCGTTTTTCAGCCACCGGAAAACAACAAACGAAAAGAGCTTGAGAAGCGTCGGAAAGAG
AAGCTTTACTGGGAAAACAAAATGAAACGCCCAGCAAAAGAAATAAAGCTCGAAACAGGT
AAAGTTTTAAAAGTACCGAAGGATTTTGTTCCAGCTTGTGCTGAGGTTGACCACAGCGCT
GAACAAGAAAAGCTGCAGCTGAAGAAGTCTGTTGATAGTGAAAGGAATCTTATTATATTC
AGGTAA
>Tb11.0845  | Trypanosoma brucei TREU927 | dynein light chain LC8, putative (DYNLL2) | CDS  | length=273
ATGTCTACTGATCGGAAAGCTATTATTAAGAATGCAGACATGCCAGAGGACATGCAGTCT
GATGCAGTGGAGGTCGCTCTTCAAGCCTTGGAGAAGTTCAACATTGAGAAGGATATTGCG
GCGTACATAAAAAAAGAGTTTGACAAGAAATATCAACCTACGTGGCACTGTATTGTTGGC
CGTAACTTTGGCAGTTATGTCACGCACGAAACGCACAGCTTCCTGTACTTTTACTTTGGA
CAGGTTGCAATTCTTCTGTTCAAGTCAGGATAG
>Tb11.0850  | Trypanosoma brucei TREU927 | hypothetical protein,chrXI additional, unordered contigs | CDS  | length=1050
ATGGAGGAAATGAACGTATTTTCTGAAAGCGACGAGTCTCTTCATAGAAGTAGGCGAAGT
GAAGATGTGCCCGCAGCCTCGAGGTATCGTGACGCACATTCGTCATCATTTTACCCTGAG
GGGTCTGCCTTGAGCACAACAGAGATACCGTCGCATCCACCCCCGTCGGCCGTCGCCTCG
AACCAGGGCGTGTCCGGTGGTGACGGCGATGGTTTGAACGTGACCGCCGGTGGAGTGGCG
GCCCAGCTTCCCGAAGTGAGCAAAACCGATATTGTGAAGGAGATTACGGGAAGGAGCAAT
ACTAACACAAATGGTATGACCGTTGATGGGAAAGAACATGCGCTGTTGGTTGAGAGGTGG
AAAAATGCTATGGCAGAAGAAGAGCGGTTAAATATCCTACAACGCCAGGTAGAGTATCAG
TTAAAAGCAACAGAGGGGGCGAACCTGGAGGCAAACTTTCCACCCAAGTTTTTGTGTATC
AAACCCCTTGTTAATCACACCATAGGGATGGTTCCCGAACCAAGAAGGAAATACGTGAAG
TTCAACTATGTGATCTGGATGGTGAACTGTGTGTTGCTTGTTGCCAACGCGTCCGTGGCT
ATCACAGTTGCGTTTTCTCCGTATGAAAATGAATTTGAGGGCCCAAAGGCCTCGAACAAG
GCACAGGCAACTGCTCTGTCGATTGCCTACTTGTTGGGTGTGCCTCTAAGTTTCTTTGTA
TGGCACTGGCCCATTTACAAGGCGTGTATCACTGGGCTTGCTACGAGGCATCTGGTTAGC
TTGTGCGGGTTATTGGTGGCACTGGCGTTTGCCATATTCATGCTGGTTGGACTGCCAGAT
ACGGGTGCCTGTGGCGCGATTCTTGCTATGGAGGTGTATGAAGGCAAATCCAATTACCTT
CTCATACCCCTTGGAGTGGTTATTTCTTTGTGGTGCTTTGAAACAGCATATTTTTTCTAC
TGTATGGTGGTGCAGTGGAAATTTTACCGTCTGGATATCATGGCGCAGCGCGAGGCCCGT
AGTCATATTGATAATGTAATTGGTGTGTAG
>Tb11.0860  | Trypanosoma brucei TREU927 | hypothetical protein,chrXI additional, unordered contigs | CDS  | length=885
ATGGAGTTCGCTGAGTTCTGCGGCGTAGCCTTGATGGGACTACCGGACCTAGAGGATGCC
GTTGATGATTTACGAGTGCAGGAGAACTGTGCAAACGCTGCGGTGAATGACCAGGACGAC
TTTGATGGAATTTCTCCAGCTATCTTTATGAGAGAGATTATCGGTTATGTAGTATCGCGT
AACACGAACGTAGGTGCCCAATACCTTGAGCACATCGGACGTTCCGCGATGGCGAAATTC
GCGGGACAGGAAAGTTCGGAAGTAACGCCGAAGCGTTTAAAGAGCGGCATGAATGATGAA
AGACATGTGCAAAGTGTGGCGCGTAAGAAACAACGCACACGGCCTGTGGCCGGTAAGATG
GGCCGAGCACCGACCGATGATAAATCTGGCGTGGCTGCAACGGGTCGGGTTTTTGGCGTT
GATGGAGACGAACCGAAACAAAGATACAAACAGTCTAGGCCAAAAGGCCCTCCAATGTTG
TCACGGTGGGTAAAACCGTGGACGCTTCTGAATCAAAGAGTGCAGGGAATTATCTTAGAG
CACGCCTCAAATGAAAATACTCGTAGACCCCCTGTATGTAATTATCCCCCAGGGAAACGA
AGTAATATAACACCCTTTGACATTTGCACTGCCCCGTCCGGGCCGGAAATGCTAAATCTT
TGGCATGCACGCGAGTCCATGACCTCATCCAGTGTTGGTCATTGTGATCCTGTGGGGGTC
GCCTTCGACGAAACTGCCCTTGACCACGACTCCAAAGGTAGTGAGCCGTCCTTTTTTCCG
AGCGGCGATAAGAAAGTCTGTGCCTTTGTTTCTTCTGAGCTGATGGCGAACCTGGTACGC
TACGGAGTATCCTCTCTCGAGGCGCCGTTTAAGGGTGCTAAGTGA
>Tb11.0870  | Trypanosoma brucei TREU927 | hypothetical protein,chrXI additional, unordered contigs | CDS  | length=2073
ATGGAGGCCGCTGTATACGAGCTTCTGCAACATGTTTCGGCGTATGTAGTCCACCCCGGT
GATTCGGTTGCCAAGTTCGTTGAAGCACCGCAAAGTGGGCAGTGTAGCGTTGCGTTGGGC
GGTTTGCAACTTCTGCAACAACTTTTTCCATACCTTTATGATGAGAAGAAGTATCTTTGT
GAGGTGATAATTAAGAACTGTGAGGTGCATCAGGCTTCAATCGGTGTAATGTGTCGCGTG
GACTTTGTGGCCTATGTCGTGCTGCATGCTTTCCACACCCTAGTGCGTGGGGTTCCTCTC
CTTCCCCGGGGTGCTTCACTCCTGGACAGTTTCTCCTCCGTGAGCTGGGGTGATGATTTG
CCGTGGACGCGGAATGTGAACCCGACTGAGGTTCGCGAGTCCCATTGGTGTCGAAACCTT
CTGGGAGACTTTATTAAAAAGCTTTCCGTCATCGTCCACCCCGTGGATCCACAGGATCTG
CTGGCTGAAGTCGCGTCGTCCGCTGGCTTGGTGGAAGTGGAAAGTTCCGGGGGTTGTGAC
ACGCCGTTTGGATTTCTCTCTAGTCTCTTGCTGCGTGAATATCTTCGGCGAACCTATGCG
TATGACTCTTTTTCATGTGGCTTTGAGGTAGCTGCACTGGCAGCTGAGTGTTTCGTGCGT
GTTTACCCGCATCTTATGCTGTCCAGTCGGAGAGCCGGCGAACCCGGGAAGGATGTTGTG
ACATCCCTTCATGGCCTAGTGGACCGTCTTCTTTGGAGGGTGTCGGACGATGCTGGTAAC
AGACGTGTGCCTCATGGAAGGGTGGGATGCGTTATTTCGGGTGTTGCGTTCGTCACAACT
TTGCATGCCGGTGGTGCAGGTCGAGATTCAACCTTGGGGACTTGCTCGTTGTCTCCGTTC
AATGCCTTAGGGACTTTGCTGCGCGAAGACCGGCACGATGGTGCTTTGCTTTTGGTTTCT
CGCTTCCCCACTGTTTACGAGGGAGAAAATAACCTTGGCATCCGGCATCTTCTTTCTGTT
GTGAGAGGCGCGGAGGAGAAGTTGCTGGTCATTGCTGTGGAGGGGAAGGTCTGTGGGGAG
GTGTTGTACTACATGGAAACATTGGGAAACTGCAGCAGAACAGTGTTGGTTGCGGCTGCC
GTTGGTCGTGCGACTATGACTCAACTGGCCTTGACATTTCGTACGCTCCCAAGGACGTTA
GAGTCCCTTAAACTATCTCCTGTCAAATGCCGGCTCAAGATGTGTGCACTTTCTAGCAGC
AGCGACGGGCTCCGACGTCGCTGTGGTGGAGTGGAACCACAATCATTTCTCTTGTCCTTG
GCCCCCTTATATACAGAAGCGTCCGGAAATGACAGCAGAGTGATGCGCAACATCATTAGT
GTTTTTCTTGGTGGTCGTTGCGTGGTCGAATCGGCGCTCGTCGAGTGCCTTTTTCAGCGG
CAGCTGCATCACTTGATTAATGTACTTTGTGCACCAACTCCGCATAATGCTATGATCCCG
GCGGGTGGTACGTCGGAGGGGCTTGCTGTGAGTTACCTGAGCTACCTCACTGATAATTTC
GAAGATGATGGATCCTCTTTTGGCACCTTTAAGATAGCTGTTATTAAAGCAGTAAGAGAT
GCAATTAATTCTTACATGGAATGTGTCCTTAGGAAATCGGGAGGGCTGACAGCGGATGAT
GCAATTGCACATTTGGGTGCCTCGCAAGAGCGCTTCCAAAATGTAGAATGGGGATCGGTG
GATCAAAGTGTGCGTGGTTGCTGCGTGACCGTTGTGCCGGGACACCAAGAGCCACATTTT
GGTCCCCTTTACAGAGTTACCATTCCCACCCCTCCCCTGTTTAGTGCATTTGAGGCATCG
TGGCCCGTGAGCGTCAGCGTAAAATCCAATCATTTACTGGCTGATATCAGGGAGTGGGAG
GGACGAGTGGAGGTTGCCAGTGCTTACATCTGCATCGGAAGGTGCCTGGATACGCTGTGC
CTTTCAGGTGTGGTGGGTAAACGTTCCAACGTAGGGGAGGGAAAGAACTCTGAGGGTGCG
TCCGATTTTTTTTTCTTCCCTTCTGTTGTTTGA
>Tb11.0880  | Trypanosoma brucei TREU927 | 60S ribosomal protein L21e, putative,chrXI additional, unordered contigs | CDS  | length=480
ATGGTTCACTCCCACGGGTACAAATGTGGCACCCGCCACCTCTTTGCCAAAAAATTCCGC
AAGCACGGGGTTCCTTCCGTCAGCACGATATTGACCAACTTCAAGGTCGGTGACTACGTT
GACGTTGTTGCGGACGCTGCTGTACGTGCTGGGATGCCCCACAAGTATTACCACGGCCGA
ACCGGCATTGTATGGAACGTAACGCCGCGTGGTGTTGGTGTTATCATCAATAAACCGGTG
AGGAACCGTACAGTTCGCAAGCGCATCTGCGTGCGTTTTGAGCACGTGCGTAAGTCTCGC
TGCCAGGAGGCATTCAAGCAGAAGCTAAAGGACCTTGAAGCATTTCGGGCTGCTAAGAAG
GCGGGAACCCCACTTCCACCCAAAAAGGTGAGCACCCGCAACGGCGGATTTGTTTGCCCC
AAGAAAGTGGAGGTGCTGGCGCGCCGCACGGCAGACTACGAGGCAATGATTCCATATTGA
>Tb11.0890  | Trypanosoma brucei TREU927 | epsin, putative,chrXI additional, unordered contigs | CDS  | length=1482
ATGCTTCGTATGAAAACCAGCGGTAACGAATATGCACGACTTGTTCATGAAGCGACAAAT
GAGGACCCTTGGGGTCCGACTGGTGAGCAAATGGACAATGTTTGTCGTGTCTTCCAAGCT
GGTACTGTAAAAATTATGGAGGAGATCAAGCTTCGTTTGAAGAATCGCGACAAGTCTTGG
AGACCCTGCTACAAAGCTCTTCTACTTCTGGATCACCTGGCGCGAAATGTTCCTGAGGTT
GGACTCCCTCCCCTTTGCTCGATACTCCCCACTTTGCAGCACATCTCCCAGACATTTTAC
TATACGGGAAAGCAAGGAGCGGACCACGGTCTTTCTGTGAGGGAGCGTGCCAAGAAGCTC
TTCGACCTTCTCAGCGATCCTGCCACGTTGCGCGATGAGCGTTACAAAGCTGCAGCAACA
CGGGCCAAATTGAGTGGTGAGTCCATTGGCAGCAACATGTATGGTGGATTTGGTTCTTCG
CAATTCCAAGGGGGTTCGAATGCCACACAACCTTCAAACACATTTCAGCATGCCTCCACT
ACAAGTTATACAATTTCACGGGAACAGCAAGAACAGGAGGATAGAGAGCTCGCCGCCCGC
ATGCAATGTGAGGAGGAGCGCCGCGCCGGCATAACTGTTTCTGAGGCACAGCGTATGCTT
GGACTCGAAAGGCGCAGCAACGCGGCAAAAGAGGCATCCGAAAAAGCCGACATGGAGCTA
GCGAAGCGACTTGAGGAGGAGGAAAGACGTCGGGCGTTTGGTGGCGTGGGTGCAGCGCCC
TCTGAAATCAAGGCAACGGCGCCACCAGAAGATAATATTTCTTCCAATGCAGTTGAGGCC
CATCCAAAGGCAGAGCCTAGGCACGACATGCTGGATGACCTTTTTGCGTCAGCTCCCGCG
GTACCAGTAACTGCCACAGCGCCTCCTAGCGCGTTCTCTATGCCTGCCCAACAGCAGGCA
GCCTCGGTAGATCCATTTGGAGGTTTTACAAGCAACAATGCCCAGCAGCTGCAAACTCAC
CAGCAGTGGCCCCAACAACAGCAGCAGTGGCCCCAACAACAGCAGCAGTGGCCCCAGCAA
CAACAGCAGCAGTGGCCCCAGCAGCCGTCACAGACTCAATTCCCGTACGCTAATTCTCAG
CCTTTAGCCGCACCCTTGCAACAACCGGCCGGTGTCCCTTCCGGTGGAGGATGGTACAAT
ATGCCGCCAACAGCTCAACAGACTCAATCACCACCTTTGTCGCAAGCGATGCCGACCGCA
CAGTCGGGCATGTGGTCCAGTGGCGCTCCACACTCTGCTGTGGGCATGGGAATGGGCGCT
CCCCAGGGTTATGCACCTTTCGACAATATGGGCACCGGCGTGACCCAACTGAATACGATG
GAACAACAAATCGCACAGTTCGCTGGTCAGAACAGTGGCTTTCCACAACCTTCGTCCACT
TCACTGGACGGTATAATGGCCGGTCGCCGGTTAGGTCAGTAG
>Tb11.0910  | Trypanosoma brucei TREU927 | variant surface glycoprotein (VSG), putative,chrXI additional, unordered contigs | CDS  | length=1647
ATGCAGTCTATTGTGTCACGACGGTGGCTAAGGCCAGACAGACAGATTCTAAAGCTTTCT
TTGTGCAATCTCTGCTGTGTAATACATCTGAGCAGCGGAAATTGGATAAAAAGTTTTACC
ACACTTCAATCTAGCACCATTCGTCACCAGTTCGTCAAACCTCGGAAGTTACTCAAGGAG
CCAAGCAAACAAATGTTCACTCAGGCGGTGATAGCCCTAATAGGCCTCGTGTCAATTAGA
ACCGGCAAAACAGAAGATGTAACCCCCTGTGGCACAAACTGCGCGTGCTGGGCGAGGATT
GAAAAGCAGATAGGCGTATACCGAGGAGACTACTCAGCAGCCGAAGAAAACATAAAAGAA
AACAAAAAAGACTTCGGAAAGCTCATCGCAGCAGCCGTCCTAGGGAGCGCCAGCCTAAGA
GCAAAATTAGCACCGGTACTGCTGTCGGCAGCCGACGTAATCGAGACATGCGAGACGGCC
CTGGCAGCGGCGTGCACGGCCGCAACTGCAGCAGAGCTAAAAGTAGCGGAACTGAAGACG
CTGTACAACGTCCAACATCGGCTGCAGACAGGAACGGGGGGCTTCAATATAGAAGTCAAA
ACCGACAATTTCATCAATGCCGAGGAAGACTTAACCAAAACAGATCTAGGAGCAATAGCA
CAAACAGGCTGCTCAGGGGCACTCGACACCCTCGATGCACCCAAAATAGACAAAACAAAC
ATCGACAAGGAACAGCCCACACCAAAACTAATAACACACGTACATGTAGAAGCGCGGTGT
CAACGCGATGGCGGCAGCAGCAACGGATGTCAGGCCACAAACAACCTACAACAGAACGGC
AAATTCGAAGTCAAGCTGATCTATGATGGCTCACAAACAGAAGCAAAAAGCAGTTGGCTA
GCCAACACAGCAACGGCTCAGAAGATTTCAGCAACACCCGTAGACTTCATCGGCAACCTA
AATACAGAAGCCAATACGGCGATAAAAGGATTAAAAAACACCAATCCAGCGCCCGCATGT
ACCAAAAAAATTCGCGACTACATCACCATCGCAGAGAACAGGAACCTCAATTTGATGGTA
ACAAAAGCACTTATCGGCAAAACAGATGCAGAAGCGGGCCAAGAGGCAAAAGACCCTGAA
TTAGCGGCAGCAATAACAAAATACTACGGTACCGGAGGCACAAAATTTGAGGAGCAACTT
TGGAAGGCAATTGAAAGAACGCCAGCTTACATCGGAGATCAGAAAAAAGAGCAAGCAACA
AAAATAGAAAAACTAGAAACACTAACAGCAGTCGGTGAGGCCACAGCAAGAGGCCTCGTC
AAACAAATAGCTGCCGAAGCACAAGCACGGGAACCGGCTTCCACTGACGATCAATCAGCA
GAAAAACAATGTAGTGGCAAAAAGGGAACTGAATGCAAAGGAGATTGCGAGCTGGTAGAG
GAAGTTTGCAAACCGAAAAAGAGAGGAGAGGGAGAAAACAAAGGAAAAGATGGGAAAACC
GCCACTACTTGCACAGGAAAGAAACAAGGGGAATGCGAGAAAGCTACTGGCTGCAAATGG
GAGGATAATGCATGCAAAGATTCCTCTATTCTAGTAAACAAAAAATTCGCCCTCGTGGTT
TCTGCTTTAGTGGCCTTGCTTTTTTAA
>Tb11.0980  | Trypanosoma brucei TREU927 | variant surface glycoprotein (VSG), putative,chrXI additional, unordered contigs | CDS  | length=1419
ATGCAGCAGACACTGCTCGCAATACTTTTAGCAACCTCAAGCAAAGTGGCATATGGTGCC
AACCTTGTAACCGGGCAAAACAGCCGCCAGTACGGTGCGCTGTGTGATATAGTGCGTTTC
ACAACCTCTAAGCCGACAATCCCTCCAAAACTAAGCGTCAAAACGTCAGCCTACACTGAT
ATTCTGGAACGCAACATGAGTCTGGCACCGGCAGATTGGAAAGGCATATTCCGAAACCCC
AAAAACTCGAAAGAGTGGAGAGCGGACATGCCGGAAGAAAAGGACCAGGGTCCCGACTGG
CAGGAAAAATGGCAAGACTGGGTGTCGGCAATACAAGCTGTGGAGGAAACGAATGGCAAC
CCCAAACCAGAAAAAGAGTACTTCAAGGGGCTTACACCAGCGCAAATTGCACAAGCCCGA
GCGCAGATGACCCTTATAGCAGACACTGCTTTTGAGCTAGTCAAATCAACACAGCCAGAA
ACCGACACAGAAAGGCTAAGCGATGAGACCGCGCTGCAAAAGGCCTTGAATAAACTGGCA
ACCGGCGATGACGACGCAAAGCCTGAAGCAGCGACACTGCAACAGATTTACAGCACAGAA
AACGGACCTTCCGCAAGAGACGGAGGATGTACGGTCGGAAGCGGCAATGATAAGCCAACT
CGCGCATTGGGCGCGCTGGCTTGTGTTTGCGTGGGGGAAACATCAACGCAAGCCGATGAC
ATTTGCTACAAGGGCCAAACAACAACAGAGGTGTGGGGCAACAGTCGGACAATCACAATA
GCGCATCTGCAAACCCTAGCCAAAAGCTGTGGCAAAATTAAACCACAGCAGATAACCTCA
GCAAAACTCAGGGCATTAGTTGACAATGTAATTTCCGCCACAACAACGGCCGGCACACAC
ACCTATCTTGGCGCATTCCTAAATAATTGCGACGGCAAGCAAGCCAACGGCCGGTGCATA
AAATGGCCCAGCAAAAAACAGGACACTATAGAAGATGACGAACACACACCATGGCTTCGG
GACTTGGCAAAGCTCGCAACAGCTGTTTCCAGCCGCGAGGCAGCGAATGGACAAGCAATA
GAAGTCGGCAGACACCTAAACAACTTACTGGCACAAGCCAAAGCACTTCCGGCGGCCGTA
AAGCACGTCCTAAAGACAAATAGCCCTGCACAAAGCGGGCAAAAAGAAAATACAGGCAGC
CCTCAAGGAAATACTGAATGCAGTGCTCACCACGGCAGTAATGCAACGTGCCCTCACGAC
AAATGCACGTACGATGGAAAAGAGAACAAATGCAATCCAATAAAGCCAGTAGAAGCAGCG
GGACCTGCAGGAACTGCAGAGGGAGCTGCAGCAACAACAACAGAGAAATGCAAAGGGAAA
GACGAGAAGACATGCGGCACCACTCAGGTCTACAGCTAG
>Tb11.1000  | Trypanosoma brucei TREU927 | expression site-associated gene 9 (ESAG9) protein, putative,chrXI additional, unordered contigs | CDS  | length=828
ATGCTTTGTGTAATTTTTCGGAGAAGCAGCTTAGGGAGAACGATGCTCGAAGTTGCAATA
ACTGTGTTGTTAACACTAAGATGGTGTATGGGACCCGCTGAATCACGGATTGGCTCCGTC
ACAATGAGTGGTGGAGGGGTAACAATTTCGTCCGACAGCGAATGTTTTAAATATTTGGAC
CGAAACGGCATGAGAGTACCGTGTGAGTCCTCGGCCTCAAGCCGGGTGCGCGCCGGTAGG
CAAGAGCCTCCGCGACCTTCGGCCCCACAGGTAAACGAACACAACCACCAACGGAGTAGC
AGTACAGTTACAGCTAATCATCAACAGAAACAGGAAAGCGGAGCCTCAAGCTTAAGTAGC
ACCCTTCGGGCGGTACCCGATAAGTCGCACGCTCCTGTAAATGTGGGAGGACAAGTTGGC
GCCGCGAGCGGCGCCGGAATTCGCAATCGAATTGAAGAGCCAGCTGAACTGTCCTCACCT
GAGGTGAAACCAAGAATCGCTGATGTGGGGAACGAAAAAGCGGAAGAACGAGTAAAACAA
TTCTCCGGAGGTGAACAAGGAAACCGTGGAAGCGGAGTTGGTGAAAGCCAGAACCAAGGA
GAGACAGTACCACCACCGGAGGTAAAAAGGGGCAATAGCAGGGACATGTCGCAATCACTA
CCACGAAGGGCCGTTTCGCTGGTTGAGGGGGAAAGTACAGGGGTAATAACAAATAGCGAT
TTGGATGAGCAGGAATCAGCGGAAAATAGCACACAACTGGGGAGAAATACGGCTCATAAA
AGACATGTGATGATGCTCCCCGCAGTATTAGGTCTCCTGAGTTCTTAA
>Tb11.1020  | Trypanosoma brucei TREU927 | expression site-associated gene 1 (ESAG1) protein, putative,chrXI additional, unordered contigs | CDS  | length=987
ATGATTATGGTTGCGATCGTCAAATCCGCGGTTTTGATAGTTTTAGTGGTTTGCTTTACG
GCCGCGAGAGAATGCACGTCACTTAACGATTATGATGGTATAAGTTTGGATGAATCTGTT
TGTTATCTCAAATGCCTTTCCAATGCATTATACAAACTATACACTGATGGCGAGAAGAAA
CTGTTTGTGAATGAAGAAGTATACGCAAATGCATCTCGTATATTGGATGATATGGAAGGT
AAGACGGGTGAAAGTGTTAAGTATTTGAGTGTTATTAGTCGTGTAATGGCAGGGAAACAC
GATAAATTGGAAAAACTTATATCTTATGGAAATGAAATGGGAGACCTTGTTGCTAATGTG
GGTGGATTGTTTGCTGAAGTTAATGAAAGTGTGAGGGCAGTGAGGAAAGAAATGCCAGAT
GCTCTCATAATAGCGAATAAATATTATACGGCTATTGCTGAGATTGCAAGAACTGTTTGG
GACGACGTCAAGGCGCTGGAAAGTGGGGATCAACCCGAATGCACGGACAACAAATTTAAA
AGTGTTGGAAGGCTTAAAACTACGTGCGGCAACCACACATGTCCTCTTGTGCACAATGTG
AACGACGGCACTCTCAACCTATACGGGAATGGCTGTCTGGACATAAACGTGTTAAGTAAG
TCTGGTTCCGTTAGAGAGTGCTTCAACATACCAAGGAACAAATTGTACAGAAATGGTGTT
GTGAAAGGTTCGAGCGATATCATGAAGTGGACAGGAGAATATGGAGATAAAGCTACTCGT
TTCCAGCTTACAATCCACGTACAAAAGGTCTTTGGTCCGCTTATTGCGCCATTTTCTGTT
GGGAAACCACTTTCCTCACTCCTGGAAATGATTACCAATATTACCTCCTTGTACCGCAGT
TTCAACGCAGTTCACAGGAACTTCGCTTTACTGCTGCTAGATACCAATCTCACTGAAAGT
GCAAATAGTACTGATTCTCCCATCTGA
>Tb11.1040  | Trypanosoma brucei TREU927 | variant surface glycoprotein (VSG), putative,chrXI additional, unordered contigs | CDS  | length=1428
ATGAAAACACTGTGGAAACTCTTGCTCGTAGCAGCCAGTTGCTTATATCGAGCCGACGGC
GCAGAGTCTGAAGGCAAAAACATACCAGACATGAACGCCGTATGTGATCTAATAAGACTG
GCACACGCGGACGTTTCAAAACTACCGCAACTAGTTTCCACAGCAGAGCTAGCTGATGAG
CTGCGGGCCATAAATGTTTCGGTGGCCGACCCAGAATGGGCCAAACAGTTTCCAACAACA
AAACAAACGGAAGACAAAGACGCAAAACCCTGTGGTGCCGCGGCAGGAGCAGCACAATGT
AAAGCGGCGTGGCTGCAATGGCAAGCTGCGTCGATAAAAGCAAACGAAGAGGGCTCCAAA
ATAGCCAAAAGCAAGCCAACTGCCGACCAACGGCTGACGCCAACCGGGGTGGCGACAGCC
ATAGCAATAGCGGGCATAACAGAGGAGGCAATTGCGGAGATAAGGATTTTTGACGAGCAA
AGCAAGCCACACCTTGAGAGCCTGGCGCAGAAAATACAGAAAGAACTAGCACAGGCTGCC
TACGGCGCAGACACAATAAACTCTAACGACGCACAACGGTGCGAAATAGCACCAACAACA
AATAAAGAAACTACGTGTAAACTGCCAGCGGTCGGCGCCGCTCTATGCGTTACAGCGGCA
TGTATTTGTACCAAAGACGGTGCCACAAACACCCAGGACATGTGCGGAACACAGACCACA
GGAAGCCACGCAAACTGGGGCACAGGCAAACTAAGCGCCGCCTACCAGCCAATCGACAAA
GCCTGTCTAAAAAAGGGCAAAGAGCCGCTAACAGTAGAAGCTATAGCAAGCGCACTAGCC
CATTTCAAAGCGAGGCTGCGCTTCGTGGCCAGCGGCGGAACATCGATGCTTGCTCTCGGG
GAAATAAGCGCCGCAGCCAACTGCGCGGCAAAGGCGAACGAAGCATGCGCTGACTTTACA
CTGGACTCCCATCACAAAGCAACGACGGGCCACGCAGACAACAAGTGGCGCCAACGCCTG
GAAGCAGCAATGGACCTCTTAGCAAAAGGCAAAGCAGCCGCCATGCGCCAAGACAACCTA
GTGAGCAGCCTCAAGGCCAAAAAAGCGAGAGCCCTTCTTATGTTAAAGCAACTCAAAGAT
GCACCGCTACTGGTGTTAGCGTTGACAGGACAAAACAAAGACAACAACCAGGGAGCCCAA
AAAGCGGACGATAAAAAACAACAAGAAGCCGAAAAAGAGTGCAATAAGAAAGACAAAGAC
ACAGATTGCACAGCACCATGCAAATGGAATCCCGAAGAAAAAGATGAGAAGAAAAATTGC
ACATTGAGTGAGGAAGGCATAAACCAAGCAGCAGAGAAAGCAAACCAAGAAACAGAAGAA
GCAACCAAAACTGGGTGTGGAAGGCACAAAACTAAGACTGATTGTTAA
>Tb11.1130  | Trypanosoma brucei TREU927 | variant surface glycoprotein (VSG), putative,chrXI additional, unordered contigs | CDS  | length=1419
ATGCACTGCAACAGCGGCCTACAACTGCTAGTGTTTCTGGTATCTTTAATTGTTACTCAT
TCAGAAGCCGCGTCGACAAACCCGATCAAGGAAACAACATGGAAAGCGGCATGTGCAGTA
GCAGTAGACTTACAGAAGGTCCAGAAAAGAGCGGCGCAGATGGTGAAAAACAAGATCACC
GGGACAGCCAACTATCTAACGCAAGCCTACAAAACCAAAATATACATTGAAGTGAAGAGA
TCCGGTAAGTACCGTAAAGTCGATCTAGCACTCGTTGAATACTACATGCGAAAAGCAAAC
CTGGCTTTACAGGAGGCAACCGGCAGCACGCTAACCAAAGGTGCAACTGCAATAGCAAAC
GCCGCCAAGTTTGAAGGCGCGATACAAGAATTCGTAAACATGGCCAATCAAATCGCAGAA
GACGGGACACATGCCTGTCTCATCGACGGAGGCGATGTGCGCAAAAGATCCGGAGGGTCG
CCGAAGCCAATGACGGAGGAAGGCTGCGCCGCAAAAGCAAGCGCCATAGAACCATCGCTC
GCGACGACAACTCAGTTCGGCCCAAACGGCATAACAAATAGCCACCTAGCTGGGACCGAC
GATGCAACAACGACACAGGGCGGCGCAAGCTGCACACTAACAGAAACAAAAGCTAGCAGC
CATCTCATCAACACAAACACAGGCGGCAATCTCGGAGGAGACGTCGTTTTTGCAGGTGGC
CTGTTCAAGCTTGGCACAACTTTCAACAACAACCACGCCGACGCCATAACAACAGCTTCG
GCACAGCATGCAACCATGAAAGCAGGACACGACGCTTATCTCGCAACAAAGGACGTCAGC
GAAGGATATGCCTTCAAAGGCCCGACACAGCTTGCAGGCGACGACGACTTCAAGAATGCC
TACAGACGACAGGTACTAGGCGACAGCAAGCTCGAAAGGCCAGATGCGCCGGTCGAAGCA
AATGCGGTACAATCAGCCTTTGGCTCCAAAATGGAAACCGAATACAAGGACTTCCCGGAC
ACAAAAGTAATCGATTTAACCGGAAAAGAAAGCGAGGGTAAAGAGTTGAGCACCATCAAC
GATTTAGATGAGCTGGATAAGCTCCTCAGGCACTATCAACAAGCTCGAGTTACGAGCCTA
AATAAGGAAATAACAAACCTAAAGAAGCAGCTAAAAAACCTTGGTGCTAAAGCTGACGGT
AAGAGTCCAGAACAAATTTGCAACGACATAGGGGAAAACAAAACCAAGTGTGGCGAAACG
GCAGGGTGCCATTTTGTCGATACAAATGAGAAAGGGAAAAAGTGTACCTTAACGAAAGAA
GCCGCAGCAAAAGCAGCAGCAAAACAAGAAACAGGGAAATATTCGAAAACAGAGTCACCG
TGCACAGGTAAAGGAGAGAAAGATTGCAAAGATGGTTGA
>Tb11.1160  | Trypanosoma brucei TREU927 | hypothetical protein,chrXI additional, unordered contigs | CDS  | length=534
ATGAAAGCAGACGATGACATTTTTATAAGAGTGCCATTGTGTCTAAAATATCTGGAGGTG
CTTCCAAGAGAGAAACTGAATATGGGGAGAGCGGTTGGTTATCCAAAAGAGTTTAGCGAC
GAAGTTACATGGCATACTATTGGGTATGCATCCACACTATCAAGGGATGTAGTTAGAGCA
ATTGTTGATCATGAACCTTTGAAAGACCTAGTGAAATCACCAATTAAATTCAGACATTTT
GAAACATATATCGATTTCAGAGCGCTTAATGAGGATATTATGATTGGGGAAGTTATAAGG
AATAAATTGAAAGTTCAAGTGTTGTTAACGTCCGATATGCAAGATTGTCGTTACATGATT
TACAAGGTAGTTTCAGAGTCTTCGCCAACTCAAACTAAAATGATAGTGATTGATCGCCTG
AAAGAAGACTATTATATCTCTATGATGACTATTAGCGCACCAACACTAGCAAGAGCAGAC
CTTAGGCAACAAATCAATCAACTTGACAAAAACGTGTTGGAAGCGACGTGGTAG
>Tb11.1190  | Trypanosoma brucei TREU927 | hypothetical protein,chrXI additional, unordered contigs | CDS  | length=10023
ATGCGTGCAGCATTACCTTCACGATCCTCAGCAATAAGCTTACGACGCTCCTCTTCCATG
GTGCTGAACTTCTCATCCTTATCCAATTCAAGCTCACTTAGTGGCACTCCTTCTGGCATA
GGATCAAGGAAGCTGCGATCCTTCAACTTCATTCTTGCGAGTTCACGGGAAAGTTCGTTC
ATCCTCTCCTCAAGTCTAGCAATGCGTGCAGCATTACCTTCACGATCCTCGGCAATAAGC
TTACGACGCTCCTCTTCCATGGTGCTGAACTTCTCATCCTTGTCCAATTCAAGCTCACTC
AACGGCACTCCTTCTGGCATAGGATCAAGGAAGCTGCGGCTATCGGATGCTTTCAGTTTA
GCAAGCTCATGTGAATGCTCGTTCATAGCTGCTTCTAATTCAGCAATGCGTGTTGCATTA
CCTTCACGATCCTCAGCAATAAGCTTACGACGCTCCTCTTCCATGGTGCTGAACTTCTCA
TCCTTATCCAATTCAAGCTCACTTAGTGGCACTCCTTCTGGCATAGGATCAAGGAAGCTG
CGGCTATCGGATGCTTTCAGTTTAGCAAGCTCATGTGAATGCTCGTTCATAGCTGCTTCT
AATTCAGCAATGCGTGTTGCATTACCTTCACGATCCTCAGCAATGAGCTTACGACGCTCC
TCTTCCATGGTGCTGAACTTCTCATCCTTATCCAATTCAAGCTCACTTAGTGGCACTCCT
TCTGGCATAGGATCAAGGAAGCTGCGATCCTTCAACTTCATTCTTGCGAGTTCACGGGAA
AGTTCGTTCATCCTCTCCTCAAGTCTAGCAATGCGTGCAGCATTACCTTCACGATCCTCA
GCAATGAGCTTACGACGCTCCTCTTCCATGGTGCTGAACTTCTCATCCTTATCCAATTCA
AGCTCACTCAACGGCACTCCTTCTGGCATAGGATCAAGGAAGCTGCGGCTATCGGATGCT
TTCAGTTTAGCAAGCTCATGTGAATGCTCGTTCATTGCTGCTTCTAATTCAGCAATGCGT
GTTGCATTACCTTCACGATCCTCAGCAATGAGCTTACGACGCTCCTCTTCCATGGTGCTG
AACTTCTCGTCCTTGTCCAATTCAAGCTCACTCAACGGCACTCCTTCTGGCATAGGATCA
AGGAAGCTGCGGCTATCGGATGCTTTCAGTTTAGCAAGCTCATGTGAATGCTCGTTCATA
GCTGCTTCTAATTCAGCAATGCGTGTTGCATTACCTTCACGATCCTCAGCAATAAGCTTA
CGACGCTCCTCTTCCATGGTGCTGAACTTCTCATCCTTATCCAATTCAAGCTCACTTAGT
GGCACTCCTTCTGGCATAGGATCAAGGAAGCTGCGGCTATCGGATGCTTTCAGTTTAGCA
AGCTCATGTGAATGCTCGCTCATTGCAACTTCTAATTCAGCAATGCGTGTTGCATTACCT
TCACGATCCTCAGCAATGAGCTTACGACGCTCCTCTTCCATGGTGCTGAACTTCTCATCC
TTATCCAATTCAAGCTCACTTAGTGGCACTCCTTCTGGCATAGGATCAAGGAAGCTGCGA
TCCTTCAACTTCATTCTTGCGAGTTCACGGGAAAGTTCGTTCATCCTCTCCTCAAGTCTA
GCAATGCGTGCAGCATTACCTTCACGATCCTCAGCAATGAGCTTACGACGCTCCTCTTCC
ATGGTGCTGAACTTCTCATCCTTATCCAATTCAAGCTCACTCAACGGCACTCCTTCTGGC
ATAGGATCAAGGAAGCTGCGGCTATCGGATGCTTTCAGTTTAGCAAGCTCATGTGAATGC
TCGTTCATTGCTGCTTCTAATTCAGCAATGCGTGTTGCATTACCTTCACGATCCTCAGCA
ATGAGCTTACGACGCTCCTCTTCCATGGTGCTGAACTTCTCGTCCTTGTCCAATTCAAGC
TCACTCAACGGCACTCCTTCTGGCATAGGATCAAGGAAGCTGCGGCTATCGGATGCTTTC
AGTTTAGCAAGCTCATGTGAATGCTCGTTCATTGCAACTTCTAATTCAGCAATGCGTGTT
GCATTACCTTCACGATCCTCAGCAATAAGCTTACGACGCTCCTCTTCCATGGTGCTGAAC
TTCTCGTCCTTGTCCAATTCAAGCTCACTCAACGGCACTCCTTCTGGCATAGGATCAAGG
AAGCTGCGGCTATCGGATGCTTTCAGTTTAGCAAGCTCATGTGAATGCTCGTTCATTGCA
ACTTCTAATTCAGCAATGCGTGTTGCATTACCTTCACGATCCTCAGCAATAAGCTTACGA
CGCTCCTCTTCCATGGTGCTGAACTTCTCGTCCTTGTCCAATTCAAGCTCACTCAACGGC
ACTCCTTCTGGCATAGGATCAAGGAAGCTGCGGCTATCGGATGCTTTCAGTTTAGCAAGC
TCATGTGAATGCTCGTTCATTGCAACTTCTAATTCAGCAATGCGTGCAGCATTACCTTCA
CGATCCTCAGCAATAAGCTTACGACGCTCCTCTTCCATGGTGCTGAACTTCTCATCCTTA
TCCAATTCAAGCTCACTCAACGGCACTCCTTCTGGCATAGGATCAAGGAAGCTGCGGCTA
TCGGATGCTTTCAGTTTAGCAAGCTCATGTGAATACTCGTTCATTGCTGCTTCTAGTTCA
GCAATGCGTGCAGCATTACCTTCACGATCCTCAGCAATAAGCTTACGACGCTCCTCTTCC
ATGGTGCTGAACTTCTCATCCTTATCCAATTCAAGCTCACTCAACGGCACTCCTTCTGGC
ATAGGATCAAGGAAGCTGCGGCTATCGGATGCTTTCAGTTTAGCAAGCTCATGTGAATGC
TCGTTCATTGCTGCTTCTAATTCAGCAATGCGTGCAGCATTACCTTCACGATCCTCAGCA
ATAAGCTTACGACGCTCCTCTTCCATGGTGCTGAACTTCTCATCCTTGTCCAATTCAAGC
TCACTCAACGGCACTCCTTCTGGCATAGGATCAAGGAAGCTGCGGCTATCGGATGCTTTC
AGTTTAGCAAGCTCATGTGAATGCTCGTTCATTGCTGCTTCTAATTCAGCAATGCGTGCA
GCATTACCTTCACGATCCTCAGCAATAAGCTTACGACGCTCCTCTTCCATGGTGCTGAAC
TTCTCATCCTTATCCAATTCAAGCTCACTCAACGGCACTCCTTCTGGCATAGGATCAAGG
AAGCTGCGGCTATCGGATGCTTTCAGTTTAGCAAGCTCATGTGAATACTCGTTCATTGCT
GCTTCTAGTTCAGCAATGCGTGCAGCATTACCTTCACGATCCTCAGCAATAAGCTTACGA
CGCTCCTCTTCCATGGTGCTGAACTTCTCATCCTTATCCAATTCAAGCTCACTCAACGGC
ACTCCTTCTGGCATAGGATCAAGGAAGCTGCGGCTATCGGATGCTTTCAGTTTAGCAAGC
TCATGTGAATGCTCGTTCATTGCTGCTTCTAATTCAGCAATGCGTGCAGCATTACCTTCA
CGATCCTCAGCAATAAGCTTACGACGCTCCTCTTCCATGGTGCTGAACTTCTCATCCTTG
TCCAATTCAAGCTCACTCAACGGCACTCCTTCTGGCATAGGATCAAGGAAGCTGCGGCTA
TCGGATGCTTTCAGTTTAGCAAGCTCATGTGAATGCTCGTTCATTGCTGCTTCTAATTCA
GCAATGCGTGCAGCATTACCTTCACGATCCTCAGCAATAAGCTTACGACGCTCCTCTTCC
ATGGTGCTGAACTTCTCATCCTTATCCAATTCAAGCTCACTTAGTGGCACTCCTTCTGGC
ATAGGATCAAGGAAGCTGCGGCTATCGGATGCTTTCAGTTTAGCAAGCTCATGTGAATGC
TCGTTCATTGCAGCTTCTAGTTCAGCAATGCGTGCAGCATTACCTTCACGATCCTCAGCA
ATAAGCTTACGACGCTCCTCTTCCATGGTGCTGAACTTCTCATCCTTATCCAATTCAAGC
TCACTCAACGGCACTCCTTCTGGCATAGGATCAAGGAAGCTGCGGCTATCGGATGCTTTC
AGTTTAGCAAGCTCATGTGAATGCTCGTTCATTGCTGCTTCTAATTCAGCAATGCGTGCA
GCATTACCTTCACGATCCTCAGCAATAAGCTTACGACGCTCCTCTTCCATGGTGCTGAAC
TTCTCATCCTTATCCAATTCAAGCTCACTCAACGGCACTCCTTCTGGCATAGGATCAAGG
AAGCTGCGGCTATCGGATGCTTTCAGTTTAGCAAGCTCATGTGAATACTCGTTCATTGCT
GCTTCTAGTTCAGCAATGCGTGCAGCATTACCTTCACGATCCTCAGCAATAAGCTTACGA
CGCTCCTCTTCCATGGTGCTGAACTTCTCATCCTTATCCAATTCAAGCTCACTCAACGGC
ACTCCTTCTGGCATAGGATCAAGGAAGCTGCGGCTATCGGATGCTTTCAGTTTAGCAAGC
TCATGTGAATGCTCGTTCATTGCTGCTTCTAGTTCAGCAATGCGTGCAGCATTACCTTCA
CGATCCTCAGCAATAAGCTTACGACGCTCCTCTTCCATGGTGCTGAACTTCTCATCCTTA
TCCAATTCAAGCTCACTCAACGGCACTCCTTCTGGCATAGGATCAAGGAAGCTGCGGCTA
TCGGATGCTTTCAGTTTAGCAAGCTCATGTGAATGCTCGTTCATTGCAACTTCTAATTCA
GCAATGCGTGCAGCATTACCTTCACGATCCTCAGCAATAAGCTTACGACGCTCCTCTTCC
ATGGTGCTGAACTTCTCATCCTTATCCAATTCAAGCTCACTCAACGGCACTCCTTCTGGC
ATAGGATCAAGGAAGCTGCGGCTATCGGATGCTTTCAGTTTAGCAAGCTCATGTGAATGC
TCGTTCATTGCTGCTTCTAATTCAGCAATGCGTGCAGCATTACCTTCACGATCCTCAGCA
ATAAGCTTACGACGCTCCTCTTCCATGGTGCTGAACTTCTCATCCTTATCCAATCCTAGC
TCACTCAACGGCACTCCTTCTGGCATAGGATCAAGGAAGCTGCGGCTATCGGATGCTTTC
AGTTTAGCAAGCTCATGTGAATACTCGTTCATTGCTGCTTCTAGTTCAGCAATGCGTGCA
GCATTACCTTCACGATCCTCAGCAATAAGCTTACGACGCTCCTCTTCCATGGTGCTGAAC
TTCTCATCCTTATCCAATCCTAGCTCACTCAACGGCACTCCTTCTGGCATAGGATCAAGG
AAGCTGCGGCTATCGGATGCTTTCAGTTTAGCAAGCTCATGTGAATGCTCGTTCATTGCA
GCTTCTAGTTCAGCAACGCGTGCAGCATTACCTTCACGATCCTCAGCAATAAGCTTACGA
CGCTCCTCTTCCATGGTGCTGAACTTCTCATCCTTATCCAATTCAAGCTCACTCAACGGC
ACTCCTTCTGGCATAGGATCAAGGAAGCTGCGGCTATCGGATGCTTTCAGTTTAGCAAGC
TCATGTGAATGCTCGTTCATTGCTGCTTCTAATTCAGCAATGCGTGCAGCATTACCTTCA
CGATCCTCAGCAATAAGCTTACGACGCTCCTCTTCCATGGTGCTGAACTTCTCATCCTTA
TCCAATTCAAGCTCACTCAACGGCACTCCTTCTGGCATAGGATCAAGGAAGCTGCGGCTA
TCGGATGCTTTCAGTTTAGCAAGCTCATGTGAATGCTCGTTCATTGCAGCTTCTAATTCA
GCAATGCGTGCAGCATTACCTTCACGATCCTCAGCAATAAGCTTACGACGCTCCTCTTCC
ATGGTGCTGAACTTCTCATCCTTATCCAATCCTAGCTCACTCAACGGCACTCCTTCTGGC
ATAGGATCAAGGAAGCTGCGGCTATCGGATGCTTTCAGTTTAGCAAGCTCATGTGAATGC
TCGTTCATTGCTGCTTCTAATTCAGCAATGCGTGCAGCATTACCTTCACGATCCTCAGCA
ATAAGCTTACGACGCTCCTCTTCCATGGTGCTGAACTTCTCATCCTTGTCCAATTCAAGC
TCACTCAACGGCACTCCTTCTGGCATAGGATCAAGGAAGCTGCGGCTATCGGATGCTTTC
AGTTTAGCAAGCTCATGTGAATGCTCGTTCATTGCAGCTTCTAGTTCAGCAATGCGTGCA
GCATTACCTTCACGATCCTCAGCAATAAGCTTACGACGCTCCTCTTCCATGGTGCTGAAC
TTCTCATCCTTATCCAATTCAAGCTCACTCAACGGCACTCCTTCTGGCATAGGATCAAGG
AAGCTGCGGCTATCGGATGCTTTCAGTTTAGCAAGCTCATGTGAATGCTCGTTCATTGCT
GCTTCTAATTCAGCAATGCGTGCAGCATTACCTTCACGATCCTCAGCAATAAGCTTACGA
CGCTCCTCTTCCATGGTGCTGAACTTCTCATCCTTATCCAATTCAAGCTCACTCAACGGC
ACTCCTTCTGGCATAGGATCAAGGAAGCTGCGGCTATCGGATGCTTTCAGTTTAGCAAGC
TCATGTGAATGCTCGTTCATTGCTGCTTCTAGTTCAGCAATGCGTGTTGCATTACCTTCA
CGATCCTCAGCAATAAGCTTACGACGCTCCTCTTCCATGGTGCTGAACTTCTCATCCTTA
TCCAATCCTAGCTCACTCAACGGCACTCCTTCTGGCATAGGATCAAGGAAGCTGCGGCTA
TCGGATGCTTTCAGTTTAGCAAGCTCATGTGAATGCTCGTTCATTGCTGCTTCTAGTTCA
GCAATGCGTGCAGCATTACCTTCACGATCCTCAGCAATAAGCTTACGACGCTCCTCTTCC
ATGGTGCTGAACTTCTCATCCTTATCCAATCCTAGCTCACTCAACGGCACTCCTTCTGGC
ATAGGATCAAGGAAGCTGCGGCTATCGGATGCTTTCAGTTTAGCAAGCTCATGTGAATGC
TCGTTCATTGCTGCTTCTAATTCAGCAATGCGTGCAGCATTACCTTCACGATCCTCAGCA
ATAAGCTTACGACGCTCCTCTTCCATGGTGCTGAACTTCTCATCCTTATCCAATTCAAGC
TCACTCAACGGCACTCCTTCTGGCATAGGATCAAGGAAGCTGCGGCTATCGGATGCTTTC
AGTTTAGCAAGCTCATGTGAATGCTCGTTCATTGCAGCTTCTAGTTCAGCAATGCGTGCA
GCATTACCTTCACGATCCTCAGCAATAAGCTTACGACGCTCCTCTTCCATGGTGCTGAAC
TTCTCATCCTTATCCAATTCAAGCTCACTCAACGGCACTCCTTCTGGCATAGGATCAAGG
AAGCTGCGGCTATCGGATGCTTTCAGTTTAGCAAGCTCATGTGAATGCTCGTTCATTGCT
GCTTCTAGTTCAGCAATGCGTGTTGCATTACCTTCACGATCCTCAGCAATAAGCTTACGA
CGCTCCTCTTCCATGGTGCTGAACTTCTCATCCTTATCCAATCCTAGCTCACTCAACGGC
ACTCCTTCTGGCATAGGATCAAGGAAGCTGCGGCTATCGGATGCTTTCAGTTTAGCAAGC
TCATGTGAATGCTCGTTCATTGCTGCTTCTAATTCAGCAATGCGTGCAGCATTACCTTCA
CGATCCTCAGCAATAAGCTTACGACGCTCCTCTTCCATGGTGCTGAACTTCTCATCCTTA
TCCAATCCTAGCTCACTCAACGGCACTCCTTCTGGCATAGGATCAAGGAAGCTGCGGCTA
TCGGATGCTTTCAGTTTAGCAAGCTCATGTGAATGCTCGTTCATTGCTGCTTCTAATTCA
GCAATGCGTGCAGCATTACCTTCACGATCCTCAGCAATAAGCTTACGACGCTCCTCTTCC
ATGGTGCTGAACTTCTCATCCTTATCCAATTCAAGCTCACTCAACGGCACTCCTTCTGGC
ATAGGATCAAGGAAGCTGCGGCTATCGGATGCTTTCAGTTTAGCAAGCTCATGTGAATGC
TCGTTCATTGCTGCTTCTAATTCAGCAATGCGTGCAGCATTACCTTCACGATCCTCAGCA
ATAAGCTTACGACGCTCCTCTTCCATGGTGCTGAACTTCTCATCCTTATCCAATTCAAGC
TCACTCAACGGCACTCCTTCTGGCATAGGATCAAGGAAGCTGCGGCTATCGGATGCTTTC
AGTTTAGCAAGCTCATGTGAATGCTCGTTCATTGCTGCTTCTAATTCAGCAATGCGTGCA
GCATTACCTTCACGATCCTCAGCAATAAGCTTACGACGCTCCTCTTCCATGGTGCTGAAC
TTCTCATCCTTATCCAATTCAAGCTCACTCAACGGCACTCCTTCTGGCATAGGATCAAGG
AAGCTGCGGCTATCGGATGCTTTCAGTTTAGCAAGCTCATGTGAATGCTCGTTCATTGCT
GCTTCTAATTCAGCAATGCGTGCAGCATTACCTTCACGATCCTCAGCAATAAGCTTACGA
CGCTCCTCTTCCATGGTGCTGAACTTCTCATCCTTATCCAATTCAAGCTCACTCAACGGC
ACTCCTTCTGGCATAGGATCAAGGAAGCTGCGGCTATCGGATGCTTTCAGTTTAGCAAGC
TCATGTGAATGCTCGTTCATTGCTGCTTCTAATTCAGCAATGCGTGCAGCATTACCTTCA
CGATCCTCAGCAATAAGCTTACGACGCTCCTCTTCCATGGTGCTGAACTTCTCATCCTTA
TCCAATTCAAGCTCACTCAACGGCACTCCTTCTGGCATAGGATCAAGGAAGCTGCGGCTA
TCGGATGCTTTCAGTTTAGCAAGCTCATGTGAATGCTCGTTCATTGCTGCTTCTAATTCA
GCAATGCGTGCAGCATTACCTTCACGATCCTCAGCAATAAGCTTACGACGCTCCTCTTCC
ATGGTGCTGAACTTCTCATCCTTATCCAATTCAAGCTCACTCAACGGCACTCCTTCTGGC
ATAGGATCAAGGAAGCTGCGGCTATCGGATGCTTTCAGTTTAGCAAGCTCATGTGAATAC
TCGTTCATTGCTGCTTCTAGTTCAGCAATGCGTGCAGCATTACCTTCACGATCCTCAGCA
ATAAGCTTACGACGCTCCTCTTCCATGGTGCTGAACTTCTCATCCTTATCCAATTCAAGC
TCACTCAACGGCACTCCTTCTGGCATAGGATCAAGGAAGCTGCGGCTATCGGATGCTTTC
AGTTTAGCAAGCTCATGTGAATACTCGTTCATTGCTGCTTCTAGTTCAGCAATGCGTGCA
GCATTACCTTCACGATCCTCAGCAATAAGCTTACGACGCTCCTCTTCCATGGTGCTGAAC
TTCTCATCCTTATCCAATTCAAGCTCACTCAACGGCACTCCTTCTGGCATAGGATCAAGG
AAGCTGCGGCTATCGGATGCTTTCAGTTTAGCAAGCTCATGTGAATGCTCGTTCATTGCT
GCTTCTAATTCAGCAATGCGTGCAGCATTACCTTCACGATCCTCAGCAATAAGCTTACGA
CGCTCCTCTTCCATGGTGCTGAACTTCTCATCCTTATCCAATCCTAGCTCACTCAACGGC
ACTCCTTCTGGCATAGGATCAAGGAAGCTGCGGCTATCGGATGCTTTCAGTTTAGCAAGC
TCATGTGAATGCTCGTTCATTGCTGCTTCTAATTCAGCAATGCGTGCAGCATTACCTTCA
CGATCCTCAGCAATAAGCTTACGACGCTCCTCTTCCATGGTGCTGAACTTCTCATCCTTA
TCCAATCCTAGCTCACTCAACGGCACTCCTTCTGGCATAGGATCAAGGAAGCTGCGGCTA
TCGGATGCTTTCAGTTTAGCAAGCTCATGTGAATGCTCGTTCATTGCTGCTTCTAATTCA
GCAATGCGTGCAGCATTACCTTCACGATCCTCAGCAATAAGCTTACGACGCTCCTCTTCC
ATGGTGCTGAACTTCTCATCCTTATCCAATCCTAGCTCACTCAACGGCACTCCTTCTGGC
ATAGGATCAAGGAAGCTGCGGCTATCGGATGCTTTCAGTTTAGCAGCTCATGTGAATGCT
CGTTCATTGCTGCTTCTAATTCAGCAATGCGTGTTGCATTACCTTCACGATCCTCAGCAA
TAA
>Tb11.1200  | Trypanosoma brucei TREU927 | hypothetical protein,chrXI additional, unordered contigs | CDS  | length=2718
ATGGTGCTGAACTTCTCATCCTTATCCAATTCAAGCTCACTCAACGGCACTCCTTCTGGC
ATAGGATCAAGGAAGCTGCGGCTATATGACGCTTTCAGTTTAGCAAGCTCATGTGAATGC
TCGTTCATCGCTGCTTCTAGTTCAGCAATGCGTGCAGCATTACCTTCACGATCCTCAGCA
ATAAGCTTACGACGCTCCTCTTCCATGGTGCTGAACTTCTCATCCTTATCCAATCCTAGC
TCACTTAGCGGCACTCCTTCTGGCATAGGATCAAGGAAGCTGCGGCTATCGGATGCTTTC
AGTTTAGCAAGCTCATGTGAATGCTCGTTCATCGCTGCTTCTAGTTCAGCAATGCGTGCA
GCATTACCTTCACGATCCTCAGCAATAAGCTTACGACGCTCCTCTTCCATGGTGCTGAAC
TTCTCATCCTTATCCAATTCAAGCTCACTCAACGGCACTCCTTCTGGCATAGGATCAAGG
AAGCTGCGGCTATCGGATGCTTTCAGTTTAGCAAGCTCATGTGAATGCTCGTTCATTGCT
GCTTCTAGTTCAGCAATGCGTGCAGCATTACCTTCACGATCCTCAGCAATAAGCTTACGA
CGCTCCTCTTCCATGGTGCTGAACTTCTCATCCTTATCCAATTCAAGCTCACTTAGTGGC
ACTCCTTCTGGCATAGGATCAAGGAAGCTGCGGCTATCGGATGCTTTCAGTTTAGCAAGC
TCATGTGAATGCTCGTTCATTGCAACTTCTAATTCAGCAATGCGTGTTGCATTACCTTCA
CGATCCTCAGCAATAAGCTTACGACGCTCCTCTTCCATGGTGCTGAACTTCTCATCCTTA
TCCAATTCAAGCTCACTCAACGGCACTCCTTCTGGCATAGGATCAAGGAAGCTGCGGCTA
TCGGATGCTTTCAGTTTAGCAAGCTCATGTGAATGCTCGTTCATTGCAACTTCTAATTCA
GCGATGCGTGTTGCATTACCTTCACGATCCTCAGCAATAAGCTTACGGCGCTCCTCTTCC
ATGGTGCTGAACTTCTCATCCTTATCCAATTCAAGCTCACTCAACGGCACTCCTTCTGGC
ATAGGATCAAGGAAGCTGCGGCTATCGGATGCTTTCAGTTTAGCAAGCTCATGTGAATGC
TCGTTCATTGCAACTTCTAATTCAGCAATGCGTGCAGCATTACCTTCACGATCCTCAGCA
ATAAGCTTACGACGCTCCTCTTCCATGGTGCTGAACTTCTCATCCTTATCCAATTCAAGC
TCACTCAACGGCACTCCTTCTGGCATAGGATCAAGGAAGCTGCGGCTATCGGATGCTTTC
AGTTTAGCAAGCTCATGTGAATGCTCGTTCATTGCAACTTCTAATTCAGCAATGCGTGCA
GCATTACCTTCACGATCCTCAGCAATGAGCTTACGACGCTCCTCTTCCATGGTGCTGAAC
TTCTCGTCCTTGTCCAATTCAAGCTCACTCAACGGCACTCCTTCTGGCATAGGATCAAGG
AAGCTGCGGCTATATGACGCTTTCAGTTTAGCAAGCTCATGTGAATGCTCGTTCATTGCT
GCTTCTAATTCAGCAATGCGTGTTGCATTACCTTCACGATCCTCAGCAATGAGCTTACGA
CGCTCCTCTTCCATGGTGCTGAACTTCTCATCCTTATCCAATTCAAGCTCACTCAACGGC
ACTCCTTCTGGCATAGGATCAAGGAAGCTGCGGCTATCGGATGCTTTCAGTTTAGCAAGC
TCATGTGAATGCTCGTTCATTGCTGCTTCTAATTCAGCAATGCGTGTTGCATTACCTTCA
CGATCCTCAGCAATAAGCTTACGACGCTCCTCTTCCATGGTGCTGAACTTCTCATCCTTA
TCCAATTCAAGCTCACTCAACGGCACTCCTTCTGGCATAGGATCAAGGAAACTGCGGCTA
TCGGATGCTTTCAGTTTAGCAAGCTCATGTGAATACTCGCTCATTGCTGCTTCTAATTCA
GCAATGCGTGCAGCATTACCTTCACGATCCTCAGCAATAAGCTTACGACGCTCCTCTTCC
ATGGTGCTGAACTTCTCATCCTTATCCAATTCAAGCTCACTCAACGGCACTCCTTCTGGC
ATAGGATCAAGGAAGCTGCGGCTATCGGATGCTTTCAGTTTAGCAAGCTCATGTGAATGC
TCGTTCATTGCTGCTTCTAATTCAGCAATGCGCGCAGCATTACCTTCACGATCCTCAGCA
ATAAGCTTACGACGCTCCTCTTCCATGGTGCTGAACTTCTCATCCTTATCCAATTCAAGC
TCACTCAACGGCACTCCTTCTGGCATAGGATCAAGGAAGCTGCGGCTATCGGATGCTTTC
AGTTTAGCAAGCTCATGTGAATACTCGTTCATTGCTGCTTCTAATTCAGCAATGCGTGTT
GCATTATCTTCACGATCCTCAGCAATAAGCTTACGACGCTCCTCTTCCATGGTGCTGAAC
TTCTCATCCTTGTCCAATTCAAGCTCACTCAACGGCACTCCTTCTGGCATAGGATCAAGG
AAGCTGCGGCTATCGGATGCTTTCAGTTTAGCTAGCTGTTGTGCTATATTGTTGAGTTCC
ATTTCTATTTGTTCAACCTCTGAATTTTTTTTATTTCTTTTTTTTCTTATTCGTTCCGCT
TCTAATGTTGTGAACTGTTCGTTGTCATCAAGCGGAATGTTTGATATTGAAATCTCGAGT
CTGTCTCTCTTAATGTAG
>Tb11.1210  | Trypanosoma brucei TREU927 | hypothetical protein,chrXI additional, unordered contigs | CDS  | length=1626
ATGAACAAGTGTGGTGTTGGCTCCCCGGAGGCGACTACGATGGGCGGCACCTCGCTTCGA
CAGCGAAGCCTTTCCATAGTGGAAGATACCATGCCCATACAGGAATTGCATGATGTTGAG
CAGGAAACGGTGTGTCAACGACAAAACGGTTTGGACTCATACTTACCCTTGTCGGAATCG
TCAAATACAACAGGAGTCGTCGAGCGCTCTCTCGAGCCGTACGAATCCACCACTGCTTTT
GAATTGTCCGTAATGGAGAACGCGGGCCCCAGCAGTCATTCCCAAGGAATCTCCGGACGG
GGAAGTGATACGAATGCGGTCGAGTTTCTTGACGGCGAGCACTGTGGCAACGCCATGGCG
CCAACCCGGTTTTTAACTGACATACTTACCCCTACGACGTCCCCGCGACCGCCTGGTACA
TGGAGTGCAGTGGAGACGCCAGAGAAGGATAATTCGACTCAGATTAACATGGTGGAAGGT
TTGATGGGAGAAGACATCAATGCATTGGATTATGATACCTTGAAGGATTTGTGCGGCAAG
CTGGGTCTTAAGGTCCCCGGTGACTATACTTTTGGCGATTGTGATGATGAGAGTCAGTTT
ATTGGCAGCGCGTTCAGTCACCAAAATGATGAAATTTGTGACTCCACAGGGCTGTCTGGT
GATAACGGCAATAGTTGCCCTGCGCACGATGCGGTTAATGGGGCGTTTGCGGTGTGTGGT
GGTGATGCTGGAAATGAGGAAACACTTCAGCAACCACCGCATGGACAAAAGGGTTACACA
CCTCAACTGAGTGGGTTGTTGACGCGAGATGAAAGTGAGAACTGTGGTAAGAGGTCAGCT
GCCACACCTCCCTTCTCCATGGATGCAGAGGATTCCGAGTGGTATGATGCGCAACGTACT
GCGAAAGAAGGGCAAATGCGGGAAGTGCTTCGACTGTTCATTACGCGGCATTTCTTCATG
CAAGATGTGGCAGCGTTTTTCCTCCATCGTTTGCCACGGTTCTCGGGTGGATCTGCATAT
AAACGACTTCGGGTCAGCGATTTCTTGAAAACGCGCTTTGTTTTAACCCAGGGGGAGCTT
GAGGAGGAACGACGTGTTGCGAGAGTTAAGGAGTTGGAAGAGATGAACTGCTGTGTTCTC
TCTAGTCTTGCTGGTGACTCGGCCGAGCGTGTTGAAAGGCAAGCACTTAATTTCTTGAGG
AATAATACGGCGTCTCTCGGCGATCAACAACTAGACTCATCACTTATATTCGATCCAAAT
CGCTCATCCAGCCAGGTGGACAACGCGGATCAAGATGAGCTTTCGCTTTATGAAAAACTG
CTTCTCATGGAACCAACTGATGTTCATACTGTAACGGGACTTGTGCAAACGGACTTTCCA
CATGTGACTCGACATCGCGTGGAGACACTTATGAGGGAAGCCGGTGTTCCTATAATCTGC
TTGCAGCGTGTTCACAACACTCAGGGACCTGCTGACGGCGATGTCGATGTGACCCAGCGC
CCAACTACACCCACTTCACCGACAGGGAGTTCACGTACTGAAGTAACCCAGCGCAATCAA
TTTCACAACCGGAAAAAAAAATTCTTTGCCCAACGCACTTTGTTCACACGTGCGCGCGAT
CGATAG
>Tb11.1220  | Trypanosoma brucei TREU927 | hypothetical protein,chrXI additional, unordered contigs | CDS  | length=1458
ATGGCAAGTTCTACAGCAACCGCCGACGATGAATTGGTACCATACCATGCATTCCACAAT
AATGATGAAAAAATGTTTCCCATGCTAACCCTTTACTGTCCACCAGTGCCACCGTCAATG
CTTGTGGGCCGCTACAAACCTCCGCAGAAACCCCCATACAAATACCTGAACGACATATCA
ACTGCAGGGCTCCGTGAACACATGGCTCAAGCTACAATTGCACGCATGTGGCGGGGTCTT
CTAACCCGTCGCCGTTTAAATAATGAGGCGGTTCACCGCTACGTGCGTCAGGTATTCGCT
ACAAAGATCCAATGCTGGTGGCGGTTCCTCATCGCTGGGTGGAGGCGGGACAAGTTGTCC
AAGATAAAACAACAGTGGGTTGAAGAGCAGAAGAAAAACTTTTTGGAGAAGCGCTTGTCC
GGTCAAGCGGCCATGAGAACATGGCAGCGAAGGCGTTTTGAGGACGCCGTTATGAAAATA
CAGCGTGTATTCCGTTGGTACCTCAGTCGACGAGACCTTTTATTCGCTGATGAGGAAGCC
AAGTCGAAGGTTCTTCCCTTCCCGGTGGATTACAAACCTAAGGTGTATTTCCCCTGGCGC
CGACGTCGGGAGGAAGCGGTCCAAAAGGTAGGGGAGAAGTTTGAGACTGCAGAGGACTCC
GAAGGGCTTACAGGCGGATTCCAATTCCGCAAAACACCAAAGTACCCCAGTCCACCAACG
ATTGAAGAGGTCAAGGAAATTAACGATGCGATGCGCCTTCGTGAAGCGAGGCTCGCGGAG
ATTCTCGATCAACCGGAGGTACATGAACGCAGACAGTGGAAGATTGATGGTCTTCGGGAA
GATGACTTTGACCACAATGCGGGTATGATTCAGCGTTTTGTTAAGTACAGATGGGACGAC
GCGAAAAGGACAACGCTGAAGCTCACGTCGGAATACTTTGAAAAGAAGGCTCGCATCATT
CAGCGCTCCTTCCATTTGTATAAGACGTTCTGCAGAATGCGGCAAAGCCGTAGGCTCAAT
GAAAAGGCTGCAGCGCGGCTGAACACCGGCTACGCGCGAGAGAGGTTGTCCGAGCTGGAA
AAGGAGCTGGCGTGGAAGAAGATTCTCCTTAATAATGCCGCCCTGACGATTCAGAAATGC
TGGGCGTTCTACAAGTACAAGTTGACTGCGCATGATCCCTTCTACGCTGCCGCGAATGAG
GGAGAAAAGAAAGAAGTGGATGTTGAGGTTACCGTGCCCTCAGCCCCACCATACCGGCTG
ATTGATGATCATATCCAACGTGAAGCTCAGCTCCGCAACGCTGCTTGCTCAAGGATGGCT
AGGGAAATGGAAGAAATGGTACAGGCGAGGAAAAAGACATGCGGCCAACGATTCAAACCG
AAAAAACTGATTATCGCTAGTGAGGAGATGGTTTATTGCCGCCGGTGCAGTGACAGCGAG
GAGAACCCAGAGATGTAA
>Tb11.1230  | Trypanosoma brucei TREU927 | hypothetical protein,chrXI additional, unordered contigs | CDS  | length=2256
ATGAAGAAATCCACAGTACTTGATGCGCGGCCAACAGGTCCATTACCGAGAAGGCCGCAG
CAGCCGTCGCCTGTGGAAGTAAGAAACAGTTCCCAAGTAGAAAAAAACAATGCGCGGGGG
AGTTGGCGGAAGCTTTCTCCCTTAGGGAGGCAACAAGAAGAGCAAGGAGGACTTATTCAT
AGTCAGTCGCAGTCATTAGATACGTCATTCGCTCCAAATACTAATACTACTTTAGGTTCA
ACAGATGTGAATCTCAATTCCGGTGTTAGGGACCGTCCCTCGCCACGGCATGGCATAATG
CACCGCCGTGAAACTCGTCCCCTTCTGCCATCCAACCCCACTGATAGCGGTGTGTATGCT
TCGGAGGATTGCGGTTCCTCCTCTGCAGGCTTTCCGCGTTTCTCTTCAATGGGTAATATA
GACAAATCACGCGATAACGGACAGCTTCCTGACGGACTATGTACGGGAGGTAGTGAAGTG
ACGCATAGTAGCGCTGTGCACGGTGAGGCAATTACAGATGAGCTTCTGCGTAGGTTAACT
CGTTGCAGTGATCTTAAAGCAGTCTCATCCGCTCAGTTCCAGTTGGATTTCGGGACCCTG
CGCTGTGTAGAAAGCATCAGTGCAAGGATGCCTCAGCTGAATTCGCTCAAGCTGAATAAC
TCAAGAATTACTGAGCTGCGCGTTTTGGGAACGAATTACGCAAACTTGAGGCGACTCTGG
ATTAGCAATTGCCTTGTAAGCAGTGTGTCCGGAGTCGGTGCATGCACCCCCGTTCTTGAA
GAATTGTACGCATCGTTCAACAGCATCTCAGACATTGACGCCCTTACTGAAGTTAGCTCA
ACTCTTCAGGTTGTAGATCTGGAAGGAAATGATATACGCGACACCGATATGCTAAAAAGA
ACTCTGCCCCAGCTGAAGAAGATGAAACACCTGGTTTTGAAGGGAAATCCCGTAGCATCA
TCCGAGACCATAGTTGAACTGTCACATAGCTCGGAAGAAAAGGGCACACGACAACGCAAG
GTTTCCTATTCTAAACTTATTGGGCATTTGATGCCCGATCTACAATACTTGGACGATGCA
GAAATAAGCAACACTTCTTTACAGAAGTCAGCTCGCGTCCAAAAAAAACATCATTCTGCT
CACGTTGATCCTCTTGAAATTTGCATTCGCGATGAGTATTTGTTTGTGCAGGAGTGCATT
CGCGAGTGTGGGTTCGACGCTTTGGGTGCTTCCGGTGCCGATGAAATGCACGGTTCGTGC
TCCAGGTCGAATGTTTCACTTATCAGCTCCCGTTCACACCAACTTAAGCAGAATAGGCCT
TCCTACGACAGAAATAGGCCGTCGGTCGCGGTCAGGTCCCTGCGTAAGAATAGTCAGTCC
ACCGCTAGCAGCGGGGATTCTACTAATCAAGGCTGTGATGGTGGCAAACCGCGGCCATCT
TGTCAGCGGTGGGGGCCGACACAACGCACATCACGTCTATTCACTGGTCGTGTGACCTCT
GTTGGTGCCCCCAAAGCGCGTTGCAGGCAACTGCCGCCTCTGAAAGAAACCCCGGCATCT
CCCAGCACGGAAGGACTCGGCAACGAACCGGGGAACGATGGCCAAAGACAACAGGAGTCG
GGTGCAATGATGCAACTTGCCCTGAAACCCGTGCCACCTGACGCAAATAGTACAAGAGGA
GAAAGGAAGCAGCAAAATACAACCTCTCCCATTTGTGGCCTGACGGCAGCTAAGGGAAAT
GTTTACGCGTTTGACGTTTGCGATGACGATGACGATGAATTGGAGAAATCGAAAGAAAGC
CTGATGCATCGAGTACGTCTAGGTAATAGTGCGACATCTCAACAAGCGACATTCATGGGG
AGTGGTACCGCCAAGTCCACCAATTCTGAGTTGGCTGACAGTGGATTGTCCTTTCTCTTG
CATCGCTTGTCTACCTGCACTCATCCATCAGGGGCTGATCCCCCTGACCAGCGTAATGAG
CAACAGCAAGAGCAACCAACCACTGCGGGAGCAACCAGTCGCTGCTTAGATGATCTGGAA
ACACCGGGCGATGGACCGTTAGAAAGCTTAAATGGTACACCCGAGAAAGATTGGGAGTGG
CGGCGGGAGCTTATGCAATCTGTAGTTGATATTCGAAAGATGACTTCGGAGGCTGCTCTG
AAGGAGAGGGTTCAGGGATCTAAAGAGGTTGATGGTGGTGGTTTAGAGAAAGTTGAGTCG
GAGGACGAAGAGGATGTTAGTCCTGTTGTATTTTAG
>Tb11.1240  | Trypanosoma brucei TREU927 | hypothetical protein,chrXI additional, unordered contigs | CDS  | length=1188
ATGTCGTGCGAAGGTTGCGGAAAGTTGGAGCCTGCAATGCAGTGCCCAACATGCAAGAAA
CTTGGTCTTCCTCCAAGCTACTTTTGCACGCAGGAATGCTTCAAGGAGAACTGGAGCAAC
CATAAACTCAAACACAGCAACACTTCCGTTGCTAATGTTCCTACCATGACAGATTGGGCC
ATGAAAACGTTTGACTTCACCGGACCATTGCGGCCGGGTAAGATAACGCCACGCCGCGCT
GTTCCGTCACATATTCCGCGACCAGACTATGCTGACTGTGCAGGGGGCGTGTCTGCCTCA
GAGGAAAAAGACCGAGGAAGTAAGGTGAAGGTATATAATATTCAGTTCCTTCACGATGAC
AGCAAAAAGACTGCGGAAATTCAGCGAATCAAGACTGTTTGTCAGCTCTCGCGGGAGGTG
CTTGACATTGCGACGGCAGCGGCCAAACCTGGCATCACCACCGATGAGTTGGACCGCATA
GTGCATGAAGCCACTGTCGAGCGTAACATGTACCCGTCTCCGCTAAATTACTACGGATTC
CCAAAATCTGTGTGTACATCTGTGAATGAAGTTATTTGCCATGGTATCCCTGACTCTCGT
GAACTCGAGGAGGGAGACATCTTAAATATTGATGTTTCAAGCTACCTCAATGGATTCCAC
GGTGACCTGAACGAGACGGTATTCATTGGTCGGCCGGATGATGATAGCGTCCGGCTTGTG
CACGCTGCTTACGAGTGTCTCTGCGCTGGCATTGGTGTAGTGAAACCTGAAGCCCTTTAC
AAGCAGGTAGGTGATGCTATTGAGGCCTGTGCTTCACAATATCAATGCTCAGTGGTTCGC
ACCTACACGGGTCATGGTGTCGGCCACCTCTTCCATACATCACCTACGGTGTGTCACTAC
GCCAACAACAAGAGTCTTGGCATGATGCGGCCAGGGCATGTCTTCACGATTGAGCCGATG
ATCAACTTAGGAACATGGCAGGATGTAACGTGGCCTGATAAATGGACAAGTACCACTAAA
GACGGGCGCCGAAGCGCACAATTTGAACACACGATGGTCGTTACGAATGGTGGTGTGGAG
ATATTCACAGATTGGGTGGATGGTGTCCCTACGTATCAGAAGCAGCTGAAGGAATGGGGA
ATTATGTTGCCGCAGCGTAAAGAAGTGGGATCGGCTACCGCTGCTTGA
>Tb11.1270  | Trypanosoma brucei TREU927 | hypothetical protein,chrXI additional, unordered contigs | CDS  | length=1332
ATGTACATTATTGCCCATTATTGCACATTATTGCCTATTATTGTCCATTATTACCTATTG
TTGCACATTATAGCCTATTATTGTCCATTATTGCCTATTATTGCACATTATTGCCTATTA
TTGTCCATTATTACCTATTGTTGCACATTATTGCCTATTATTGTCCATTATTACCTATTG
TTGCACATTATTGCCTATTATTGCCCATTATTGCGTGAAATGCACATTATTGTCTATTAT
TGCACATTATTGCACATTATTGCCTATTATTGCCCATTATTGCCTATTATTGCCTATTAT
TGTCCAATATTACCTATTGTTGCACATTATTGCCTATTATTGCCTATTATTACACATTAT
TACCTATTATTGTCCATTATTGCACATTATTGCGTAAAATGTACATTATTGCATATTATT
GTCCATTATTGCCCATTATTGCACATTATTGCCTATTATTGTCCATTATTACCTATTGTT
GCACATTATTGCCTATTATTGCCTATTATTGCCCATTATTGCACATTATTGCGTATAATT
GCACATTCTTGCCTATTATTGCCCATTATTACCTATTATTACACATTATTACCTATTATT
GTCCATTATTGCACATTATTGCGTAAAATGTACATTATTGCATATTATTGTCCATTATTG
CCCATTATTGCACATTATTGCCTATTATTGTCCATTATTACCTATTGTTGCACATTATTG
CCTATTATTGCCTATTATTGCCCATTATTGCACATTATTGCGTATAATTGCACATTCTTG
CCTATTATTGCCCATTATTGCACATTATTGCCTATTATTGCCCATTATTGCGTGAAATGC
ACATTATTGTCTATTATTGCACATTATTGCCTATTATTGCCCATTATTGCACATTATTGC
CTATTATTGTCCAATATTACCTATTGTTGCACATTATTGCACATTATTGCACATTATTGC
ACATTATTGCGCATTATTGCCCATTATTGCCCATTATTGCGTAAAATGTACATTATTGCC
CATTATTGCACATTATTGCCCATTATTGCACATTATTGCCTATTATTGTCCATTATTACC
TATTGTTGCACATTATTGCCTATTATTGCCTATTATTGCCCATTATTGCACATTATTGCG
TATAATTGCACATTCTTGCCTATTATTGCCCATTATTGCACATTATTGCCTATTATTGTC
CATTATTACCTATTGTTGCACATTATTGCCTATTATGGCACATTATTGAGTAAAATGCAC
ATTATTGCACATTGTTGCACATTATTGCACATTATTGCGCATTATTGCCCATTATTGCCC
ATTATTGCGTAA
>Tb11.1280  | Trypanosoma brucei TREU927 | hypothetical protein,chrXI additional, unordered contigs | CDS  | length=804
ATGTACATTATTGCCCATTATTGCACATTATTGCCTATTATTGCCCATTATTGCACATTA
TTGCCTATTATTGCCCATTATTGCACATTATTGCCTATTATTACCTATTGTTGCACATTA
TTGCCTATTATTGCCCATTATTACCTATTGTTGCACATTATTGCCTATTATTGCCCATTA
TTGCACATTATTGCCTATTATTGCCCATTATTGCGTAAAATGTACATTATTACCTATTAT
TGCTCATTATTGCTCATTATTGCCCATTATTGCCCATTATTGCACATTATTGCACATTAT
TGCGCATTATTGCCCATTATTGCCCATTATTGCGTAAAATGTACATTATTGCCCATTATT
GCACATTATTGCCCATTATTGCCCATTATTGCCCATTATTGCCCATTATTGCACATTATT
GCCTATTATTGCCCATTATTGCACATTATTGCCTATTATTGTCCATTATTGCACATTATT
GCACATTATTGTCCATTATTGCCCATTATTACATATTATTGCACATTATTGCCCATTATT
GCCTATTATTGCACATTATTGCCTATTATTGTCCATTATTGCCCATTATTGCACATTATT
ACCTATTGTTGCACATTATTGCACATTATTGCACATTATTGTCCATTATTGCCCATTATT
GCCTATAATGTACATTATTGCATATTATTGCACATTATTGCACATTATTGCACATTGTTG
CCTATTATTGTCCATTATTGCGTAAAATGCACATTATTGCACATTATTGCACATTGTTGC
CTATTATTGTTCATTATTGAGTAA
>Tb11.1290  | Trypanosoma brucei TREU927 | hypothetical protein,chrXI additional, unordered contigs | CDS  | length=921
ATGCACATTATTGCACATTATTGCACATTATTGCGTGAAATGCACATTATTGTCTATTAT
TGCACATTATTGCGTAAAATGTACATTATTGCATATTATTGTCCATTATTGCCTATTATT
GCACATTATTGCCTATTATGCCCATTATTACCTATTATTGCACATTATTGCCTATTATTG
CCCATTATTGCACATTATTACCTATTATTGTCCATTATTGCACATTATTGCACATTATTT
TCCATTATTGCACATTATTGCCCATTATTGCACATTATTGCACATTATTGCACATTATTG
TCTATTATTGCACATTATTGCGTGAAATGCACATTATTGTCTATTATTGCCCATTATTGC
GTGAAATGCACATTATTGTCTATTATTGCACATTATTGCCCATTATTGCACATTATTGCC
TATTATTGTCCATTATTGCGTGAAATGCACATTATTGTCTATTATTGCCCATTATTGCGT
GAAATGCACATTATTGCCTATTATTGCCCATTATTGCACATTATTGCCTATTATTGCCCA
TTATTGCACATTATTACCTATTGTTGCACATTATTGTCTATTATTGCACATTATTGCCTA
TTTTTGCACATTATTGCCTATTATTGCCCATTATTACCTATTGTTGCACATTATTGCCCA
TTATTGCGTAAATTGCACATTATTGCACATTATTGCGTGAAATGCACATTATTGCGTGAA
ATGCACATTATTGCCTATTATTGCCCATTATTGCACATTATTGCCTATTATTGTCCATTA
TTGCGTGAAATGCACATTATTGTCTATTATTGCACATTATTGCGTGAAATGCACATTATT
GTCTATTATTGCACATTATTGCGTAAAATGTACATTATTGCATATTATTGTCCATTATTA
CCTATTGTTGCACATTATTGA
>Tb11.1300  | Trypanosoma brucei TREU927 | hypothetical protein,chrXI additional, unordered contigs | CDS  | length=1185
ATGCACATTATTGTCTATTATTGCACATTATTGCCTATTATTGTCCATTATTACCTATTG
TTGCACATTATTGCCTATTATTGCACATTATTGCCTATTATTGCCCATTATTGCACATTA
TTGCCCATTATTGCACATTATTGCCTATTATTGCCTATTATTGCACATTATTGCACATTA
TTGCGCATTATTGCCCATTATTGCACATTATTGCCCATTATTGCACATTATTGCCTATTA
TTGCCTATTATTGCACATTATTGCACATTATTGCGCATTATTGCCCATTATTGCCCATTA
TTGCGTAAAATGTACATTATTGCCCATTATTGCACATTATTGCCCATTATTGCACATTAT
TGCCTATTATTGTCCATTATTACCTATTGTTGCACATTATTGCCTATTATTGCACATTAT
TGCCTATTATTGTCCATTATTACCTATTGTTGCACATTATTGCCTATTATTGCCCATTAT
TGCACATTATTGCCCATTATTGCACATTATTGCCTATTATTGCCTATTATTGCACATTAT
TGCCTATTATTGTCCATTATTACCTATTGTTGCACATTATTGCCTATTATTGCCCATTAT
TGCACATTATTGCCTATTATTGCCCATTATTACCTATTGTTGCACATTATTGCCTATTAT
TGCACATTATTGCCTATTATTGTCCATTATTACCTATTGTTGCACATTATTGCCTATTAT
TGCCCATTATTGCACATTATTGCCTATTATTGCACATTATTGCCCATTATTGCACATTAT
TGCCTATTATTGTCCATTATTACCTATTGTTGCACATTATTGCCTATTATTGCACATTAT
TGCCTATTATTGTCCATTATTACCTATTGTTGCACATTATTGCCTATTATTGCCCATTAT
TGCACATTATTGCCTATTATTGCCCATTATTGCGTAAAATGTACATTATTACCTATTATT
GCTCATTATTGCTCATTATTGCCCATTATTGCCCATTATTGCGTAAAATGTACATTATTG
CCCATTATTGCACATTATTGCCCATTATTGCACATTATTGCCTATTATTGTCCATTATTA
CCTATTGTTGCATATTATTGCCTATTATTGTCCATTATTACCTATTGTTGCACATTATTG
CCTATTATTGCCTATTATTGCACATTATTGCACATTATTGCGTAA
>Tb11.1310  | Trypanosoma brucei TREU927 | hypothetical protein,chrXI additional, unordered contigs | CDS  | length=606
ATGTACATTATTGCCCATTATTGCACATTATTGCACATTATTGCACATTATTGCCCATTA
TTGCCCATTATTGCCCATTATTGCGTAAAATGTACATTATTGCCCATTATTGCACATTAT
TGCCCATTATTGCACATTATTGCCTATTATTGTCCATTATTACCTATTGTTGCACATTAT
TGCCTATTATTGTCCATTATTACCTATTGTTGCACATTATTGCCTATTATTGCCTATTAT
TGCACATTATTGCACATTATTGCCCATTATTGCACATTATTGCCCATTATTGCACATTAT
TGCCTATTATTGTCCATTATTACCTATTGTTGCACATTATTGCCTATTATTGCCCATTAT
TACCTATTGTTGCACATTATTGCCTATTATTGTCCATTATTGCGTAAAATGTACATTATT
GCCCATTATTGCACATTATTGCCCATTATTGCACATTATTGCCTATTATTGTCCATTATT
ACCTATTGTTGCACATTATTGCCTATTATTGTCCATTATTACCTATTGTTGCACATTATT
GCCTATTATTGCCCATTATTGCCCATTATTGCGCATTATTGCCCATTATTGCCCATTATT
GCGTAA
>Tb11.1420  | Trypanosoma brucei TREU927 | hypothetical protein,chrXI additional, unordered contigs | CDS  | length=1323
ATGTACGTTGAGACGTCAAAGGACGCCAGCAGCACGGAGCTCACCGACCACACCGCTCCC
CGGTGGTACCTCAACACGTACATGGAAATGGTGGACAATCAGCGGACTGATCAGGTCATC
ATCACAGGTAATCTTCCCCTCTCGTGGGAGCGTGATAAGTTTGAACCATATGCTCTTGTG
CGTGGTCGTATTGACGATGAGGATCTCAAGTGGGTACTGGCCCCAGAGCAGCGGAGCAAA
GGCGTTGACGCACTCGTGGAGTTCACGAAGCTGGAGAAGAGCACGCTACAGGACGTGCTT
GACACCGTGGAGTTGCCACGCACACAATATCGTAACTACAAGGGTAAACTTCATAAGTCC
ATTGATGATGCGAACACGCATCTCGCTGCAAGAAAACAGCAGATTGAAAAGGCGCGTGAA
ACGGAAATTTTACGCAAGATTGGCTATAGCGAGGAGGAGATTATGAAAGAGGAGCAGTAT
CTCACCAACAGGACACGAGGGGTAAAGACGTTGGATGAGTTGGGTGCCAGCCTGCGTGAG
AGAAAGCGAAAGGAGCGTGCAGCAACTGTCAACGAGATGGAGGACTTGCTGGAAGAGCGT
CGTGTGCAGCAGTTGGAGGCTGGTGAAGCAGTGTTCACTGACGAGGAACTCGTTGAGAGG
CCAGAAGAGCTATGTCTCAAACCGAAACCCTATGGTACGAGAAAGCAGGTATATCGTCAC
ATATACGCAGCAGACATCGGGAAAGATGGGGTCAATCAGGTTAAATTCCAATGGTGGCTC
GATCGGACGCGACGGATAAAGCGTGCCGTGGACACTATTCATGGTGTTCCTGTGTACAAC
GAACGGCTTTCGGCCAACGAAGAGCAAACGCGAAAGCAAATGCGCGAGGCCGCAGAGTTT
AACTTCTCTCTTTCTCGAGCGCAAGGCGCTAAAGGTTTTACAGATCCGCGGGGTCATTAT
GAGCAATTCACATCGGTTCTTCGTGACAACAAGGGACTGAACGACGATAGTCGTGTTGAG
GTGCATGAGGACGGCGTACTCGAGAACGATATTTATAGGTTTCCCCATACAGCGGGCCAC
GGCCCCAAACCCCCACCCAAGAGATTTTCTGACAAGGGGGAGGGTACCGAACGGGTCTGT
GTTGATATCCACAAGTTGCACGATGACGACGACGCGCGGGAATCCCTTAAGCGGGGAGTG
CGCGCAGCCAGGGAGGTTTTTAGGCAGCATGTCACTGGGGTGGTCAAGCCTGAGGAATCG
GGAGAGAGAGCGACAGATAAGCAACCTCCGCCATCGTGTGAGGATCCACCTAAATCAGGC
TAG
>Tb11.1490  | Trypanosoma brucei TREU927 | variant surface glycoprotein (VSG), putative,chrXI additional, unordered contigs | CDS  | length=1542
[truncated: 28,778,042 more chars]
