# Supplementary material for: A toolkit enabling efficient, scalable and reproducible gene tagging in trypanosomatids
Source: Open Biol. 2015 Jan 7;5(1):140197. doi: 10.1098/rsob.140197 (PMC4313374; doi:10.1098/rsob.140197)
Supplement: Supplementary data [file rsob140197supp1.zip › Supplementary data/tagit1.0/data files/Trypanosome-3'UTR]

>Tb04.24M18.150  | Trypanosoma brucei TREU927 | hypothetical protein, conserved | genomic | Tb927_04_v4 reverse | (geneCodeEnd+1 to geneCodeEnd+81) | length=81
GGAGTGAAATGAATGTGGCCGAGGAAGGAAACAGCCAACTTCTGCAACAAGACGAGTGGT
GTGAACCACTCCGCTTGAAGC
>Tb04.3I12.100  | Trypanosoma brucei TREU927 | hypothetical protein | genomic | Tb927_04_v4 reverse | (geneCodeEnd+1 to geneCodeEnd+81) | length=81
CTGGGCAGTTCCATACGTGCTCGTGTTAGGCATTATGTTGCAGCGGGGGAGGGGAAAGGA
GTGTGCGTATGTAGTGAGAAA
>Tb05.30F7.410  | Trypanosoma brucei TREU927 | hypothetical protein | genomic | Tb927_05_v5 reverse | (geneCodeEnd+1 to geneCodeEnd+81) | length=81
AAGGACATTCTGCCCGGTGTATCATGAGCGTATCATCATGGAACTGAATCGCCGCAAAGC
GCGTCCCACCTAACGAGATGG
>Tb05.5K5.10  | Trypanosoma brucei TREU927 | hypothetical protein, conserved,BAC from homologous region on chr5 | genomic | 5K5_v3 reverse | (geneCodeEnd+1 to geneCodeEnd+81) | WARNING: Partial sequence retrieved | length=3
GCG
>Tb05.5K5.100  | Trypanosoma brucei TREU927 | hypothetical protein, conserved,BAC from homologous region on chr5 | genomic | 5K5_v3 reverse | (geneCodeEnd+1 to geneCodeEnd+81) | length=81
TAACGTTGTGCCCAAACGTGACGTGTAATAAAGAGGAGTGGAGGAGGCGGTGTTTTTTTT
TTTTCTGTTATGTGTGAGGAT
>Tb05.5K5.110  | Trypanosoma brucei TREU927 | major vault protein, putative,BAC from homologous region on chr5 | genomic | 5K5_v3 reverse | (geneCodeEnd+1 to geneCodeEnd+81) | length=81
TTTTTGTGCTCTTGGGTGCACCCCTTCAAATTATATGTGTTAGTCCCATGCAACGTGGCG
TGGTTGGACACTGTTAGCACC
>Tb05.5K5.120  | Trypanosoma brucei TREU927 | hypothetical protein, conserved,BAC from homologous region on chr5 | genomic | 5K5_v3 reverse | (geneCodeEnd+1 to geneCodeEnd+81) | length=81
TGATAGAGATATTACCGTTGGATGACGGCAACATTAGATTGTTAGAAGCACCGTTGAAAG
ATTTTGGATGTTTTATTACAA
>Tb05.5K5.130  | Trypanosoma brucei TREU927 | paraflagellar rod component par4, putative,BAC from homologous region on chr5 | genomic | 5K5_v3 reverse | (geneCodeEnd+1 to geneCodeEnd+81) | length=81
ACAGAATGGGGAAGTTTTCAAGGAAGCTGTTTTTGGATGTGTTCCAGCCTTCCCCCACAC
GGAATGTACAGAAGAGCAAAA
>Tb05.5K5.140  | Trypanosoma brucei TREU927 | hypothetical protein, unlikely,BAC from homologous region on chr5 | genomic | 5K5_v3 reverse | (geneCodeEnd+1 to geneCodeEnd+81) | length=81
TGTGTACCCGTTGCTATGTGACTCCGAAACCGATGCAAACTTTTTCCATAGATATATTTT
GGGGATGCCCTTTCTAACCCT
>Tb05.5K5.150  | Trypanosoma brucei TREU927 | small GTP-binding protein, putative,BAC from homologous region on chr5 | genomic | 5K5_v3 reverse | (geneCodeEnd+1 to geneCodeEnd+81) | length=81
TTATATTCAGGTCGCTGTTCACTGGCTATCTTTTTCATTATTATCAATGATATTTTTGTT
GACGTTTTTAAATGTCGTCAC
>Tb05.5K5.160  | Trypanosoma brucei TREU927 | hypothetical protein, conserved,BAC from homologous region on chr5 | genomic | 5K5_v3 reverse | (geneCodeEnd+1 to geneCodeEnd+81) | length=81
TGAAACTTTATTGAATGTTACCGCGTTTATTTTTTAGATTAGATGACAGCGGCAGTGGTG
CAAAGGTCAAATAGATGTGTA
>Tb05.5K5.170  | Trypanosoma brucei TREU927 | elongation of very long chain fatty acids protein, putative,ATP pyrophosphate-lyase, putative,BAC from homologous region on chr5 | genomic | 5K5_v3 reverse | (geneCodeEnd+1 to geneCodeEnd+81) | length=81
AATCCAAGTGGAAGTGGCCTCTTTTGTGCGTCGTAATATTAACACCTAATTAAATCACAC
TCAGTATGTGTGATGTGTTTC
>Tb05.5K5.180  | Trypanosoma brucei TREU927 | receptor-type adenylate cyclase GRESAG 4, putative,adenylyl cyclase, putative,ATP pyrophosphate-lyase, putative,BAC from homologous region on chr5 | genomic | 5K5_v3 forward | (geneCodeEnd+1 to geneCodeEnd+81) | length=81
CGAAATAATGCACACTGCAGTTTTCTTTGTCTCACTTGGTTTTCCACTTTTCGTGTATAT
ACACATAGCTTATTACATTCG
>Tb05.5K5.190  | Trypanosoma brucei TREU927 | receptor-type adenylate cyclase GRESAG 4, putative,adenylyl cyclase, putative,ATP pyrophosphate-lyase, putative,BAC from homologous region on chr5 | genomic | 5K5_v3 forward | (geneCodeEnd+1 to geneCodeEnd+81) | length=81
CGAAATAATGCACACTGCAGTTTTCTTTGTCTCACTTGGTTTTCCACTTTTCGTGTATAT
ACACATAGCTTATTACATTCG
>Tb05.5K5.20  | Trypanosoma brucei TREU927 | hypothetical protein, conserved,BAC from homologous region on chr5 | genomic | 5K5_v3 reverse | (geneCodeEnd+1 to geneCodeEnd+81) | length=81
GTGACATTAATACACATGCGGCGCAATGGTACCTCTTTACATGATGATTTACGTGCGCAA
ACCTCAAAACAAATTCCCACT
>Tb05.5K5.200  | Trypanosoma brucei TREU927 | guanine deaminase, putative,guanase, putative,guanine aminase, putative,guanine aminohydrolase, putative,BAC from homologous region on chr5 | genomic | 5K5_v3 forward | (geneCodeEnd+1 to geneCodeEnd+81) | length=81
GAACTCTGTTGCATTTAGCTCCTTTTTTTTTAATGCGAGACCAGTTACTTATTTGAATAA
TCAAATCCGGTGTCGCGTATG
>Tb05.5K5.210  | Trypanosoma brucei TREU927 | hypothetical protein,BAC from homologous region on chr5 | genomic | 5K5_v3 forward | (geneCodeEnd+1 to geneCodeEnd+81) | length=81
GTCATGTGCGTTGTAGCTGTATGTGTAACATCACATTCCTTGTGTTTGTGTGGTGTGTTT
GCATGCATAGAATATAATCGG
>Tb05.5K5.220  | Trypanosoma brucei TREU927 | hypothetical protein,BAC from homologous region on chr5 | genomic | 5K5_v3 forward | (geneCodeEnd+1 to geneCodeEnd+81) | length=81
GTCATGTGCGTTGTAGCTGTATGTGTAACATCACATTCCTTGTGTTTGTGTGGTGTGTTT
GCATGCATAGAATATAATCGG
>Tb05.5K5.240  | Trypanosoma brucei TREU927 | expression site-associated gene (ESAG) protein, putative,expression site-associated gene 3 (ESAG3) protein, putative,BAC from homologous region on chr5 | genomic | 5K5_v3 forward | (geneCodeEnd+1 to geneCodeEnd+81) | length=81
CATACGGTGGGGTTTTCTACACGCAGCGAGTAGTGTGAGTGTGTGGGGAGGGGTTAGTTG
TTGTGAAGACTATGTGTGCAG
>Tb05.5K5.250  | Trypanosoma brucei TREU927 | hypothetical protein,BAC from homologous region on chr5 | genomic | 5K5_v3 forward | (geneCodeEnd+1 to geneCodeEnd+81) | length=81
GGTGGCTGTGGCGACTCAAACATCAACGAACCAGCGGACACGAATAACTGATCGCTTTTG
CAGGTGTCACCGTACAACTTC
>Tb05.5K5.260  | Trypanosoma brucei TREU927 | variant surface glycoprotein (VSG), putative,BAC from homologous region on chr5 | genomic | 5K5_v3 forward | (geneCodeEnd+1 to geneCodeEnd+81) | length=81
ATTGGTCCATCATTCAATTGTTTTTATTTTTAAACCTTAATAAGGAAAATAAGACAAACG
CCAGCGCAGAAGACCGGCGAA
>Tb05.5K5.290  | Trypanosoma brucei TREU927 | hypothetical protein,BAC from homologous region on chr5 | genomic | 5K5_v3 reverse | (geneCodeEnd+1 to geneCodeEnd+81) | length=81
TGTTCACCAAGAACCTTGCACAATTCCTCCTAGAAATTGAGAAACCCCTCATTCTCTTCC
AACATGTACATTCTTCATTCG
>Tb05.5K5.30  | Trypanosoma brucei TREU927 | serine/threonine protein phosphatase, putative,BAC from homologous region on chr5 | genomic | 5K5_v3 reverse | (geneCodeEnd+1 to geneCodeEnd+81) | length=81
CGTGTAGATGTAAGGGAAATGAAATGAAATGAAATGAAAGGAATTGAAATTAAAAAAGGA
AGTGTGATGATGCTTGTGGGG
>Tb05.5K5.320  | Trypanosoma brucei TREU927 | variant surface glycoprotein (VSG), putative,BAC from homologous region on chr5 | genomic | 5K5_v3 reverse | (geneCodeEnd+1 to geneCodeEnd+81) | length=81
TTAAGTTTATAAAAAATTTTTGCCCAATTTTATAATTATTAAAATTAATTAAAACTTCTA
TTTCTAGATAATTTGATATAT
>Tb05.5K5.40  | Trypanosoma brucei TREU927 | hypothetical protein, conserved,BAC from homologous region on chr5 | genomic | 5K5_v3 reverse | (geneCodeEnd+1 to geneCodeEnd+81) | length=81
AATATACATATCTGCATTGGAGAATAACAAGGGCGTTAGCGTATGGGGCGTAATTTATGC
CTTGTAGCGCCCTATGTTCAT
>Tb05.5K5.430  | Trypanosoma brucei TREU927 | variant surface glycoprotein (VSG), putative,BAC from homologous region on chr5 | genomic | 5K5_v3 reverse | (geneCodeEnd+1 to geneCodeEnd+81) | length=81
TTGTTTCTGCTTTAGTAGTCTTGCTTTTTTAAATATTTTGAAGGACATTTTTAAAATTTG
GTACTTTTAAAGATTTTTTTA
>Tb05.5K5.460  | Trypanosoma brucei TREU927 | variant surface glycoprotein (VSG), putative,BAC from homologous region on chr5 | genomic | 5K5_v3 reverse | (geneCodeEnd+1 to geneCodeEnd+81) | length=81
ATTTCCTCGTCCCCACATCTTCCTTAAAGAATTCTTAATATTTGATATATTTTAACACCT
TTTGAAAACGTGTAAACTGAT
>Tb05.5K5.50  | Trypanosoma brucei TREU927 | hypothetical protein, conserved,BAC from homologous region on chr5 | genomic | 5K5_v3 reverse | (geneCodeEnd+1 to geneCodeEnd+81) | length=81
ATGTTTGGTTGCGCTTGCGTAGTCGAGCCCGATCTCAGTTGACATGCGGTATCACAACGG
TAAGTGTACATTCGCCAAAAT
>Tb05.5K5.530  | Trypanosoma brucei TREU927 | variant surface glycoprotein (VSG), putative,BAC from homologous region on chr5 | genomic | 5K5_v3 reverse | (geneCodeEnd+1 to geneCodeEnd+81) | length=81
ATTTTAAAAATGTTTTTGCTCAATTCAATAAATATTTGCTATTTTAATAGAATGTGAAAT
ATTTTCTACAATCTACTATAT
>Tb05.5K5.60  | Trypanosoma brucei TREU927 | hypothetical protein, conserved,BAC from homologous region on chr5 | genomic | 5K5_v3 reverse | (geneCodeEnd+1 to geneCodeEnd+81) | length=81
TGCCTCATTGGTGGATTTCAATTTTTTTTTTTAAAGCCGCTGTTGCAGTCTCGTTCGGTG
TGGTGCATTTCTGTTGTTGTT
>Tb05.5K5.70  | Trypanosoma brucei TREU927 | nucleolar RNA helicase II, putative,nucleolar RNA helicase Gu, putative,BAC from homologous region on chr5 | genomic | 5K5_v3 reverse | (geneCodeEnd+1 to geneCodeEnd+81) | length=81
GAGCCTAACCTACCACCGAGTGTGTGTGGGAAATGTGTCGTTGTGTGAACTTATCATCGA
CCAGCGGCAGTATGCATACCA
>Tb05.5K5.80  | Trypanosoma brucei TREU927 | protein kinase, putative,BAC from homologous region on chr5 | genomic | 5K5_v3 reverse | (geneCodeEnd+1 to geneCodeEnd+81) | length=81
CGCAGCTCCCTCGCTTTCCCCCGGACTTGTGGGTCAGAGCAATTTCATGAGAAGCGGAGT
GAAGTATCTTTGCGTGCCAAA
>Tb05.5K5.90  | Trypanosoma brucei TREU927 | dynein light chain, putative,BAC from homologous region on chr5 | genomic | 5K5_v3 reverse | (geneCodeEnd+1 to geneCodeEnd+81) | length=81
CCTTCGTCGCGCGGTTATTTTGGTGGCGGTGCAACCCTGGCACCTGTTCGGGTACGTTTC
CTCTCCTTTTCGTTGTGGTTA
>Tb06.3A7.270  | Trypanosoma brucei TREU927 | hypothetical protein, conserved | genomic | Tb927_06_v4 reverse | (geneCodeEnd+1 to geneCodeEnd+81) | length=81
GCACTTGATTGCTTCATCATATGGTCTTCACATCGCTGCATTACGTTGCATTCCCCCTTC
CTTGGGCTCCGTCTCATATTT
>Tb06.3A7.960  | Trypanosoma brucei TREU927 | hypothetical protein | genomic | Tb927_06_v4 forward | (geneCodeEnd+1 to geneCodeEnd+81) | length=81
TAAAAAATGCAAACAACGATATTATATGTAAAGATATGCTGCTTGTAGGAGCAGTTGAGC
CAATAGGTATAGACTTGCGAT
>Tb07.11L3.100  | Trypanosoma brucei TREU927 | hypothetical protein, conserved | genomic | 11L3_v3 reverse | (geneCodeEnd+1 to geneCodeEnd+81) | length=81
CATACGTTACAAATGATGTTTCTTACAAGTTTCAGCACTTCGCACTGAGGAAGTTCATAG
AAGCTTTCTTGGGAGACGAGT
>Tb07.11L3.90  | Trypanosoma brucei TREU927 | zinc finger protein family member, putative (ZC3H18) | genomic | 11L3_v3 reverse | (geneCodeEnd+1 to geneCodeEnd+81) | length=81
TTATGTTAAGCTTCTCCCCCATCTTATCCCTTCTTCCCTTTATGATTTCTGTTTCCAATG
TTTCTGTTTTTTTTTCTTTAC
>Tb07.26A24.210  | Trypanosoma brucei TREU927 | hypothetical protein | genomic | Tb927_07_v4 reverse | (geneCodeEnd+1 to geneCodeEnd+81) | length=81
GATTAGTGGTCATGGACGTTCTTATTGCAAAAGCAGTGGAGCGACTCGGAAAGAAGAAGC
TTTGGGTCCTCGTACACGTTG
>Tb08.27P2.110  | Trypanosoma brucei TREU927 | hypothetical protein, conserved,BAC from homologous region on chr8 | genomic | Tbrucei.chr8.100 forward | (geneCodeEnd+1 to geneCodeEnd+81) | length=81
TCACGCGTGATGATTTTTTTCCTCACTTTATCTTTTCCCCCTAATAATTTTGTTATACTA
TCCCTTATTGACATTAATGCA
>Tb08.27P2.140  | Trypanosoma brucei TREU927 | variant surface glycoprotein (VSG, atypical), putative,BAC from homologous region on chr8 | genomic | Tbrucei.chr8.100 reverse | (geneCodeEnd+1 to geneCodeEnd+81) | length=81
AACAAATTTTCCCCCTCAATTTTTTCCTTAAAATTTTTTGCTACTTGATATATTTTAACA
CGTAAAACTAACTCTAAAACA
>Tb08.27P2.220  | Trypanosoma brucei TREU927 | variant surface glycoprotein (VSG, atypical), putative,BAC from homologous region on chr8 | genomic | Tbrucei.chr8.100 reverse | (geneCodeEnd+1 to geneCodeEnd+81) | length=81
GGATTTTAAGGATTTTCTCTCAATTTTATGAAATTTATCTGTCTAAAATTTTTGAAAAAT
ATGTATGATAGTGGCCTATGG
>Tb08.27P2.240  | Trypanosoma brucei TREU927 | variant surface glycoprotein (VSG), putative,BAC from homologous region on chr8 | genomic | Tbrucei.chr8.100 reverse | (geneCodeEnd+1 to geneCodeEnd+81) | length=81
AATTTTGAGGATTCATCTCAATTTTATGAAAATTATTAAACTTGTTTTTTTCCGAGATTT
TTTTTAAATTAAAAATATATT
>Tb08.27P2.260  | Trypanosoma brucei TREU927 | variant surface glycoprotein (VSG, atypical), putative,BAC from homologous region on chr8 | genomic | Tbrucei.chr8.100 reverse | (geneCodeEnd+1 to geneCodeEnd+81) | length=81
AATTTTTCCCTCAATTTTTTTCCTTTCCGTAAAGAAATTTGCTATTTGAAAACTTCTGAT
ATATTTATACACTTTCGTAAA
>Tb08.27P2.290  | Trypanosoma brucei TREU927 | variant surface glycoprotein (VSG, atypical), putative,BAC from homologous region on chr8 | genomic | Tbrucei.chr8.100 reverse | (geneCodeEnd+1 to geneCodeEnd+81) | length=81
AGATTTAAGAATTCTAAGCAGTTCTGCTCAACTTTACGAAATTAATAAAATATATGATTT
TTTTTTACTTTGAGAGAATTT
>Tb08.27P2.460  | Trypanosoma brucei TREU927 | variant surface glycoprotein (VSG), putative,BAC from homologous region on chr8 | genomic | Tbrucei.chr8.100 reverse | (geneCodeEnd+1 to geneCodeEnd+81) | length=81
TAAAATTTCTCAAATAATTTTTCTCAATTTAATGAAGTTTGCGAAAATTATAAAATTTGT
TAAATTTATATATTTTTTGAC
>Tb08.27P2.50  | Trypanosoma brucei TREU927 | hypothetical protein,BAC from homologous region on chr8 | genomic | Tbrucei.chr8.100 reverse | (geneCodeEnd+1 to geneCodeEnd+81) | length=81
CCTGCTCCTGTCTCCATCATTTCGCCATTGCGCCCTGTAATCACCCTTTCTAAATGTTGA
ATCACTTCCCGAGGATTTCTC
>Tb08.27P2.60  | Trypanosoma brucei TREU927 | hypothetical protein,BAC from homologous region on chr8 | genomic | Tbrucei.chr8.100 forward | (geneCodeEnd+1 to geneCodeEnd+81) | length=81
AATTACTTACAATCATGGGAGAAGGTATATCGAATACGTTAGTGAGTATTGGGTAAAATA
TATGGGCATTTTTTCTGTGTT
>Tb08.27P2.670  | Trypanosoma brucei TREU927 | variant surface glycoprotein (VSG, atypical), putative,BAC from homologous region on chr8 | genomic | Tbrucei.chr8.100 reverse | (geneCodeEnd+1 to geneCodeEnd+81) | length=81
GGATTTTTTTAATTTCATGAATTTTGTGAAACTCTTCTATGTTGAGAGGATTTGTTAAAA
TTTTATGAAATTTAATATATT
>Tb08.27P2.70  | Trypanosoma brucei TREU927 | hypothetical protein,BAC from homologous region on chr8 | genomic | Tbrucei.chr8.100 forward | (geneCodeEnd+1 to geneCodeEnd+81) | length=81
TAAATTGTTGTATGACGGTAACGTCATGGGTGGACCAAAAGAATTCGTCAAAGAATAATC
ACGAAATACTGTCGATAATAT
>Tb08.27P2.80  | Trypanosoma brucei TREU927 | hypothetical protein,BAC from homologous region on chr8 | genomic | Tbrucei.chr8.100 forward | (geneCodeEnd+1 to geneCodeEnd+81) | length=81
AATTACTTACAACCATGGGAGAAGGTATATCGAATACGTTAGTGAGTATTGGGTAAAATA
TATGGGCATTTTTTCTGTGTT
>Tb08.27P2.90  | Trypanosoma brucei TREU927 | hypothetical protein,BAC from homologous region on chr8 | genomic | Tbrucei.chr8.100 forward | (geneCodeEnd+1 to geneCodeEnd+81) | length=81
TAAATTGTTGTATGACGGTAACGTCATGGGTGGACCAAAAGAATTCGTCAAAGAATAATC
ACGAAATACTGTCGATAATAT
>Tb09.v4.0009  | Trypanosoma brucei TREU927 | receptor-type adenylate cyclase, putative,adenylyl cyclase, putative,expression site-associated protein (ESAG), putative,expression site-associated gene 4 (ESAG4) protein, putative,chrIX additional, unordered contigs | genomic | TP26M21-2a10.p1k forward | (geneCodeEnd+1 to geneCodeEnd+81) | length=81
TAACAGCAGTAGTGAATTGAAGTCGATCAGACAATTGTGAGTGCTGCCGGCAGCACTTGA
GGTAAATTAACGTGAGGCGGT
>Tb09.v4.0010  | Trypanosoma brucei TREU927 | variant surface glycoprotein (VSG), putative,chrIX additional, unordered contigs | genomic | TP26M21-2a10.p1k forward | (geneCodeEnd+1 to geneCodeEnd+81) | length=81
AGTTCCAGTTTACCTTGGTCATTGCATTTAACTTTCCTAAACCTCCATCCACATCGTGCA
CTCCGCCAAACTGTAGCGCGG
>Tb09.v4.0011  | Trypanosoma brucei TREU927 | variant surface glycoprotein (VSG), putative,chrIX additional, unordered contigs | genomic | TP26M21-2a10.p1k forward | (geneCodeEnd+1 to geneCodeEnd+81) | length=81
ACGAAAAGTTCCAACACAAGGTAAGGAAAAAGAGATTGAATTGGTTGTGTTTGCGGCATC
TCAATATTCCACACGGAGTGG
>Tb09.v4.0012  | Trypanosoma brucei TREU927 | variant surface glycoprotein (VSG), putative,chrIX additional, unordered contigs | genomic | TP26M21-2a10.p1k forward | (geneCodeEnd+1 to geneCodeEnd+81) | length=81
ACGAAAAGTTCCAACACAAGGTAAGGAAAAAGAGATTGAATTGGTTGTGTTTGCTGCATC
TCAATATTCCACACGGAGGGG
>Tb09.v4.0013  | Trypanosoma brucei TREU927 | retrotransposon hot spot (RHS) protein, putative,chrIX additional, unordered contigs | genomic | TP26M21-2a10.p1k reverse | (geneCodeEnd+1 to geneCodeEnd+81) | length=81
ATTGTGCTCTTGTGTGTTGGTGAAATGAGGCTTTGTAACATATGATGGACTCGATACCAA
AAACTGTATTTATACTTTACT
>Tb09.v4.0014  | Trypanosoma brucei TREU927 | hypothetical protein,chrIX additional, unordered contigs | genomic | TP26M21-2a10.p1k reverse | (geneCodeEnd+1 to geneCodeEnd+81) | length=81
ACATCCCCGCTAAGGAAATGTCATGCATAAGGTAGTCACTTTCTCATTCACATATATATA
TATATATATATACCTATACAC
>Tb09.v4.0015  | Trypanosoma brucei TREU927 | hypothetical protein,chrIX additional, unordered contigs | genomic | TP26M21-2a10.p1k reverse | (geneCodeEnd+1 to geneCodeEnd+81) | length=81
CTCGATTTTTTTTTTTTTTTGAATTGTATTCTTATTGCGCTTTTTTTTTCTTTTTTTCTT
TTTTTCTTTTTTCCTCCTTCT
>Tb09.v4.0016  | Trypanosoma brucei TREU927 | expression site- associated gene (ESAG) protein, putative,expression site associated gene 5 (ESAG5) protein, putative,chrIX additional, unordered contigs | genomic | TP26P4-1a02.q1ka reverse | (geneCodeEnd+1 to geneCodeEnd+81) | length=81
TGTAGTATATTATATGAAACTTCTGTTGTCCATATCCCAGATTACATGTCATGTGAGCCT
TGCCGTCCAGTACATTTGTAA
>Tb09.v4.0017  | Trypanosoma brucei TREU927 | rab1 (small gtp-binding protein rab1, putative),chrIX additional, unordered contigs | genomic | TP26P4-1a02.q1ka forward | (geneCodeEnd+1 to geneCodeEnd+81) | length=81
GATGAGCTTACCATAGCCTTGTGTGAATGGTGCGTTAACAAAGGGTCTCGCCCCAATATC
CAGTCAGTGAGTTAACTTAGG
>Tb09.v4.0018  | Trypanosoma brucei TREU927 | expression site-associated gene (ESAG) protein, putative,expression site-associated gene 3 (ESAG3) protein, putative,chrIX additional, unordered contigs | genomic | TP26P4-1a02.q1ka forward | (geneCodeEnd+1 to geneCodeEnd+81) | length=81
CGAGTGGTGGATTTTTACTACACGCAGCGAGTAGTGGTTGGTTGAGGGGCAAATATCCAG
CTGCCCAGCTGACACGTCCTT
>Tb09.v4.0019  | Trypanosoma brucei TREU927 | hypothetical protein, unlikely,chrIX additional, unordered contigs | genomic | TP26P4-1a02.q1ka reverse | (geneCodeEnd+1 to geneCodeEnd+81) | length=81
GCGTATCCGGAACCATGGCGAGCCCGCGTTCCACAATTTTCAGCGCAACTACCGCATCGG
ATGCTTTACCGAACATCACCA
>Tb09.v4.0020  | Trypanosoma brucei TREU927 | hypothetical protein,chrIX additional, unordered contigs | genomic | TP26P4-1a02.q1ka forward | (geneCodeEnd+1 to geneCodeEnd+81) | length=81
CGAAGAAGTGGACTTGAAGTAATTCTTTAACTAGGGGGGATTCTTCAGGAAATATTTAAC
AGGAAATTATATGCATGCGCC
>Tb09.v4.0023  | Trypanosoma brucei TREU927 | variant surface glycoprotein (VSG), putative,chrIX additional, unordered contigs | genomic | TP26P4-3b07.q1k reverse | (geneCodeEnd+1 to geneCodeEnd+81) | length=81
AGTACAAAAGTTTCTTTTATGGCTACTGCCTTTATGAGTATTGTGTAATTTTAGCATTCC
AGCATTTTACGGATTTTTTCA
>Tb09.v4.0026  | Trypanosoma brucei TREU927 | variant surface glycoprotein (VSG), putative,chrIX additional, unordered contigs | genomic | TP26P4-3b07.q1k reverse | (geneCodeEnd+1 to geneCodeEnd+81) | length=81
GAAGATTTTTTCTCAATTTTATGAATTTTGTTGAGAAAGTTTGCTAACATTTGATATATT
TTAGCACTTTCTATTGAAAAT
>Tb09.v4.0030  | Trypanosoma brucei TREU927 | variant surface glycoprotein (VSG), putative,chrIX additional, unordered contigs | genomic | TP26P4-3b07.q1k reverse | (geneCodeEnd+1 to geneCodeEnd+81) | length=81
AACGAAATTTCTCCCCTCTTTTTAAAATTTTCCTTGCTAAACGTTTTGCTATTTGATATA
TTATAACATTTTTTGCTAAAT
>Tb09.v4.0031  | Trypanosoma brucei TREU927 | variant surface glycoprotein (VSG), putative,chrIX additional, unordered contigs | genomic | TP26P4-3b07.q1k reverse | (geneCodeEnd+1 to geneCodeEnd+81) | length=81
AAAAATAAAAGAAGCTGAGAAAGCAGTTTGTTGATGGATAGAAGACAAGTGCCAGGAATT
CAGTTTTCTTGTCAATAAGAA
>Tb09.v4.0050  | Trypanosoma brucei TREU927 | variant surface glycoprotein (VSG), putative,chrIX additional, unordered contigs | genomic | TP29O12a-1b01.p1k forward | (geneCodeEnd+1 to geneCodeEnd+81) | length=81
AAAGATTGCACTGGAAACTGCAAATGGGAAAATAATGCTTGCAAGGATTATAGTTTTATT
GTCAATAAGAAATTTGCTTTG
>Tb09.v4.0051  | Trypanosoma brucei TREU927 | variant surface glycoprotein (VSG), putative,chrIX additional, unordered contigs | genomic | TP29O12a-1b01.p1k forward | (geneCodeEnd+1 to geneCodeEnd+81) | length=81
TACTTCTAAAAATTATTGGTAAAATACTTTCGCTTCATTTTATTACATCTATAAAATATG
ATAATTTGAGAAAAATTATCT
>Tb09.v4.0053  | Trypanosoma brucei TREU927 | hypothetical protein,chrIX additional, unordered contigs | genomic | TP29O12a-1b01.p1k forward | (geneCodeEnd+1 to geneCodeEnd+81) | length=81
CGTGATCACCGACTGGCACGCCACAGTAAAACTCTGCAAAGAAACGCCAGTAGGTGATAC
TCTAGCCCAGCGAGCACACTT
>Tb09.v4.0058  | Trypanosoma brucei TREU927 | hypothetical protein,chrIX additional, unordered contigs | genomic | tryp_IXa-16h03.q1c forward | (geneCodeEnd+1 to geneCodeEnd+81) | length=81
GTGTATACTTTTTGTTTAATGATGTGCATGAGAATTTATGGAGGTGTGTGCAGTGATGTG
CTGTTGTGTGTCATGTTTCCC
>Tb09.v4.0059  | Trypanosoma brucei TREU927 | hypothetical protein,chrIX additional, unordered contigs | genomic | tryp_IXa-16h03.q1c forward | (geneCodeEnd+1 to geneCodeEnd+81) | length=81
GTGTATACTTTTTGTTTAATGATGTGCATGAGAATTTATGGAGGTGTGTGCAGTGATGTG
CTGTTGTGTGTCATGTTTCCC
>Tb09.v4.0060  | Trypanosoma brucei TREU927 | hypothetical protein,chrIX additional, unordered contigs | genomic | tryp_IXa-16h03.q1c forward | (geneCodeEnd+1 to geneCodeEnd+81) | length=81
GTGTATACTTTTTGTTTAATGATGTGCATGGGAATTTATGGAGGTGTGTGCAGTGATGTG
CTGTTGTGTGTCATGTTTCCC
>Tb09.v4.0064  | Trypanosoma brucei TREU927 | hypothetical protein,chrIX additional, unordered contigs | genomic | tryp_IXb-1c10.p1c forward | (geneCodeEnd+1 to geneCodeEnd+81) | length=81
TGTTCACCAAGGACCTTGCACAATTCCTCCTAGAAATTGAGAAACCCCTCATTCTCTTCC
AACATGTACTTTCTTCATTCG
>Tb09.v4.0065  | Trypanosoma brucei TREU927 | expression site-associated gene 1 (ESAG 1), putative,chrIX additional, unordered contigs | genomic | tryp_IXb-1c10.p1c reverse | (geneCodeEnd+1 to geneCodeEnd+81) | length=81
CAAACATGTTCATATACATTTTCCCTTCACAAACATATGTGTTTATATACATGCTTTTTT
GCGAGTTTGCACGCCCCACGT
>Tb09.v4.0066  | Trypanosoma brucei TREU927 | hypothetical protein,chrIX additional, unordered contigs | genomic | tryp_IXb-217g08.q1c forward | (geneCodeEnd+1 to geneCodeEnd+81) | length=81
TGGTTGGTTCCCTCCTCTTTAAGCATTTGTCACTCTTAACAGCAACGCCGTGCACTGCTA
AAAAAAACAATTACGCGTCTT
>Tb09.v4.0073  | Trypanosoma brucei TREU927 | variant surface glycoprotein (VSG), putative,chrIX additional, unordered contigs | genomic | tryp_IXb-217g08.q1c forward | (geneCodeEnd+1 to geneCodeEnd+81) | length=81
CAAAATTTCTCTGATTACTGCTGCGTTTCTGAGTTTGTTGACGTTTTAGCATTCTAAAAT
TCTAAGGATTTTACCTCAAAT
>Tb09.v4.0077  | Trypanosoma brucei TREU927 | variant surface glycoprotein (VSG), putative,chrIX additional, unordered contigs | genomic | tryp_IXb-217g08.q1c forward | (geneCodeEnd+1 to geneCodeEnd+81) | length=81
GATTTTTGCTCAATTTTATGAAAATTTTCCTTTTAGGATATTTTAAAACTCATTCTAAAA
TATGATATATTGTAACATGTT
>Tb09.v4.0080  | Trypanosoma brucei TREU927 | hypothetical protein, conserved,chrIX additional, unordered contigs | genomic | tryp_IXb-217g08.q1c forward | (geneCodeEnd+1 to geneCodeEnd+81) | length=81
CAGCAAATAGCAGACCAACTACAATCAAATGAACGCCCTCAAATTCATATCTTCCAACCT
GTATGCCACAGTCTCTACACA
>Tb09.v4.0086  | Trypanosoma brucei TREU927 | hypothetical protein, conserved,chrIX additional, unordered contigs | genomic | tryp_IXb-217g08.q1c reverse | (geneCodeEnd+1 to geneCodeEnd+81) | length=81
GCAGGATCTTACATCACAAATTCGTATTTTTGTTGTTTTCAAAGTATTCACATTTTGAAA
AGTTTTGCAAAAGGTGTTAAA
>Tb09.v4.0088  | Trypanosoma brucei TREU927 | variant surface glycoprotein (VSG),chrIX additional, unordered contigs | genomic | tryp_IXb-218d07.p1c forward | (geneCodeEnd+1 to geneCodeEnd+81) | length=81
AATTTCCCCCTCCTCTTTAAAATTTTTTCCTTTGCTAAAATTCTTGCTACTTGAAAACTT
CTGATATATTTTAACACGTAA
>Tb09.v4.0102  | Trypanosoma brucei TREU927 | variant surface glycoprotein (VSG, atypical), putative,chrIX additional, unordered contigs | genomic | tryp_IXb-218d07.p1c forward | (geneCodeEnd+1 to geneCodeEnd+81) | length=81
GTTTGATAGCATTTGAAAGATTTTTCACAACCTTTTTAAAATTTAGAAAACTCTCTATTT
TGAGAGAGCTTGGTAAATTTT
>Tb09.v4.0105  | Trypanosoma brucei TREU927 | hypothetical protein,chrIX additional, unordered contigs | genomic | tryp_IXb-218d07.p1c reverse | (geneCodeEnd+1 to geneCodeEnd+81) | length=81
TAATATTTGATCCATTGTTTCGCTTTGTATTATTGTAACGACTTATTACTGAGAATACGT
TACTAAATTTAACATCCAGTT
>Tb09.v4.0106  | Trypanosoma brucei TREU927 | nucleoside transporter 1, putative,chrIX additional, unordered contigs | genomic | tryp_IXb-218d07.p1c forward | (geneCodeEnd+1 to geneCodeEnd+81) | length=81
TGTTACTTGGATTTTGACACCGCCGCCTAACACTTTAGGACAAATTCTAAAGGCACAATG
TAACTAACATCAGCTTAAGCA
>Tb09.v4.0107  | Trypanosoma brucei TREU927 | expression site-associated gene (ESAG) protein, putative,expression site-associated gene 5 (ESAG5) protein, putative,chrIX additional, unordered contigs | genomic | tryp_IXb-218d07.p1c forward | (geneCodeEnd+1 to geneCodeEnd+81) | length=81
TGTAGTATATTATATGAAACTACTGTTGTCCATATCCCAGATTACATGTCATGTGAGCCT
CGCCGTCCAGTACATTTGTAA
>Tb09.v4.0109  | Trypanosoma brucei TREU927 | hypothetical protein,chrIX additional, unordered contigs | genomic | tryp_IXb-218d07.p1c forward | (geneCodeEnd+1 to geneCodeEnd+81) | length=81
CTCGATTTTTTTTTGAATTGTATTCTTATTGCGCTTTTTTTTCTTTTTTTTCTTTTTTTT
TCTTTTTCTCTTTTTTCCTCC
>Tb09.v4.0110  | Trypanosoma brucei TREU927 | hypothetical protein,chrIX additional, unordered contigs | genomic | tryp_IXb-218d07.p1c forward | (geneCodeEnd+1 to geneCodeEnd+81) | length=81
ACATCCCCGCTAAGGAAATGTCATGCATGAGGTAGTCACTTTCTCATTCATATATATATA
TATATATATACACCTATACAC
>Tb09.v4.0113  | Trypanosoma brucei TREU927 | variant surface glycoprotein (VSG, atypical), putative,chrIX additional, unordered contigs | genomic | tryp_IXb-218d07.p1c forward | (geneCodeEnd+1 to geneCodeEnd+81) | length=81
AAATTCTAATATTCTAGGGATTTCATCCCAAATTTATGAAATTTAAAATATTTTACTAAT
ATTTGATATATTTTAACACCT
>Tb09.v4.0114  | Trypanosoma brucei TREU927 | variant surface glycoprotein (VSG, atypical), putative,chrIX additional, unordered contigs | genomic | tryp_IXb-218d07.p1c forward | (geneCodeEnd+1 to geneCodeEnd+81) | length=81
CACCTTTAAGAATTATTGGTAGAAGATTTTTGCCACATTTTATGTAACTTAAAATTTCTC
TAAAATTATGGCATATTATAA
>Tb09.v4.0124  | Trypanosoma brucei TREU927 | hypothetical protein,chrIX additional, unordered contigs | genomic | tryp_IXb-218d07.p1c reverse | (geneCodeEnd+1 to geneCodeEnd+81) | length=81
ATCTCAGACATATTTGACATCAGAGGAGCTGAGCCTCTGCAACAAGTAAAATGGAATTAC
CATTAAAGTAGATAAATGAAC
>Tb09.v4.0136  | Trypanosoma brucei TREU927 | variant surface glycoprotein (VSG, atypical), putative,chrIX additional, unordered contigs | genomic | tryp_IXb-218d07.p1c reverse | (geneCodeEnd+1 to geneCodeEnd+81) | length=81
AACAAATTTTTCCCCCTCAATTTTTCTGAAAAAATTCTTGCTAAAATTTTTGCTACTTGA
AAACTTCTGATATATTTTAAC
>Tb09.v4.0142  | Trypanosoma brucei TREU927 | variant surface glycoprotein,chrIX additional, unordered contigs | genomic | tryp_IXb-218d07.p1c reverse | (geneCodeEnd+1 to geneCodeEnd+81) | length=81
ATAACATTATAGAATGTTAAGTATTTTTCCTAATTTGTAAAAATGTGATATATTATATTG
ACATTTGGTATATTTTAACAC
>Tb09.v4.0146  | Trypanosoma brucei TREU927 | hypothetical protein,chrIX additional, unordered contigs | genomic | tryp_IXb-277d03.p1c forward | (geneCodeEnd+1 to geneCodeEnd+81) | length=81
GTGTATACTTTTTGTTTAATGATGTGCATGAGAATTTATGGAGGTGTGTGCAGTGATGTG
CTGTTGTGTGTCATGTTTCCC
>Tb09.v4.0147  | Trypanosoma brucei TREU927 | hypothetical protein,chrIX additional, unordered contigs | genomic | tryp_IXb-277d03.p1c forward | (geneCodeEnd+1 to geneCodeEnd+81) | length=81
GTGTATACTTTTTGTTTAATGATGTGCATGAGAATTTATGGAGGTGTGTGCAGTGATGTG
CTGTTGTGTGTCATGTTTCCC
>Tb09.v4.0148  | Trypanosoma brucei TREU927 | hypothetical protein,chrIX additional, unordered contigs | genomic | tryp_IXb-277d03.p1c forward | (geneCodeEnd+1 to geneCodeEnd+81) | length=81
GTGTATACTTTTTGTTTAATGATGTGCATGAGAATTTATGGAGGTGTGTGCAGTGATGTG
CTGTTGTGTGTCATGTTTCCC
>Tb09.v4.0149  | Trypanosoma brucei TREU927 | hypothetical protein,chrIX additional, unordered contigs | genomic | tryp_IXb-277d03.p1c forward | (geneCodeEnd+1 to geneCodeEnd+81) | length=81
GTGTATACTTTTTGTTTAATGATGTGCATGAGAATTTATGGAGGTGTGTGCAGTGATGTG
CTGTTGTGTGTCATGTTTCCC
>Tb09.v4.0151  | Trypanosoma brucei TREU927 | hypothetical protein,chrIX additional, unordered contigs | genomic | tryp_IXb-314f06.q1c forward | (geneCodeEnd+1 to geneCodeEnd+81) | length=81
AAATCATTGCCTTGCACTGATACATAGGCATACAACCATTGAATAAAGTGAAAGTTTGTC
AAGGCGGAACTAAGGGTCGGA
>Tb09.v4.0152  | Trypanosoma brucei TREU927 | hypothetical protein,chrIX additional, unordered contigs | genomic | tryp_IXb-314f06.q1c forward | (geneCodeEnd+1 to geneCodeEnd+81) | length=81
CGTTTCTGAACTCAGCAACCTCCTGCGATCGCTCACTTTCGTGAGTTCCATCAGCCGTAA
CTGTTGTACTCTCGAGCTTGG
>Tb09.v4.0153  | Trypanosoma brucei TREU927 | hypothetical protein,chrIX additional, unordered contigs | genomic | tryp_IXb-314f06.q1c reverse | (geneCodeEnd+1 to geneCodeEnd+81) | length=81
TGAGAGAGGCATCTAAAATTGACAAGGTATTACGACAAGAACTGATAAATGCCACATGGA
GTTGCGTACTTTCCGGGGCAA
>Tb09.v4.0166  | Trypanosoma brucei TREU927 | variant surface glycoprotein (VSG, atypical), putative,chrIX additional, unordered contigs | genomic | tryp_IXb-68a05.p2k3050 forward | (geneCodeEnd+1 to geneCodeEnd+81) | length=81
GGACTCTGAAGTTTTAAATATCTTTGCTTAATTTTATGAAATTAAGAAAATTTTCTAAAT
GTTTTTAAAATTATATATTTC
>Tb09.v4.0177  | Trypanosoma brucei TREU927 | variant surface glycoprotein (VSG), putative,chrIX additional, unordered contigs | genomic | tryp_IXb-68a05.p2k3050 forward | (geneCodeEnd+1 to geneCodeEnd+81) | length=81
AACAAATTTTCCCCCCTAAATTTTTCCTCCTTTAAAATTCCTTGCTACTTGAAAAACTTT
CTGATATATTTTAACACGCAA
>Tb09.v4.0185  | Trypanosoma brucei TREU927 | variant surface glycoprotein (VSG), putative,chrIX additional, unordered contigs | genomic | tryp_IXb-6g03.q1c forward | (geneCodeEnd+1 to geneCodeEnd+81) | length=81
AATTTAAAAGAGTTTTTCTAAATTTATGAACTTTGTGAAATTTAATATATTTCAACACTT
TATAACGCAAATATTCAAACT
>Tb09.v4.0191  | Trypanosoma brucei TREU927 | variant surface glycoprotein (VSG), putative,chrIX additional, unordered contigs | genomic | tryp_IXb-73h01.q1c reverse | (geneCodeEnd+1 to geneCodeEnd+81) | length=81
TGAAGGCGCACCTTTAGCTTTTATTTTCGCTTCTATAATTTATTTTTCTAAAAGATATTT
GTACAATTTAAAAATTTTATT
>Tb09.v4.0192  | Trypanosoma brucei TREU927 | variant surface glycoprotein (VSG), putative,chrIX additional, unordered contigs | genomic | tryp_IXb-73h01.q1c reverse | (geneCodeEnd+1 to geneCodeEnd+81) | length=81
AGGATTTGTGCTCAATTTGATGAATAGTTATGAAGTTTCTTGAAACTTTACTTTTTTGCA
ATAATTTGATGAAATTTGATT
>Tb09.v4.0202  | Trypanosoma brucei TREU927 | variant surface glycoprotein (VSG), putative,chrIX additional, unordered contigs | genomic | tryp_IXb-86g11.p1c reverse | (geneCodeEnd+1 to geneCodeEnd+81) | length=81
GTTCATTGTCGTTCTAAAATTATAAGGATTTTGGTCAATTTTATGAAAATTATGAAAATT
GACATTTTAAGAGAATTTAAT
>Tb10.v4.0032  | Trypanosoma brucei TREU927 | expression site associated gene (ESAG) protein, putative,expression site- associated gene 3 (ESAG3) protein, putative,chrX additional, unordered contigs | genomic | TP3F6-6f06.p1k reverse | (geneCodeEnd+1 to geneCodeEnd+81) | length=81
ACCCAACAACATCATACCACATTCTCTGACACTCCGAATTGGTGTGTGGTATGTTTACTT
GTTGTGATGATATCATGGGTG
>Tb10.v4.0033  | Trypanosoma brucei TREU927 | pumillo RNA binding protein PUF1,chrX additional, unordered contigs (PUF1) | genomic | TP3F6-6f06.p1k reverse | (geneCodeEnd+1 to geneCodeEnd+81) | length=81
TGGGAGGCTCATGGAGAGAAAAGGGGTTACGACAACAGGAAGAAATGGACTGACGAATGA
GGAAGAGGAAAACACATACAA
>Tb10.v4.0034  | Trypanosoma brucei TREU927 | hypothetical protein, conserved,chrX additional, unordered contigs | genomic | TP3F6-6f06.p1k reverse | (geneCodeEnd+1 to geneCodeEnd+81) | length=81
GTGCATTGGTTACATTATCAGCACCCGTTTTTTTTTCAAGGTTAATTCTTGTTACTCAAT
CATGTGCGCTGCCTTCACCTT
>Tb10.v4.0035  | Trypanosoma brucei TREU927 | stress-inducible protein STI1-like, putative,chrX additional, unordered contigs | genomic | TP3F6-6f06.p1k reverse | (geneCodeEnd+1 to geneCodeEnd+81) | length=81
ATGCATGGCATGGAAGACTCATGGTCCCGTAGGCGGTGCGTACGCCACTCTCCGCTTCCC
TAACATTGGGTCTATGGCGCA
>Tb10.v4.0036  | Trypanosoma brucei TREU927 | leucine carboxyl methyltransferase, putative,chrX additional, unordered contigs | genomic | TP3F6-6f06.p1k reverse | (geneCodeEnd+1 to geneCodeEnd+81) | length=81
GATAACCTCCCCTTGTACCTGATTGATCATCATTATATATATGTGATGTGCGCGTCGGCT
GCAGCCATTGACCCTTTATAC
>Tb10.v4.0037  | Trypanosoma brucei TREU927 | hypothetical protein, conserved,chrX additional, unordered contigs | genomic | TP3F6-6f06.p1k reverse | (geneCodeEnd+1 to geneCodeEnd+81) | length=81
AAAAAGGAAAGAAAAAATCCTCACAAAAGCCCGAAGGAAGAAGAAAAAAAGAAAAAAGAC
AACCAAACCATGGATTGTGCC
>Tb10.v4.0038  | Trypanosoma brucei TREU927 | DNA damage repair protein, putative,chrX additional, unordered contigs | genomic | TP3F6-6f06.p1k reverse | (geneCodeEnd+1 to geneCodeEnd+81) | length=81
GTTAGAAATAAATTTACTCTCGAAACATGTTCATCCACCCGGTCCATCATTGGTCTGCTT
TATTTTCCCCATGTGCGCTCC
>Tb10.v4.0039  | Trypanosoma brucei TREU927 | hypothetical protein, conserved,chrX additional, unordered contigs | genomic | TP3F6-6f06.p1k reverse | (geneCodeEnd+1 to geneCodeEnd+81) | length=81
AATGTAGTAGATTACGTGTCACAGATACCGTGCATCAAATATTATTATTATTTTTTTACC
TCTCTGTACATTTGGTGCTTC
>Tb10.v4.0040  | Trypanosoma brucei TREU927 | mRNA capping methyltransferase, putative,chrX additional, unordered contigs | genomic | TP3F6-6f06.p1k reverse | (geneCodeEnd+1 to geneCodeEnd+81) | length=81
GGAGTACTTATCTCCCCGTTTTCTTCCTGTGGCGGCACTTGCCTACTTAAGGTTGTCAAC
ATTCGGTGGGCGCTCAAATAC
>Tb10.v4.0041  | Trypanosoma brucei TREU927 | hypothetical protein, conserved,chrX additional, unordered contigs | genomic | TP3F6-6f06.p1k reverse | (geneCodeEnd+1 to geneCodeEnd+81) | length=81
CCGTCTTGGATTGGAACCTTTTTAGTTGCCTTTCATATAGTTTCGTCGAACTCCCGTTTT
CTTGATTCTATTTTCACCTCA
>Tb10.v4.0042  | Trypanosoma brucei TREU927 | hypothetical protein,chrX additional, unordered contigs | genomic | TP3F6-6h01.p1k reverse | (geneCodeEnd+1 to geneCodeEnd+81) | length=81
TGTTCACCAAGAACCTTGCACAACTCCTCCTAGAAATTGAGAAACCCCTCATTCTCTTCC
AACATGTACTTTCTTCATTCG
>Tb10.v4.0043  | Trypanosoma brucei TREU927 | branched-chain alpha-keto acid dehydrogenase e1-beta subunit precursor, putative,chrX additional, unordered contigs | genomic | TP3F6-6h01.p1k reverse | (geneCodeEnd+1 to geneCodeEnd+81) | length=81
GCAATATCGACATTCGTACATTTTATTTTTTTTGAGGGATTTACCAGTGACTACCGTGCG
TTGTCAATGTATCTGTTTTTC
>Tb10.v4.0044  | Trypanosoma brucei TREU927 | hypothetical protein, conserved,chrX additional, unordered contigs | genomic | TP3F6-6h01.p1k reverse | (geneCodeEnd+1 to geneCodeEnd+81) | length=81
ACCCACAACCCTTTTTGTGTAAAGAGCATTGGCCCATGTAGATGGGGAGCACTGCCATCC
GGAGTGCATATGTATTACTTT
>Tb10.v4.0045  | Trypanosoma brucei TREU927 | prohibitin, putative,chrX additional, unordered contigs | genomic | TP3F6-6h01.p1k reverse | (geneCodeEnd+1 to geneCodeEnd+81) | length=81
AGGGCATCTTTAGGAACTTCGGTTTGCGCATGCGTTTGGTGAATCTTAGCGGAACTGCTT
CCACTCCTCTTAGCAATGAGT
>Tb10.v4.0046  | Trypanosoma brucei TREU927 | transporter, putative,chrX additional, unordered contigs | genomic | TP3F6-6h01.p1k reverse | (geneCodeEnd+1 to geneCodeEnd+81) | length=81
GTTCTGTGGCTTTTGATCAGAACGATGCAAGTCGATTTGACGACGTTTAAAAAAGCTACA
TGAATTGTGTGCCCCTTTCCT
>Tb10.v4.0049  | Trypanosoma brucei TREU927 | hypothetical protein,chrX additional, unordered contigs | genomic | TPB1C9-1a08.q1k reverse | (geneCodeEnd+1 to geneCodeEnd+81) | length=81
CCTACTTTCTGCGTGTTAGAGGGTCGTCATTTACTACCAGAACAGGAGATGTCAGTGTTC
GCGGTGCGTATATTGACTTAA
>Tb10.v4.0050  | Trypanosoma brucei TREU927 | hypothetical protein,chrX additional, unordered contigs | genomic | TPB1C9-1a08.q1k forward | (geneCodeEnd+1 to geneCodeEnd+81) | length=81
ATATTCACAGACTCTTTTTTTTTTGTAACGTCAATTAAAACAAGTCCTGCAGTAGTTACG
GATTCCATACTACGGCGCATA
>Tb10.v4.0051  | Trypanosoma brucei TREU927 | hypothetical protein,chrX additional, unordered contigs | genomic | TPB1C9-1a08.q1k reverse | (geneCodeEnd+1 to geneCodeEnd+81) | length=81
GCTACACTGCTTTAGGAAACTTTTTGCATTCTGTCTTGTAGCTATTGCCACATTGCGTTC
CTCGGGTTCTTCTATCGTTAG
>Tb10.v4.0052  | Trypanosoma brucei TREU927 | microtubule-associated protein 2,chrX additional, unordered contigs | genomic | Tp_ends-39g01.p1k reverse | (geneCodeEnd+1 to geneCodeEnd+81) | WARNING: Partial sequence retrieved | length=50
AGAAGCGGTATTTTCCTCTTTTTAAACTGTGATGGAAGTCTTACGAGAGG
>Tb10.v4.0053  | Trypanosoma brucei TREU927 | hypothetical protein,chrX additional, unordered contigs | genomic | tryp_X-106b08.p1c reverse | (geneCodeEnd+1 to geneCodeEnd+81) | WARNING: Partial sequence retrieved | length=1
A
>Tb10.v4.0054  | Trypanosoma brucei TREU927 | variant surface glycoprotein (VSG), putative,chrX additional, unordered contig | genomic | tryp_X-149c07.p1c reverse | (geneCodeEnd+1 to geneCodeEnd+81) | length=81
TAGCATTTTAAGGATTTGTCTATTTTGAGAATAGTTGCTCAAACTGACAACTTTTGATGT
ATTTTAACACTTTTTGCGAAT
>Tb10.v4.0056  | Trypanosoma brucei TREU927 | variant surface glycoprotein (VSG), putative,chrX additional, unordered contig | genomic | tryp_X-149c07.p1c reverse | (geneCodeEnd+1 to geneCodeEnd+81) | length=81
ATTTATGAAAATTTACAGAAACTGAATATATGTTAAGACGGTCTTATAAAAATGTAAAAC
TTGTTGAAATTATGAAATTTT
>Tb10.v4.0058  | Trypanosoma brucei TREU927 | variant surface glycoprotein (VSG), putative,chrX additional, unordered contig | genomic | tryp_X-155h05.q1c reverse | (geneCodeEnd+1 to geneCodeEnd+81) | length=81
ATTGCGGTAAACACCAAGTCCAGCAAGCCTGAAAAGCGGAAAACAAGGATGTAAAACCGG
GTCATAAAGCAGTATGTGGAT
>Tb10.v4.0065  | Trypanosoma brucei TREU927 | variant surface glycoprotein (VSG), putative,chrX additional, unordered contig | genomic | tryp_X-174f04.q1c forward | (geneCodeEnd+1 to geneCodeEnd+81) | length=81
AACAAATTTCCCCCCTCAATTTTTTCCTTTGCTGAAATTTTGCTATTTGATATATTTTAA
CACCTAAATTCAGCCGAGATT
>Tb10.v4.0070  | Trypanosoma brucei TREU927 | variant surface glycoprotein (VSG), putative,chrX additional, unordered contig | genomic | tryp_X-179b07.p1c forward | (geneCodeEnd+1 to geneCodeEnd+81) | length=81
ATTTTTTCCCCCTCCCTTTAAAGACTTTGCTATTTGAAAACTTCTGATATGTTTTAACAC
CTAAAAATTCACCGAAAAATT
>Tb10.v4.0078  | Trypanosoma brucei TREU927 | hypothetical protein,chrX additional, unordered contig | genomic | tryp_X-188b09.p2kB601 forward | (geneCodeEnd+1 to geneCodeEnd+81) | length=81
CGCAGCAAGGAAGTTCGGCGTGTAAACCAGTAATAGGTAATGGCAGTGGCAGCGACGTAT
GCGCAAATAAAGCTGTCTCAA
>Tb10.v4.0082  | Trypanosoma brucei TREU927 | hypothetical protein,chrX additional, unordered contig | genomic | tryp_X-188b09.p2kB601 reverse | (geneCodeEnd+1 to geneCodeEnd+81) | length=81
TCTGATAACGTTACACCTATAGGTCACTATCATAAATATTGACTGAAAATTCGTGTTATT
CAAAATATTAAATTTTAAATA
>Tb10.v4.0088  | Trypanosoma brucei TREU927 | variant surface glycoprotein (VSG), putative,chrX additional, unordered contig | genomic | tryp_X-206a03.p1c reverse | (geneCodeEnd+1 to geneCodeEnd+81) | length=81
ACATTTTAGGATTTTCCTTTACTTGTGGAAAATTAAGAAAATTACTTAATTTTTGAGAAT
TTGTGGCAATTTCTAAAATTT
>Tb10.v4.0089  | Trypanosoma brucei TREU927 | variant surface glycoprotein (VSG), putative,chrX additional, unordered contig | genomic | tryp_X-206a03.p1c reverse | (geneCodeEnd+1 to geneCodeEnd+81) | length=81
GGAACAACAAAATGGAGGAACAGATATTAAGAAAGAAGAGAAATGCTCCAAAAAGAAAAA
AAGAGGGAGATTGCACTGAAA
>Tb10.v4.0095  | Trypanosoma brucei TREU927 | variant surface glycoprotein (VSG), putative,chrX additional, unordered contig | genomic | tryp_X-220a01.q1c reverse | (geneCodeEnd+1 to geneCodeEnd+81) | length=81
TTAAATTGTGTTTAAAAAAAGAATGTTTCTCAATTTTATGAAATCTATTATTTTGAGTAA
ATTTGCTATTATTTGCTTAAA
>Tb10.v4.0096  | Trypanosoma brucei TREU927 | variant surface glycoprotein (VSG), putative,chrX additional, unordered contig | genomic | tryp_X-220a01.q1c reverse | (geneCodeEnd+1 to geneCodeEnd+81) | length=81
GAAAATTTTCTCAATTATATGAAATTTGCCAGTGTGAGAGAAGTTTGGTTAAAGATTATA
AAATCTTATGTGTTATAACAG
>Tb10.v4.0099  | Trypanosoma brucei TREU927 | hypothetical protein,chrX additional, unordered contig | genomic | tryp_X-220a01.q1c forward | (geneCodeEnd+1 to geneCodeEnd+81) | length=81
GTTATGGAGGGTGATTATGGAAGGGCTCCTAGTGCAAATAAAAAGGAAAAAAGGATTCCT
TTTTCCTTGTAAATAAGAAAT
>Tb10.v4.0100  | Trypanosoma brucei TREU927 | variant surface glycoprotein (VSG), putative,chrX additional, unordered contig | genomic | tryp_X-232f09.q1c reverse | (geneCodeEnd+1 to geneCodeEnd+81) | length=81
AAGAAAAATTTCCCCTCAATTTTTAAAATTTTCTTTGCTACTTGAAAAACTTTCTGATAT
ATTTTAACACGTAAGTACCCG
>Tb10.v4.0107  | Trypanosoma brucei TREU927 | variant surface glycoprotein (VSG, atypical), putative,chrX additional, unordered contig | genomic | tryp_X-254c10.q1c reverse | (geneCodeEnd+1 to geneCodeEnd+81) | length=81
TTACTTTTTCGAAATTTTTTCGTTTAATTTTTTGAAATTTATGAAACTATGCTATTTCGA
GAAAGTTCTCTAAAAGTTTCT
>Tb10.v4.0117  | Trypanosoma brucei TREU927 | variant surface glycoprotein (VSG), putative,chrX additional, unordered contig | genomic | tryp_X-254c10.q1c reverse | (geneCodeEnd+1 to geneCodeEnd+81) | length=81
GAGTTTTTGTTCCTCAGGTTTTTTGCGTTTATTTTTGTAGTATTTAACCATTCTAAGAAT
TGTTGATTAATTTTATGAAAT
>Tb10.v4.0122  | Trypanosoma brucei TREU927 | variant surface glycoprotein (VSG, atypical), putative,chrX additional, unordered contig | genomic | tryp_X-254c10.q1c reverse | (geneCodeEnd+1 to geneCodeEnd+81) | length=81
CATGTTTTAAACTTGTAATAAAAATTGGCATATTTTTAAAAGACAAAGAAAATGTAATTT
TGGTACAAAAATGGACTATGG
>Tb10.v4.0128  | Trypanosoma brucei TREU927 | hypothetical protein,chrX additional, unordered contig | genomic | tryp_X-264e11.p1c reverse | (geneCodeEnd+1 to geneCodeEnd+81) | length=81
AGAAGTCATACGTGTGTGTGCGTGTGTATGTGCATGTGTATTGTGTTACGTTGCGTTGCG
TCGAGTTGTTGGGGCTACATT
Tb10.v4.0130  | Trypanosoma brucei TREU927 | hypothetical protein,chrX additional, unordered contig | genomic | tryp_X-275g09.p1c forward | (geneCodeEnd+1 to geneCodeEnd+81) | WARNING: Partial sequence retrieved | length=0

>Tb10.v4.0131  | Trypanosoma brucei TREU927 | hypothetical protein,chrX additional, unordered contig | genomic | tryp_X-276b11.q1c forward | (geneCodeEnd+1 to geneCodeEnd+81) | length=81
CAGTGCGAAATAGCTATATCCGTGCGTGCGACAAAAATCAGAGTTAACAGTCGTTGAAGA
TGCATCAACACAAAAAGAACT
>Tb10.v4.0132  | Trypanosoma brucei TREU927 | variant surface glycoprotein (VSG), putative,chrX additional, unordered contig | genomic | tryp_X-276b11.q1c forward | (geneCodeEnd+1 to geneCodeEnd+81) | length=81
AATTAAAAAAATTTGATATATCTTTATGTTTTTAACGAAAATGTTAAAATTATCAAAATA
ATGAAAACATAACATATTAAA
>Tb10.v4.0134  | Trypanosoma brucei TREU927 | variant surface glycoprotein (VSG), putative,chrX additional, unordered contig | genomic | tryp_X-276b11.q1c forward | (geneCodeEnd+1 to geneCodeEnd+81) | length=81
GATTCTTGCTCAAATTATGATATTTATGAATTTGAGAGAATTTTCTGAATGTTATATAAT
TGCCATAATTTGATAAGTGTT
>Tb10.v4.0135  | Trypanosoma brucei TREU927 | variant surface glycoprotein (VSG), putative,chrX additional, unordered contig | genomic | tryp_X-276b11.q1c forward | (geneCodeEnd+1 to geneCodeEnd+81) | length=81
TTAAAGAATTCCAGTTTTATCGAAAATAAGAAATTGGATCTGAGTATGGCTGCTTTTTTG
GCCTTATTTTTTTAATCCCTC
>Tb10.v4.0139  | Trypanosoma brucei TREU927 | variant surface glycoprotein (VSG), putative,chrX additional, unordered contig | genomic | tryp_X-276b11.q1c forward | (geneCodeEnd+1 to geneCodeEnd+81) | length=81
TAAATTTGCAAACAATTTTATATATTCTAACACTTTAATTTTCATCTTTTTACTAATTTA
CAAAATATAATCAAAGAGACT
>Tb10.v4.0142  | Trypanosoma brucei TREU927 | variant surface glycoprotein (VSG), putative,chrX additional, unordered contig | genomic | tryp_X-276b11.q1c forward | (geneCodeEnd+1 to geneCodeEnd+81) | length=81
AAGAAATTTTCCCCTTCAATTTTTCATTTGCTAAAATTTTGCTATTTGAAGACTTTTGAT
ATATTTTAGCACCTAAATTCT
>Tb10.v4.0145  | Trypanosoma brucei TREU927 | variant surface glycoprotein (VSG, atypical), putative,chrX additional, unordered contig | genomic | tryp_X-302f11.q1ca reverse | (geneCodeEnd+1 to geneCodeEnd+81) | length=81
TCTCTCCCCCCTTTTTAAACGAAATTTGCTATTTGATATATTTTAACACGTAAGTTTACC
GGGAAAATAATTAATTTTTTT
>Tb10.v4.0152  | Trypanosoma brucei TREU927 | variant surface glycoprotein (VSG, atypical), putative,chrX additional, unordered contig | genomic | tryp_X-302f11.q1ca reverse | (geneCodeEnd+1 to geneCodeEnd+81) | length=81
ATTAGGAAGGATTTTTGCTTAGTTTAATAAACTTATGTAACTTTATAAAATTTAATATAT
TTTAACACTTTTCTATCGAAA
Tb10.v4.0159  | Trypanosoma brucei TREU927 | variant surface glycoprotein (VSG), putative,chrX additional, unordered contig | genomic | tryp_X-313e04.q2kB520 forward | (geneCodeEnd+1 to geneCodeEnd+81) | WARNING: Partial sequence retrieved | length=0

>Tb10.v4.0163  | Trypanosoma brucei TREU927 | variant surface glycoprotein (VSG), putative,chrX additional, unordered contig | genomic | tryp_X-324h11.p1k forward | (geneCodeEnd+1 to geneCodeEnd+81) | length=81
AACAAAATTTCCCCCTTTTTTCTTTAAAGAATTTTTGATAAATTATAACACTTTTGGATA
AAATATGAATATTAGTAAAAC
>Tb10.v4.0178  | Trypanosoma brucei TREU927 | variant surface glycoprotein (VSG, atypical), putative,chrX additional, unordered contig | genomic | tryp_X-324h11.p1k forward | (geneCodeEnd+1 to geneCodeEnd+81) | length=81
TTTTATGAAAATTTGAGAATGTGAAAAATATTAAATTATGATAAAATGTGTATCGTACTA
GCCTATAGGTGTAAAGTGGTA
>Tb10.v4.0188  | Trypanosoma brucei TREU927 | hypothetical protein,chrX additional, unordered contig | genomic | tryp_X-324h11.p1k forward | (geneCodeEnd+1 to geneCodeEnd+81) | length=81
AGCTCGTAGAGAACCGTATATCTTTCCGTAGATTTGAAGATTATGTAGATTTCCGCGTTC
TCAACGAGGACATAATGATTG
>Tb10.v4.0189  | Trypanosoma brucei TREU927 | variant surface glycoprotein (VSG, atypical), putative,chrX additional, unordered contig | genomic | tryp_X-324h11.p1k forward | (geneCodeEnd+1 to geneCodeEnd+81) | length=81
TTTTCTGAGGATTTTTGCTCAAGTATGTGAATTTTAATAAAATTAGTGAAATTTTCCATC
CCAGAAAATTCACTATATTTG
>Tb10.v4.0194  | Trypanosoma brucei TREU927 | hypothetical protein,chrX additional, unordered contig | genomic | tryp_X-333c11.p1c forward | (geneCodeEnd+1 to geneCodeEnd+81) | length=81
CTTAAAATGTGCATTATTGATAATTATTGCACATTGTAGCGTAAAATGTGCATTATTGCC
TATTATTGCACTTTACGACTT
>Tb10.v4.0195  | Trypanosoma brucei TREU927 | hypothetical protein,chrX additional, unordered contig | genomic | tryp_X-333c11.p1c forward | (geneCodeEnd+1 to geneCodeEnd+81) | length=81
ACATTGTTTCCAATTATTGCACATTATGGCGTAAAATGCACATTGTTTCCAATTATTGCA
CATTATGACTTAAAATGTGCA
>Tb10.v4.0196  | Trypanosoma brucei TREU927 | hypothetical protein,chrX additional, unordered contig | genomic | tryp_X-333c11.p1c forward | (geneCodeEnd+1 to geneCodeEnd+81) | length=81
CTTAAAATGCACATTGTTTCCAATTATTGCACATTATGGCGTAAAATGCACATTGTTTCC
AATTATTGCACATTATGGCGT
>Tb10.v4.0200  | Trypanosoma brucei TREU927 | variant surface glycoprotein (VSG), putative,chrX additional, unordered contig | genomic | tryp_X-36a02.p1c forward | (geneCodeEnd+1 to geneCodeEnd+81) | length=81
TGGATTTGTGAGGACAAGAGTGGAGGTGATAAAGGCTTTAAATGCCGTGATTCCAGTTTA
CTTGTCTATAATAAATTGTAT
>Tb10.v4.0209  | Trypanosoma brucei TREU927 | variant surface glycoprotein (VSG), putative,chrX additional, unordered contig | genomic | tryp_X-432f03.p2kB42 reverse | (geneCodeEnd+1 to geneCodeEnd+81) | length=81
AATTTTATATATTTTAACACTTTCAACGAATACGTTAAATTTTCAGAATTCAGAAAATTT
TGAGAATTTAAAAATTTCATA
>Tb10.v4.0211  | Trypanosoma brucei TREU927 | variant surface glycoprotein (VSG), putative,chrX additional, unordered contig | genomic | tryp_X-432f03.p2kB42 reverse | (geneCodeEnd+1 to geneCodeEnd+81) | length=81
AATCTAGCCCTGTTTGTGGATGGAAAAAAGGAGAAGGTGGTGAAAATGACAAGGATACGG
AAAAGTGTCGAAATGGTAGTT
>Tb10.v4.0213  | Trypanosoma brucei TREU927 | expression site-associated gene (ESAG), putative,expression site-associated protein 1 (ESAG1), putative,chrX additional, unordered contig | genomic | tryp_X-448g06.q1c reverse | (geneCodeEnd+1 to geneCodeEnd+81) | length=81
CAAATATGTTTATATACATTTTCTCCTGTCCACCGATGTGCTTGCACACATTCTTTTGTG
CGAGTTCGCACGCACCTATGT
>Tb10.v4.0215  | Trypanosoma brucei TREU927 | hypothetical protein,chrX additional, unordered contig | genomic | tryp_X-448g06.q1c reverse | (geneCodeEnd+1 to geneCodeEnd+81) | length=81
GATACAATTGGAAGGAATGTGCGGCCTCAGTGTGAGGGAAACCGGGACTTATAACGGGGA
ATATCTTCCCAAATTATCGAG
>Tb10.v4.0217  | Trypanosoma brucei TREU927 | hypothetical protein,chrX additional, unordered contig | genomic | tryp_X-448g06.q1c reverse | (geneCodeEnd+1 to geneCodeEnd+81) | length=81
CACCCACTGCTCCACGCTCGTCTGTAACCGTGCAACGATCGAATACGAAGTCAACCGTGC
AAAATACATGAAAAGCTAAGA
>Tb10.v4.0218  | Trypanosoma brucei TREU927 | expression site-associated gene (ESAG) protein, putative,expression site-associated gene 3 (ESAG3) protein, putative,chrX additional, unordered contigs | genomic | tryp_X-448g06.q1c reverse | (geneCodeEnd+1 to geneCodeEnd+81) | length=81
CAAACACGTGTAAATACACTACTTCCTGCCATCAGCCTGTTTTCATACGTTCTTCGTTGC
GTGTTTGCTGGCACCCTTGTG
>Tb10.v4.0221  | Trypanosoma brucei TREU927 | hypothetical protein,chrX additional, unordered contigs | genomic | tryp_X-448g06.q1c reverse | (geneCodeEnd+1 to geneCodeEnd+81) | length=81
TTGTTTGGTTTACAAGATACACTTGCACTGACGTTCTCCAGATACTGTCTTTTCTTGATG
AACGAAATTGGATGGATACTG
>Tb10.v4.0245  | Trypanosoma brucei TREU927 | hypothetical protein,chrX additional, unordered contigs | genomic | tryp_X-68d04.q1c forward | (geneCodeEnd+1 to geneCodeEnd+81) | length=81
TTCGAATGAGTGAGCTACGAATGGAATAAATTAAATCGAGAAAGAACAGCTGAGATGCCT
ACGTGCTTGTGCGCTTGTGCT
>Tb10.v4.0246  | Trypanosoma brucei TREU927 | hypothetical protein,chrX additional, unordered contigs | genomic | tryp_X-68d04.q1c forward | (geneCodeEnd+1 to geneCodeEnd+81) | length=81
CCGATGTTCTGGAGGGATGTGGTGGCAGCGTCAGAAATTTGGTTGGGTTTGTTCACTTTC
CCTGCACATGATATACATCCG
>Tb10.v4.0247  | Trypanosoma brucei TREU927 | s-adenosyl-L-methionine-c-24-delta-sterol-methy lt ransferase a, putative,chrX additional, unordered contigs | genomic | tryp_X-68d04.q1c forward | (geneCodeEnd+1 to geneCodeEnd+81) | length=81
CTGTGGCCGGGGACTATTGGTGTTTTCTTTAGAGGGTAGCAGTCTCATTTGCTCCATATG
TGAGAGTGCCCTTCAGCTTCA
>Tb10.v4.0248  | Trypanosoma brucei TREU927 | hypothetical protein,chrX additional, unordered contigs | genomic | tryp_X-68d04.q1c forward | (geneCodeEnd+1 to geneCodeEnd+81) | length=81
GGGACGCAATTCCGCTTTCCAACGTTTTGTTGCTTATGTATATGCTGGTTGTGGTGGTGT
GTGTAATTTCCATTCGCTTAT
>Tb10.v4.0249  | Trypanosoma brucei TREU927 | hypothetical protein,chrX additional, unordered contigs | genomic | tryp_X-68d04.q1c forward | (geneCodeEnd+1 to geneCodeEnd+81) | length=81
AATCCCTAGTGTAAGTTCCTTCCCGTGCCACTACAAAATCTCGTAGGGGACTAATGCATA
CGTACCCATTAAACATTAAAG
>Tb10.v4.0257  | Trypanosoma brucei TREU927 | variant surface glycoprotein (VSG), putative,chrX additional, unordered contig | genomic | tryp_X-76f06.p1c forward | (geneCodeEnd+1 to geneCodeEnd+81) | length=81
TTAAATTTTAGGAGAAGTTCTATTGAACATATGAAATTTGCTCTTTGAAGATATTTTAAT
ATATTTTAACATTTTTCATTG
>Tb10.v4.0258  | Trypanosoma brucei TREU927 | hypothetical protein,chrX additional, unordered contig | genomic | tryp_X-76f06.p1c reverse | (geneCodeEnd+1 to geneCodeEnd+81) | length=81
AACATTGTGTATGTAAGATGACAAACGGGAATTGTACAAATGATGAAAATACATCAGTGG
GTTCGTGAAAATGTACTCACT
>Tb10.v4.0259  | Trypanosoma brucei TREU927 | hypothetical protein,chrX additional, unordered contig | genomic | tryp_X-76f06.p1c reverse | (geneCodeEnd+1 to geneCodeEnd+81) | length=81
CTGGACACAAAAATAAGGGAGTGTACAAATGGAAAGCACAGAGATGCCATTATATATGAG
AAAGAAGGTTCTCGCCGAAAC
>Tb10.v4.0263  | Trypanosoma brucei TREU927 | variant surface glycoprotein (VSG), putative,chrX additional, unordered contig | genomic | tryp_X-76f06.p1c forward | (geneCodeEnd+1 to geneCodeEnd+81) | length=81
CATTTTAAAACCCTAACTATGTATACTATATTCAGAGAATTTGATATATTTTAACAACTT
TTTTGTGAATCATTTGAAAAA
>Tb11.0060  | Trypanosoma brucei TREU927 | hypothetical protein,chrXI additional, unordered contigs | genomic | tryp_XI-1011b06.p1k forward | (geneCodeEnd+1 to geneCodeEnd+81) | length=81
AATGAACATTGTTGCCTATTATAGCACACCAACGCCTATTATGGCACATTATTGAGTAAA
ATGCACATTATTGCACATTAT
>Tb11.0070  | Trypanosoma brucei TREU927 | hypothetical protein,chrXI additional, unordered contigs | genomic | tryp_XI-1011b06.p1k forward | (geneCodeEnd+1 to geneCodeEnd+81) | length=81
AATGCACATTATTGTCTATTATTGCACATTATTGCCTATTATTGCCCATTATTGCACATT
ATTACCTATTGTTGCACATTA
>Tb11.0080  | Trypanosoma brucei TREU927 | hypothetical protein,chrXI additional, unordered contigs | genomic | tryp_XI-1011b06.p1k forward | (geneCodeEnd+1 to geneCodeEnd+81) | length=81
AATGTACATTATTGCATATTATTGTCCATTATTGCCCATTATTGCACATTATTACCTATT
ATTGTCCATTATTGCACATTA
>Tb11.0110  | Trypanosoma brucei TREU927 | hypothetical protein,chrXI additional, unordered contigs | genomic | tryp_XI-1032b03.p2k737 reverse | (geneCodeEnd+1 to geneCodeEnd+81) | length=81
AAGGAATTTCCAAACTCGCAAAGGAATTCAAACCAAACAAAGCAGAAACAGGTGGCGCAG
GTGACAAGCAGCTCCAGCAGA
>Tb11.0170  | Trypanosoma brucei TREU927 | variant surface glycoprotein (VSG), putative,chrXI additional, unordered contigs | genomic | tryp_XI-1032b03.p2k737 reverse | (geneCodeEnd+1 to geneCodeEnd+81) | length=81
TTTTAAGGATTATAAGTATTTTTGTTCAATTTTATGAAATTTCAGAAATTTTCTAAAATT
TTCCATATCTTAGCTCTTTTT
>Tb11.02.5400  | Trypanosoma brucei TREU927 | cystathionine beta-synthase, putative | genomic | Tb927_11_v5 forward | (geneCodeEnd+1 to geneCodeEnd+81) | length=81
TATTCTGGCAGTGAAGCGCAGGAAGGCACTGCGAAAAAAAAGGGGGGAAAAGCGGAAAAG
ACTCAACCAGCGAGTAGCCTG
>Tb11.0230  | Trypanosoma brucei TREU927 | variant surface glycoprotein (VSG), putative,chrXI additional, unordered contigs | genomic | tryp_XI-1032h01.q1k forward | (geneCodeEnd+1 to geneCodeEnd+81) | length=81
AAGAATTTCCCTTCTTTTTAAAATAATTTTGCTGTTTGATATATTTTAACACGTAAGTTA
CCTGGAAAAGTAATTAAATTT
>Tb11.0290  | Trypanosoma brucei TREU927 | 40S ribosomal protein S14, putative,chrXI additional, unordered contigs (RPS14) | genomic | tryp_XI-1036e06.p1k forward | (geneCodeEnd+1 to geneCodeEnd+81) | length=81
GGTTGAGTTTAGGGAGATTTGGCAGTTTGGTGCGGAGGGAACGAAAGGCGGCACTTCCCG
TAAAGGGTGCAATCGCGCTCG
>Tb11.0300  | Trypanosoma brucei TREU927 | hypothetical protein,chrXI additional, unordered contigs | genomic | tryp_XI-1036e06.p1k forward | (geneCodeEnd+1 to geneCodeEnd+81) | length=81
GTGACTCAAATGAGGTGTCCTCATCGCTTACTGTAGTAACCTTCGCCATCGCTCATTACT
ATTGTCACTGTTGCTGCCGTC
>Tb11.0310  | Trypanosoma brucei TREU927 | hypothetical protein,chrXI additional, unordered contigs | genomic | tryp_XI-1036e06.p1k forward | (geneCodeEnd+1 to geneCodeEnd+81) | length=81
ATTCAAGAGGCGAATGAAGGACCTCTTTCCATAACTGTTTTCTCTTCAACTTCACAAGTA
TTTACTTACTCTGTTTTTTTT
>Tb11.0320  | Trypanosoma brucei TREU927 | hypothetical protein,chrXI additional, unordered contigs | genomic | tryp_XI-1036e06.p1k forward | (geneCodeEnd+1 to geneCodeEnd+81) | length=81
TTATCAGATAGCAGTGCCCGCGTTATTCGAATGTCGAAGCACTAACCTCAGCAATAACTC
ATGTTATGTTTCTGCGCACCT
>Tb11.0330  | Trypanosoma brucei TREU927 | hypothetical protein,chrXI additional, unordered contigs | genomic | tryp_XI-1036e06.p1k forward | (geneCodeEnd+1 to geneCodeEnd+81) | length=81
AAAGCGGTGAAATGTCGAAGCGGCTCATGTTTGGCCAACTTATTTATAAAAGCTATAAGT
CTTGTTGTGTTAGTGCTTGCT
>Tb11.0340  | Trypanosoma brucei TREU927 | hypothetical protein,chrXI additional, unordered contigs | genomic | tryp_XI-1036e06.p1k forward | (geneCodeEnd+1 to geneCodeEnd+81) | length=81
GCGGTTCCCCCTGCAAGAGAAACACCTTTCAAGGGGGGGGAGGGAATCGTTCGCAATTGT
GTTCATGGCTTCGCCTCTTTT
>Tb11.0350  | Trypanosoma brucei TREU927 | hypothetical protein,chrXI additional, unordered contigs | genomic | tryp_XI-1036e06.p1k forward | (geneCodeEnd+1 to geneCodeEnd+81) | length=81
ACGAGCGATTTTTAAAAAAACGTCTGAAACTCTCTTTATGCAGCAAACCACAAGCTTCAA
AGTCCATACGAATTCTCTCCC
>Tb11.0360  | Trypanosoma brucei TREU927 | MSP-A, putative,chrXI additional, unordered contigs | genomic | tryp_XI-1036e06.p1k forward | (geneCodeEnd+1 to geneCodeEnd+81) | length=81
TATAATACATAAGCGGCACTCTTACTGCAATTACTTTATGATGCCTTTCTTAACTGAATT
TCACGGGCATTTGTTGAGAGT
>Tb11.0370  | Trypanosoma brucei TREU927 | MSP-A, putative,chrXI additional, unordered contigs | genomic | tryp_XI-1036e06.p1k forward | (geneCodeEnd+1 to geneCodeEnd+81) | length=81
TATGATACATATACGGCGCTGTTAGTGCAATTACTTTATGATGCCTTTCTTTACTGAATT
TCACAGGCATTTGTTGAGAGT
>Tb11.0380  | Trypanosoma brucei TREU927 | MSP-A, putative,chrXI additional, unordered contigs | genomic | tryp_XI-1036e06.p1k forward | (geneCodeEnd+1 to geneCodeEnd+81) | length=81
TATGATACATAAGCGGCACTCTTAGTGCAATTACCTTATGATGCCTTTCATAACTGAATT
TCACAGGTATTTGTTGAGAGT
>Tb11.0390  | Trypanosoma brucei TREU927 | 40S ribosomal protein S14, putative,chrXI additional, unordered contigs (RPS14) | genomic | tryp_XI-1036e06.p1k forward | (geneCodeEnd+1 to geneCodeEnd+81) | length=81
GGTTGAGTTTAGGGAGATTTGGCAGTTTGGTGCGGAGGGACGGAGGCGGCATTTCCTGTA
CCGTGTCATTGCCTTCGTTGA
>Tb11.0400  | Trypanosoma brucei TREU927 | P27 protein, putative (P27) | genomic | tryp_XI-1036e06.p1k forward | (geneCodeEnd+1 to geneCodeEnd+81) | length=81
GTGACTCAAATGAGGTGTCCTCATCGCTTACTGTAGTAACCTTCGCCATCGCTCATTACT
ATTGTCACTGTTGCTGCCGTC
>Tb11.0410  | Trypanosoma brucei TREU927 | hypothetical protein,chrXI additional, unordered contigs | genomic | tryp_XI-1036e06.p1k forward | (geneCodeEnd+1 to geneCodeEnd+81) | length=81
ATTCAAGAGGCGAATGAAGGACCTCTTTCCATAACTGTTTTCTCTTCAACTTCACAAGTA
TTTACTTACTCTGTTTTTTTT
Tb11.0420  | Trypanosoma brucei TREU927 | hypothetical protein,chrXI additional, unordered contigs | genomic | tryp_XI-1036e06.p1k forward | (geneCodeEnd+1 to geneCodeEnd+81) | WARNING: Partial sequence retrieved | length=0

>Tb11.0430  | Trypanosoma brucei TREU927 | hypothetical protein,chrXI additional, unordered contigs | genomic | tryp_XI-1056c09.q1k forward | (geneCodeEnd+1 to geneCodeEnd+81) | length=81
AATGTGCATTATTGACTATTATTGCAAATTATTGCCTATTATTGCACATTATGGCGTAAA
ATGTGCATTATTAACTATTAT
>Tb11.0440  | Trypanosoma brucei TREU927 | hypothetical protein,chrXI additional, unordered contigs | genomic | tryp_XI-1056c09.q1k forward | (geneCodeEnd+1 to geneCodeEnd+81) | length=81
CCTATTATTGCACATTATGGTGTAAAATGTGCATTATTGCCTATTATTGCACATTATTGC
CTATTATTACACATTATTGGC
>Tb11.0450  | Trypanosoma brucei TREU927 | hypothetical protein,chrXI additional, unordered contigs | genomic | tryp_XI-1056c09.q1k forward | (geneCodeEnd+1 to geneCodeEnd+81) | length=81
AATGTGCATTATTGACTATTATTGCAGATTATTGCCTATTATTGCACATTATGGCGTAAA
ATGTGCATTATTAACTATTAT
>Tb11.0460  | Trypanosoma brucei TREU927 | hypothetical protein,chrXI additional, unordered contigs | genomic | tryp_XI-1056c09.q1k forward | (geneCodeEnd+1 to geneCodeEnd+81) | length=81
AATGTGCATTATTGCCTATTATTGCACATTATTGCCTATTATTACACATTATTGCCTATT
ATTGCACATTATGGCGTAAAA
>Tb11.0470  | Trypanosoma brucei TREU927 | hypothetical protein,chrXI additional, unordered contigs | genomic | tryp_XI-1056c09.q1k forward | (geneCodeEnd+1 to geneCodeEnd+81) | length=81
AATGTGCATTATTGACTATTATTGCACATTATTGGCTATTATTGCACATTATGGTGTAAA
ATGTGCATTATTGACTATTAT
>Tb11.0480  | Trypanosoma brucei TREU927 | hypothetical protein,chrXI additional, unordered contigs | genomic | tryp_XI-1056c09.q1k forward | (geneCodeEnd+1 to geneCodeEnd+81) | length=81
AATGTGCATTGTTAACTATTATTGCACATTCTTGGGTAAAATGTGCATTATTGGCTATTA
TTGCACATTCTTGGGTAAAAT
>Tb11.0520  | Trypanosoma brucei TREU927 | chrX additional, unordered contigs,dynein light chain, putative | genomic | tryp_XI-1084b11.p1k reverse | (geneCodeEnd+1 to geneCodeEnd+81) | length=81
GTCTCCATACATAAGTGAGCTTTGTCGCTTAGAGTATAATTCGTTCCTTCTCCGTCCTTT
GGTGTGCTGGGGAAGTGTTTG
>Tb11.0530  | Trypanosoma brucei TREU927 | chrX additional, unordered contigs,epsilon tubulin | genomic | tryp_XI-1084b11.p1k reverse | (geneCodeEnd+1 to geneCodeEnd+81) | length=81
TTGCGTAAGCACACTACTCCACACTGTGCTTACGCAATCAAAAGTAAAGTAATGAATAAA
TAAAGAAGCCTATAGAAGACG
>Tb11.0540  | Trypanosoma brucei TREU927 | chrX additional, unordered contigs,hypothetical protein | genomic | tryp_XI-1084b11.p1k reverse | (geneCodeEnd+1 to geneCodeEnd+81) | length=81
GCAGTCTAGGTGCCCTGAAGCAAAGAATGTGCGCGCCTGCTATGGTACCAGATAACGCGA
AGCTCAAACAGTTTTTTGCTT
>Tb11.0550  | Trypanosoma brucei TREU927 | chrX additional, unordered contigs,hypothetical protein, conserved | genomic | tryp_XI-1084b11.p1k reverse | (geneCodeEnd+1 to geneCodeEnd+81) | length=81
AAACAGCTGTACCCTCCCAACCTTTAACCGTTGGACTGCGTTGCTAGTAGGGCATTATTT
TTTCTCCTGTCTTTTTTCCAT
>Tb11.0560  | Trypanosoma brucei TREU927 | chrX additional, unordered contigs,hypothetical protein, conserved | genomic | tryp_XI-1084b11.p1k reverse | (geneCodeEnd+1 to geneCodeEnd+81) | length=81
GGGTGCCATGTTTGCAGTAGCTAAACCACGCCTGCCAATCACGTATATGAGCGTAGAGAG
AGAGAGAGTTCAAGGGAAGAG
>Tb11.0590  | Trypanosoma brucei TREU927 | variant surface glycoprotein (VSG), putative,chrXI additional, unordered contigs | genomic | tryp_XI-1094c12.q2k740 reverse | (geneCodeEnd+1 to geneCodeEnd+81) | length=81
AAAGATAGCTACAAATTGGAAGAAAAAAGTGCAAAGTTTCATGTTTCTTCGCAAATAAGA
AATTGGTTGTAATGGCTGCTT
>Tb11.0610  | Trypanosoma brucei TREU927 | variant surface glycoprotein (VSG), putative,chrXI additional, unordered contigs | genomic | tryp_XI-1113h05.p1k forward | (geneCodeEnd+1 to geneCodeEnd+81) | length=81
TTTCTAGCTCTTTCAAGATTTTTGTCCAATTTCATGAATTTTTTTAATTTTCGATTTAGA
GGAAATTTTATAAAATATGAT
>Tb11.0660  | Trypanosoma brucei TREU927 | variant surface glycoprotein (VSG), putative,chrXI additional, unordered contigs | genomic | tryp_XI-1130e12.q1k forward | (geneCodeEnd+1 to geneCodeEnd+81) | length=81
TGGCTGAAGGTTTCATGAGCTTGGTAGCATTTTAGCATTTATAATTATAAAGATATTTTC
TTAACTTTATAAAATTTATCA
>Tb11.0670  | Trypanosoma brucei TREU927 | variant surface glycoprotein (VSG), putative,chrXI additional, unordered contigs | genomic | tryp_XI-1130e12.q1k forward | (geneCodeEnd+1 to geneCodeEnd+81) | length=81
GCCCTAGCATAAGACTTTTAAGAGTTATTGGTAAGAGATTTTTGTTCAATTATATGAAAT
GTATGAGATTCTGCTATTTTA
>Tb11.0680  | Trypanosoma brucei TREU927 | variant surface glycoprotein (VSG), putative,chrXI additional, unordered contigs | genomic | tryp_XI-1130e12.q1k forward | (geneCodeEnd+1 to geneCodeEnd+81) | length=81
TTAAATTTTCTTTGAAAAAAGAATGTTTCTAAATTTTATGAAATTTTATGAAATCTATTA
TTTTGAGTGAATTTGCTATAA
>Tb11.0710  | Trypanosoma brucei TREU927 | variant surface glycoprotein (VSG), putative,chrXI additional, unordered contigs | genomic | tryp_XI-1133d10.q1k forward | (geneCodeEnd+1 to geneCodeEnd+81) | length=81
ATTTTTCCCCCTCAATTTTTTTTTTTAATTTTTCTAAAATTTTTTGCTACTTGAAAACTT
CTGACATATTTTAACACCTTT
>Tb11.0730  | Trypanosoma brucei TREU927 | hypothetical protein,chrXI additional, unordered contigs | genomic | tryp_XI-1133d10.q1k forward | (geneCodeEnd+1 to geneCodeEnd+81) | length=81
TTCAAATTTGAAGTTGAAATATTCAAAACAACTAATCCTTATATAATGAAAGCAGATGAT
GATATTTTTATGAGAGTGCCA
>Tb11.0740  | Trypanosoma brucei TREU927 | hypothetical protein,chrXI additional, unordered contigs | genomic | tryp_XI-1133d10.q1k forward | (geneCodeEnd+1 to geneCodeEnd+81) | length=81
AATAGAAAGTAAAAGCACAGACGCTTGAAGCGAGCGGCCATGCCAAACGTTCTATTTTGC
CTTTGCTGTCCCCAAAACTCT
>Tb11.0750  | Trypanosoma brucei TREU927 | variant surface glycoprotein (VSG), putative,chrXI additional, unordered contigs | genomic | tryp_XI-1133d10.q1k forward | (geneCodeEnd+1 to geneCodeEnd+81) | length=81
CTTCCCCCCCCCCCCCTCAACTTTTTTCCTTTGCTAAAATTTTACTATTTGAAAACTTCT
GATATATTTTAACACCCCAAA
>Tb11.0760  | Trypanosoma brucei TREU927 | hypothetical protein,chrXI additional, unordered contigs | genomic | tryp_XI-1138e03.p1k forward | (geneCodeEnd+1 to geneCodeEnd+81) | length=81
AATGTACATTATTACCTATTATTGCTCATTATTGCCTATTATTGTCCATTATTACCTATT
GTTGCACATTATTGCCTATTA
>Tb11.0770  | Trypanosoma brucei TREU927 | hypothetical protein,chrXI additional, unordered contigs | genomic | tryp_XI-1138e03.p1k forward | (geneCodeEnd+1 to geneCodeEnd+81) | length=81
AATGCACATTATTGTCTATTATTGCACATTATTGCCTATTATTGCCCATTATTGCACATT
ATTACCTATTGTTGCACATTA
>Tb11.0780  | Trypanosoma brucei TREU927 | hypothetical protein,chrXI additional, unordered contigs | genomic | tryp_XI-1138e03.p1k forward | (geneCodeEnd+1 to geneCodeEnd+81) | length=81
AATGTTCATTATTGCATATTATTGTCCATTATTACCTATTGTTGCACATTATTGCCTATT
ATTGCCCATTATTACCTATTG
>Tb11.0790  | Trypanosoma brucei TREU927 | hypothetical protein,chrXI additional, unordered contigs | genomic | tryp_XI-1150d08.q1k reverse | (geneCodeEnd+1 to geneCodeEnd+81) | length=81
AATGTGCATTATTGCCTATTATTGCACATTATGGCGTAAAATGTGCATTATTGCCTATTA
TTACACATTATTGCCTATTAT
>Tb11.0800  | Trypanosoma brucei TREU927 | hypothetical protein,chrXI additional, unordered contigs | genomic | tryp_XI-1150d08.q1k reverse | (geneCodeEnd+1 to geneCodeEnd+81) | length=81
AATGTGCATTATTAACTATTATTGCAAATTATTGCCTATAATTGCACATTATGGCGTAAA
ATGTGCATTATTGCCTATTAT
>Tb11.0810  | Trypanosoma brucei TREU927 | hypothetical protein,chrXI additional, unordered contigs | genomic | tryp_XI-1150d08.q1k reverse | (geneCodeEnd+1 to geneCodeEnd+81) | length=81
TTGCACATTATGGCGTAAAATGTGCATTATTAACTATTATTGCAAATTATTGCCTATTAT
TGCACATTATGGCGTAAAATG
>Tb11.0840  | Trypanosoma brucei TREU927 | hypothetical protein,chrXI additional, unordered contigs | genomic | tryp_XI-147f01.q1ca forward | (geneCodeEnd+1 to geneCodeEnd+81) | length=81
GTAAGGGGTTAAAAAAAGTCTCCTCATTTTTCTTAAAAGAAGAGAGAAATTTGTATTTCT
TTCTATTTCTCTTTCTTTGCG
>Tb11.0845  | Trypanosoma brucei TREU927 | dynein light chain LC8, putative (DYNLL2) | genomic | tryp_XI-147f01.q1ca forward | (geneCodeEnd+1 to geneCodeEnd+81) | length=81
GTAGGCTCTCTCTTTTATTATTTATTTGAATAGACGTTTTTCTGATGGGTAGCCATTCCC
TTTTCTTTATTATTATTATTT
>Tb11.0850  | Trypanosoma brucei TREU927 | hypothetical protein,chrXI additional, unordered contigs | genomic | tryp_XI-147f01.q1ca forward | (geneCodeEnd+1 to geneCodeEnd+81) | length=81
GGCGTGGTTAGTGCCAAATTAAGATTTTCCCATTCCCTAGGTCGTGAGATTAATTATTCC
TGCAGTCACCAGATAAACTGC
>Tb11.0860  | Trypanosoma brucei TREU927 | hypothetical protein,chrXI additional, unordered contigs | genomic | tryp_XI-147f01.q1ca forward | (geneCodeEnd+1 to geneCodeEnd+81) | length=81
AGCGGTGATGGTGGTCAGATTGACGGTTTTACTTGCGTTGAGTTGTTTTGGAGTGTTATC
GATCGTCTAAACAAGATTACG
>Tb11.0870  | Trypanosoma brucei TREU927 | hypothetical protein,chrXI additional, unordered contigs | genomic | tryp_XI-147f01.q1ca forward | (geneCodeEnd+1 to geneCodeEnd+81) | length=81
CCTTGTGTGTAGCATGTTTTTCCCAGCAAACCAGTTGATTTCACACCTGTACATCCTTGC
CTATTGTGACGCTCCCAACAT
>Tb11.0880  | Trypanosoma brucei TREU927 | 60S ribosomal protein L21e, putative,chrXI additional, unordered contigs | genomic | tryp_XI-147f01.q1ca forward | (geneCodeEnd+1 to geneCodeEnd+81) | length=81
GCTGGGCAGAGGGGAGGATTGAGTCTTCAACTAAGGTTACCTGACCCACTTGTTTGTTCT
TTTTCTCTTTTACTTTGTTGA
>Tb11.0890  | Trypanosoma brucei TREU927 | epsin, putative,chrXI additional, unordered contigs | genomic | tryp_XI-147f01.q1ca forward | (geneCodeEnd+1 to geneCodeEnd+81) | length=81
AGCACGCCAAGACCTTCAATTTTGCTTTTCTTCTCCCCCCCTTTCACTGCTTGTTTAGCC
TAGTACATGCTCCTAATGCTT
>Tb11.0910  | Trypanosoma brucei TREU927 | variant surface glycoprotein (VSG), putative,chrXI additional, unordered contigs | genomic | tryp_XI-256a10.p1c reverse | (geneCodeEnd+1 to geneCodeEnd+81) | length=81
TCTTTCCCCCCTCTTTTTCTTGCTAAATTTTTTTGCTATTTGAAAACTTTCTGATATATT
TTAACACGCAAATTCACCAGA
>Tb11.0980  | Trypanosoma brucei TREU927 | variant surface glycoprotein (VSG), putative,chrXI additional, unordered contigs | genomic | tryp_XI-266b02.p1c reverse | (geneCodeEnd+1 to geneCodeEnd+81) | length=81
GATGGAAAAGAGTAAAAAGATTATAGCTTCCTTGTAAATAGGAAATTTGCTTTAATTTCT
GCTTCTTTTATGAGTTTTGTA
>Tb11.1000  | Trypanosoma brucei TREU927 | expression site-associated gene 9 (ESAG9) protein, putative,chrXI additional, unordered contigs | genomic | tryp_XI-270f07.q2k6013 forward | (geneCodeEnd+1 to geneCodeEnd+81) | length=81
AACTCATTGCTTGCGGATTCGTACATGAGTGTACAAATACTCAGTAAATCGGGCGTTGTA
TAACACAAGAGCTACCGCGGA
>Tb11.1020  | Trypanosoma brucei TREU927 | expression site-associated gene 1 (ESAG1) protein, putative,chrXI additional, unordered contigs | genomic | tryp_XI-270f07.q2k6013 forward | (geneCodeEnd+1 to geneCodeEnd+81) | length=81
CAAATAAGTTCATATACATTTTATTATGTCCACTGATGTGTTTGCATACATGCTTTTGTG
CGATATCGCACGCACACTTTC
>Tb11.1040  | Trypanosoma brucei TREU927 | variant surface glycoprotein (VSG), putative,chrXI additional, unordered contigs | genomic | tryp_XI-311f03.p2k913w forward | (geneCodeEnd+1 to geneCodeEnd+81) | length=81
AATGATAAAAAAGGCGACAGGAAATATTGTGCGCTTAGAAAGGGCAAAGATGGTGAACCT
GAAACCGAAAAAAAATGTGCC
>Tb11.1130  | Trypanosoma brucei TREU927 | variant surface glycoprotein (VSG), putative,chrXI additional, unordered contigs | genomic | tryp_XI-361h08.q1k forward | (geneCodeEnd+1 to geneCodeEnd+81) | length=81
AAATATGATGGAAAAGAGTGCAAAGATTACAGTTTTCTAGTCAACAAACAATTCGCCCTC
AGCATGGTTTCTGCTGCTTTT
>Tb11.1160  | Trypanosoma brucei TREU927 | hypothetical protein,chrXI additional, unordered contigs | genomic | tryp_XI-374h12.q2kA203 reverse | (geneCodeEnd+1 to geneCodeEnd+81) | length=81
ACCAGCAAACTACGAGAGGAAAACGCCAAATAAGTGACCTAACCGTGCATAAAGTTACGT
TGAAACACTCCAAAAGAAACT
>Tb11.1190  | Trypanosoma brucei TREU927 | hypothetical protein,chrXI additional, unordered contigs | genomic | tryp_XI-390c04.p2kA614 forward | (geneCodeEnd+1 to geneCodeEnd+81) | length=81
GCTTACGACGCTCCTCTTCCATGGTGCTGAACTTCTCATCCTTATCCAATTCAAGCTCAC
TCAACGGCACTCCTTCTGGCA
>Tb11.1200  | Trypanosoma brucei TREU927 | hypothetical protein,chrXI additional, unordered contigs | genomic | tryp_XI-390c04.p2kA614 forward | (geneCodeEnd+1 to geneCodeEnd+81) | length=81
TTTTTTCTCTCGGATCGATTTAAATGCTTTGATGCTTTTGTAGCTTTGTGAAGTAGATTT
ACTCTTATTTTCTGCGCTTCT
>Tb11.1210  | Trypanosoma brucei TREU927 | hypothetical protein,chrXI additional, unordered contigs | genomic | tryp_XI-396e01.q2k3025 forward | (geneCodeEnd+1 to geneCodeEnd+81) | length=81
GTCGCACTAAGGACTCGCAAAATGCGGAAGAAATTCTGGGTGTGTCGCAGGAAATGCAAA
AAAAAAAAGAATGTTGATGAA
>Tb11.1220  | Trypanosoma brucei TREU927 | hypothetical protein,chrXI additional, unordered contigs | genomic | tryp_XI-396e01.q2k3025 forward | (geneCodeEnd+1 to geneCodeEnd+81) | length=81
AAAAAAAAGAAAATAATAATGTATCAATGCAACAAGTAGATGGGAAAGAGAGCGGTGATG
CGAAGTAATATCAAAAGAGAG
>Tb11.1230  | Trypanosoma brucei TREU927 | hypothetical protein,chrXI additional, unordered contigs | genomic | tryp_XI-396e01.q2k3025 forward | (geneCodeEnd+1 to geneCodeEnd+81) | length=81
GCTAACTAGTTTGTAGATATTATCCAACGAGGTAACGCTAGTCGAGTTGGTAACATATAT
TCTTTCATAAAATATTATTAC
>Tb11.1240  | Trypanosoma brucei TREU927 | hypothetical protein,chrXI additional, unordered contigs | genomic | tryp_XI-396e01.q2k3025 forward | (geneCodeEnd+1 to geneCodeEnd+81) | length=81
GGGATGTGAATACTGTCCAAATTGTGGGAAAAGTGTCAGGGGCCTTTCGACGCGGATGCC
TTTCTTTCCTACCATATATTT
>Tb11.1270  | Trypanosoma brucei TREU927 | hypothetical protein,chrXI additional, unordered contigs | genomic | tryp_XI-431h02.p1k forward | (geneCodeEnd+1 to geneCodeEnd+81) | length=81
AANGTAGCATTATTGCCCATTATTGCACATTATTGCCTATTATTGTCCATTATTACCTAT
TGTTGCACATTATTGTCTATT
>Tb11.1280  | Trypanosoma brucei TREU927 | hypothetical protein,chrXI additional, unordered contigs | genomic | tryp_XI-431h02.p1k forward | (geneCodeEnd+1 to geneCodeEnd+81) | length=81
AATGAACATTATTGCACATTATTGCACATTGTTGCCTATTATTGTTCATTATTGAGTAAA
ATGAACATTATTGCCTATTAT
>Tb11.1290  | Trypanosoma brucei TREU927 | hypothetical protein,chrXI additional, unordered contigs | genomic | tryp_XI-431h02.p1k forward | (geneCodeEnd+1 to geneCodeEnd+81) | length=81
GTAAAATGCACATTATTGCACATTATTGCACATTGTTGCCTATTATTGTTCATTATTGAG
TAAAATGAACATTATTGCCTA
>Tb11.1300  | Trypanosoma brucei TREU927 | hypothetical protein,chrXI additional, unordered contigs | genomic | tryp_XI-431h02.p1k forward | (geneCodeEnd+1 to geneCodeEnd+81) | length=81
AATGTACATTATTGCCCATTATTGCACATTATTGCCCATTATTGCCCATTATTGCCTATT
ATTGTCCATTATTACCTATTG
>Tb11.1310  | Trypanosoma brucei TREU927 | hypothetical protein,chrXI additional, unordered contigs | genomic | tryp_XI-431h02.p1k forward | (geneCodeEnd+1 to geneCodeEnd+81) | length=81
AATGTACATTATTACCTATTATTGCTCATTATTGCCTATTATTGTCCATTATTACCTATT
GTTGCACATTATTGCCTATTA
>Tb11.1420  | Trypanosoma brucei TREU927 | hypothetical protein,chrXI additional, unordered contigs | genomic | tryp_XI-476g10.q2k4126 forward | (geneCodeEnd+1 to geneCodeEnd+81) | length=81
CACGGGCTAGTTAGTGAGTACATGTGTGTCTGCGTAAACCCCGTATTGAATTAGTTACCA
TTTTTGACTTCCCTCGCTTGT
>Tb11.1490  | Trypanosoma brucei TREU927 | variant surface glycoprotein (VSG), putative,chrXI additional, unordered contigs | genomic | tryp_XI-881g06.q2k5028 forward | (geneCodeEnd+1 to geneCodeEnd+81) | length=81
TAAATTTTCAAACAATTTTATATATTCTAACACTTTAATTTTCATCTTTTTACTAATTTA
CAAAATATAATCAAAGAGACT
>Tb11.1520  | Trypanosoma brucei TREU927 | hypothetical protein, conserved,chrXI additional, unordered contigs | genomic | tryp_XI-881g06.q2k5028 forward | (geneCodeEnd+1 to geneCodeEnd+81) | length=81
AGGAGAATAGACTACACAAAAAGCTGCCCACTCCTCTGAATGAAAATGTAAACTCCACTA
TGCTCTTCTACGTTTGGGTCA
>Tb11.1670  | Trypanosoma brucei TREU927 | hypothetical protein,chrXI additional, unordered contigs | genomic | tryp_XI-905b11.p1k reverse | (geneCodeEnd+1 to geneCodeEnd+81) | length=81
AATGTACATTACTGCCCATTATTGCACATTATTGCCCATTATTGCACATTATTGCCTATT
GTTGCACATTATTGCCTATTA
>Tb11.1680  | Trypanosoma brucei TREU927 | hypothetical protein,chrXI additional, unordered contigs | genomic | tryp_XI-905b11.p1k reverse | (geneCodeEnd+1 to geneCodeEnd+81) | length=81
AATGCACATTATTGTCTATTATTGCCCATTATTGCGTGAAATGCACATTATTGTCTATTA
TTGCACATTATTGCCCATTAT
>Tb11.1740  | Trypanosoma brucei TREU927 | hypothetical protein,chrXI additional, unordered contigs | genomic | tryp_XI-974h12.q1k forward | (geneCodeEnd+1 to geneCodeEnd+81) | length=81
ACGCGTATTTGACGTGAAAATACGCAATAGTGCACAATTTGCACACAAACACGCCACATT
GTGCATGTTATGCAAGAATGC
>Tb11.1760  | Trypanosoma brucei TREU927 | hypothetical protein,chrXI additional, unordered contigs | genomic | tryp_XI-974h12.q1k forward | (geneCodeEnd+1 to geneCodeEnd+81) | length=81
ACGCGTATTTGACGTGAAAATACGCAATAGTGCACAATTTGCACACAAACACGCCACATT
GTGCATGTTATGCAAGAATGC
>Tb11.1770  | Trypanosoma brucei TREU927 | hypothetical protein,chrXI additional, unordered contigs | genomic | tryp_XI-974h12.q1k forward | (geneCodeEnd+1 to geneCodeEnd+81) | WARNING: Partial sequence retrieved | length=7
TCACATT
>Tb427.01.1000  | Trypanosoma brucei Lister strain 427 | developmentally regulated phosphoprotein | genomic | Tb427_01_v4 forward | (geneCodeEnd+1 to geneCodeEnd+81) | length=81
GGGAATCTTATTACTTTTGATCGATACCCGAGCATTATTTTGATGTTTAGTTAATCGTTT
CGTTTAGTTGCCCCTTGGTGT
>Tb427.01.1010  | Trypanosoma brucei Lister strain 427 | hypothetical protein, conserved | genomic | Tb427_01_v4 forward | (geneCodeEnd+1 to geneCodeEnd+81) | length=81
TGGACCTTGGAAGGGCTAAGAGTCACATTGCTCGCACGTTTGTACTAACAGGGTGATGTC
TGACTTATTCTATCAGTTCAC
>Tb427.01.1020  | Trypanosoma brucei Lister strain 427 | hypothetical protein, conserved | genomic | Tb427_01_v4 forward | (geneCodeEnd+1 to geneCodeEnd+81) | length=81
GGGTGTGGCAGGACACGTAACGTGAAGCAGCATAGAAATTGCTATATTTTATAACGCATC
CCGGCCAGTGGCTATGCAACT
>Tb427.01.1030  | Trypanosoma brucei Lister strain 427 | hypothetical protein, conserved | genomic | Tb427_01_v4 forward | (geneCodeEnd+1 to geneCodeEnd+81) | length=81
GCGAAACGCATTGCCGACACTGTGCCTCAGCTTCTCGGTGCGACAAAAGAGGTGGCCCAG
GTGTGCCGATGAAACGCCTTA
>Tb427.01.1040  | Trypanosoma brucei Lister strain 427 | hypothetical protein, conserved | genomic | Tb427_01_v4 forward | (geneCodeEnd+1 to geneCodeEnd+81) | length=81
CCGGAACAAACATCGTCACCCCCTCCCTTTTATTCATCACACACATAGTTTCTTCACAGT
TATTTTGTTTTCTCGTACCAT
>Tb427.01.1050  | Trypanosoma brucei Lister strain 427 | hypothetical protein, conserved | genomic | Tb427_01_v4 forward | (geneCodeEnd+1 to geneCodeEnd+81) | length=81
TTAGGTAAAACAAAGGTCCCCATCCTGACACTTGTTTTTTTTGTTATAATTTGTCGTATA
CGTCGCGCACGAATTGTGCGG
>Tb427.01.1060  | Trypanosoma brucei Lister strain 427 | hypothetical protein, conserved | genomic | Tb427_01_v4 forward | (geneCodeEnd+1 to geneCodeEnd+81) | length=81
TATGAAAACCTCTTGAGGTGACCGGTTCTTTACGTCATTGTTATACTTCCCTCCCCTAGA
CTGTCTCAGTACCTCTTGGCG
>Tb427.01.1080  | Trypanosoma brucei Lister strain 427 | hypothetical protein, conserved | genomic | Tb427_01_v4 forward | (geneCodeEnd+1 to geneCodeEnd+81) | length=81
TTTGCTGCCCCCTCTCTTTACTCTTCCTGCTGTGCTTGTGCATATGCGTATACTTCCAGT
ACAACTTTATGGGGGAGACTC
>Tb427.01.110  | Trypanosoma brucei Lister strain 427 | hypothetical protein, conserved | genomic | Tb427_01_v4 forward | (geneCodeEnd+1 to geneCodeEnd+81) | length=81
TGGTTGGTTCCCTCCTCTTTAAGCATTTGTCACTCTTAACAGCAACGCCGTGCACTGCTA
CAAAAAAACAATTACGCGTCT
>Tb427.01.1100  | Trypanosoma brucei Lister strain 427 | hypothetical protein, conserved | genomic | Tb427_01_v4 forward | (geneCodeEnd+1 to geneCodeEnd+81) | length=81
CAGTATATTTTTTGACCTGTTTCCTTTCCCTTTACCCATGGGATGACTGGCAATATATCG
CCTACTGTTGCGTGTCAGCCC
>Tb427.01.1120  | Trypanosoma brucei Lister strain 427 | hypothetical protein, conserved | genomic | Tb427_01_v4 forward | (geneCodeEnd+1 to geneCodeEnd+81) | length=81
TAGGCACCGGTTCGTTCGTGACAACTGCGGTTTTTGCCGTGCGGAAACAAATTAAGCGGA
AGATAAATAAGTATAGTACAG
>Tb427.01.1130  | Trypanosoma brucei Lister strain 427 | glycerol-3-phosphate dehydrogenase (FAD-dependent), putative | genomic | Tb427_01_v4 forward | (geneCodeEnd+1 to geneCodeEnd+81) | length=81
AGGTATGTTGTTGTTGAAGAGGCCGGTAGTGAATGTGTCGACCCTTTCAAAGTCCTTACA
CTCTTCTGCACCTTTACGCAA
>Tb427.01.1140  | Trypanosoma brucei Lister strain 427 | hypothetical protein, conserved | genomic | Tb427_01_v4 forward | (geneCodeEnd+1 to geneCodeEnd+81) | length=81
GGTTCTTAGTGTTGTTGTCTGTGAATTGTGGGTCGGCGGCCGCGTACCGAACGGCGAGTC
CGTATAGCGTGTAGAACTCCA
>Tb427.01.1150  | Trypanosoma brucei Lister strain 427 | zeta tubulin | genomic | Tb427_01_v4 forward | (geneCodeEnd+1 to geneCodeEnd+81) | length=81
TTTTCGGTGTTTCCCCTTCTTCCCAACCAGTTTCCAATGAGACGGTTGTCTCCACGGAGG
GCGTGATACATTGCTTTCCTT
>Tb427.01.1160  | Trypanosoma brucei Lister strain 427 | hypothetical protein, conserved | genomic | Tb427_01_v4 forward | (geneCodeEnd+1 to geneCodeEnd+81) | length=81
CGTCATGGTTACGTTGTGGAATTGTCTACGTTGGTTAGTGTACGTGTGTCTGTGTTTGTG
TTAGTGACATGCAAAGGGATG
>Tb427.01.1170  | Trypanosoma brucei Lister strain 427 | DNA-directed RNA polymerase subunit RBP12, putative (RBP12) | genomic | Tb427_01_v4 forward | (geneCodeEnd+1 to geneCodeEnd+81) | length=81
TAACACAAAGCCATTTAGGAGATGGTGCCCTTCCGGTTGATGCCTACATTGCCTCGGTTG
TGGCGGCTCCCTGTTGTGCGA
>Tb427.01.120  | Trypanosoma brucei Lister strain 427 | retrotransposon hot spot (RHS) protein, putative | genomic | Tb427_01_v4 reverse | (geneCodeEnd+1 to geneCodeEnd+81) | length=81
TTGTTTTTTTGTAGCAGTGCACGGCGTTGCTGTTAAGAGTGACAAATGCTTAAAGAGGAG
GGAACCAACCATTAGGGGGAG
>Tb427.01.1200  | Trypanosoma brucei Lister strain 427 | hypothetical protein, conserved | genomic | Tb427_01_v4 forward | (geneCodeEnd+1 to geneCodeEnd+81) | length=81
TCGCACACACACGCATACGTTTCGGCTTAAGTGTTGGATAAGGCATTTTAACTCAATCAT
GTTTGTTCGCCTTCTATTGGT
>Tb427.01.1210  | Trypanosoma brucei Lister strain 427 | hypothetical protein, conserved | genomic | Tb427_01_v4 forward | (geneCodeEnd+1 to geneCodeEnd+81) | length=81
ATGTATGAGGTGGCGTCCATGTGTTGTTTTATCCTTCACACGTTACAGTTTTCGACATGC
CGTTTGGGTGGCGTGGGCGGG
>Tb427.01.1220  | Trypanosoma brucei Lister strain 427 | hypothetical protein, conserved | genomic | Tb427_01_v4 forward | (geneCodeEnd+1 to geneCodeEnd+81) | length=81
GATTGCAGGAGGGAGGGCGAGTTTGTGGTGCAGGTAAATACTGGTGGGGAGATGAGAATA
ATGATCATATCCGCGTGGTTA
>Tb427.01.1230  | Trypanosoma brucei Lister strain 427 | chaperone protein DNAj, putative | genomic | Tb427_01_v4 forward | (geneCodeEnd+1 to geneCodeEnd+81) | length=81
GGGATGGGATTGTGGTATGGAGCAGCTGCCAATACGATTTCATATAAGATGTGCCATTGC
CCTACCGTGAGCTCATAGTTG
>Tb427.01.1240  | Trypanosoma brucei Lister strain 427 | cytidine triphosphate synthase, putative | genomic | Tb427_01_v4 forward | (geneCodeEnd+1 to geneCodeEnd+81) | length=81
AGGGAGTTGTGGCTTCAATAAGGAACAGAAAATTAAATATATTCGTGGATAAAAAAGAGA
GAAATGAGGGAGGAGGAGGAG
>Tb427.01.1270  | Trypanosoma brucei Lister strain 427 | unspecified product | genomic | Tb427_01_v4 forward | (geneCodeEnd+1 to geneCodeEnd+81) | length=81
GGTTTTTTTTTTATTTTTCGTTATTTGACAGCACTCACTTATCTTTACCATGGTGTTTCT
CCGTCATAGGTATGGAGTTAC
>Tb427.01.1300  | Trypanosoma brucei Lister strain 427 | hypothetical protein, conserved | genomic | Tb427_01_v4 forward | (geneCodeEnd+1 to geneCodeEnd+81) | length=81
TGTAGTTTCTGCAGAGTGTTGCGAAAAATTATGAGTGCGCGTATGTGTGGTTGGAATTCC
TGGCTACCTTGTCCATCAAAT
>Tb427.01.1310  | Trypanosoma brucei Lister strain 427 | hypothetical protein, conserved | genomic | Tb427_01_v4 forward | (geneCodeEnd+1 to geneCodeEnd+81) | length=81
CGATGAATAACCGTTGCCGCCTTATATATATATATGTGTGTGTGTATGTGTGTTTTATAT
TTCTTCATTGTGCCTTGGGCT
>Tb427.01.1330  | Trypanosoma brucei Lister strain 427 | Mitochondrial Editosome-like Complex TUTase (MEAT1) | genomic | Tb427_01_v4 forward | (geneCodeEnd+1 to geneCodeEnd+81) | length=81
GTGACATCCTTTCACATCATTGGATTTACCTGTCGTGTTGTTGGAGTTCAAACCATATTG
TTAGGAAAGGCACTTCCAACT
>Tb427.01.1340  | Trypanosoma brucei Lister strain 427 | FG-GAP repeat protein, putative | genomic | Tb427_01_v4 forward | (geneCodeEnd+1 to geneCodeEnd+81) | length=81
TTGCCGCGTTGCATACGTGTGAACTCACTTCATTGACGAGTTTTAGCTTGTCATTTTGGT
CTCTTTTTGACAAACACACAC
>Tb427.01.1350  | Trypanosoma brucei Lister strain 427 | kinesin heavy chain, putative | genomic | Tb427_01_v4 forward | (geneCodeEnd+1 to geneCodeEnd+81) | length=81
AGGAAGAGAAGTAGCCATCGCATGGCATCCTTGAACAAATTACCGCTGAATTTAGTAATT
CGAAAGAGAAGGAAAATAATT
>Tb427.01.1370  | Trypanosoma brucei Lister strain 427 | rRNA biogenesis protein, putative | genomic | Tb427_01_v4 forward | (geneCodeEnd+1 to geneCodeEnd+81) | length=81
GTGTTGTGGCGGTGGCCACAGCAGGACTGTGGCGAAATGTGGGGCCTGTACGCCCACAAG
AACAATGAAGGGCATCCTCCT
>Tb427.01.1380  | Trypanosoma brucei Lister strain 427 | serine/threonine protein phosphatase 2A regulatory subunit, putative | genomic | Tb427_01_v4 forward | (geneCodeEnd+1 to geneCodeEnd+81) | length=81
TTGTGATGGGTGTTGGAATGATAAAGCGTCTTTGTTGTTTCTTTTTGTTATTGGGTGTGG
AAGGGAGGCGGGGTGGGACGG
>Tb427.01.1390  | Trypanosoma brucei Lister strain 427 | hypothetical protein, conserved | genomic | Tb427_01_v4 forward | (geneCodeEnd+1 to geneCodeEnd+81) | length=81
TTACTGAATTCATTGGCGCAGTTTATGCGGAATCACGCATATATATATATATNNNNNNNN
NNNNNNNTTGAAAAAAAAATA
>Tb427.01.1400  | Trypanosoma brucei Lister strain 427 | hypothetical protein, conserved | genomic | Tb427_01_v4 forward | (geneCodeEnd+1 to geneCodeEnd+81) | length=81
GATGCAAAAAAAAAAGAAAAAGCGGGGGAGGGGATAATAATAATAATAATAATAATATCG
TAAAGGTGCGAGAAAAGTGAA
>Tb427.01.1420  | Trypanosoma brucei Lister strain 427 | hypothetical protein, conserved | genomic | Tb427_01_v4 forward | (geneCodeEnd+1 to geneCodeEnd+81) | length=81
ACAGTGGTGGCACCGCGCAATTTTTTTTTTTTTGTGGTAACGCCACACCCTATGGGTGTT
GTTATGTACTTGTAGTTATCC
>Tb427.01.1470  | Trypanosoma brucei Lister strain 427 | hypothetical protein, conserved | genomic | Tb427_01_v4 forward | (geneCodeEnd+1 to geneCodeEnd+81) | length=81
GCGAAGCTTCTGCGCTGCGGGGAGTGGGGGAAGTGTTTTTTTTTTTTTTTATTTTTTTAC
TCTTTTTATTTTTATGTTGTT
>Tb427.01.1500  | Trypanosoma brucei Lister strain 427 | unspecified product | genomic | Tb427_01_v4 forward | (geneCodeEnd+1 to geneCodeEnd+81) | length=81
TGATACATAGTGAGGAAATAAGAAAAACAAAAAAAATGGATGAACGTGTGTAGTTCCATA
CCATGACTAGAGGAGCTGGAA
>Tb427.01.1530  | Trypanosoma brucei Lister strain 427 | unspecified product | genomic | Tb427_01_v4 forward | (geneCodeEnd+1 to geneCodeEnd+81) | length=81
AATGGATGATATCGTATGACTTGGTGTACATAAATAAAAATATATATATATATATATATA
TATATATATGCGTGTGTGTGT
>Tb427.01.1540  | Trypanosoma brucei Lister strain 427 | hypothetical protein, conserved | genomic | Tb427_01_v4 forward | (geneCodeEnd+1 to geneCodeEnd+81) | length=81
TCGGTTGCCCTATGTCCAAGGGAAACGCTAAATTGTCGTTTAAAGGATTAGCTTCTAACT
TTAGCCAGTGCGGGTAAGGGT
>Tb427.01.1550  | Trypanosoma brucei Lister strain 427 | tubulin-tyrosine ligase, putative | genomic | Tb427_01_v4 forward | (geneCodeEnd+1 to geneCodeEnd+81) | length=81
CATTATCGTGCGAAGGTTGCAAAGGGAAGGGGATGTAGCCGTTGTGGTGTTGGGCTCAAA
AGTAGGCGAATCGGTTCCAAC
>Tb427.01.1560  | Trypanosoma brucei Lister strain 427 | vesicular-fusion protein nsf, putative | genomic | Tb427_01_v4 forward | (geneCodeEnd+1 to geneCodeEnd+81) | length=81
GTCAGTATTTGGTGTCGGATCGTGCTTTGTTTTACCCGTGTTTAGTTGCAATACTCCCTT
GTTGCTGTTGTTGTTGCTGCT
>Tb427.01.1580  | Trypanosoma brucei Lister strain 427 | cytochrome c oxidase assembly factor, putative | genomic | Tb427_01_v4 forward | (geneCodeEnd+1 to geneCodeEnd+81) | length=81
AATATATATATTTANNNNNNNATTTATATTTCTCTTTATTATTTGAGGAAGGGAAGATTT
TTTTTTGGGGGGAAGTAATCA
>Tb427.01.1600  | Trypanosoma brucei Lister strain 427 | hypothetical protein, conserved | genomic | Tb427_01_v4 forward | (geneCodeEnd+1 to geneCodeEnd+81) | length=81
GAATGCCTCACGCGGGGGAACCCTTAAGTGTAATTTCGTGTAAAAAGCTAACAAAAGAAA
AAAAAGGAGAGTTATTCACAT
>Tb427.01.1610  | Trypanosoma brucei Lister strain 427 | hypothetical protein, conserved | genomic | Tb427_01_v4 forward | (geneCodeEnd+1 to geneCodeEnd+81) | length=81
CCAGCGACTTGACCAATGAAAAGGGACCAGCTGGTTGAGGGGAAGTGGATATAGCGGCTG
CAGTGGTATGAGGCAATGCCT
>Tb427.01.1620  | Trypanosoma brucei Lister strain 427 | ATP-dependent DEAD/H RNA helicase, putative | genomic | Tb427_01_v4 forward | (geneCodeEnd+1 to geneCodeEnd+81) | length=81
AGAAAATGAAGGGGGAAGATGGGAGAACGNGCCTGTTTTTCCGCTACGCACGTGAGAACC
TGACCTGAAATTGCCATCAAG
>Tb427.01.1630  | Trypanosoma brucei Lister strain 427 | hypothetical protein, conserved | genomic | Tb427_01_v4 forward | (geneCodeEnd+1 to geneCodeEnd+81) | length=81
CCAGAAACGGGGGGGAAAAGAGAAGATAAACGTGAGGGATGATGAGACACGTATCGGCGG
ACCCCTTTTGTGGAACAGGGT
>Tb427.01.1640  | Trypanosoma brucei Lister strain 427 | hypothetical protein, conserved | genomic | Tb427_01_v4 forward | (geneCodeEnd+1 to geneCodeEnd+81) | length=81
AAATCTACAATCAGAACCATATTCTGCCGGTTAGTTGTATACCCACATTAGTGAATATGA
GGTTGGTTCTCACATAACCAT
>Tb427.01.1650  | Trypanosoma brucei Lister strain 427 | hypothetical protein, conserved | genomic | Tb427_01_v4 forward | (geneCodeEnd+1 to geneCodeEnd+81) | length=81
CCGGAACAAACATCGTCACCCCCTCCCTTTTATTCATCACACACATAGTTTCTTCACAGT
TATTTTGTTTTCTCGTACCAT
>Tb427.01.1660  | Trypanosoma brucei Lister strain 427 | hypothetical protein, conserved | genomic | Tb427_01_v4 forward | (geneCodeEnd+1 to geneCodeEnd+81) | length=81
TGTGCGATCGAGAGTTATTACTCAGTTTAGGTGACTTCCTGGAGGATAGAAGTTAATTAT
TCTGTAAGTGCATTGGAGAAG
>Tb427.01.1670  | Trypanosoma brucei Lister strain 427 | hypothetical protein, conserved | genomic | Tb427_01_v4 forward | (geneCodeEnd+1 to geneCodeEnd+81) | length=81
TGAATTTAACGACGGGATGAAAACAATGATATCGGGGCTGTGCTTACCAAGGTCGTGTAG
TCGTCGTTTATACATACACAT
>Tb427.01.1680  | Trypanosoma brucei Lister strain 427 | hypothetical protein, conserved | genomic | Tb427_01_v4 forward | (geneCodeEnd+1 to geneCodeEnd+81) | length=81
GTTCATTGGAGCCATGCGTATGCATTTATACAACCCGCTCACAAGGAATTGGATATAAGT
TGTGTGCCGCTCCCAGAAAGG
>Tb427.01.1690  | Trypanosoma brucei Lister strain 427 | RNA editing endoribonuclease (KREN1) | genomic | Tb427_01_v4 forward | (geneCodeEnd+1 to geneCodeEnd+81) | length=81
TAATTATTTGGATGATGAGGTAATACACGGGAGGGTGTTATTTTTCGCTGCAGTATCCGT
CATTGTTCGGTTGCTAACGTA
>Tb427.01.1700  | Trypanosoma brucei Lister strain 427 | hypothetical protein, conserved | genomic | Tb427_01_v4 forward | (geneCodeEnd+1 to geneCodeEnd+81) | length=81
AGCAGTGACGGCACGACTGTTTAAGGTAGAGCCGAGCGAATACGCGTCGCAACCGCACGG
AACCGGGACGAGGTTACTAAG
>Tb427.01.1710  | Trypanosoma brucei Lister strain 427 | hypothetical protein, conserved | genomic | Tb427_01_v4 forward | (geneCodeEnd+1 to geneCodeEnd+81) | length=81
GGAGAGGTTTTTGTGGTGTTGGGATAAAGGGGGAAAGGCGATCCATGAGGAAGGCGACTG
TAAGAGTTGTCAGGTCCTTTA
>Tb427.01.1720  | Trypanosoma brucei Lister strain 427 | hypothetical protein, conserved | genomic | Tb427_01_v4 forward | (geneCodeEnd+1 to geneCodeEnd+81) | length=81
ATGGTACCAGCCGCAGTTTTAGGGAGGCGATAAAGAAAATGCAAGCAAGAGAAAGAGGGT
TATGGGGAAACGTTCCCCTCC
>Tb427.01.1730  | Trypanosoma brucei Lister strain 427 | hypothetical protein, conserved | genomic | Tb427_01_v4 forward | (geneCodeEnd+1 to geneCodeEnd+81) | length=81
GAGTACTTTGAATATTTGTTTGTGTCTGCTCGTACGGAGACGTACTGTGAGTAAAGAAGA
AGGAAATCAACGCGAGGATCT
>Tb427.01.1740  | Trypanosoma brucei Lister strain 427 | hypothetical protein | genomic | Tb427_01_v4 forward | (geneCodeEnd+1 to geneCodeEnd+81) | length=81
TTTGTAGTGCATACATGGGGAAATTCCCGGTGCAACGTTCTGTGTTTGAAGTCTTTTTGT
TTCTTTTGATTTTGCAACAGA
>Tb427.01.1750  | Trypanosoma brucei Lister strain 427 | hypothetical protein, conserved | genomic | Tb427_01_v4 forward | (geneCodeEnd+1 to geneCodeEnd+81) | length=81
AAAAAAGAAAAATATATATATATAGAAAAATCTCTTGGTACTTGTCTGAATGTGGGAGTG
GTTAAATTGTGAAAAATAAAG
>Tb427.01.1760  | Trypanosoma brucei Lister strain 427 | hypothetical protein, conserved | genomic | Tb427_01_v4 forward | (geneCodeEnd+1 to geneCodeEnd+81) | length=81
TATATTTTCGGTTTGTTGTGGTTGTTTTCTCTTTCTTTCTTTTTTTTTTNNNNNNTTGAT
GTTGATGTTGATGGCGGAGTT
>Tb427.01.1770  | Trypanosoma brucei Lister strain 427 | glutaredoxin, putative | genomic | Tb427_01_v4 forward | (geneCodeEnd+1 to geneCodeEnd+81) | length=81
AGAGGTAATTATTGTTTATGTATTGTGAGCATAGGCGTAACGAAATATATTTATGTGTAT
GTTCACTTCGATGGAGCGTAC
>Tb427.01.1790  | Trypanosoma brucei Lister strain 427 | hypothetical protein | genomic | Tb427_01_v4 forward | (geneCodeEnd+1 to geneCodeEnd+81) | length=81
GAATGTTCCCAGTTATCCCTTTATTCGTTTGCATTAAACCCTTTTGCGCTTGTTTGACTG
TTTGGCTACGGTTTTTTTTAG
>Tb427.01.180  | Trypanosoma brucei Lister strain 427 | unspecified product | genomic | Tb427_01_v4 reverse | (geneCodeEnd+1 to geneCodeEnd+81) | length=81
GGTGTGGAAGGAAAGTTGTCGGGTAACTTGAGCGCACAGANAAGTATTTCCTAGGATTAA
GTAACATACGAGTAAGTTCAT
>Tb427.01.1820  | Trypanosoma brucei Lister strain 427 | hypothetical protein, conserved | genomic | Tb427_01_v4 forward | (geneCodeEnd+1 to geneCodeEnd+81) | length=81
ATGAACTCTGAGCAGTGCGTGGAAACCACGGAGGGGAGGGGGAAAAAAAAAATGAGAAGA
AACAATNNNNNNGATAAAGTC
>Tb427.01.1850  | Trypanosoma brucei Lister strain 427 | hypothetical protein, conserved | genomic | Tb427_01_v4 forward | (geneCodeEnd+1 to geneCodeEnd+81) | length=81
GCGTGCTGCGGCGCGACTTCATGAATCAAGTCACGGGAGCAACGAAATAAGAATATCAAA
AGTCTTAAAAATGAGGAAAAC
>Tb427.01.1880  | Trypanosoma brucei Lister strain 427 | hypothetical protein, conserved | genomic | Tb427_01_v4 forward | (geneCodeEnd+1 to geneCodeEnd+81) | length=81
ACTGTTTGCGTAGACGTGGTTTGTCTGTAGAGTTATCGGCGTCCACCGAGACAACTCTAC
CTGGTAAGTTCCTTCATCTAC
>Tb427.01.1890  | Trypanosoma brucei Lister strain 427 | hypothetical protein, conserved | genomic | Tb427_01_v4 forward | (geneCodeEnd+1 to geneCodeEnd+81) | length=81
ATTAGGTGTCACATTTGCGTACTCGTTTGTTTGTTGCGTCGAATATTACTACTATTATTA
ATATAACTTTCGCTTATCGCT
>Tb427.01.1910  | Trypanosoma brucei Lister strain 427 | hypothetical protein, conserved | genomic | Tb427_01_v4 forward | (geneCodeEnd+1 to geneCodeEnd+81) | length=81
TGTCAGGTGCTGCAGTTTGCTGATGAGCGGAGCTCTACGACTTCATTAATATGTCATCTC
TTCTTTTTTATTGTTGGTGTG
>Tb427.01.1920  | Trypanosoma brucei Lister strain 427 | hypothetical protein, conserved | genomic | Tb427_01_v4 forward | (geneCodeEnd+1 to geneCodeEnd+81) | length=81
ATATGAGTCGAACTCGCCTTTGGCTCACATACGTCATTGTTCAAACACACAAGTTTTACG
AACTCATGGGGCAGGGAGGGG
>Tb427.01.1930  | Trypanosoma brucei Lister strain 427 | phosphatidylinositol 3-kinase, putative | genomic | Tb427_01_v4 forward | (geneCodeEnd+1 to geneCodeEnd+81) | length=81
AGGGGACCTTGCTGCAACTATGTGCACACTTATATTATTTCACTTAGTGTAAATATATAT
ATATATATTTATTTATTTATT
>Tb427.01.1960  | Trypanosoma brucei Lister strain 427 | chaperone protein DNAj, putative | genomic | Tb427_01_v4 forward | (geneCodeEnd+1 to geneCodeEnd+81) | length=81
CAATTTTTTTTTTCTCTNTTTTTTTTTTTTACTCGCCTCCCTATAAAACATACATGGTCG
CGGTGCACGATACTCTTTCTC
>Tb427.01.1980  | Trypanosoma brucei Lister strain 427 | hypothetical protein, conserved | genomic | Tb427_01_v4 forward | (geneCodeEnd+1 to geneCodeEnd+81) | length=81
GCACGTGCGGCTGATAGTCACGTTCCCATTCATGTGTGTTGTGCGTGCCAATTGATATTC
CACATATGGTGGAACTGCAAG
>Tb427.01.1990  | Trypanosoma brucei Lister strain 427 | hypothetical protein, conserved | genomic | Tb427_01_v4 forward | (geneCodeEnd+1 to geneCodeEnd+81) | length=81
AGCACCCTGTCGCCGCGTACAGTTGGGGACGCGATGGGTGCAATATGGAAGGAAAATTAA
CTGTGACGGGTGCGACGTCAC
>Tb427.01.2020  | Trypanosoma brucei Lister strain 427 | hypothetical protein | genomic | Tb427_01_v4 forward | (geneCodeEnd+1 to geneCodeEnd+81) | length=81
CCTATACAAGTCATTAAGAAGACAAATATAGTATTATCTGACACAGATAGTAACAAGCTA
NNNNNNNNNNNNNNNNNNNNN
>Tb427.01.2040  | Trypanosoma brucei Lister strain 427 | expression site-associated gene 2 (ESAG2) protein, putative | genomic | Tb427_01_v4 reverse | (geneCodeEnd+1 to geneCodeEnd+81) | length=81
TTTATTGTTACGTTACCGACATTGTTGCGTAGCATCTTGTTTTTTTATGGTTTGTGCATG
TACACGTGTGCATATTGTTTA
>Tb427.01.2100  | Trypanosoma brucei Lister strain 427 | calpain-like cysteine peptidase, putative | genomic | Tb427_01_v4 forward | (geneCodeEnd+1 to geneCodeEnd+81) | length=81
GGTTGCCTTCTTTTGCTTACCGCTACTGTCAGATTCCCACCCATTTTTTTTTAATCCCAC
CCGTTATTGTTTCATCAACTG
>Tb427.01.2110  | Trypanosoma brucei Lister strain 427 | calpain-like cysteine peptidase, putative | genomic | Tb427_01_v4 forward | (geneCodeEnd+1 to geneCodeEnd+81) | length=81
ACAAAAGTGCGTGTTTGCTTATTATTTTATTTTTGTTTGTTTGTTAGGAGGGGTGGAGAA
AAGGGGATGAAAAAGAAGAGG
>Tb427.01.2120  | Trypanosoma brucei Lister strain 427 | calpain, putative | genomic | Tb427_01_v4 forward | (geneCodeEnd+1 to geneCodeEnd+81) | length=81
TAGCAGTATCGATACATGGGAGCAATATCTGACTGACCTGTGGGATTACCGAGAAAAAAA
AAGCGGGAGGGGGGAGGGAGG
>Tb427.01.2150  | Trypanosoma brucei Lister strain 427 | unspecified product | genomic | Tb427_01_v4 forward | (geneCodeEnd+1 to geneCodeEnd+81) | length=81
TTTTATGTGTTATTTTGTTTTTGTTTTTATTTTTTTTTTCCNTTATTACTTTACTTTACT
TTATGCCCCTCTTTCTTTACG
>Tb427.01.2160  | Trypanosoma brucei Lister strain 427 | unspecified product | genomic | Tb427_01_v4 forward | (geneCodeEnd+1 to geneCodeEnd+81) | length=81
AATGAAAAAATANNNNNNNNNNNNNNNNNNNNNNNNNNNNNNNNNNNNNNNNNNNNNNNN
NNNNNNNNNNNNNNNNNNNNN
>Tb427.01.2190  | Trypanosoma brucei Lister strain 427 | unspecified product | genomic | Tb427_01_v4 forward | (geneCodeEnd+1 to geneCodeEnd+81) | length=81
CAAGGAAAAGGAAAAGAAAAGAGGAATATAAAACGTTGGTTCCTCGGTGTGTCACGCTAC
TCGGAGGGGGGGGGGTTATGT
>Tb427.01.220  | Trypanosoma brucei Lister strain 427 | retrotransposon hot spot protein 1 (RHS1), putative | genomic | Tb427_01_v4 reverse | (geneCodeEnd+1 to geneCodeEnd+81) | length=81
GGTGTGGAAGGAAAGTTGTCGGGTAACTTGAGCGCACAGAGAAGTATTTCCTAGGATTAA
GTAACATACGAGTAAGTTCAT
>Tb427.01.2200  | Trypanosoma brucei Lister strain 427 | unspecified product | genomic | Tb427_01_v4 forward | (geneCodeEnd+1 to geneCodeEnd+81) | length=81
CTCCACTTCCGGCCACAATTTTTGGCCACTTGGGGGAGGGGGGGATTTTATCTATACAAT
TTGTTTCTTTTTTTTTCACTT
>Tb427.01.2210  | Trypanosoma brucei Lister strain 427 | unspecified product | genomic | Tb427_01_v4 forward | (geneCodeEnd+1 to geneCodeEnd+81) | length=81
GGTCATACAATGGGAAATATAGCGGGGTGGGGGATAAGGAGTGCCTGGGCGTTAGAAGCA
TAGACACATACGCACACAACA
>Tb427.01.2230  | Trypanosoma brucei Lister strain 427 | unspecified product | genomic | Tb427_01_v4 forward | (geneCodeEnd+1 to geneCodeEnd+81) | length=81
TAGGGTTAGATGATGTAATGGGGATATATATATATATATATATATTTANNNNNNNNNNNN
NNNNNNNNNNNNNNNNNNNNN
>Tb427.01.2260  | Trypanosoma brucei Lister strain 427 | unspecified product | genomic | Tb427_01_v4 forward | (geneCodeEnd+1 to geneCodeEnd+81) | length=81
GGAAATTGCAAGAAATATGCAAGAAAGGAAAAGAAAAAAAAAAAATGCACACAAACACAA
AGCACACAAAGAGGTAAATGA
>Tb427.01.2310  | Trypanosoma brucei Lister strain 427 | unspecified product | genomic | Tb427_01_v4 forward | (geneCodeEnd+1 to geneCodeEnd+81) | length=81
TGTTGTTATAATGTACTAAGTTAAATATACCGCAGCTACACCGATCTGTGTGCCCACACT
TGTGTAAGCCCGCGCATGTAC
>Tb427.01.2320  | Trypanosoma brucei Lister strain 427 | unspecified product | genomic | Tb427_01_v4 forward | (geneCodeEnd+1 to geneCodeEnd+81) | length=81
GTTGTCAAATGAAGAGGGAATGCGTGGCTGGGAAACGGGGATGCAATATATATATATATA
TACGCGAGTCTTTTTACCATT
>Tb427.01.2330  | Trypanosoma brucei Lister strain 427 | beta tubulin | genomic | Tb427_01_v4 forward | (geneCodeEnd+1 to geneCodeEnd+81) | length=81
ACGCGGACGGGGCATTTCCCGTTCGTCATTAGCAGTAGGTAATGAAGATGTTTGTTTCTC
GTCCCCTTTCTCCTTCGTCCT
>Tb427.01.2340  | Trypanosoma brucei Lister strain 427 | alpha tubulin | genomic | Tb427_01_v4 forward | (geneCodeEnd+1 to geneCodeEnd+81) | length=81
AAAGTGTGACAACGTCGCACCATGTGTAGGTTTTCATTTATGTTCTTTCTTTCTTTTTTG
TGAATTTGTTTTCTGTCTCAA
>Tb427.01.2350  | Trypanosoma brucei Lister strain 427 | beta tubulin | genomic | Tb427_01_v4 forward | (geneCodeEnd+1 to geneCodeEnd+81) | length=81
ACGCGGACGGGGCATTTCCCGTTCGTCATTAGCAGTAGGTAATGAAGATGTTTGTTTCTC
GTCCCCTTTCTCCTTCGTCCT
>Tb427.01.2360  | Trypanosoma brucei Lister strain 427 | alpha tubulin | genomic | Tb427_01_v4 forward | (geneCodeEnd+1 to geneCodeEnd+81) | length=81
AAAGTGTGACAACGTCGCACCATGTGTAGGTTTTCATTTATGTTCTTTCTTTCTTCTTTT
GTGAATTTGTTTTCTGTCTCA
>Tb427.01.2370  | Trypanosoma brucei Lister strain 427 | beta tubulin | genomic | Tb427_01_v4 forward | (geneCodeEnd+1 to geneCodeEnd+81) | length=81
ACGCGGACGGGGCATTTCCCGTTCGTCATTAGCAGTAGGTAATGAAGATGTTTGTTTCTC
GTCCCCTTTCTCCTTCGTCCT
>Tb427.01.2380  | Trypanosoma brucei Lister strain 427 | alpha tubulin | genomic | Tb427_01_v4 forward | (geneCodeEnd+1 to geneCodeEnd+81) | length=81
AAAGTGTGACAACGTCGCACCATGTGTAGGTTTTCATTTATGTTCTTTCTTTCTTTTGTG
AATTTGTTTTCTGTCTCAAAT
>Tb427.01.2390  | Trypanosoma brucei Lister strain 427 | beta tubulin | genomic | Tb427_01_v4 forward | (geneCodeEnd+1 to geneCodeEnd+81) | length=81
ACGCGGACGGGGCATTTCCCGTTCGTCATTAGCAGTAGGTAATGAAGATGTTTGTTTCTC
GTCCCCTTTCTCCTTCGTCCT
>Tb427.01.240  | Trypanosoma brucei Lister strain 427 | unspecified product | genomic | Tb427_01_v4 reverse | (geneCodeEnd+1 to geneCodeEnd+81) | length=81
TAAACGAATAACAAAAATCAAAACAAAAGGATTGCTAATTGACATCTTTGGGAGAGTCCG
GGGTGAGGGGGGCTTCTCGCC
>Tb427.01.2400  | Trypanosoma brucei Lister strain 427 | alpha tubulin | genomic | Tb427_01_v4 forward | (geneCodeEnd+1 to geneCodeEnd+81) | length=81
AAAGTGTGACAACGTCGCACCATGTGTAGGTTTTCATTTATGTTCTTTCTTTCTTTTGTG
AATTTGTTTTCTGTCTCAAAT
>Tb427.01.2420  | Trypanosoma brucei Lister strain 427 | hypothetical protein | genomic | Tb427_01_v4 forward | (geneCodeEnd+1 to geneCodeEnd+81) | length=81
TAGGTAATACTCATCTGGGTATAGTGAATGTTTACATCCCCCCACCACCGANCATCACTG
GATCCTTCGCTACCCTTCTGC
>Tb427.01.2430  | Trypanosoma brucei Lister strain 427 | histone H3, putative | genomic | Tb427_01_v4 forward | (geneCodeEnd+1 to geneCodeEnd+81) | length=81
GAAGGTACAGAAATGCGTAATTGAGTGAGTGAGTATGAATATGAGTAGGTGTGTGTGTAT
GTATGTATGTATGCGTGAGGG
>Tb427.01.2450  | Trypanosoma brucei Lister strain 427 | histone H3, putative | genomic | Tb427_01_v4 forward | (geneCodeEnd+1 to geneCodeEnd+81) | length=81
GAAGGTACAGAAATGCGTAATTGAGTGAGTGAGTATGAATATGAGTAGGTGTGTGTGTAT
GTATGTATGTATGCGTGAGGG
>Tb427.01.2470  | Trypanosoma brucei Lister strain 427 | histone H3, putative | genomic | Tb427_01_v4 forward | (geneCodeEnd+1 to geneCodeEnd+81) | length=81
GAAGGTACAGAAATGCGTAATTGAGTGAGTGAGTATGAATATGAGTAGGTGTGTGTGTAT
GTATGTATGTATGTATGTATG
>Tb427.01.2490  | Trypanosoma brucei Lister strain 427 | histone H3, putative | genomic | Tb427_01_v4 forward | (geneCodeEnd+1 to geneCodeEnd+81) | length=81
GAAGGTACAGAAATGCGTAATTGAGTGAGTGAGTATGAATATGAGTAGGTGTGTGTGTAT
GTATGTATGTATGTATGCGTG
>Tb427.01.2510  | Trypanosoma brucei Lister strain 427 | histone H3, putative | genomic | Tb427_01_v4 forward | (geneCodeEnd+1 to geneCodeEnd+81) | length=81
GAAGGTACAGAAATGCGTAATTGAGTGAGTGAGTATGAATATGAGTAGGTGTGTGTGTAT
GTATGTATGTATGCGTGAGGG
>Tb427.01.2530  | Trypanosoma brucei Lister strain 427 | histone H3, putative | genomic | Tb427_01_v4 forward | (geneCodeEnd+1 to geneCodeEnd+81) | length=81
GAAGGTACAGAAATGCGTAATTGAGTGAGTGAGTATGAATATGAGTAGGTGTGTGTGTGT
GTATGTATGTATGCGTGAGGG
>Tb427.01.2550  | Trypanosoma brucei Lister strain 427 | histone H3, putative | genomic | Tb427_01_v4 forward | (geneCodeEnd+1 to geneCodeEnd+81) | length=81
GAAGGTACAGAAATGCGTAATTGAGTGAGTGAGTATGAATATGAGTAGGTGTGTGTGTAT
GTATGTATGTATGCGTGAGGG
>Tb427.01.2570  | Trypanosoma brucei Lister strain 427 | coatomer beta subunit (beta-coP) | genomic | Tb427_01_v4 forward | (geneCodeEnd+1 to geneCodeEnd+81) | length=81
CTCTCCTCTGCATGTTGGTCGTTGCTGTTACTGCTGTTCTATTTGTTCACTCCTCGCCCC
GAACTGCAGGACGCGGCGTTA
>Tb427.01.2580  | Trypanosoma brucei Lister strain 427 | RNasePH-like protein (TbEAP1) | genomic | Tb427_01_v4 forward | (geneCodeEnd+1 to geneCodeEnd+81) | length=81
AAGGAAAGTCGTACAAGATAGGACGCAATGAAACAGGCACTCAATAGCAGAGACGGAAGG
TGAAACACGCAGAATGAAGGA
>Tb427.01.2600  | Trypanosoma brucei Lister strain 427 | pumilio/PUF RNA binding protein 9 (PUF9) | genomic | Tb427_01_v4 forward | (geneCodeEnd+1 to geneCodeEnd+81) | length=81
TGGAATCCGTTCCCACACCTTCACTCATCCTCGTCTGTCTGCTCCTTTGATGTGAGGTCA
GTTTGGTCTGGTTTTGGTTTT
>Tb427.01.2640  | Trypanosoma brucei Lister strain 427 | hypothetical protein, conserved | genomic | Tb427_01_v4 forward | (geneCodeEnd+1 to geneCodeEnd+81) | length=81
TTAATTATTTATTTATTNNNNNNNNNNNNNNNNNNNNNNNNNNNTTGAGCCAGTGATGAA
ATGGATAAGTGAAGGAGGATG
>Tb427.01.2670  | Trypanosoma brucei Lister strain 427 | flagellar protein PF16 | genomic | Tb427_01_v4 forward | (geneCodeEnd+1 to geneCodeEnd+81) | length=81
AGTTGTAAGCGCAACCATTTCCCATGCTGGGGGAAGGAGAGAAAAAGAAAGGAGGGATTT
GTATATATATATATATATATG
>Tb427.01.270  | Trypanosoma brucei Lister strain 427 | hypothetical protein | genomic | Tb427_01_v4 forward | (geneCodeEnd+1 to geneCodeEnd+81) | length=81
GCGTCATCAAACTCAATGAGCAGAACCACATGAAAGGAGGAAATTGTGTATTTGTATGCA
TACATGTGTGNCAATATGTTG
>Tb427.01.2700  | Trypanosoma brucei Lister strain 427 | hypothetical protein, conserved | genomic | Tb427_01_v4 forward | (geneCodeEnd+1 to geneCodeEnd+81) | length=81
TGTTAAAGCGAAGGAACTTCCCCTACACCAAGTTTGATACAGCTGCGGTGTGGTGGTTTT
ATCTCTTGAATTTACTTTACA
>Tb427.01.2710  | Trypanosoma brucei Lister strain 427 | hypothetical protein, conserved | genomic | Tb427_01_v4 forward | (geneCodeEnd+1 to geneCodeEnd+81) | length=81
TAACATGAAGTCATGATGCATGTGAGTTAAGAGGAATCGGGTGGAGAGATAAAATGCGTG
TGTGCGTTACATTTCCTCGCA
>Tb427.01.2730  | Trypanosoma brucei Lister strain 427 | hypothetical protein, conserved | genomic | Tb427_01_v4 forward | (geneCodeEnd+1 to geneCodeEnd+81) | length=81
TGTTGGAAAAAAAAAACAAACAAAAAAGGAAAAAGGAAAAAGGAAATGAAAAAGAAAAAA
GAATAACAGGAAGAGGAAGAA
>Tb427.01.2740  | Trypanosoma brucei Lister strain 427 | lipase-like protein, putative | genomic | Tb427_01_v4 forward | (geneCodeEnd+1 to geneCodeEnd+81) | length=81
ATATGTGTTGCTCATGCGCAGCCCAAAACACGCATACGGTTACATATATTTATTTATATA
TTTATATGTTCACGCCTATGC
>Tb427.01.2750  | Trypanosoma brucei Lister strain 427 | hypothetical protein, conserved | genomic | Tb427_01_v4 forward | (geneCodeEnd+1 to geneCodeEnd+81) | length=81
GGCGGCTAACAATCTCTAGAGGCAGGCCGACTTACGCAACTGGGCGTCTCTTTTGGTGGT
GNNGTCTTTTGGTGGGGATAA
>Tb427.01.2760  | Trypanosoma brucei Lister strain 427 | hypothetical protein | genomic | Tb427_01_v4 forward | (geneCodeEnd+1 to geneCodeEnd+81) | length=81
GAGGAAGGAATCGGGAGGGAAAAAGGGGGGAAAGTGAAGCGGTGACGTAAGGGGAGAGAT
GACCCTGCACGTGCTTTGGCT
>Tb427.01.2770  | Trypanosoma brucei Lister strain 427 | hypothetical protein, conserved | genomic | Tb427_01_v4 forward | (geneCodeEnd+1 to geneCodeEnd+81) | length=81
AGAGGGTATAACACGGTGTGTGGGTCTTGTGTTTTTCGTGGTGGGAGCACTGTGTTTGTA
ATGTGTATATTCCTGTTTCGT
>Tb427.01.2780  | Trypanosoma brucei Lister strain 427 | hypothetical protein | genomic | Tb427_01_v4 reverse | (geneCodeEnd+1 to geneCodeEnd+81) | length=81
GTGAAAGTTGACACGCTTGTGACTTGTTTTCTGGCCGTTCCATAGCCCCCCTCCCTTCAG
TCCATTCCTACGGATTCTGTG
>Tb427.01.2820  | Trypanosoma brucei Lister strain 427 | pteridine transporter, putative | genomic | Tb427_01_v4 reverse | (geneCodeEnd+1 to geneCodeEnd+81) | length=81
CGCGGCTCGTATCGTTGGCACTAATGTCAGGTGGGCCGTGCAATAATATTGAAAACGAAT
TCTTATTACTTTTCTCTCCCT
>Tb427.01.2850  | Trypanosoma brucei Lister strain 427 | pteridine transporter, putative | genomic | Tb427_01_v4 reverse | (geneCodeEnd+1 to geneCodeEnd+81) | length=81
CGCGGCTCGTATCGTTGGCACTAATGTCAGGTGGGCCGTGCAATAATATTGAAAANNNNN
NNNNNNNNNNNNNNNNNNNNN
>Tb427.01.2880  | Trypanosoma brucei Lister strain 427 | pteridine transporter, putative | genomic | Tb427_01_v4 reverse | (geneCodeEnd+1 to geneCodeEnd+81) | length=81
CGCGGCTCGTATCGTTGGCACTAATGTCAGGTGGGCCGTGCAATAATATTGAAAACGAAT
TCTTATTACTTTTCTCTCCCT
>Tb427.01.290  | Trypanosoma brucei Lister strain 427 | unspecified product | genomic | Tb427_01_v4 forward | (geneCodeEnd+1 to geneCodeEnd+81) | length=81
TATTTGATCCATTGCTTCACTTTGTATAATTTTAACAACTTATTGCTGAGAACACGTTAC
TAAATTTAACAGCCAGTTCGA
>Tb427.01.2970  | Trypanosoma brucei Lister strain 427 | hypothetical protein, conserved | genomic | Tb427_01_v4 forward | (geneCodeEnd+1 to geneCodeEnd+81) | length=81
GCAAGCATCCCTTGGCGGGTTTTATTTCGTCCGTCACACTGCTGAGCACTGACTTGCACC
GTAATTGTATGTATATTTGTG
>Tb427.01.2980  | Trypanosoma brucei Lister strain 427 | hypothetical protein, conserved | genomic | Tb427_01_v4 forward | (geneCodeEnd+1 to geneCodeEnd+81) | length=81
GCGCCCCGCTTTGGACACGGGATCTCTTTGAATTTGCTTGTGCCATCGCCCCCAAGTGAG
GTTTGTTCCTGCATGAAACCG
>Tb427.01.2985  | Trypanosoma brucei Lister strain 427 | hypothetical protein, conserved | genomic | Tb427_01_v4 forward | (geneCodeEnd+1 to geneCodeEnd+81) | length=81
CACACAAAAAGGGGGTGAGAAAGGACGGGGCTAGCAGGTACTAGGGCTCTTAAAGCGTTT
GTGGGAAAGCGACTGTTGGAA
>Tb427.01.2990  | Trypanosoma brucei Lister strain 427 | hypothetical protein, conserved | genomic | Tb427_01_v4 forward | (geneCodeEnd+1 to geneCodeEnd+81) | length=81
TAAAAGTGAAAGGAAACGGAAACGGAAACGGAGGGAAGGCACAGAGGATGCACCCAGAGG
GGGGAAAAGAGTGCCTCTTTT
>Tb427.01.3000  | Trypanosoma brucei Lister strain 427 | aminoacylase, putative | genomic | Tb427_01_v4 forward | (geneCodeEnd+1 to geneCodeEnd+81) | length=81
CGGTGGAAAGGGAATTTTTTGATCCGTTGCTTCCTGCGCTTGAGGTGCCATGCCCTGTCA
TAGCTCATTCGCGGGTCGCCG
>Tb427.01.3010  | Trypanosoma brucei Lister strain 427 | mRNA processing protein, putative | genomic | Tb427_01_v4 forward | (geneCodeEnd+1 to geneCodeEnd+81) | length=81
CCTTCCCTCCTTCTTGTCCTGAGAACGCGCGTAGCTGGGAGGGTTTCAGGCACTTCTTTA
TTTACAGGAAGAGCCTTCAAA
>Tb427.01.3030  | Trypanosoma brucei Lister strain 427 | RNA-editing complex protein (KREL2) | genomic | Tb427_01_v4 forward | (geneCodeEnd+1 to geneCodeEnd+81) | length=81
AAAGATATGGCTCCCCAGAGAGCGTGGAAATAGTGCATGGCTGCGGAGAATTGGTGGTGG
GAGGGAAGCAAAGAAAAAGAA
>Tb427.01.3040  | Trypanosoma brucei Lister strain 427 | hypothetical protein, conserved | genomic | Tb427_01_v4 forward | (geneCodeEnd+1 to geneCodeEnd+81) | length=81
GTGCGCGGCACAAACGCATGCGAATGGCGGTCGTTCTGCCACGAAAGACGCTAAAANCCT
ACGATTAAAAGCATGCGAATG
>Tb427.01.3050  | Trypanosoma brucei Lister strain 427 | hypothetical protein, conserved | genomic | Tb427_01_v4 forward | (geneCodeEnd+1 to geneCodeEnd+81) | length=81
GACTTGAGCTCACACATACTACGGGAACTGTTGTTTTTCTTTTTTCCTTCCCCCGTGGGG
AAAGAGCCGTCGCTTTCATAT
>Tb427.01.3070  | Trypanosoma brucei Lister strain 427 | hypothetical protein, conserved | genomic | Tb427_01_v4 forward | (geneCodeEnd+1 to geneCodeEnd+81) | length=81
GAAACGCCTCGATATAATAATAACTTAAAATACAAAAGGAAACGAAAAACAATGGATGAA
TATAAGTGGGGAAACAATAAA
>Tb427.01.3110  | Trypanosoma brucei Lister strain 427 | soluble N-ethylmaleimide sensitive factor (NSF) attachment protein, putative | genomic | Tb427_01_v4 forward | (geneCodeEnd+1 to geneCodeEnd+81) | length=81
GGTGGAGTTCCACCCCTTGAAGTTGTGAGGAAGTATGGAAGGGGTCGATAGCAGGGGGAC
GGGCACCTCTTTTGCCATAGC
>Tb427.01.3120  | Trypanosoma brucei Lister strain 427 | separase, putative | genomic | Tb427_01_v4 forward | (geneCodeEnd+1 to geneCodeEnd+81) | length=81
CCCCCGATCTGCCTTGTTAGCTCGGGCCCAACATTTGATATATTCACCTTTACACGTGCA
TGTACACGCATGCCTGCATAT
>Tb427.01.3130  | Trypanosoma brucei Lister strain 427 | protein kinase, putative | genomic | Tb427_01_v4 forward | (geneCodeEnd+1 to geneCodeEnd+81) | length=81
GTATCTATTCCCATTCCCCTGTCCATCTGCATGCAGTCGCCACAATGGGGCATGCAAATG
GGGGCAAGTCCGGGGTTTCAA
>Tb427.01.3150  | Trypanosoma brucei Lister strain 427 | hypothetical protein, conserved | genomic | Tb427_01_v4 forward | (geneCodeEnd+1 to geneCodeEnd+81) | length=81
AGGACATCGCATGCTAACTGTAAGGCGTATTATTGAAACTATTCCCCTCTTTCCGTTTGT
TCTTCCGCAGTTTACTTGTCT
>Tb427.01.3170  | Trypanosoma brucei Lister strain 427 | hypothetical protein, conserved | genomic | Tb427_01_v4 forward | (geneCodeEnd+1 to geneCodeEnd+81) | length=81
CCCAGTTCAAGATCGATGATGCACTTGCCGTCTTTGAGAAGCTTCTAGTTGTGTTTGTGT
GCGTGCGTGCGTGCGTGCGTG
>Tb427.01.3180  | Trypanosoma brucei Lister strain 427 | 40S ribosomal protein S11, putative | genomic | Tb427_01_v4 forward | (geneCodeEnd+1 to geneCodeEnd+81) | length=81
GGTTGCAGATGTGGAATCAGCGGTGTCACGCTTACGACCGCAGGGGCTGTGACGGAATTT
GTCTCGGCGCTATAGTCATAT
>Tb427.01.3200  | Trypanosoma brucei Lister strain 427 | phosphatase-like protein, putative | genomic | Tb427_01_v4 forward | (geneCodeEnd+1 to geneCodeEnd+81) | length=81
ACAGAATGCAGGAGGAGGCTAATGAAAGCGAGCGACGACGGGAAGGATTCAAAGTAAATG
TGCAAATGCATCCCTCTTTCC
>Tb427.01.3220  | Trypanosoma brucei Lister strain 427 | GTPase activating protein of Rab-like GTPase, putative | genomic | Tb427_01_v4 forward | (geneCodeEnd+1 to geneCodeEnd+81) | length=81
TGTGTACTCGGTCTCACCCACACATACTTCGTCATGTCATTTTATTCCCTCAAATTTCCC
CTCCCCTCCCCTCCACCTGCT
>Tb427.01.3230  | Trypanosoma brucei Lister strain 427 | cell division cycle protein, putative | genomic | Tb427_01_v4 forward | (geneCodeEnd+1 to geneCodeEnd+81) | length=81
TGTTGCGAGTTGGTTCCAGTCTCTTCCTTACGTCCTGGTGGTTCTATACACATACTGGCC
CAGTACACGTCATCGCGCCGC
>Tb427.01.3250  | Trypanosoma brucei Lister strain 427 | hypothetical protein, conserved | genomic | Tb427_01_v4 forward | (geneCodeEnd+1 to geneCodeEnd+81) | length=81
CGCGATGTAGCGAGGGGTGAGAGAAAAAAAAAAATGGACTGACGCACGGGGAGAAGGGAA
ATACCCACCATGTTAACGACA
>Tb427.01.3260  | Trypanosoma brucei Lister strain 427 | hypothetical protein, conserved | genomic | Tb427_01_v4 forward | (geneCodeEnd+1 to geneCodeEnd+81) | length=81
CCCCGATAATATCCCACATTGGGCTCCTTAGCCCAATCCTGCAAATACGGTAACGGCCCC
GTGCGCACCCGTTCACTTAAT
>Tb427.01.3270  | Trypanosoma brucei Lister strain 427 | hypothetical protein, conserved | genomic | Tb427_01_v4 forward | (geneCodeEnd+1 to geneCodeEnd+81) | length=81
CTGCGGGGAGGGAAAGCAACATGGCGCTGAAAGATGTGATGGGCAGGATAAAATATTGGG
GGGCTTTGAAGGGGACGTAAT
>Tb427.01.3280  | Trypanosoma brucei Lister strain 427 | septum formation protein MAF homologue, putative | genomic | Tb427_01_v4 forward | (geneCodeEnd+1 to geneCodeEnd+81) | length=81
TGGAGCTAGCACGATGGCACATATTTGCGGTATCCTTGTCAACGTGAAAGCAAAACACAG
AAAGAGAAGAGGAGATATGAA
>Tb427.01.3290  | Trypanosoma brucei Lister strain 427 | hypothetical protein, conserved | genomic | Tb427_01_v4 forward | (geneCodeEnd+1 to geneCodeEnd+81) | length=81
TCCGTCAGAGCGCCTCGAAAAAAAACTCAGGTGGGCGTCGTCTTTGTCAGTTGTTATTTC
TGTTACTTTAATTTCTATCGT
>Tb427.01.3300  | Trypanosoma brucei Lister strain 427 | myotubularin, putative | genomic | Tb427_01_v4 forward | (geneCodeEnd+1 to geneCodeEnd+81) | length=81
AAAGCTCTTTTTTTTTTCCCCTCTCNNNNNNNNNNNNNNNNNNNNNNNNNNNNNNNNNNN
NNNNNNNNNNNNNNNNNNNNN
>Tb427.01.3310  | Trypanosoma brucei Lister strain 427 | hypothetical protein, conserved | genomic | Tb427_01_v4 forward | (geneCodeEnd+1 to geneCodeEnd+81) | length=81
GTTGTTGCTGGCGGTTGTTTTGTTTTTGTTTTTGTTTTTGTTTTTGGTGGTGTGTTGGTG
TTGGTGTTGATGTTGTTTCTG
>Tb427.01.3320  | Trypanosoma brucei Lister strain 427 | leucine-rich repeat protein (LRRP), putative | genomic | Tb427_01_v4 forward | (geneCodeEnd+1 to geneCodeEnd+81) | length=81
TGTGCCATACAAAACTATAGGCTTCGCAAACTAGTGAACATTATACATTGAACATATGTG
CATACATGGCTGGTTTTGATT
>Tb427.01.3350  | Trypanosoma brucei Lister strain 427 | hypothetical protein | genomic | Tb427_01_v4 forward | (geneCodeEnd+1 to geneCodeEnd+81) | length=81
GGAAATGAAAGGGAATGAAAACCTTCACTTCCATTACCTTAAGCAATGAAAATTTACATT
ACACGACCTTTTTCCCACATA
>Tb427.01.3390  | Trypanosoma brucei Lister strain 427 | hypothetical protein, conserved | genomic | Tb427_01_v4 reverse | (geneCodeEnd+1 to geneCodeEnd+81) | length=81
TTTGTGTACAACATCTCATTCCCTTTATTTTTATTTCCTTTTCCTCTGCCCCGGCTCAGC
TGTCTCTCCCCACCCCTACAC
>Tb427.01.3400  | Trypanosoma brucei Lister strain 427 | hypothetical protein, conserved | genomic | Tb427_01_v4 reverse | (geneCodeEnd+1 to geneCodeEnd+81) | length=81
CTTGNNNNNNNGTTTCTGCATTTCCTTCCTTCCTTTCTCTCTCTTTTTTTTTTTTAAAGT
GGTCACCGCCCCAACCACTAC
>Tb427.01.3410  | Trypanosoma brucei Lister strain 427 | hypothetical protein, conserved | genomic | Tb427_01_v4 reverse | (geneCodeEnd+1 to geneCodeEnd+81) | length=81
GGGATGTTTGTTTGAAGGAGGATCAACCGCAGGTGTGATATATATATATATGTANNNNAA
TATATATATATATGTATGTGT
>Tb427.01.3450  | Trypanosoma brucei Lister strain 427 | unspecified product | genomic | Tb427_01_v4 reverse | (geneCodeEnd+1 to geneCodeEnd+81) | length=81
AGTGGGGGAAATGTATAGAGGAGATATGAGAACTCCTTCGTCACACAAATGTTCATAAAC
ACACGTATATANNNNNNNNNN
>Tb427.01.3550  | Trypanosoma brucei Lister strain 427 | hypothetical protein | genomic | Tb427_01_v4 reverse | (geneCodeEnd+1 to geneCodeEnd+81) | length=81
TTATCCCGTCGCTTTCACCATTTACACGCGCTTTGTGTTGGCTGTTTCATGTTTCTTCAA
TGCATTGGACGATACAGTGAA
>Tb427.01.3560  | Trypanosoma brucei Lister strain 427 | hypothetical protein, conserved | genomic | Tb427_01_v4 reverse | (geneCodeEnd+1 to geneCodeEnd+81) | length=81
GGTTGTTCGGTGAGAGCGGGCGGAGGATCTCGGGTGGAGTATACTTTCGTGGGCACATAC
GTCTGCACACACACACACACA
>Tb427.01.3610  | Trypanosoma brucei Lister strain 427 | hypothetical protein | genomic | Tb427_01_v4 reverse | (geneCodeEnd+1 to geneCodeEnd+81) | length=81
CATGCAAAGAGTGGCTTTAATAAGACCTCCCCATGTAACAGCCTTTTAGAATATTGACAC
TATGGGATGGCTTCGGATAAT
>Tb427.01.3670  | Trypanosoma brucei Lister strain 427 | expression site-associated gene (ESAG) protein, putative | genomic | Tb427_01_v4 forward | (geneCodeEnd+1 to geneCodeEnd+81) | length=81
CAAAACACCGAGCTGATCCTGTAACAATTTAACGATCATCAAAAGAGTCGAAAATAGGGG
GAGGGGCGCAAGCCGCCGTCT
>Tb427.01.370  | Trypanosoma brucei Lister strain 427 | leucine-rich repeat protein (LRRP), putative | genomic | Tb427_01_v4 reverse | (geneCodeEnd+1 to geneCodeEnd+81) | length=81
TATGTGATCCATTGCTTCACTTTGTATAATTGTAACCACTTATTGCTAAGAACACGTTAT
TAAATTTAACAGCCCGTTCGA
>Tb427.01.3750  | Trypanosoma brucei Lister strain 427 | unspecified product | genomic | Tb427_01_v4 reverse | (geneCodeEnd+1 to geneCodeEnd+81) | length=81
AACGATGGAAATTCGCATTGAAGTGCGTAAGTTCGTGAAGGAAACAAAAAATAACTGGCA
TGGACACACTCTCCATTACGC
>Tb427.01.3760  | Trypanosoma brucei Lister strain 427 | unspecified product | genomic | Tb427_01_v4 reverse | (geneCodeEnd+1 to geneCodeEnd+81) | length=81
TGTTCACCAAGGACCTTGCACAATTCCTCCTAGAAATTGAGAAACCCCTCATTCTCTTCC
AACATGTACTTTCTTCATTCG
>Tb427.01.3800  | Trypanosoma brucei Lister strain 427 | hypothetical protein, conserved | genomic | Tb427_01_v4 forward | (geneCodeEnd+1 to geneCodeEnd+81) | length=81
TGGTACTTCGGTGTCAGTGTTGGTTGGGTTATCTCTTTTACCCTCACATGTGAAAAATAA
CTGTGTCCCTTATTTTTCACA
>Tb427.01.3810  | Trypanosoma brucei Lister strain 427 | hypothetical protein, conserved | genomic | Tb427_01_v4 forward | (geneCodeEnd+1 to geneCodeEnd+81) | length=81
CAACTCTCTAATCTTTTCCCTCCTTGCACATATGTACTAGGAGCAAGCATACCTTTGGTA
GTTTGTGATTATTGCCGCTGC
>Tb427.01.3820  | Trypanosoma brucei Lister strain 427 | ATP synthase subunit, putative | genomic | Tb427_01_v4 forward | (geneCodeEnd+1 to geneCodeEnd+81) | length=81
AAATTGCTTATTCATCTCTCCCTTTTTTCTAGGTTTAATTATCACATCAAATTACTTTTT
TTGTAACAAAATTGATTGAAG
>Tb427.01.3830  | Trypanosoma brucei Lister strain 427 | glucose-6-phosphate isomerase, glycosomal (PGI) | genomic | Tb427_01_v4 forward | (geneCodeEnd+1 to geneCodeEnd+81) | length=81
ACAACCGACTGAAGAAAAATATTTATGTTGACTAATAGTTCATCAACTGACTTGGGGTTA
ATTTTTTTCCATTTGCTCCCC
>Tb427.01.3840  | Trypanosoma brucei Lister strain 427 | hypothetical protein, conserved | genomic | Tb427_01_v4 forward | (geneCodeEnd+1 to geneCodeEnd+81) | length=81
GCCACAAAAGAGAAAAGAAGCATTGCTGTGTCTGGTGTACCCTAAGTATTTCAAGCTAGA
AATTGAGACAACGGGCGGTTG
>Tb427.01.3850  | Trypanosoma brucei Lister strain 427 | hypothetical protein, conserved | genomic | Tb427_01_v4 forward | (geneCodeEnd+1 to geneCodeEnd+81) | length=81
CACACTGCGTCTCTGCCTCGGTGCTATGCTAGGAGACTTTCTGTGTGTCACTGCTAGCAA
ATGAGGTTATTTTGTTTGCCT
>Tb427.01.3860  | Trypanosoma brucei Lister strain 427 | hypothetical protein, conserved | genomic | Tb427_01_v4 forward | (geneCodeEnd+1 to geneCodeEnd+81) | length=81
CGCTGTGCACTTTCGTTGGCGAAAAACATAAACGCGGAAGAGAACCTTTTTCATTGTTTG
TTTGCTACATCGCCCTCTGTG
>Tb427.01.3880  | Trypanosoma brucei Lister strain 427 | hypothetical protein, conserved | genomic | Tb427_01_v4 forward | (geneCodeEnd+1 to geneCodeEnd+81) | length=81
CGGTGTCGGACAGCGTGCTCGAATAAGCGCACAAAGCGAGCAAGGTTGGAAGCCGGCTGG
TGATGGCTAGGGGTGAAGGGT
>Tb427.01.3890  | Trypanosoma brucei Lister strain 427 | hypothetical protein | genomic | Tb427_01_v4 forward | (geneCodeEnd+1 to geneCodeEnd+81) | length=81
CAAGGGGGGGGGGTGCTCTCGTGTGATTATTTTACATCGTTCTGTTTCGTCCCCCTTTCC
CGTTCGCTTGAGGGCTTACTT
>Tb427.01.3910  | Trypanosoma brucei Lister strain 427 | hypothetical protein, conserved | genomic | Tb427_01_v4 forward | (geneCodeEnd+1 to geneCodeEnd+81) | length=81
CAACCTGTCCGGATCAAAACAGGGTGAGGTCAGGTGCGGTCGTGTCCCTCTTTTCACCCG
CGTGCGTACCTTCCAGCATAT
>Tb427.01.3940  | Trypanosoma brucei Lister strain 427 | hypothetical protein, conserved | genomic | Tb427_01_v4 forward | (geneCodeEnd+1 to geneCodeEnd+81) | length=81
TTAGCATGCGTCGAGCGATTTGTGGGCAACTGTTGGTCGACATGATATGGCTCACCGTGA
ACCCCGTGCATGCATACTCGA
>Tb427.01.3950  | Trypanosoma brucei Lister strain 427 | D-alanine aminotransferase (ALAT) | genomic | Tb427_01_v4 forward | (geneCodeEnd+1 to geneCodeEnd+81) | length=81
GAAAGATGTGAAGGGTAACGAGGGAAGAAAGGGGATGGATATGTTAGGCTTGACACGGTG
GTGCCACTGCGGCCGAAACTT
>Tb427.01.400  | Trypanosoma brucei Lister strain 427 | hypothetical protein, conserved | genomic | Tb427_01_v4 forward | (geneCodeEnd+1 to geneCodeEnd+81) | length=81
CAAGTGACTTTCACAATTGGAGTCGGGCATCACGTTTGTTAAATGTGCTTTTAACGGCAC
CTAAAATTAGTGGGGTGACAA
>Tb427.01.4010  | Trypanosoma brucei Lister strain 427 | hypothetical protein, conserved | genomic | Tb427_01_v4 forward | (geneCodeEnd+1 to geneCodeEnd+81) | length=81
TGCAGGAGGAAAAAGAGGCGGCAGGGGGCGGTCAGCAGGTTTTGCTTCCGGGCTATAATC
TGTTGTGCCACACGTCTTCTT
>Tb427.01.4020  | Trypanosoma brucei Lister strain 427 | hypothetical protein | genomic | Tb427_01_v4 forward | (geneCodeEnd+1 to geneCodeEnd+81) | length=81
TCGCTTGTGAGGACATGTTTTTGTTTTAGGCGTTTGTACACTTCTCTTCTTTTTATCAAA
GCGATGTAACGAATGCAAAAC
>Tb427.01.4040  | Trypanosoma brucei Lister strain 427 | hypothetical protein, conserved | genomic | Tb427_01_v4 forward | (geneCodeEnd+1 to geneCodeEnd+81) | length=81
AGCGCTTGAAACTGCAATGCCCCTGTTGTGGGAAAATGTGTTGTAGTAGGGAAAAAGTCC
CATGAAGTGTTGGATTTTGTA
>Tb427.01.4050  | Trypanosoma brucei Lister strain 427 | protein phosphatase with EF-Hand domains (PPEF) | genomic | Tb427_01_v4 forward | (geneCodeEnd+1 to geneCodeEnd+81) | length=81
CATGGAGGGTGGGAGAACGAAGGGTGATAAAGTAGAGGGGGTGTGTTGGTATAAATTTAG
GAGGGGTGATCTTATTGGAAT
>Tb427.01.4100  | Trypanosoma brucei Lister strain 427 | cytochrome oxidase subunit IV (COXIV) | genomic | Tb427_01_v4 forward | (geneCodeEnd+1 to geneCodeEnd+81) | length=81
TGGAATGGCTCTTTTACCCGCGTAGGTTTTGTTTATTAGTCTATTTATATATTTACCTAT
TCGTTTGTGTATGCAATGGAG
>Tb427.01.4140  | Trypanosoma brucei Lister strain 427 | hypothetical protein, conserved | genomic | Tb427_01_v4 forward | (geneCodeEnd+1 to geneCodeEnd+81) | length=81
GTCGGGGGAAAGTGGAAAGAGAGAGGAAGGTTCCTTTTTTTTTTTTTAAAGAAAAAGAAA
AGAAAAGAGAAGAAAGGCTAT
>Tb427.01.4160  | Trypanosoma brucei Lister strain 427 | hypothetical protein, conserved | genomic | Tb427_01_v4 forward | (geneCodeEnd+1 to geneCodeEnd+81) | length=81
TGGCGGTTTAGAGCTGGAATGGGGCCGGGGGGGGAGAGAAGGGAGGAGAGCGACTTGCGC
TGGATGTTTCGTTAGTCCTGT
>Tb427.01.4180  | Trypanosoma brucei Lister strain 427 | hypothetical protein, conserved | genomic | Tb427_01_v4 forward | (geneCodeEnd+1 to geneCodeEnd+81) | length=81
GTGTGCACATGCACTCCTCATTTTTTCTTTTTCCTCTTGGTGTTTTCGTTATTTATCTCC
CTCCGTCGCTTACTGTGCTGT
>Tb427.01.420  | Trypanosoma brucei Lister strain 427 | retrotransposon hot spot (RHS) protein, putative | genomic | Tb427_01_v4 forward | (geneCodeEnd+1 to geneCodeEnd+81) | length=81
TTGACGAACCTCGGGCAAGCCAACAATGAAGTAAACACTGTGAAGAACGAATGAAAGGGC
AAGAGGAGGCGTCACATTTTG
>Tb427.01.4220  | Trypanosoma brucei Lister strain 427 | hypothetical protein, conserved | genomic | Tb427_01_v4 forward | (geneCodeEnd+1 to geneCodeEnd+81) | length=81
AAATGAATGACAGCAGACGGAAGGCAAAGAGGATTGCCAAAGGAAGGTGAGTTATTTTCA
GAAAGAAAAAGGGAAATATGC
>Tb427.01.4230  | Trypanosoma brucei Lister strain 427 | hypothetical protein, conserved | genomic | Tb427_01_v4 forward | (geneCodeEnd+1 to geneCodeEnd+81) | length=81
ATGGCGTGGTGTCTTTTTTCTTTTTTCTTTTTTCCTTTTTCCATATATATATATATATAT
AGCGTTGGGTGTTTAAGGAAT
>Tb427.01.4250  | Trypanosoma brucei Lister strain 427 | hypothetical protein, conserved | genomic | Tb427_01_v4 forward | (geneCodeEnd+1 to geneCodeEnd+81) | length=81
AGTTCTCCTTCAAATAGTTGCGGTGAATGAGCAACCACGACGCTGGAGGCAGAGAGGCGG
TGGGGTTTCAGTATTCAGTGG
>Tb427.01.4280  | Trypanosoma brucei Lister strain 427 | hypothetical protein, conserved | genomic | Tb427_01_v4 forward | (geneCodeEnd+1 to geneCodeEnd+81) | length=81
CAACCTCATCATTAAGTAAGTGATGAAAGGAGNNNNNNNNNNNNNNNNNNNNNNAGGGGA
AGAAAAAAAAAAAGGGAGTTG
>Tb427.01.4300  | Trypanosoma brucei Lister strain 427 | chaperone protein DNAj, putative | genomic | Tb427_01_v4 forward | (geneCodeEnd+1 to geneCodeEnd+81) | length=81
TTGATATGCGTTTTTGGTTTTGAAAATTGCGTTTTTTTCTTTTTTCGGGTGTTGGAAATT
TAGAGGGCATTTCTCGCAGTG
>Tb427.01.4310  | Trypanosoma brucei Lister strain 427 | hypothetical protein, conserved | genomic | Tb427_01_v4 forward | (geneCodeEnd+1 to geneCodeEnd+81) | length=81
ACGATGGAAAGTGCAATTAATCGCTTGAGTGACTGGAACTGTGTGTAAAGTAGAAGAAAA
GTAATTGGGGAGGAGACGACA
>Tb427.01.4340  | Trypanosoma brucei Lister strain 427 | hypothetical protein, conserved | genomic | Tb427_01_v4 forward | (geneCodeEnd+1 to geneCodeEnd+81) | length=81
AGGGGCTAATTTAATGTTTTAATTATTTTTGTTATTTTTACTTTTCGTTACTAGAAGGTA
CGCGTCCACGTCTCACCCAAT
>Tb427.01.4370  | Trypanosoma brucei Lister strain 427 | hypothetical protein, conserved | genomic | Tb427_01_v4 forward | (geneCodeEnd+1 to geneCodeEnd+81) | length=81
GTTTTGGGTTTGCCCATTTTTGTCCATGTGTGTGTGTGTGCACGCATATATATATATATA
TATATATATAAATATAGTGAA
>Tb427.01.4380  | Trypanosoma brucei Lister strain 427 | hypothetical protein, conserved | genomic | Tb427_01_v4 forward | (geneCodeEnd+1 to geneCodeEnd+81) | length=81
GGAGTGAATGGCATTTCGGCCCCCCCCCCAAAAAAAAAACATGTGCAGTGTGTGACGGTT
TTCCTCCTTTTCAATTTGCTT
>Tb427.01.4400  | Trypanosoma brucei Lister strain 427 | hypothetical protein, conserved | genomic | Tb427_01_v4 forward | (geneCodeEnd+1 to geneCodeEnd+81) | length=81
GGTCTCATGGTCTTATCATACTGAAGCTGAGTCGGCGGATATCTGATCATGATTTGTAGG
TGTACGAGGGGAAAAATGGAG
>Tb427.01.4410  | Trypanosoma brucei Lister strain 427 | hypothetical protein, conserved | genomic | Tb427_01_v4 forward | (geneCodeEnd+1 to geneCodeEnd+81) | length=81
GGGATATATTTTAGTGTCAAATCATCGCGGTTGAGAAAAAAAAAGAGAAGGCCTCAGCGA
GCAAGAACACGCATGCCGGAA
>Tb427.01.4420  | Trypanosoma brucei Lister strain 427 | ABC transporter, putative | genomic | Tb427_01_v4 forward | (geneCodeEnd+1 to geneCodeEnd+81) | length=81
GCGACTCGCTGCTGCTGAAATTGCATTACTCGCAAAACTAATTGATGCCAATGTGTGGCA
GTACATATGTGTGGAGGTAGT
>Tb427.01.4440  | Trypanosoma brucei Lister strain 427 | hypothetical protein, conserved | genomic | Tb427_01_v4 forward | (geneCodeEnd+1 to geneCodeEnd+81) | length=81
TGCTCAACCCTCCGATCCAGCGCTTTTGGGGGAGGCTGCGGGAAATGAGTTACTGAAGGA
AGTGACGGATCTGACGTCGAA
>Tb427.01.4450  | Trypanosoma brucei Lister strain 427 | hypothetical protein, conserved | genomic | Tb427_01_v4 forward | (geneCodeEnd+1 to geneCodeEnd+81) | length=81
CGTTTACAAGAAGGGAGTGTTAAATTGTGACTAGGTAACCGTGGGGGTTAAGAGACATGG
TTTGGTGTGCGTCATATATAT
>Tb427.01.4470  | Trypanosoma brucei Lister strain 427 | hypothetical protein, conserved | genomic | Tb427_01_v4 forward | (geneCodeEnd+1 to geneCodeEnd+81) | length=81
ACGGTGAGAAGGTGAAAGAAAACTGATGATCGAATTCCAAAAACTTGTTTGGATTCTTTT
GCCCAGTGCATCCGAGTGTGT
>Tb427.01.4480  | Trypanosoma brucei Lister strain 427 | hypothetical protein, conserved | genomic | Tb427_01_v4 forward | (geneCodeEnd+1 to geneCodeEnd+81) | length=81
GAAATCTTGAGCCACCAACTCAGAGTGGCGCAGCATCGCGCTTTCGTACCATAGAATTTT
GTGGTGGATCGGGAATGTGCG
>Tb427.01.4490  | Trypanosoma brucei Lister strain 427 | acetyltransferase, putative | genomic | Tb427_01_v4 forward | (geneCodeEnd+1 to geneCodeEnd+81) | length=81
AGGGGAACTGTGTTTATATGCTTACCTATTTTTGTNTTTTTTTTCTTTTTTTTTCTTTTT
GATTACTGTGGAGAAAAGAGA
>Tb427.01.4500  | Trypanosoma brucei Lister strain 427 | hypothetical protein, conserved | genomic | Tb427_01_v4 forward | (geneCodeEnd+1 to geneCodeEnd+81) | length=81
TGGAGAGTGTGGAGCAGTAAATGTGAGAAGTACCATACGACACGATACGGTACCATACCA
TGCTGTGCCCTGCCATGTGGT
>Tb427.01.4520  | Trypanosoma brucei Lister strain 427 | hypothetical protein, conserved | genomic | Tb427_01_v4 forward | (geneCodeEnd+1 to geneCodeEnd+81) | length=81
TGGATGTGTTCAAATAATGATAATGATAATAGTAACAATGGTAATAGTAATAAAAATATT
GTTATGGTTACAATTATGATG
>Tb427.01.4540  | Trypanosoma brucei Lister strain 427 | cyclin-like F-box protein (CFB1A) | genomic | Tb427_01_v4 forward | (geneCodeEnd+1 to geneCodeEnd+81) | length=81
CGGTCCAACTGAGTGGTGAGCACTCCATCGAGTCTGTGTGGTGATGCTGTGGACGGCGTG
TCCCCACTGGTTGGACTGTAG
>Tb427.01.4550  | Trypanosoma brucei Lister strain 427 | hypothetical protein, conserved | genomic | Tb427_01_v4 forward | (geneCodeEnd+1 to geneCodeEnd+81) | length=81
CATCATTACACACTAATTGCAGTGGTGCTCCATTTGCTGTTTGCTGACACGTTTGATTTA
TTTCTTGTCCCTTTCCTCAAG
>Tb427.01.4560  | Trypanosoma brucei Lister strain 427 | unspecified product | genomic | Tb427_01_v4 forward | (geneCodeEnd+1 to geneCodeEnd+81) | length=81
CGNTCCAACTGAGTGGTGAGCACTCCATCGAGTCTGTGTGGTGATGCTGTGGACGGCGTG
TCCCCACTGGTTGGACTGTAG
>Tb427.01.4600  | Trypanosoma brucei Lister strain 427 | cyclin-like F-box protein (CFB1D) | genomic | Tb427_01_v4 forward | (geneCodeEnd+1 to geneCodeEnd+81) | length=81
CGGTCCAACTGAGTGGTGAGCACTCCATCGAGTCTGTGTGGTGATGCTGTGGACGGCGTG
TCCCCACTGGTTGGACTGTAG
>Tb427.01.4620  | Trypanosoma brucei Lister strain 427 | hypothetical protein, conserved | genomic | Tb427_01_v4 forward | (geneCodeEnd+1 to geneCodeEnd+81) | length=81
GCAACACACCATCTTTATGACAAGTGTTTATTGTAATTGTGGTGTTGTGTGATGCAGCGG
TAGATTGGACGTGTGTGTACA
>Tb427.01.4630  | Trypanosoma brucei Lister strain 427 | cyclin-like F-box protein (CFB1E) | genomic | Tb427_01_v4 forward | (geneCodeEnd+1 to geneCodeEnd+81) | length=81
CGGTCCAACTGAGTGGTGAGCACTCCATCGAGTCTGTGTGGTGATGCTGTGGACGGCGTG
TCCCCACTGGTTGGACTGTAG
>Tb427.01.4640  | Trypanosoma brucei Lister strain 427 | unspecified product | genomic | Tb427_01_v4 forward | (geneCodeEnd+1 to geneCodeEnd+81) | length=81
TTGCAGTGGTGCTCCATTTGCTGTTTGCTGACACGTTTGATTTATTTCTTGTCCCTTTCC
TCAAGCATCTCTTCGTTTAGG
>Tb427.01.4645  | Trypanosoma brucei Lister strain 427 | unspecified product | genomic | Tb427_01_v4 forward | (geneCodeEnd+1 to geneCodeEnd+81) | length=81
CGGTCCAACTGAGTGGTGAGCACTCCATCGAGTCTGTGTGGTGATGCTGTGGACGGCGTG
TCCCCACTGGTTGGACTGTAG
>Tb427.01.4650  | Trypanosoma brucei Lister strain 427 | cyclin-like F-box protein (CFB2) | genomic | Tb427_01_v4 forward | (geneCodeEnd+1 to geneCodeEnd+81) | length=81
TGACTTCTCTTTTTGTTGATTCGCTGCGAAAATTTTCATATATTAGTGTTTCTTATGCTT
CGGTATGAAAGTTTTTTCTCT
>Tb427.01.4680  | Trypanosoma brucei Lister strain 427 | hypothetical protein, conserved | genomic | Tb427_01_v4 forward | (geneCodeEnd+1 to geneCodeEnd+81) | length=81
CCGGCTCTGCTTTTTTTCTTCTTTTGAGTGAGTGGAGGATCAGGAAGTGGAGAAGGAAAT
ACGGCAACATATGCGAATCAT
>Tb427.01.4690  | Trypanosoma brucei Lister strain 427 | arginine N-methyltransferase (PRMT1) | genomic | Tb427_01_v4 forward | (geneCodeEnd+1 to geneCodeEnd+81) | length=81
AGGTACTGGGCGATTCAAGGGCGANAGCAATAAAAAAAAAAGAAGAGAAGATAAAAAAGA
AAAAGAAGAAAAGAAGGTTGT
>Tb427.01.470  | Trypanosoma brucei Lister strain 427 | hypothetical protein, conserved | genomic | Tb427_01_v4 forward | (geneCodeEnd+1 to geneCodeEnd+81) | length=81
TTCATAAATACAACAACGAGAATAAAATTAATCCCTTGTGGCTGCTAAGCGTGCAAGCAA
CTGAGAATAATAAACAGTATA
>Tb427.01.4700  | Trypanosoma brucei Lister strain 427 | hypothetical protein, conserved | genomic | Tb427_01_v4 forward | (geneCodeEnd+1 to geneCodeEnd+81) | length=81
TTACTTTCCTCCTTTTCTTTTCTTTTTTTTTCTTTTCCTCCTTTTTCTTTTTAGTTTTTA
CCTTTTAGTGTGTGAATTGCT
>Tb427.01.4710  | Trypanosoma brucei Lister strain 427 | hypothetical protein, conserved | genomic | Tb427_01_v4 forward | (geneCodeEnd+1 to geneCodeEnd+81) | length=81
GCACTCGAATACGGATGGCGGGCGGTATGTGATATACATAAATAAATATAAATATATATT
AAGGTTGCTGGTGTCATACAT
>Tb427.01.4720  | Trypanosoma brucei Lister strain 427 | hypothetical protein, conserved | genomic | Tb427_01_v4 forward | (geneCodeEnd+1 to geneCodeEnd+81) | length=81
TGTTGGGAACATCATGTGCTCGACGTGAGTGGGGAGGGGGAATAAGAGTTATTAAATGAC
TGGTGTGTGTGTGTGTGGGGG
>Tb427.01.4730  | Trypanosoma brucei Lister strain 427 | hypothetical protein, conserved | genomic | Tb427_01_v4 forward | (geneCodeEnd+1 to geneCodeEnd+81) | length=81
GAATGTTGGGTGTTCAGGAGGAAGTCACGTGGCTCATTTTCTTTCATTTGCATTACTGGT
TCATGCGCTGCTGTTGGGTTA
>Tb427.01.4740  | Trypanosoma brucei Lister strain 427 | hypothetical protein, conserved | genomic | Tb427_01_v4 forward | (geneCodeEnd+1 to geneCodeEnd+81) | length=81
AGTTTCTTTTTTTTTGTCTTTTTAGGGAAGAGGAATTATAATGAAGCAATGTTTTGTTTT
CTATCTACTGTTTCTTTCTTT
>Tb427.01.4760  | Trypanosoma brucei Lister strain 427 | hypothetical protein, conserved | genomic | Tb427_01_v4 forward | (geneCodeEnd+1 to geneCodeEnd+81) | length=81
TCAGGGAAGATAATGGTATAACTATATTTTGCTCTGTGTAAAATTTGGTGCTTGCGAGTC
GTATGATGTGGGCACACGTGC
>Tb427.01.4780  | Trypanosoma brucei Lister strain 427 | serine peptidase, putative | genomic | Tb427_01_v4 forward | (geneCodeEnd+1 to geneCodeEnd+81) | length=81
GTTGGCTGCAAACGCTGTGAGAGTAGTAAAAGTATACATGAAAGTTAATTAGGAGATAAG
AAGGCAGAAAAAGGAAGGCTG
>Tb427.01.480  | Trypanosoma brucei Lister strain 427 | unspecified product | genomic | Tb427_01_v4 forward | (geneCodeEnd+1 to geneCodeEnd+81) | length=81
AATCAATTAAAAAATTGCATCTCCGTCAGAGCCATGATGCCAGAAGGCTCAGAGAAGGAT
TCAGGAGTCTTTTGGAATTGC
>Tb427.01.4800  | Trypanosoma brucei Lister strain 427 | hypothetical protein, conserved | genomic | Tb427_01_v4 forward | (geneCodeEnd+1 to geneCodeEnd+81) | length=81
GTTTTATACGCCGAGGCGGCATAGACGCGATTTCCATAGGGATGTTTTGTTTTTGTTTTT
TACTTTCCCTGCTTTTATATC
>Tb427.01.4830  | Trypanosoma brucei Lister strain 427 | unspecified product | genomic | Tb427_01_v4 forward | (geneCodeEnd+1 to geneCodeEnd+81) | length=81
ACTCATAACGCAAAAAAAAAAAAGAACAATAACAACAACAACAACAACAAAAGAAGTAAA
ATGAAAAAAAAAAAAGAAAAA
>Tb427.01.4870  | Trypanosoma brucei Lister strain 427 | expression site-associated gene (ESAG) protein, putative | genomic | Tb427_01_v4 forward | (geneCodeEnd+1 to geneCodeEnd+81) | length=81
CAGATATTTTCAGATATTTTCCCTCGTTCTATAATAAAAATAACTTTACGCGTGCGTGCT
CTCATCCTTTTCAACTGATAA
>Tb427.01.4890  | Trypanosoma brucei Lister strain 427 | expression site-associated gene 2 (ESAG2) protein, putative | genomic | Tb427_01_v4 forward | (geneCodeEnd+1 to geneCodeEnd+81) | length=81
TTTGCTTCTACGTTACCTATTATATTATGTTTTCTTTTGTTTTTTTCGCTTCTTTGTTGC
TGCGTCTATTTGGTATAATAT
>Tb427.01.490  | Trypanosoma brucei Lister strain 427 | hypothetical protein | genomic | Tb427_01_v4 forward | (geneCodeEnd+1 to geneCodeEnd+81) | length=81
TAGGAACTTACTGGGCACCAGCAGTCAACAAAAGAAATACGAAAGAACACAACAGTGATA
AACATATATTACCTTGAAGCT
>Tb427.01.4900  | Trypanosoma brucei Lister strain 427 | expression site-associated gene 11 (ESAG11) protein, putative | genomic | Tb427_01_v4 forward | (geneCodeEnd+1 to geneCodeEnd+81) | length=81
TTCAATGTTATATTTTATGCTACGGTTCTGTTATTGGTATTGTGCGTTTGTGATACCCAC
TGCTTTTTTGTGTAATGGAGG
>Tb427.01.4910  | Trypanosoma brucei Lister strain 427 | expression site-associated gene (ESAG) protein, putative | genomic | Tb427_01_v4 forward | (geneCodeEnd+1 to geneCodeEnd+81) | length=81
CGAACACGGTTATGAGCATGTTCTTAATACATTGTGTGTATGCGCCTACTTACGTGTCGT
GTGAGTGTGTTTTGTGCTGGT
>Tb427.01.4920  | Trypanosoma brucei Lister strain 427 | hypothetical protein | genomic | Tb427_01_v4 forward | (geneCodeEnd+1 to geneCodeEnd+81) | length=81
CGCCACAGCGATTTACAAACGATCCACTGGGTCGAATGCCTGTGCCGCCTTTTTTTCCTG
TTTTCCAACCATATTTCAACC
>Tb427.01.4970  | Trypanosoma brucei Lister strain 427 | hypothetical protein | genomic | Tb427_01_v4 forward | (geneCodeEnd+1 to geneCodeEnd+81) | length=81
GTGGCATCTCGGCGCGAGTGGTGCTATCGAGGGTCTGTTGCGATTCGCGTAAGGCTATAC
AAAGGAATTAAGGGTGTGCAA
>Tb427.01.5000  | Trypanosoma brucei Lister strain 427 | hypothetical protein, conserved | genomic | Tb427_01_v4 forward | (geneCodeEnd+1 to geneCodeEnd+81) | length=81
CTAGTTTGTGATGCAGAGGCTGTGCCTTCTACGGAGGAACACTGTATATGACTGTATTTA
TCTGTGTCCTATTTGTCATGC
>Tb427.01.5030  | Trypanosoma brucei Lister strain 427 | leucine-rich repeat protein (LRRP), putative | genomic | Tb427_01_v4 forward | (geneCodeEnd+1 to geneCodeEnd+81) | length=81
ACACTTGTACGAATTTAGTGAGTGCTTTCTTAGGGCTGACTCGGGGTTCTGCAGTTCATA
TCGGCGCTCTGCGTCCCTGTT
>Tb427.01.5060  | Trypanosoma brucei Lister strain 427 | variant surface glycoprotein (VSG)-related, putative | genomic | Tb427_01_v4 forward | (geneCodeEnd+1 to geneCodeEnd+81) | length=81
ATTGGCTCACAATCCACCATCACGTNNNNNNNNNNAAAATTCATGTCGGTAGAGGAAGTA
AAAAGTAGCTACCGTTGCAGG
>Tb427.01.5080  | Trypanosoma brucei Lister strain 427 | expression site-associated gene (ESAG) protein, putative | genomic | Tb427_01_v4 forward | (geneCodeEnd+1 to geneCodeEnd+81) | length=81
AACCCGTTGCTACAAGTCCGTGCATAAGTGTGCAAATGCCCAGTAAGGCGGGCGATGCGT
GACACAGAGGCTGGACGGAGA
>Tb427.01.5100  | Trypanosoma brucei Lister strain 427 | expression site-associated gene 2 (ESAG2) protein, putative | genomic | Tb427_01_v4 forward | (geneCodeEnd+1 to geneCodeEnd+81) | length=81
TTTGCTTCTACGTTACCTATTATATTATGTTTTCTTTTGTTTTTTTTCGCTTCTTTGTTG
CTGCGTCTATGTGGTATAATA
>Tb427.01.5110  | Trypanosoma brucei Lister strain 427 | expression site-associated gene 11 (ESAG11) protein, putative | genomic | Tb427_01_v4 forward | (geneCodeEnd+1 to geneCodeEnd+81) | length=81
TTCAATGTTATATTTTATATGCTACGGTTCTGTTATTGGTATTGTGCGCTTGTGATACCC
ACTGCTTTTTTGTGTAATGGA
>Tb427.01.5120  | Trypanosoma brucei Lister strain 427 | expression site-associated gene (ESAG) protein, putative | genomic | Tb427_01_v4 forward | (geneCodeEnd+1 to geneCodeEnd+81) | length=81
CAAATGCATGTACGTACATTTCTTTAACTGTTAGCCAACGCGTTTGCATGCATGTCTGTG
TTTCTGTGTGCCCGTGCTCGC
>Tb427.01.5150  | Trypanosoma brucei Lister strain 427 | hypothetical protein | genomic | Tb427_01_v4 forward | (geneCodeEnd+1 to geneCodeEnd+81) | length=81
CGAGAACTTGCCCGTCGATACATGTGTAAAGCGTGGAAAAGGTGCCAGGAAGCGATTCAG
ACTTTTTGTGAGCTAGCGAAT
>Tb427.01.5160  | Trypanosoma brucei Lister strain 427 | hypothetical protein | genomic | Tb427_01_v4 forward | (geneCodeEnd+1 to geneCodeEnd+81) | length=81
CATACTTCGGACTTGCCGCAAGGATTGCACAGGGAGAGGGAATCCAGATTATTGTTATGT
GGCCCAGAGCAACGAGAAAGG
>Tb427.01.5170  | Trypanosoma brucei Lister strain 427 | variant surface glycoprotein (VSG)-related, putative | genomic | Tb427_01_v4 forward | (geneCodeEnd+1 to geneCodeEnd+81) | length=81
AATACGCCGAAAAGTGGTGACCTTTGTTATTAGTAATATTTGCTGTATTCTACGTGGCAC
TCCCATGGTGTTATATTTTCA
>Tb427.01.5180  | Trypanosoma brucei Lister strain 427 | hypothetical protein | genomic | Tb427_01_v4 forward | (geneCodeEnd+1 to geneCodeEnd+81) | length=81
GCTTGCAATATGTTGGTGTCGTGAGCACTGACAAAGATGTGGTTCACTATTTGTTTCGAG
ACCCTAGTGGTGTAGTGCTAC
>Tb427.01.5200  | Trypanosoma brucei Lister strain 427 | expression site-associated gene (ESAG) protein, putative | genomic | Tb427_01_v4 forward | (geneCodeEnd+1 to geneCodeEnd+81) | length=81
AAGCACAAAGTATTTGAGTGTTATTAGTAGTGTAATTTCAAAGCAAAATGACAAATTGGA
AAAACTTATATCTTATGGAAA
>Tb427.01.5250  | Trypanosoma brucei Lister strain 427 | hypothetical protein | genomic | Tb427_01_v4 reverse | (geneCodeEnd+1 to geneCodeEnd+81) | length=81
CATGTATTCCATTAATCGAGATGTAATTACACTTACACTACAAAAGGTTTAGAAAAGATT
TTTTTCATGAAAACATGGCAT
>Tb427.01.5260  | Trypanosoma brucei Lister strain 427 | hypothetical protein | genomic | Tb427_01_v4 forward | (geneCodeEnd+1 to geneCodeEnd+81) | length=81
CTGTTGGCTGTGTCGGTGTTGTCATTCTGTTTCCGCTGGCGATGCCGGCCACNTCAANGT
GGTGCCAGGGTCCAGTACCCC
>Tb427.01.530  | Trypanosoma brucei Lister strain 427 | hypothetical protein, conserved | genomic | Tb427_01_v4 reverse | (geneCodeEnd+1 to geneCodeEnd+81) | length=81
AGCAGCGGCTTGACGCGTGGCGTAACGTCGTTATGTTTCTGCCTTCCGCACGCATGTGCT
CGCAAAACTTGGGGAAGGGGA
>Tb427.01.5330  | Trypanosoma brucei Lister strain 427 | variant surface glycoprotein (VSG, atypical), putative | genomic | Tb427_01_v4 reverse | (geneCodeEnd+1 to geneCodeEnd+81) | length=81
GAATTTTGCTCAGTATTGTGATATTTACAAAATATGCTAAATTTATATATTTTAACACTT
TTGTAAAGCTTTGTAAAAANA
>Tb427.01.540  | Trypanosoma brucei Lister strain 427 | DNA-directed RNA polymerase III, putative (RPC128) | genomic | Tb427_01_v4 reverse | (geneCodeEnd+1 to geneCodeEnd+81) | length=81
TAGAAAGAGGAGAAAGTACGATTGTTCTTTCTTCTTTATTTTATTTTTTTTTCGGTCTAC
ATTTTTTCTGCGCGAAGAAAG
>Tb427.01.560  | Trypanosoma brucei Lister strain 427 | hypothetical protein, conserved | genomic | Tb427_01_v4 reverse | (geneCodeEnd+1 to geneCodeEnd+81) | length=81
ATCGCTCCGCATGACGTCATGTGTTTCCGTGCGGTCATTTAGCTAAGGGAGTGTTACCCA
TGAAGTGCATCTGCGTTAATC
>Tb427.01.570  | Trypanosoma brucei Lister strain 427 | Histone-lysine N-methyltransferase, H3 lysine-76 specific (DOT1B) | genomic | Tb427_01_v4 reverse | (geneCodeEnd+1 to geneCodeEnd+81) | length=81
ACCAAAGCGGTGCGTCATTTGTTAGCTAAGGTGGAATGAAAGGGTTGTAATAGTTTGTGA
ATTGTATTGAGAGACGGAGTA
>Tb427.01.580  | Trypanosoma brucei Lister strain 427 | phosphate-repressible phosphate permease, putative | genomic | Tb427_01_v4 reverse | (geneCodeEnd+1 to geneCodeEnd+81) | length=81
TTTACAAGAAGCGAGCTGGTAGTCGCTGTAGTTGCCGTCGGTAACCCTACGGTGTGATGT
GATTGTTTGTTGGATTCGGGA
>Tb427.01.600  | Trypanosoma brucei Lister strain 427 | phosphate-repressible phosphate permease, putative | genomic | Tb427_01_v4 reverse | (geneCodeEnd+1 to geneCodeEnd+81) | length=81
TTTGCAAGAAGCGAGCTGGTAGTCGCTGTAGTTGCCGTCGGTAACCCTACGGTGTGATGT
GATTGTTTGTTGGATTCGGGA
>Tb427.01.610  | Trypanosoma brucei Lister strain 427 | hypothetical protein, conserved | genomic | Tb427_01_v4 reverse | (geneCodeEnd+1 to geneCodeEnd+81) | length=81
TATAACTAACACAGGAGACAACGCCAAAATGAAAACAAGAGCACTCACCGCCATAGAAAG
ATATATGAGGAAGTTAAGATC
>Tb427.01.630  | Trypanosoma brucei Lister strain 427 | anti-silencing protein ASF 1 like protein, putative | genomic | Tb427_01_v4 reverse | (geneCodeEnd+1 to geneCodeEnd+81) | length=81
GTGCGAGGCATGGCGTTAGAAAGGTCTTAAGTGATTTAAATCAGCAATCGTTGGGGGGGG
GGGGCGGCGGCTCCAGCATGA
>Tb427.01.640  | Trypanosoma brucei Lister strain 427 | hypothetical protein, conserved | genomic | Tb427_01_v4 reverse | (geneCodeEnd+1 to geneCodeEnd+81) | length=81
CCAGGGAAGGTGTGTGTTAGTATATGTTCTTAGTGATGATCCTTTCGCCGGGTATACCTT
CATCGTTTCATTCAAAACTTG
>Tb427.01.650  | Trypanosoma brucei Lister strain 427 | hypothetical protein, conserved | genomic | Tb427_01_v4 reverse | (geneCodeEnd+1 to geneCodeEnd+81) | length=81
CAAGAAAGGTGGGCATCTGTTAGGGCCCTTTTCCCCCTTTCTGCGGTACTGTTTGCTGTC
GCGGAAGCGAATATTCACATC
>Tb427.01.670  | Trypanosoma brucei Lister strain 427 | hypothetical protein, conserved | genomic | Tb427_01_v4 reverse | (geneCodeEnd+1 to geneCodeEnd+81) | length=81
AGCTGATGTGTCGGATGCTGGTTCTTCAACTTCTTTTCCTTCTTTATTTGCGTCTGTTTC
TTCGCCTCGCTATCTTTTTGT
>Tb427.01.690  | Trypanosoma brucei Lister strain 427 | hypothetical protein, conserved | genomic | Tb427_01_v4 reverse | (geneCodeEnd+1 to geneCodeEnd+81) | length=81
NTTTTCCAGCTTGTTGTTGTATTTTTCTCTTTTAAACTATCTTCCCGCTTTTGTATTTTT
CATGGACGAAGAGGTCGTGCT
>Tb427.01.700  | Trypanosoma brucei Lister strain 427 | phosphoglycerate kinase (PGKC) | genomic | Tb427_01_v4 reverse | (geneCodeEnd+1 to geneCodeEnd+81) | length=81
ACTTCCAGAAAAAATATATTTCTGCAAAATACTTTTGGAAGTTTGTCTTGTCTTTATAGA
TGAAGGATTTGTTTCTTTTTT
>Tb427.01.710  | Trypanosoma brucei Lister strain 427 | phosphoglycerate kinase (PGKB) | genomic | Tb427_01_v4 reverse | (geneCodeEnd+1 to geneCodeEnd+81) | length=81
TATTCATCCTGTTACGGGCCTGTTTTATGGAATTGTGTTTTTTAGTCCTTTTTATTTGTT
GGTTAGGTATTGGTTCGTACG
>Tb427.01.720  | Trypanosoma brucei Lister strain 427 | phosphoglycerate kinase (PGKA) | genomic | Tb427_01_v4 reverse | (geneCodeEnd+1 to geneCodeEnd+81) | length=81
TGAAGTTTTTAGTCTTTTGATTCAAAAATTTAAACCGAATTCCCTTNCCCAAGTCTCGCA
GTCACTTCTTTTCAACGTTTT
>Tb427.01.730  | Trypanosoma brucei Lister strain 427 | hypothetical protein, conserved | genomic | Tb427_01_v4 reverse | (geneCodeEnd+1 to geneCodeEnd+81) | length=81
GGAGTTAATAGGACTACTTTCCCCCCATTGATGCGGACGCTTTTGCGCGGCGCTTGCTAC
CTGTAATCGACAACTGGCTCT
>Tb427.01.740  | Trypanosoma brucei Lister strain 427 | hypothetical protein, conserved | genomic | Tb427_01_v4 reverse | (geneCodeEnd+1 to geneCodeEnd+81) | length=81
GNCGCATTTTTTTTTTCTTGAGGCGTGGAGAGGCTTTCCAATTTCACTATTTCTTACCTC
CCTTTGGCACGGTAGATCTAT
>Tb427.01.750  | Trypanosoma brucei Lister strain 427 | hypothetical protein, conserved | genomic | Tb427_01_v4 reverse | (geneCodeEnd+1 to geneCodeEnd+81) | length=81
AGCGCTGTTTAGTATTCTTCCCTCCTTGGCCCCGTAGGAAATGCTGGAATTTATTGGGGT
ACTCGGGCTGCGTTTGAGATC
>Tb427.01.760  | Trypanosoma brucei Lister strain 427 | hypothetical protein, conserved | genomic | Tb427_01_v4 reverse | (geneCodeEnd+1 to geneCodeEnd+81) | length=81
TGGGGAAAGTGAGATATTGTGAAATGTACCTGTTCTACCTCCGCTACGTGCGAGCTCTGT
GGTAAAGGGAGTTTTGGGTGG
>Tb427.01.780  | Trypanosoma brucei Lister strain 427 | hypothetical protein, conserved | genomic | Tb427_01_v4 reverse | (geneCodeEnd+1 to geneCodeEnd+81) | length=81
TTTAGAAGGTGTGTTTTCTTTTTTGGCCTCCTCCATTGTTGCTGTTGCTGTTGTTTGCGT
ACCTTTTTACGCGCCGCGCTG
>Tb427.01.790  | Trypanosoma brucei Lister strain 427 | hypothetical protein, conserved | genomic | Tb427_01_v4 reverse | (geneCodeEnd+1 to geneCodeEnd+81) | length=81
AGTGGCGGCGCCCCTGACGGTGGGGCGAAAGTGTGAGTAGTGTGGGCGTTACCGCCTATT
AAGTCGTGTTCGCAGTGTTTG
>Tb427.01.820  | Trypanosoma brucei Lister strain 427 | hypothetical protein, conserved | genomic | Tb427_01_v4 reverse | (geneCodeEnd+1 to geneCodeEnd+81) | length=81
GACCGGACACGTGGGAATGTGTGTGTGTGTGTGTGTGGTTGTGCTTCAGAATGAAAACAC
GCCGCAGCGGCAAGGTCAGTG
>Tb427.01.830  | Trypanosoma brucei Lister strain 427 | hypothetical protein, conserved | genomic | Tb427_01_v4 reverse | (geneCodeEnd+1 to geneCodeEnd+81) | length=81
ACATATTTATTGTGCCATACCTTTTCCAGCTCAACCCCGTTTCCAACCGGTGCCGCAGGT
GATCACATTTAGTACACAAGA
>Tb427.01.840  | Trypanosoma brucei Lister strain 427 | hypothetical protein, conserved | genomic | Tb427_01_v4 reverse | (geneCodeEnd+1 to geneCodeEnd+81) | length=81
GGGGAGGGGGTGGGTGGGTGACAGGGCGGTGCGTTAATGTTTGGAGGGTCGTGTGGTTGT
GTATAGTTTTCTCTACTGCCA
>Tb427.01.860  | Trypanosoma brucei Lister strain 427 | hypothetical protein, conserved | genomic | Tb427_01_v4 reverse | (geneCodeEnd+1 to geneCodeEnd+81) | length=81
TACAGGAGGGCGCGGGGGAGAGAGGGGATTATGTGTGTGCATTTGTGTGGTGCATTGTGC
GGCGTTTAATATTCCCGTACT
>Tb427.01.870  | Trypanosoma brucei Lister strain 427 | deoxyhypusine synthase, putative | genomic | Tb427_01_v4 reverse | (geneCodeEnd+1 to geneCodeEnd+81) | length=81
GCTTTGAATGTGGGTCTTAACTCTTGATGGAAACCTGACAATCATTATTATGTGGTCGTG
CAGCACTAGTCATGTGCGGTT
>Tb427.01.880  | Trypanosoma brucei Lister strain 427 | hypothetical protein, conserved | genomic | Tb427_01_v4 reverse | (geneCodeEnd+1 to geneCodeEnd+81) | length=81
CGGTGTGGTTGATAGTGGCCACGGAGACTGGTACTTTTACTGACTCGGTCACTCGGGTAG
GGTGACGACGGTCAAGTGGTA
>Tb427.01.890  | Trypanosoma brucei Lister strain 427 | hypothetical protein, conserved | genomic | Tb427_01_v4 reverse | (geneCodeEnd+1 to geneCodeEnd+81) | length=81
ATGCCCTTTCGCACATGTTGCCAATAGTATATGTTTTTTTTTTGATGTGTGGACATGCCA
AATGCAGGAGCTGAGATCCAG
>Tb427.01.990  | Trypanosoma brucei Lister strain 427 | hypothetical protein, conserved | genomic | Tb427_01_v4 forward | (geneCodeEnd+1 to geneCodeEnd+81) | length=81
AGTTTAGAAAAGATGTACTTCGGGCAATGTATATCAATGTTTGTGAAACTGTGTGTACTT
TCCCTCTATTACCATTCACTT
>Tb427.02.1170  | Trypanosoma brucei Lister strain 427 | retrotransposon hot spot (RHS) protein, putative | genomic | Tb427_02_v4 reverse | (geneCodeEnd+1 to geneCodeEnd+81) | length=81
TTGGCGAACCTCGGGCAAGCCAACAATGAAGTAAGCACTGTGAAGAACGAATGAAAGGGC
AAGAGGAGGCGTCACATTTTG
>Tb427.02.1180  | Trypanosoma brucei Lister strain 427 | retrotransposon hot spot (RHS) protein, putative | genomic | Tb427_02_v4 reverse | (geneCodeEnd+1 to geneCodeEnd+81) | length=81
ATTGTGCTCTTGTGTGTTAGTGAAATGCGGCTTTGTAACATATGATGGATTCGATACCAA
AAACTGTATTTATACTTTACT
>Tb427.02.1210  | Trypanosoma brucei Lister strain 427 | retrotransposon hot spot (RHS) protein, putative | genomic | Tb427_02_v4 reverse | (geneCodeEnd+1 to geneCodeEnd+81) | length=81
CATTATGTGAGGTGGAAGCTGGGTAAAAATATCCGGCCTGGTATGTTATGGTGAACGCAA
GCAGTCAACAGTGTACGGTGC
>Tb427.02.1250  | Trypanosoma brucei Lister strain 427 | hypothetical protein | genomic | Tb427_02_v4 forward | (geneCodeEnd+1 to geneCodeEnd+81) | length=81
TGAGCGTCATCAAACTCAATGAGCAGAACCACATGGAAGGAGGAAATTGTGTATTTGTAT
GCATACATGTGTGNCAATATG
>Tb427.02.1290  | Trypanosoma brucei Lister strain 427 | hypothetical protein | genomic | Tb427_02_v4 forward | (geneCodeEnd+1 to geneCodeEnd+81) | length=81
AAGGAATCATGGTTACTGCCACCAGGCTAAGGAAAGACCAAAAGGCTTTTGAAATGTGTT
TTCGAATCGAATGTACCACTG
>Tb427.02.1380  | Trypanosoma brucei Lister strain 427 | leucine-rich repeat protein (LRRP), putative | genomic | Tb427_02_v4 forward | (geneCodeEnd+1 to geneCodeEnd+81) | length=81
TCGTGGCGAAGAGGCAACTGACGTGTTTGCGGAAAATACTGCAACTGGATGAGTAGCCAG
CCAACCTTTCAAGCAAATTTG
>Tb427.02.150  | Trypanosoma brucei Lister strain 427 | hypothetical protein | genomic | Tb427_02_v4 forward | (geneCodeEnd+1 to geneCodeEnd+81) | length=81
ATAGCAATGGAATCTGAAGGTTAACCCAAAGAATTAAANCATTGAACAGACCTGGTGACC
CACATGGTCTTTTTNTGTGTG
>Tb427.02.1560  | Trypanosoma brucei Lister strain 427 | cyclophilin-type peptidyl-prolyl cis-trans isomerase, putative | genomic | Tb427_02_v4 reverse | (geneCodeEnd+1 to geneCodeEnd+81) | length=81
GGGCATTCTCAGGAAGTTAACAACGGCTGTTACGGTTGTGGTAACTGTGTTAAAAAGTAC
GCGAGCTTTTTTGTTTTTTTT
>Tb427.02.1600  | Trypanosoma brucei Lister strain 427 | hypothetical protein | genomic | Tb427_02_v4 reverse | (geneCodeEnd+1 to geneCodeEnd+81) | length=81
TCTCAATATTGTGAGGCAGATATGAACACCTTGTGCGCTATGCTGGTGCTGTACTCGGCA
CCGTTCGGCGATTCACCACAC
>Tb427.02.1680  | Trypanosoma brucei Lister strain 427 | cyclophilin-type peptidyl-prolyl cis-trans isomerase, putative | genomic | Tb427_02_v4 forward | (geneCodeEnd+1 to geneCodeEnd+81) | length=81
GGGCATTCTCAGGAAGTTAACAACGGCTGTTACGGTTGTGGTAACTGTGTTAAAAAGTAC
GCGAGCTTTTTTGTTTTTTTT
>Tb427.02.170  | Trypanosoma brucei Lister strain 427 | leucine-rich repeat protein (LRRP), putative | genomic | Tb427_02_v4 forward | (geneCodeEnd+1 to geneCodeEnd+81) | length=81
ACACGTTACTAAATTTAACAGCCAGTTCGAGTGGTTCGCTCACTGTAGGCACTATTACTC
AAACAGATACCAGTAACAATT
>Tb427.02.1700  | Trypanosoma brucei Lister strain 427 | hypothetical protein, conserved | genomic | Tb427_02_v4 forward | (geneCodeEnd+1 to geneCodeEnd+81) | length=81
CATCCACCCCTGGGTGCGCCGTTCCCAGAAGATGCTGAGGGCAGCGGTTCCCCACCAAAA
TCAGCTATATAAATTTCCCGC
>Tb427.02.1720  | Trypanosoma brucei Lister strain 427 | hypothetical protein, conserved | genomic | Tb427_02_v4 forward | (geneCodeEnd+1 to geneCodeEnd+81) | length=81
TACCAATACATTGCCTCCTTTTGAGACTTTTAAATTCCCTTATACACAACAAAATTGAGT
AAGGGTATGCCTTGCGAACGT
>Tb427.02.1730  | Trypanosoma brucei Lister strain 427 | hypothetical protein, conserved | genomic | Tb427_02_v4 forward | (geneCodeEnd+1 to geneCodeEnd+81) | length=81
GTAACTTGCGCATGTAAATGTTCTTCCATTTGAGTTAGATGAAAATGCTTAAAGTAGTGT
AAACATACTCGTATTCATGAC
>Tb427.02.1740  | Trypanosoma brucei Lister strain 427 | hypothetical protein, conserved | genomic | Tb427_02_v4 forward | (geneCodeEnd+1 to geneCodeEnd+81) | length=81
CGTTTTTTTTTGATCATTGCCCAGAATTTGCTACTCTGGCGGTGAGTTTAGTTTGACACA
TTTTTATTTTAGCACTGTGGG
>Tb427.02.1760  | Trypanosoma brucei Lister strain 427 | hypothetical protein, conserved | genomic | Tb427_02_v4 forward | (geneCodeEnd+1 to geneCodeEnd+81) | length=81
TAAAGTTTCCCGTGTCTCTTTTATTGTGCAATGAATCCTCGCAATGCTTCACGGCATGAT
TTGTGGGAGTCTCACCCGAAA
>Tb427.02.1780  | Trypanosoma brucei Lister strain 427 | UDP-GlcNAc:PI a1-6 GlcNAc-transferase (TbGPI3) | genomic | Tb427_02_v4 forward | (geneCodeEnd+1 to geneCodeEnd+81) | length=81
GGGTATGGGCGGGGTCCTCTCTACCGCGATCCTTTTTGTTTTCGCCCTTCTCTCTCTCTC
TGTCATTGTTTCGCGTTGAAC
>Tb427.02.1790  | Trypanosoma brucei Lister strain 427 | hypothetical protein, conserved | genomic | Tb427_02_v4 forward | (geneCodeEnd+1 to geneCodeEnd+81) | length=81
TGTGGTGGGTTGCACCGTTTGGAGTTAACGGGACTACGTGTGATAGATGCTGCACATGCA
TCACAATTTCCCTGTTGACGT
>Tb427.02.1800  | Trypanosoma brucei Lister strain 427 | DNA polymerase delta catalytic subunit, putative | genomic | Tb427_02_v4 forward | (geneCodeEnd+1 to geneCodeEnd+81) | length=81
CAATTTCATTCGAGTGCTTTTCCATTTATACCCCTTCACCGCATATGAATATATATATAT
ATATATATATATATATATATA
>Tb427.02.1810  | Trypanosoma brucei Lister strain 427 | transcription silencer (ISWI) | genomic | Tb427_02_v4 forward | (geneCodeEnd+1 to geneCodeEnd+81) | length=81
TCATATTGAAGGGGGATCCTTTTTTCTTTTTTGTGAAGGATTCAAAGGGGACGTGTGTGA
GCAAAGGGTATTGGTTATGGT
>Tb427.02.1820  | Trypanosoma brucei Lister strain 427 | protein kinase, putative | genomic | Tb427_02_v4 forward | (geneCodeEnd+1 to geneCodeEnd+81) | length=81
TGCCATTAGCAAAGTCTGATTTGGTATATAATTATACACATTTATATAACTATATGTTTC
ATGTCGGTGAGAAACGGCCAG
>Tb427.02.1850  | Trypanosoma brucei Lister strain 427 | hypothetical protein, conserved | genomic | Tb427_02_v4 forward | (geneCodeEnd+1 to geneCodeEnd+81) | length=81
AAACAACAACAACAAGAACAACAACAACAAGGAAGATAAGCGGCTTGCAAGCAGTGAATT
CAAGAAGGGCCGTATATCACA
>Tb427.02.1860  | Trypanosoma brucei Lister strain 427 | hypothetical protein, conserved | genomic | Tb427_02_v4 forward | (geneCodeEnd+1 to geneCodeEnd+81) | length=81
AGTGTGTTGGAGTTTATTTAAGAAATGGGGCGGGAAGGGGGAGGGAGGGAGAAATAAATA
ATGGTGTGTGCGTGTGTGTGT
>Tb427.02.1890  | Trypanosoma brucei Lister strain 427 | E2-like ubiquitin-conjugation enzyme (ATG3) | genomic | Tb427_02_v4 forward | (geneCodeEnd+1 to geneCodeEnd+81) | length=81
AAATGGACCACGTGCGTTTGTTTGTGTTTGTGTTCATTATCTATCGCCGTGCTTATGGGC
GAGGTCTAACTCCTTGCATTT
>Tb427.02.1920  | Trypanosoma brucei Lister strain 427 | expression site-associated gene (ESAG) protein, putative | genomic | Tb427_02_v4 forward | (geneCodeEnd+1 to geneCodeEnd+81) | length=81
CCTCAAAGTATTTTCCTTTCCTTTCCTTTCCTTTCCTTTTTTTTTCTTTTTACGATTTTG
CTCTTGATGGTACCAATGACC
>Tb427.02.2020  | Trypanosoma brucei Lister strain 427 | expression site-associated gene (ESAG) protein, putative | genomic | Tb427_02_v4 reverse | (geneCodeEnd+1 to geneCodeEnd+81) | length=81
AAGATCCACCCACACGCACATTTCTTATTTACTCCGCTTAACTGGGAGCTCTTCTCACCC
TGCGGCGTATGCGCTTGATGT
>Tb427.02.2060  | Trypanosoma brucei Lister strain 427 | variant surface glycoprotein (VSG)-related, putative | genomic | Tb427_02_v4 reverse | (geneCodeEnd+1 to geneCodeEnd+81) | length=81
AAATCCCTCCGACGAGTAATTCCCCAAAAATGGTGATTGTAGTTGTAGCCAAGCCTGCGA
ACCGTTAGATGCGCGTGGAAA
>Tb427.02.2070  | Trypanosoma brucei Lister strain 427 | hypothetical protein | genomic | Tb427_02_v4 reverse | (geneCodeEnd+1 to geneCodeEnd+81) | length=81
TATTTGCGTCACTCTCTTCTTACTGGAAATGTTTGGCAGAACAAGGGTTCCTATTATTCA
TGGAACTTAGTGGGGGGAACG
>Tb427.02.2090  | Trypanosoma brucei Lister strain 427 | hypothetical protein | genomic | Tb427_02_v4 reverse | (geneCodeEnd+1 to geneCodeEnd+81) | length=81
AGAAAACAAAAGATCAAAATGTATGTAATTTGAAAATCCAAAGAATCACACAACCCTCAA
ATGGTTGTCCAAATCGCGGTG
>Tb427.02.2120  | Trypanosoma brucei Lister strain 427 | protein kinase, putative | genomic | Tb427_02_v4 reverse | (geneCodeEnd+1 to geneCodeEnd+81) | length=81
TACATTTGGTTATTATTTTATTATAAGAGAANNNAATAATAATAATAAAAACAAAGTATT
TGTACATATATGTATGATCGT
>Tb427.02.2130  | Trypanosoma brucei Lister strain 427 | small GTP-binding protein RAB6, putative | genomic | Tb427_02_v4 reverse | (geneCodeEnd+1 to geneCodeEnd+81) | length=81
ACAGACGTTGAAAAATTTAGTTTTTGTTTTTTTTTTAAAAAAAAAGGGAAAAGGAAAAGG
AAAAATGGAGAAGATGGAAAT
>Tb427.02.2190  | Trypanosoma brucei Lister strain 427 | histone deacetylase, putative | genomic | Tb427_02_v4 reverse | (geneCodeEnd+1 to geneCodeEnd+81) | length=81
GGGAAATTACCTCGGCGGGAATTGAAGGTGACGAAAAAAAAAAAGGAAAGGAGGTTTAGA
AGCAGGTGTACAAACGAATGC
>Tb427.02.2200  | Trypanosoma brucei Lister strain 427 | hypothetical protein, conserved | genomic | Tb427_02_v4 reverse | (geneCodeEnd+1 to geneCodeEnd+81) | length=81
AATGTCAAATGTTGTATGACCGCCACGATTCTATTATTATTATTTTTTTTTGGGAGGGGG
GAGGAGAAGCGACTCTGGGTG
>Tb427.02.2210  | Trypanosoma brucei Lister strain 427 | hypothetical protein, conserved | genomic | Tb427_02_v4 reverse | (geneCodeEnd+1 to geneCodeEnd+81) | length=81
CCCTTAGGAGAGATGCCAAAAAGCTCCTGCACACAATTTTTTTTTTTCAAGCTCGTGTTT
TGACCGCTTAAGTCCCGTTTT
>Tb427.02.2220  | Trypanosoma brucei Lister strain 427 | hypothetical protein, conserved | genomic | Tb427_02_v4 reverse | (geneCodeEnd+1 to geneCodeEnd+81) | length=81
AAGCATGTGATACACTCGGTTCGCCATTATCATTATTATTTTCTGCGGTTTGTCGTCGTT
TTGATCCTTCTTTATAGAAGT
>Tb427.02.2230  | Trypanosoma brucei Lister strain 427 | hypothetical protein, conserved | genomic | Tb427_02_v4 reverse | (geneCodeEnd+1 to geneCodeEnd+81) | length=81
CTGAAGCATAAAAAGAAAAGAAAAGAAAAGAAAAAAGAAAGACGGGGTGGTAAGGTAGAT
ATTGAAGGGTAAAGAAATGGT
>Tb427.02.2240  | Trypanosoma brucei Lister strain 427 | tRNA exportin, putative | genomic | Tb427_02_v4 reverse | (geneCodeEnd+1 to geneCodeEnd+81) | length=81
TAGCGGCGGTTGGGACTTTTTATTTGTTTTTTTTTTCCTTCCGCCTTCCCTTTTAACCTA
GTTGGGAGAATATGAAAATCC
>Tb427.02.2260  | Trypanosoma brucei Lister strain 427 | phosphatidylinositol kinase domain protein, putative | genomic | Tb427_02_v4 reverse | (geneCodeEnd+1 to geneCodeEnd+81) | length=81
TTATTATTATTATTATGCGTCCATTACGCGTTTGGTTGTTCAATGGACTGCACTTTCTTG
TGTTGTTGTTGTTTTTGTTAT
>Tb427.02.2270  | Trypanosoma brucei Lister strain 427 | hypothetical protein, conserved | genomic | Tb427_02_v4 reverse | (geneCodeEnd+1 to geneCodeEnd+81) | length=81
GGTAGGCTCACGTATAATAAATAATTGGCCACCTGAGAAGTTAAGAAGGGAAAGAAGAAA
TGTTTCTGATGCTGTGGTTGA
>Tb427.02.2320  | Trypanosoma brucei Lister strain 427 | hypothetical protein | genomic | Tb427_02_v4 reverse | (geneCodeEnd+1 to geneCodeEnd+81) | length=81
ATTCCTCCTCTTCTTTTCTTTTTTCTCCACAATTCATTTTTTCCATATTTTATATCTTAT
ATTGTCTTCTTGTTGNNNNNN
>Tb427.02.2340  | Trypanosoma brucei Lister strain 427 | hypothetical protein, conserved | genomic | Tb427_02_v4 reverse | (geneCodeEnd+1 to geneCodeEnd+81) | length=81
AAATCTTAGAGAACATTAAATTATCAGAGGGCATCTCATGTTAATAACCAAATTAACAAG
GAAATTTTTCTTGTCGTTATT
>Tb427.02.2360  | Trypanosoma brucei Lister strain 427 | hypothetical protein, conserved | genomic | Tb427_02_v4 reverse | (geneCodeEnd+1 to geneCodeEnd+81) | length=81
GGAAACGTGTGGAGTTTGTGAATTTAGTGGATCGTGTGCATATTTATTCATGTGAACATA
AGTGCGCAGTGACGTATTTTT
>Tb427.02.2370  | Trypanosoma brucei Lister strain 427 | hypothetical protein, conserved | genomic | Tb427_02_v4 reverse | (geneCodeEnd+1 to geneCodeEnd+81) | length=81
TAGCGCACGTTTAATACGCGCCCCAATGCGACAGCACGTGAATCGTGATATTTTGTTGGG
AGCGATTGAAGGAAATGGATG
>Tb427.02.2380  | Trypanosoma brucei Lister strain 427 | hypothetical protein, conserved | genomic | Tb427_02_v4 reverse | (geneCodeEnd+1 to geneCodeEnd+81) | length=81
CTGCGTAACGATGAATATAGATATGTGGTGTTTTTATTGTCGATAACTATGCCATTTCTT
TTTTATGCTTAGCAAACCAAT
>Tb427.02.2390  | Trypanosoma brucei Lister strain 427 | hypothetical protein, conserved | genomic | Tb427_02_v4 reverse | (geneCodeEnd+1 to geneCodeEnd+81) | length=81
TTCCGGTACTTTTTTGCTTTTCGCCCGTTTCGTCACGTGTCGACTTTCAGTGTGGAAGCG
GCCCGGCACTCCCCGACCTTC
>Tb427.02.240  | Trypanosoma brucei Lister strain 427 | retrotransposon hot spot (RHS) protein, putative | genomic | Tb427_02_v4 reverse | (geneCodeEnd+1 to geneCodeEnd+81) | length=81
TTGACGAACCTCAGGCAAGCCAACAACGAGGTAAACACTGTGAAGAACGAATGAAAGGGC
AAGAGGAGGCGTCACATTTTT
>Tb427.02.2400  | Trypanosoma brucei Lister strain 427 | hypothetical protein, conserved | genomic | Tb427_02_v4 reverse | (geneCodeEnd+1 to geneCodeEnd+81) | length=81
TGTGGTCCCGTTAGGGTGGACTCCTCCTCCATCTCTACGCTTCATTGTTCATCGTTTACG
CCATTTTACGCTTATCGAACT
>Tb427.02.2410  | Trypanosoma brucei Lister strain 427 | hypothetical protein, conserved | genomic | Tb427_02_v4 reverse | (geneCodeEnd+1 to geneCodeEnd+81) | length=81
ATCATCGGAACTGCCAGGGAACTGCCGTTTTGTTTTCACAATTTTTGGTTTGTTGGGGGT
ACTCTCCGCCCCGCTTAACAC
>Tb427.02.2430  | Trypanosoma brucei Lister strain 427 | casein kinase II, alpha chain (CK2A2) | genomic | Tb427_02_v4 reverse | (geneCodeEnd+1 to geneCodeEnd+81) | length=81
TGGCAGTGCCTTTAATCGTCCATGTCCCTGCTTGTTTGGCTGTTTGGTTGTTTTCCCTCG
GCTGCTAGCGTTCTTGTTTTT
>Tb427.02.2440  | Trypanosoma brucei Lister strain 427 | proteasome regulatory non-ATPase subunit 6 (RPN6) | genomic | Tb427_02_v4 reverse | (geneCodeEnd+1 to geneCodeEnd+81) | length=81
AGGAGGGCTCGACCCAACAAAACAACACACAAAATGGTCCAGAGGAGGAACGAGAGTGTA
GGAAACGCAGGATCAGGCTGC
>Tb427.02.2450  | Trypanosoma brucei Lister strain 427 | ribosomal RNA methyltransferase, putative | genomic | Tb427_02_v4 reverse | (geneCodeEnd+1 to geneCodeEnd+81) | length=81
TAAACGGATGGCAATGGGCTGTCAACTTTTTTATTGCGGCTCATGTCGTGGTCGACACTG
NTAGGTGGCATATCGCAATGG
>Tb427.02.2460  | Trypanosoma brucei Lister strain 427 | ubiquitin-conjugating enzyme e2, putative | genomic | Tb427_02_v4 reverse | (geneCodeEnd+1 to geneCodeEnd+81) | length=81
GCAAGCACGTTGACTAATAAACACATTTAAAGTTTTATAATACTCACCTTAGCAGGCTAG
AAGGGTGAAGAAGCAAAGAGA
>Tb427.02.2470  | Trypanosoma brucei Lister strain 427 | RNA-editing complex protein (KREPA1) | genomic | Tb427_02_v4 reverse | (geneCodeEnd+1 to geneCodeEnd+81) | length=81
AAGGAGTTTCGGCGGAAACTTTGGGTTGGAGATGAAACAATGAAGGAAAGGGCAGCGGGG
ATACCAGTGTCGCACCGAAAT
>Tb427.02.2490  | Trypanosoma brucei Lister strain 427 | hypothetical protein | genomic | Tb427_02_v4 reverse | (geneCodeEnd+1 to geneCodeEnd+81) | length=81
ATGGCGTTAGGGAGTTGTAGTAGAAGGGAGTAAAAGTATTTTATTGATTGCTGTTTTTAC
GCGTGCACGGGTTGATCATAC
>Tb427.02.2500  | Trypanosoma brucei Lister strain 427 | hypothetical protein, conserved | genomic | Tb427_02_v4 reverse | (geneCodeEnd+1 to geneCodeEnd+81) | length=81
TGCCGTATTTCGATCCAACACACCCACACCGGAGGGGAGGGGGTGAATGAACCGAATGAA
ATTGGGAAAGCATCACTTGCC
>Tb427.02.2510  | Trypanosoma brucei Lister strain 427 | hypothetical protein, conserved | genomic | Tb427_02_v4 reverse | (geneCodeEnd+1 to geneCodeEnd+81) | length=81
AGCGAACATGCTGATGTTTGCAGTTGATGTGCCTGTGTCAATTTGCGCACCGTTAACTGT
TCGACTTAAGCAGCTTTTCCC
>Tb427.02.2520  | Trypanosoma brucei Lister strain 427 | hypothetical protein, conserved | genomic | Tb427_02_v4 reverse | (geneCodeEnd+1 to geneCodeEnd+81) | length=81
ATCGTTTACTATATTACTTTATTTTTTTTTTCTTTGAACGTATTTTTTTATTGTTTGTTC
GTTTTCGGTGTACCAGCAATT
>Tb427.02.2530  | Trypanosoma brucei Lister strain 427 | hypothetical protein, conserved | genomic | Tb427_02_v4 reverse | (geneCodeEnd+1 to geneCodeEnd+81) | length=81
GGCTCACAGTTGAAGTTTCGTCAGAACGGTATCGACCACAGCCCCGGCACTGCCTCAATG
AATACGCGAGGACCGNTAAAC
>Tb427.02.2540  | Trypanosoma brucei Lister strain 427 | hypothetical protein, conserved | genomic | Tb427_02_v4 reverse | (geneCodeEnd+1 to geneCodeEnd+81) | length=81
CAATTGTGGCACCCTTGTGGCACGTCGTAAAACGGAAAGAGGTGGGTGAGGGGCGAGGAA
CAAGACTCTTTCGAGTTTAGC
>Tb427.02.2550  | Trypanosoma brucei Lister strain 427 | hypothetical protein, conserved | genomic | Tb427_02_v4 reverse | (geneCodeEnd+1 to geneCodeEnd+81) | length=81
GCGAAAGGGGCGGAAACAACGGCACTCGCCTATCTTTCCTTTTTTGACTCAGCAGGGTGT
GGACAAGGTTGACACAGTACC
>Tb427.02.2570  | Trypanosoma brucei Lister strain 427 | hypothetical protein, conserved | genomic | Tb427_02_v4 reverse | (geneCodeEnd+1 to geneCodeEnd+81) | length=81
TGGTAGCCCTTTCCTTACCCCCCCCCCTCTGTCATTTTATCGCAGTTCTCAACGTCGTCT
ACACCTTTGGTTCTGTTACCT
>Tb427.02.2580  | Trypanosoma brucei Lister strain 427 | hypothetical protein, conserved | genomic | Tb427_02_v4 reverse | (geneCodeEnd+1 to geneCodeEnd+81) | length=81
TGAATGCCCGTGCCCTTTACATGAGGTTCCTAGGGATACTTTTTTTTTTGTGGCTAGCGC
GGTTAATATTGTGCATTCATG
>Tb427.02.2590  | Trypanosoma brucei Lister strain 427 | hypothetical protein, conserved | genomic | Tb427_02_v4 reverse | (geneCodeEnd+1 to geneCodeEnd+81) | length=81
ATTACTGAACACTTGCTCATATGAAATATATGTTGGGTAGAAGAGCTGATGTGTTCAACC
GTTCCAACTGTTCATTTGTGT
>Tb427.02.2650  | Trypanosoma brucei Lister strain 427 | hypothetical protein, conserved | genomic | Tb427_02_v4 forward | (geneCodeEnd+1 to geneCodeEnd+81) | length=81
ACAGAACCGTCAGTTAGGCACAAGTCCGCTGTGTAAGGTCGGTATTGAGCGTTTGTTGAG
GTGATATGATGCTGCGTCAAG
>Tb427.02.2670  | Trypanosoma brucei Lister strain 427 | histone H4, putative | genomic | Tb427_02_v4 forward | (geneCodeEnd+1 to geneCodeEnd+81) | length=81
GAGAAGCAAGGAAGCGAGCGTAATACTTAAAAAAAAAAATAATAATAAGGGGAAGGCAAA
CCAGAGAAAAATGAATAGAGG
>Tb427.02.2720  | Trypanosoma brucei Lister strain 427 | protein kinase, putative | genomic | Tb427_02_v4 forward | (geneCodeEnd+1 to geneCodeEnd+81) | length=81
GAATATATGTAAAAGGGAAGAAGGAGGGACGGCAGCGGCAGCGGCAGCGGCATTGGCGTT
GGCATTGGCGATGACGGTGAA
>Tb427.02.280  | Trypanosoma brucei Lister strain 427 | retrotransposon hot spot (RHS) protein, putative | genomic | Tb427_02_v4 reverse | (geneCodeEnd+1 to geneCodeEnd+81) | length=81
TGCAACATCTTTGCATGTTATGTTATGTTGCAACGAATTGAGGAGTCAGAAATAATTATA
AAGGGAATACTTTTAATATCA
>Tb427.02.2830  | Trypanosoma brucei Lister strain 427 | hypothetical protein, conserved | genomic | Tb427_02_v4 forward | (geneCodeEnd+1 to geneCodeEnd+81) | length=81
CCAAATAACACAATTGCATAAGCGTCATGGGCGCTTTATATTTCTTTTTTTCTTTTTTCT
TTTTTCTTTTTGGGAATTGTG
>Tb427.02.2860  | Trypanosoma brucei Lister strain 427 | hypothetical protein, conserved | genomic | Tb427_02_v4 forward | (geneCodeEnd+1 to geneCodeEnd+81) | length=81
AGATGGTGAAAGCGGACTAGAGACTGAAGCTGATGGGGATTGTGTTACTTCACCCGCTGA
CGTGCTTGTATTTTGTAGCAG
>Tb427.02.2880  | Trypanosoma brucei Lister strain 427 | hypothetical protein, conserved | genomic | Tb427_02_v4 forward | (geneCodeEnd+1 to geneCodeEnd+81) | length=81
ACGTGGTTTTAAATTACTGCCAGTTAACCTCCGTTGTATATGAGCGTGCATGCGTATACG
TGTACATGTATGTTTACACAT
>Tb427.02.2900  | Trypanosoma brucei Lister strain 427 | ARP2/3 complex subunit, putative | genomic | Tb427_02_v4 forward | (geneCodeEnd+1 to geneCodeEnd+81) | length=81
AGCGTTATATCGGGGTTCGTGTAGCCCACATGAATCGCACGCGGGGGCGGATGATGTTGT
TTTTGCTCTACCATTTCTAAT
>Tb427.02.2910  | Trypanosoma brucei Lister strain 427 | hypothetical protein, conserved | genomic | Tb427_02_v4 forward | (geneCodeEnd+1 to geneCodeEnd+81) | length=81
GGTAGCGCATGTACTGAATGTATTGTGCGATCGTGTCACTATCGTTGGAAAGGTCCAAAC
ACGTTTCCCGACCTTTTTGTA
>Tb427.02.2920  | Trypanosoma brucei Lister strain 427 | hypothetical protein, conserved | genomic | Tb427_02_v4 forward | (geneCodeEnd+1 to geneCodeEnd+81) | length=81
TAACAAATAAAAAAATAAAATAAAAAAAATGATAAAAAAAAACAATAAAGGCACAAAAAA
AAAACATCGTTAGTGAGCTTC
>Tb427.02.2940  | Trypanosoma brucei Lister strain 427 | hypothetical protein, conserved | genomic | Tb427_02_v4 forward | (geneCodeEnd+1 to geneCodeEnd+81) | length=81
GTGATGGCTTATCATCGTATGTCTACGTCTTCTGAGGGTGTGGGAGTCGCTAGGTGTTTT
GCCCTGCTCNTTGTCTTTTAT
>Tb427.02.2950  | Trypanosoma brucei Lister strain 427 | hypothetical protein, conserved | genomic | Tb427_02_v4 forward | (geneCodeEnd+1 to geneCodeEnd+81) | length=81
TGATGCGTTGGGAGGCATTTGTCGGGCGCAAACGAATTTGTTTTGTTTTTTTGTTCCCCT
TTTCTTTTTCTTTTTCTTTTT
>Tb427.02.2970  | Trypanosoma brucei Lister strain 427 | mitochondrial carrier protein, putative | genomic | Tb427_02_v4 forward | (geneCodeEnd+1 to geneCodeEnd+81) | length=81
AATTGGAAAGTTATAAGAGGATCAAGTCATGTGATACGACTCAATGAAGAGTTCTTCACC
GTTCTTTTTCTTCTTTCTTTC
>Tb427.02.2990  | Trypanosoma brucei Lister strain 427 | hypothetical protein, conserved | genomic | Tb427_02_v4 forward | (geneCodeEnd+1 to geneCodeEnd+81) | length=81
AGTGTGTTGGGAGGGTGTCCACTCACGGGTTCGTATTTAACTAGGACTCCGTCTATCAGG
TGCCGGCTGTCCTCGTTACGG
>Tb427.02.3000  | Trypanosoma brucei Lister strain 427 | hypothetical protein, conserved | genomic | Tb427_02_v4 forward | (geneCodeEnd+1 to geneCodeEnd+81) | length=81
ACAGCAATATTCAAATGTTGAGGTGAGTTCGCAAAAAAGCCGTGTTTCANCGNCTAATAA
ACTTCACCAAATGCGCCCGGT
>Tb427.02.3020  | Trypanosoma brucei Lister strain 427 | hypothetical protein, conserved | genomic | Tb427_02_v4 forward | (geneCodeEnd+1 to geneCodeEnd+81) | length=81
GCACACTGCTGTGAAGAAGGTAGTGATTCTCCGTATGCTCCGTAGAGTAGATGCTTCATC
AATTATGTCAATGTACATTCC
>Tb427.02.3030  | Trypanosoma brucei Lister strain 427 | ATP-dependent Clp protease subunit, heat shock protein 78 (HSP78), putative | genomic | Tb427_02_v4 forward | (geneCodeEnd+1 to geneCodeEnd+81) | length=81
ACCTGCCACCTTCCTCCTACATAAAAGGAAGGCTTGATTGCAAAAAACAAAACAAAACAA
AACAAAACAGGATCATGACTA
>Tb427.02.3080  | Trypanosoma brucei Lister strain 427 | fatty acid desaturase, putative | genomic | Tb427_02_v4 forward | (geneCodeEnd+1 to geneCodeEnd+81) | length=81
TTATTTCTTTTCTCATCATTCCGTTCACGTGTGCGGACGGGATGGTGGGAAAAGTAATGG
AAGGAGTGGGGAGGGTGAAGG
>Tb427.02.3160  | Trypanosoma brucei Lister strain 427 | hypothetical protein, conserved | genomic | Tb427_02_v4 forward | (geneCodeEnd+1 to geneCodeEnd+81) | length=81
GTTGTTTCCATATTCGTGTGTGCTGGGTAAAAGGTTATTTTTTATTTCCCCTCCTTACCA
ACGTGGTATAAATGGAATCTG
>Tb427.02.3180  | Trypanosoma brucei Lister strain 427 | hypothetical protein, conserved | genomic | Tb427_02_v4 forward | (geneCodeEnd+1 to geneCodeEnd+81) | length=81
GAACGTGTCNGTAATGCGTCATACGGTAAGGCGGATGCGCGTGTGAGAGGCCACTTTGCC
ATATTTTTGTGTGGTTTGGTA
>Tb427.02.3190  | Trypanosoma brucei Lister strain 427 | hypothetical protein, conserved | genomic | Tb427_02_v4 forward | (geneCodeEnd+1 to geneCodeEnd+81) | length=81
GTTTGCGAAGTCATGCAAACGCGGTGAGAGAAGGTGATGGAATTGTACTAGTGGTGGCGA
AGTGTGAGCGTGTCTCGTAAC
>Tb427.02.3270  | Trypanosoma brucei Lister strain 427 | 65 kDa invariant surface glycoprotein | genomic | Tb427_02_v4 forward | (geneCodeEnd+1 to geneCodeEnd+81) | length=81
ACTCACCTTCACTCTTAGACAAATGTGCAGTTTTTTTTTTTTAAACAGCGAGTGTAAATA
AGGAAAACCAAAGAGAATAAA
>Tb427.02.3280  | Trypanosoma brucei Lister strain 427 | 65 kDa invariant surface glycoprotein | genomic | Tb427_02_v4 forward | (geneCodeEnd+1 to geneCodeEnd+81) | length=81
ACTCACCTTCACTCTTAGACAAATGTGCAGTTTTTTTTTTTTAAACAGNNNNNNNNNNNN
NNNNNNNNNNNNNNNNNNNNN
>Tb427.02.3290  | Trypanosoma brucei Lister strain 427 | unspecified product | genomic | Tb427_02_v4 forward | (geneCodeEnd+1 to geneCodeEnd+81) | length=81
ACTCACCTTCACTCTTAGACAAATGTGCAGTTTTTTTTTTAAACAGCGAGTGTAAATAAG
GAAAACCAAAGAGAATAAAAA
>Tb427.02.3300  | Trypanosoma brucei Lister strain 427 | unspecified product | genomic | Tb427_02_v4 forward | (geneCodeEnd+1 to geneCodeEnd+81) | length=81
ACTCACCTTCACTCTTAGACAAATGTGCAGNNNNNNNNNNNNNNNNNNNNNNNNNNNNNN
NNNNNNNNNNNNNNNNNNNNN
>Tb427.02.3310  | Trypanosoma brucei Lister strain 427 | 65 kDa invariant surface glycoprotein | genomic | Tb427_02_v4 forward | (geneCodeEnd+1 to geneCodeEnd+81) | length=81
ACTCACCTTCACTCTTATAGAAATGTGCAGTTTTTTTTTTTAAACAGCGAGTGTAAATAA
GGAAAACCAAAGAGAATAAAA
>Tb427.02.3320  | Trypanosoma brucei Lister strain 427 | 65 kDa invariant surface glycoprotein | genomic | Tb427_02_v4 forward | (geneCodeEnd+1 to geneCodeEnd+81) | length=81
ACTCACCTTCACTCTTATAGAAATGTGCAGNTTTTTTTTTAAACAGCGAGTGTAAATAAA
AAANNNATAAAAATGACAGTG
>Tb427.02.3330  | Trypanosoma brucei Lister strain 427 | hypothetical protein | genomic | Tb427_02_v4 forward | (geneCodeEnd+1 to geneCodeEnd+81) | length=81
GGGTAAGGCGGCGAGACCTCTCTCCTCTGTTTTATTGGCTGTGGTTGCGTTTCCTCCACC
ACTNTTGGCGGCTTTTTTTTC
>Tb427.02.3340  | Trypanosoma brucei Lister strain 427 | hypothetical protein | genomic | Tb427_02_v4 reverse | (geneCodeEnd+1 to geneCodeEnd+81) | length=81
CTGAGGAAAGGACCCACCATCACATCTTTTTCTTTTCTTCCTAGTATTCACCGCCATTTC
TGACACAAGGCGGCAAAGCAG
>Tb427.02.3370  | Trypanosoma brucei Lister strain 427 | UDP-Gal or UDP-GlcNAc-dependent glycosyltransferase, putative | genomic | Tb427_02_v4 reverse | (geneCodeEnd+1 to geneCodeEnd+81) | length=81
TTTAGGCTCCAATTGGTAAAAGTTACCGGTGAAGGGGAGTGTTAAGTTAAATAAAAGGGG
GCGACCACCGCAACAAAAGAG
>Tb427.02.3390  | Trypanosoma brucei Lister strain 427 | hypothetical protein, conserved | genomic | Tb427_02_v4 reverse | (geneCodeEnd+1 to geneCodeEnd+81) | length=81
AGGCAAGTGATCGCCCTATAAGTTGAAAAGGGAAAGAAAGGGTGGCCATCAACGATGAAA
AGCCGCAAGTGGAAGTCCAGT
>Tb427.02.340  | Trypanosoma brucei Lister strain 427 | retrotransposon hot spot (RHS) protein, putative | genomic | Tb427_02_v4 reverse | (geneCodeEnd+1 to geneCodeEnd+81) | length=81
TTGTTTTTTTNTAGCAGTGCACGGCGTTGCTGTTAAGAGTGACAAATGCTTAAAGAGGAG
GGAACCAACCATTAGGAGGAG
>Tb427.02.3400  | Trypanosoma brucei Lister strain 427 | hypothetical protein, conserved | genomic | Tb427_02_v4 reverse | (geneCodeEnd+1 to geneCodeEnd+81) | length=81
GTTAATCACATGAACTGGTAGGATTCGCCCAGCAACAGTTTGGACTTGTCTGGCTCCGTT
TTTTGATCAAACCTCGGCTAC
>Tb427.02.3420  | Trypanosoma brucei Lister strain 427 | hypothetical protein, conserved | genomic | Tb427_02_v4 reverse | (geneCodeEnd+1 to geneCodeEnd+81) | length=81
GTACGTCGAAACAACATCGGCAAAAGGTATTTAAAAAGAAAAAAAAAGTAGAAGAGAAGA
GAAGGATATTATACAAAATGT
>Tb427.02.3440  | Trypanosoma brucei Lister strain 427 | D-alanyl-glycyl endopeptidase-like protein | genomic | Tb427_02_v4 reverse | (geneCodeEnd+1 to geneCodeEnd+81) | length=81
GATCAGTTCGATTGATGTCGAATTGAAACGAGTGTGAGCGAGACAAGCGTTTGTGCAATA
TATATATATATATATATGTGT
>Tb427.02.3460  | Trypanosoma brucei Lister strain 427 | D-alanyl-glycyl endopeptidase-like protein | genomic | Tb427_02_v4 reverse | (geneCodeEnd+1 to geneCodeEnd+81) | length=81
GATCAGTTCGATTGATCGTTTTTTTTTCTGTTTTGTTTTCCTCTACTAGTGACTTTCTTA
ACAAAAACGGCAAGTAATTTC
>Tb427.02.3480  | Trypanosoma brucei Lister strain 427 | hypothetical protein, conserved (TFIIS2-2) | genomic | Tb427_02_v4 reverse | (geneCodeEnd+1 to geneCodeEnd+81) | length=81
TAAAACGTGCACCGTGGCGACNTGTGAAAATAACACGCGAAGTGGAAGAGAGCTGTTAAA
ACTGTGGACACGGCTTCGGGG
>Tb427.02.3580  | Trypanosoma brucei Lister strain 427 | transcription elongation factor s-II, putative (TFIIS2-1) | genomic | Tb427_02_v4 reverse | (geneCodeEnd+1 to geneCodeEnd+81) | length=81
TTGCCGATGGAGGTCGCCATATTAATGTTATGTTAATCATGTGACGCTTCGCCATAATCA
GTTCCATATGGACCTTGTATT
>Tb427.02.3610  | Trypanosoma brucei Lister strain 427 | hypothetical protein, conserved | genomic | Tb427_02_v4 reverse | (geneCodeEnd+1 to geneCodeEnd+81) | length=81
CGATTGTGTGATTGATTGATTGATTGACACTCGATCATGCATTTGGTTATGTTGCTGTTG
ACGTTTTGTTGGTGAAGTGAC
>Tb427.02.3620  | Trypanosoma brucei Lister strain 427 | GTP-binding elongation factor Tu family, putative | genomic | Tb427_02_v4 reverse | (geneCodeEnd+1 to geneCodeEnd+81) | length=81
TGCTTCGTCATGTGCCGTGCACTTTCATAAAATGGTATGTTTAGTAACGGAAAGAAGAAG
AGGTAGCTCAAACGGACGAGG
>Tb427.02.3660  | Trypanosoma brucei Lister strain 427 | paraflagellar rod component, putative (PFC10) | genomic | Tb427_02_v4 reverse | (geneCodeEnd+1 to geneCodeEnd+81) | length=81
TAGGAAAAGCGTGGATGCAAGAACAGATAGGATAGGATAGGGCGGCCCCCTGGGGCTCAA
GTGGGTGGGAATTGTTTGTTT
>Tb427.02.370  | Trypanosoma brucei Lister strain 427 | retrotransposon hot spot (RHS) protein, putative | genomic | Tb427_02_v4 reverse | (geneCodeEnd+1 to geneCodeEnd+81) | length=81
GATTAAGTAACATACGGGTAAGTTCATTAGGATGGTGANCATTTCAAACACAAATTTGCG
ATACGTATCATTCCACGTAGC
>Tb427.02.3720  | Trypanosoma brucei Lister strain 427 | ubiquitin-conjugating enzyme, putative | genomic | Tb427_02_v4 reverse | (geneCodeEnd+1 to geneCodeEnd+81) | length=81
TGGGAGAGAGAGATGAGAGATGAAGTTTAATCACAATTTCTTTTCTTGTTTTTTTTTTGT
GTCGTTTTTTTTTCTCTTTTT
>Tb427.02.3730  | Trypanosoma brucei Lister strain 427 | hypothetical protein, conserved | genomic | Tb427_02_v4 reverse | (geneCodeEnd+1 to geneCodeEnd+81) | length=81
TGAGAGTTCTATTATGGGCACAATCCATTCCTCAATTTTATCTCATGTGACGGCATATAA
TTATCCCAATTCCCATTCACC
>Tb427.02.3750  | Trypanosoma brucei Lister strain 427 | hypothetical protein, conserved | genomic | Tb427_02_v4 reverse | (geneCodeEnd+1 to geneCodeEnd+81) | length=81
GTGACTGACTGGTGTCTTGCGTACATTTATACAACTATCCATATCTCCAGCCCGTTTGCT
GCCGTGGCGTCAGCAGAAACT
>Tb427.02.3780  | Trypanosoma brucei Lister strain 427 | translation initiation factor IF-2, putative | genomic | Tb427_02_v4 reverse | (geneCodeEnd+1 to geneCodeEnd+81) | length=81
AGCCAGCACTGATGCGGAAATGAGTGAGAATATGACGAACGGAAGTTCGGATAAACCGCG
GTTGTCAGTGGGTGGGTTTCG
>Tb427.02.380  | Trypanosoma brucei Lister strain 427 | retrotransposon hot spot (RHS) protein, putative | genomic | Tb427_02_v4 reverse | (geneCodeEnd+1 to geneCodeEnd+81) | length=81
TGCAACATCTTTGCATGTTATGTTATGTTGCAACGAATTGAGGAGTCAGAAATAATTATA
AAGGGAATGCTTTTAATATCA
>Tb427.02.3800  | Trypanosoma brucei Lister strain 427 | mRNA processing protein, putative | genomic | Tb427_02_v4 reverse | (geneCodeEnd+1 to geneCodeEnd+81) | length=81
GCATTTCTTGTTGTTGTTGATCTCGGTGTTATTGTTATTATTGTTCTTTTTTTATTTTTT
GTGCGTGTTCGTGTGTGTGTC
>Tb427.02.3880  | Trypanosoma brucei Lister strain 427 | heterogeneous nuclear ribonucleoprotein H/F, putative (HNRNPH) | genomic | Tb427_02_v4 reverse | (geneCodeEnd+1 to geneCodeEnd+81) | length=81
GATGGCTGTCATATATATATATNNNNNNNNNNNNNNNNNNNNNNNNNNNNNNNNNNNNNN
NNNNNNNNNNNNNNNNNNNNN
>Tb427.02.3910  | Trypanosoma brucei Lister strain 427 | beta-ketoacyl synthase family protein, putative | genomic | Tb427_02_v4 reverse | (geneCodeEnd+1 to geneCodeEnd+81) | length=81
AGGATTACGGCAACGTTTGATGAAAGAGTGATGAATGAGTGAATGGATATGTACGACTGT
GTGTGTGTGTGTGTNTTTTTT
>Tb427.02.3920  | Trypanosoma brucei Lister strain 427 | hypothetical protein, conserved | genomic | Tb427_02_v4 reverse | (geneCodeEnd+1 to geneCodeEnd+81) | length=81
ACGAGGTGATTCTTGCACTGCGACACGCGTTGCGATTGCTGCTTGCTGGTGTAAATGGTG
GTATGGTATCAGTACAGTGGT
>Tb427.02.3930  | Trypanosoma brucei Lister strain 427 | minichromosome maintenance (MCM) complex subunit, putative | genomic | Tb427_02_v4 reverse | (geneCodeEnd+1 to geneCodeEnd+81) | length=81
CGGGAAAGATAGTTGCCTGAGTCTGAGTTACGGGTTGCAGAGAAATGTTTCGTGTAAGCT
GTACACACGACACTATCAAAG
>Tb427.02.3960  | Trypanosoma brucei Lister strain 427 | chaperone protein DNAj, putative | genomic | Tb427_02_v4 reverse | (geneCodeEnd+1 to geneCodeEnd+81) | length=81
CGCAACACGATGCCTTGTTTTTTTTNTTGTTTTTCTTTCAAACTCTACTGTTGTTGAGAT
GTGTGGGTGGTTGCTGTTTCT
>Tb427.02.3970  | Trypanosoma brucei Lister strain 427 | hypothetical protein, conserved | genomic | Tb427_02_v4 reverse | (geneCodeEnd+1 to geneCodeEnd+81) | length=81
CATGATTTCTAATTATGCAGTCTAAAAAAAAAAAAAGAAAAATTGGTGGGTATTGTGTAG
TATTGGATGGGTATCCATGCA
>Tb427.02.3990  | Trypanosoma brucei Lister strain 427 | hypothetical protein, conserved | genomic | Tb427_02_v4 reverse | (geneCodeEnd+1 to geneCodeEnd+81) | length=81
ACACCTTCAGTGCTGCAGTCACCACTCTATACTATTATTATTGTTACNTGTTGAAAAAAA
AACAAAATGTCTTGAGTTTTT
>Tb427.02.400  | Trypanosoma brucei Lister strain 427 | retrotransposon hot spot (RHS) protein, putative | genomic | Tb427_02_v4 reverse | (geneCodeEnd+1 to geneCodeEnd+81) | length=81
TGCAACATCTTTGCATGTTATGTTATGTTGCAACGAATTGAGGAGTCAGAAATAATTATA
AAGGGAATACTTTTAATATCA
>Tb427.02.4000  | Trypanosoma brucei Lister strain 427 | hypothetical protein, conserved | genomic | Tb427_02_v4 reverse | (geneCodeEnd+1 to geneCodeEnd+81) | length=81
GTTCCGAGGTCTTGCGCTACGTAGCTGGATGGCGGGCCCGAACCACATGANCATTTGGTT
TACCGTCCGCTCTTTTCGCCT
>Tb427.02.4020  | Trypanosoma brucei Lister strain 427 | ubiquitin activating enzyme, putative | genomic | Tb427_02_v4 reverse | (geneCodeEnd+1 to geneCodeEnd+81) | length=81
TCGGTGCAAACGGTGCGGTGGTGAAAGGAAGTTGAAGAGGCTTAGTTAGGTGCCCTACTA
CTTTTGGATGGACGTGGGCAA
>Tb427.02.4050  | Trypanosoma brucei Lister strain 427 | hypothetical protein, conserved | genomic | Tb427_02_v4 reverse | (geneCodeEnd+1 to geneCodeEnd+81) | length=81
TAGGGGGGTGTATCGTTACTTCATTCCGTGTTTGTTTTATTTTTCGTACCATGTGGCGCT
GATCCTTTCGTTAGACGTGAT
>Tb427.02.4060  | Trypanosoma brucei Lister strain 427 | dynein intermediate chain IC 138, putative | genomic | Tb427_02_v4 reverse | (geneCodeEnd+1 to geneCodeEnd+81) | length=81
CTTNTGCCGTACCGTGCGGTATTTAGGCACTGGAAAACAGAGCAGCTGTAGCATGAGAAG
ACGGTGACTTTTGTTGGGAGT
>Tb427.02.4090  | Trypanosoma brucei Lister strain 427 | hypothetical protein, conserved | genomic | Tb427_02_v4 reverse | (geneCodeEnd+1 to geneCodeEnd+81) | length=81
CTAATACTTCACGTATGTGTGGTACGTCTCTGTAGTGCCTCCTGGCGGGAGAAGTTTCCC
TTGTTGGCTCGCAGCATTCAA
>Tb427.02.4110  | Trypanosoma brucei Lister strain 427 | mitochondrial processing peptidase alpha subunit, putative | genomic | Tb427_02_v4 reverse | (geneCodeEnd+1 to geneCodeEnd+81) | length=81
TATCAGTTCTCACTTACACGTACGTAAAATAAAAAACAAAAAAGGGAAGAAAAACAAAGT
TCACATCGAATTCAGTTAGAT
>Tb427.02.4130  | Trypanosoma brucei Lister strain 427 | enoyl-CoA hydratase/Enoyl-CoA isomerase/3-hydroxyacyl-CoA dehydrogenase, putative | genomic | Tb427_02_v4 reverse | (geneCodeEnd+1 to geneCodeEnd+81) | length=81
GTGATTTGACAGTGTTATGTGCAGAGAAGGGGAGAGAAAAGAAGGAATGAGGGTAAAAGA
AGAAGAGACGCGAGGAACGAA
>Tb427.02.4140  | Trypanosoma brucei Lister strain 427 | hypothetical protein, conserved | genomic | Tb427_02_v4 reverse | (geneCodeEnd+1 to geneCodeEnd+81) | length=81
CAATGACTGAAGGGGATAAGTTGCGTTTGATTTTCAGATACGGGATTGGTACTCCTGGAG
CTATTTTCTCCTTCCTCCCTT
>Tb427.02.4150  | Trypanosoma brucei Lister strain 427 | hypothetical protein, conserved | genomic | Tb427_02_v4 reverse | (geneCodeEnd+1 to geneCodeEnd+81) | length=81
CAGCTGTTTTACCTTTTGTGAATATCCTTTGTTTTGTTTCAACTGTTGACATTCTGTTTT
GTTTTTACGTCAAGGAAAATT
>Tb427.02.4160  | Trypanosoma brucei Lister strain 427 | hypothetical protein, conserved | genomic | Tb427_02_v4 reverse | (geneCodeEnd+1 to geneCodeEnd+81) | length=81
CGGAGGATGGTATAAATGATATATTATTATTATTATTNTTTTTTGTTGCTGTTGTTTTTG
GTCTATAGAAATGATAGATAA
>Tb427.02.4200  | Trypanosoma brucei Lister strain 427 | protein kinase, putative | genomic | Tb427_02_v4 reverse | (geneCodeEnd+1 to geneCodeEnd+81) | length=81
TTAGTGTGTGTTTATTTCCCTTTAGGTAAAGCTAAACTCTCTGGTGAATGGATGTGAACG
TTTCGGTATCGGCGTCCTTGA
>Tb427.02.4210  | Trypanosoma brucei Lister strain 427 | glycosomal phosphoenolpyruvate carboxykinase | genomic | Tb427_02_v4 reverse | (geneCodeEnd+1 to geneCodeEnd+81) | length=81
TATGTTAGGGGTATCGGCGTGTGCGNGTGTGTGTGCACCTACTCGATGTTTGAGGAGAAA
TATGAATTGCACTAGCGTTTA
>Tb427.02.4230  | Trypanosoma brucei Lister strain 427 | NUP-1 protein, putative | genomic | Tb427_02_v4 reverse | (geneCodeEnd+1 to geneCodeEnd+81) | length=81
GGAGATGCCAGGTAAGTACTTCAAACCTGTTATTAATGCATAAAGTGTGCAGTTCATCTG
CACATGCACCTAGAAATGATC
>Tb427.02.4240  | Trypanosoma brucei Lister strain 427 | GTP binding protein, putative | genomic | Tb427_02_v4 reverse | (geneCodeEnd+1 to geneCodeEnd+81) | length=81
GGGACGAAATAGCACACACACACAAAAAAAAAAAAGAAACTAAGGGGGAAGGTTTGTATG
TGTGTATCCATGCGTTTGAGA
>Tb427.02.4280  | Trypanosoma brucei Lister strain 427 | kinetoplastid-specific dual specificity phosphatase, putative | genomic | Tb427_02_v4 reverse | (geneCodeEnd+1 to geneCodeEnd+81) | length=81
AACCATCATATTTGTTTGTACATATATATGTGTTTGTTTGTGTTTGCTTGTGTTTTGTAT
CTGGTTGATTGATAAATTATT
>Tb427.02.4330  | Trypanosoma brucei Lister strain 427 | PFR5 | genomic | Tb427_02_v4 reverse | (geneCodeEnd+1 to geneCodeEnd+81) | length=81
AACACAAAAGTTGGGTGTGATGGTTTTTTTATATTTTTTTATTTAAAAAAAAGTTGTTGC
ACTGCTACAGTGACCATATTT
>Tb427.02.4340  | Trypanosoma brucei Lister strain 427 | hypothetical protein, conserved | genomic | Tb427_02_v4 reverse | (geneCodeEnd+1 to geneCodeEnd+81) | length=81
CATCATTTCGCGACTTAGCCGCCCAGTAATTTTAACTTTTGCTTGCTACCCACGTTTCGT
CATTTTTTTTTGTTTGTTTAC
>Tb427.02.4370  | Trypanosoma brucei Lister strain 427 | trypanothione synthetase (TRYS) | genomic | Tb427_02_v4 reverse | (geneCodeEnd+1 to geneCodeEnd+81) | length=81
CACAACCCTTCCGTTTTGTTTTCGTTCTTTTTGTTGTGGAATGGAGGATGGGTGCCGGTT
GGAAGAATCAAACGAACAAAC
>Tb427.02.4380  | Trypanosoma brucei Lister strain 427 | hypothetical protein, conserved | genomic | Tb427_02_v4 reverse | (geneCodeEnd+1 to geneCodeEnd+81) | length=81
TGTTGTTGCGTCCCGTTGATGGCGCGACCGCCCTTGTTATTACTGACTCAGGAGAAAGGG
AGTGTGATTATTTATTATTAT
>Tb427.02.4390  | Trypanosoma brucei Lister strain 427 | endo/exonuclease Mre11 (MRE11) | genomic | Tb427_02_v4 reverse | (geneCodeEnd+1 to geneCodeEnd+81) | length=81
AATCACAGTGTCGGTTTGTCTTGTGTTGTGTGTNTTTTTTTTTTAATTTGTACTTTGTGG
ACAGACACGTACCTCTCGACA
>Tb427.02.4400  | Trypanosoma brucei Lister strain 427 | hypothetical protein, conserved | genomic | Tb427_02_v4 reverse | (geneCodeEnd+1 to geneCodeEnd+81) | length=81
TGATTACGGTGGGTACTTCATTTGTTTATCATTTCTTTGCGCCAATTTTTCTTGGAAATG
ATCGAGTAAATTAGTTTGTAT
>Tb427.02.4410  | Trypanosoma brucei Lister strain 427 | hypothetical protein, conserved | genomic | Tb427_02_v4 reverse | (geneCodeEnd+1 to geneCodeEnd+81) | length=81
AAGGGGGGGGGGACAGTGATGATGAAAAGAGAGAGGGGGGAAAAAAAGAGAGATTGTGTT
GGGGGTTGAGAATCAGATGAT
>Tb427.02.4420  | Trypanosoma brucei Lister strain 427 | hypothetical protein, conserved | genomic | Tb427_02_v4 reverse | (geneCodeEnd+1 to geneCodeEnd+81) | length=81
GCGAAGTTGTGCTTCAACTAACGACCACGAAGAAACAACAACAACAACAACAACAACAGA
AATGACTCATATTTGTGTAGG
>Tb427.02.4440  | Trypanosoma brucei Lister strain 427 | hypothetical protein | genomic | Tb427_02_v4 reverse | (geneCodeEnd+1 to geneCodeEnd+81) | length=81
GTGCAGCAGTAATAGAAGATACATGCACAAGTCGGCCGTTTGGCGAGTGTGGTTTTTTTT
TTTTTTGGAGGGTGGGGACGC
>Tb427.02.4445  | Trypanosoma brucei Lister strain 427 | hypothetical protein, conserved | genomic | Tb427_02_v4 reverse | (geneCodeEnd+1 to geneCodeEnd+81) | length=81
TGTTTGGTTTGAATGTTTCAGCATGTACGATGAAAAAGTGATAGTGATGTGCTTTTTTTT
TTTATTTGCTGTGTATGTGTA
>Tb427.02.4460  | Trypanosoma brucei Lister strain 427 | hypothetical protein, conserved | genomic | Tb427_02_v4 reverse | (geneCodeEnd+1 to geneCodeEnd+81) | length=81
GGGAAGCATTTCAGTGGTGTAAAAAAAAATATGTGTGTATATATATATATATATATATAT
ATATAATGTGTAGTTATGTTG
>Tb427.02.4470  | Trypanosoma brucei Lister strain 427 | hypothetical protein, conserved | genomic | Tb427_02_v4 reverse | (geneCodeEnd+1 to geneCodeEnd+81) | length=81
AGAGAGTAAATACGAGTATGTGTGGTTTTTTTTTTTGTGTGTATGTGTATGTGTCGAGTA
TTGTGACGCAGCAGTATGAAT
>Tb427.02.4480  | Trypanosoma brucei Lister strain 427 | hypothetical protein, conserved | genomic | Tb427_02_v4 reverse | (geneCodeEnd+1 to geneCodeEnd+81) | length=81
AGTAGAAGTACGTAAAGGTGATTTTTTTTTTAATAAAAAAGAAAGAAAAAGGAAGAGGTA
AGCTTTAGATGAATTTGTTGT
>Tb427.02.450  | Trypanosoma brucei Lister strain 427 | retrotransposon hot spot (RHS) protein, putative | genomic | Tb427_02_v4 reverse | (geneCodeEnd+1 to geneCodeEnd+81) | length=81
TTGTTTTTTTGTAGCAGTGCACGGCGTTGCTGTTAAGAGTGACAAATGCTTAAAGAGGAG
GGAACCAACCATTAGGGGGAG
>Tb427.02.4510  | Trypanosoma brucei Lister strain 427 | cdc2-related kinase, putative (CRK9) | genomic | Tb427_02_v4 reverse | (geneCodeEnd+1 to geneCodeEnd+81) | length=81
AGGATGGAAGGGGTTGTGACTAATCTCAACACTGACACATGTCCCAACAGTACCCTTAAG
CAAGCTCACATGCTTGCGAAC
>Tb427.02.4520  | Trypanosoma brucei Lister strain 427 | hypothetical protein, conserved | genomic | Tb427_02_v4 reverse | (geneCodeEnd+1 to geneCodeEnd+81) | length=81
AATATATCTTCCTGTTAATAAGGGGGGAACAATGCGGTGCACCGCCAAGAAGTTGTGAGC
AAATTACTTGAAGGTAAGGTC
>Tb427.02.4530  | Trypanosoma brucei Lister strain 427 | hypothetical protein, conserved | genomic | Tb427_02_v4 reverse | (geneCodeEnd+1 to geneCodeEnd+81) | length=81
GTTTCAGTTGCTGACTCATGAGAAGAGACGCCTTTAGTTCCGGTTGTTTTTTGAAGGTGG
TGTGCTCCTAATGAAACTGTT
>Tb427.02.4540  | Trypanosoma brucei Lister strain 427 | Small nuclear ribonucleoprotein-associated protein B (snRNP-B) (Sm protein B) (Sm-B) (SmB), putative (TbSmB) | genomic | Tb427_02_v4 reverse | (geneCodeEnd+1 to geneCodeEnd+81) | length=81
GTGGGATCCTTTTACCATCCCCATCCCCTGTCCTTTCTTTATTTATCTCTGTATCTGCCC
CTACGTTTGTTTTGTCTTATT
>Tb427.02.4550  | Trypanosoma brucei Lister strain 427 | FtsJ cell division protein, putative | genomic | Tb427_02_v4 reverse | (geneCodeEnd+1 to geneCodeEnd+81) | length=81
TGTCGTTGTGTAGTGGCTCGTTTTGTTAATAGTTGAAGGGGTATGATATAATGTACCAAC
CTCTGAGTTGAACAAACGCTT
>Tb427.02.4560  | Trypanosoma brucei Lister strain 427 | hypothetical protein, conserved | genomic | Tb427_02_v4 reverse | (geneCodeEnd+1 to geneCodeEnd+81) | length=81
TTAATAGTCACCTTCAGTTCGTGCGGATCATGACCGTCGGTTCCTCTGTCGCTTGCCGCA
TGTATGCGCTTGTAGTAAAGA
>Tb427.02.4580  | Trypanosoma brucei Lister strain 427 | hypothetical protein, conserved | genomic | Tb427_02_v4 reverse | (geneCodeEnd+1 to geneCodeEnd+81) | length=81
GTTCGTCTCCTCCTTTTTGTTCTTATTTGTCACATGGTGATATTCCTTCCGTTTTCCTTT
TGTTTTCCCACTTTTATTATT
>Tb427.02.4590  | Trypanosoma brucei Lister strain 427 | branched-chain amino acid aminotransferase, putative | genomic | Tb427_02_v4 reverse | (geneCodeEnd+1 to geneCodeEnd+81) | length=81
GCAACGGGAGACAATAAGTGGTTACGGAANGAAATGCGCTTGTGGGTATTTTAGGCTTGG
TCACATTTACAAGGGAATGAA
>Tb427.02.4610  | Trypanosoma brucei Lister strain 427 | branched-chain amino acid aminotransferase, putative | genomic | Tb427_02_v4 reverse | (geneCodeEnd+1 to geneCodeEnd+81) | length=81
GCAACGGGAGACAATAAGTGGTTACGGAANGAAATGCGCTTGTGGGTATTTTAGGCTTGG
TCACATTTACAAGGGAATGAA
>Tb427.02.4620  | Trypanosoma brucei Lister strain 427 | hypothetical protein, conserved | genomic | Tb427_02_v4 reverse | (geneCodeEnd+1 to geneCodeEnd+81) | length=81
TTAATATGTTAAAAGATTTGTTACATGCATGTGTCACTGTGACCGTTGCAATATCATCAC
ACCCGTTACATACAATTTATT
>Tb427.02.4650  | Trypanosoma brucei Lister strain 427 | hypothetical protein, conserved | genomic | Tb427_02_v4 reverse | (geneCodeEnd+1 to geneCodeEnd+81) | length=81
GTGTACATGGAGGCGTAGTGCAGTGATGCAAATAATGGTAGTTCTATTGTGAGATGTGAT
GGGAAGACACTTCATGGGAGT
>Tb427.02.4670  | Trypanosoma brucei Lister strain 427 | hypothetical protein, conserved | genomic | Tb427_02_v4 reverse | (geneCodeEnd+1 to geneCodeEnd+81) | length=81
TTACGTTCATTTTTTTCTTCTTTCTTTTTTTATACCTTTGACTCTTACGTTTGACTTTAA
ATTTTGCTTTTAATATCAAAA
>Tb427.02.4680  | Trypanosoma brucei Lister strain 427 | hypothetical protein, conserved | genomic | Tb427_02_v4 reverse | (geneCodeEnd+1 to geneCodeEnd+81) | length=81
GCCCGTTATGGAAGACTCAAACAGATTTTTGTTTGTTACAATATTAAAACATGCCAAAAA
AGAAGCAAAAAAGGGGGAAGA
>Tb427.02.470  | Trypanosoma brucei Lister strain 427 | retrotransposon hot spot (RHS) protein, putative | genomic | Tb427_02_v4 reverse | (geneCodeEnd+1 to geneCodeEnd+81) | length=81
TTGTTTTTTTTTAGCAGTGCACGGCGTTGCTGTTAAGAGTGACAAATGCTTAAAGAGGAG
GGAACCAACCATTAGGGGGAG
>Tb427.02.4710  | Trypanosoma brucei Lister strain 427 | RNA-binding protein, putative (TRRM1) | genomic | Tb427_02_v4 reverse | (geneCodeEnd+1 to geneCodeEnd+81) | length=81
AGCCCAAATTCTGAAAAATTGTAGTGTTCGGCACGCGACTGTGCCGGGGGTTATTATTAT
TATTATTGTNNNNNNNNNNNN
>Tb427.02.4720  | Trypanosoma brucei Lister strain 427 | dolichyl-P-Man:Man7GlcNAc2-PP-dolichylalpha6-ma nn osyltransferase,putative (ALG12) | genomic | Tb427_02_v4 reverse | (geneCodeEnd+1 to geneCodeEnd+81) | length=81
GGCACGTGTCCTTACCTGCTTTCAGAGCTGCGCGTGCACTTAGCACGTGCGCCACTTGTC
TTTGGCGAATAAATATATGCC
>Tb427.02.4740  | Trypanosoma brucei Lister strain 427 | ribosomal protein L11, putative | genomic | Tb427_02_v4 reverse | (geneCodeEnd+1 to geneCodeEnd+81) | length=81
CCGGTGTTGTGGATATACAGTAATTGTTTTTCCTGTTGTTTTGTTTTGCAGCTATATCGT
AATGTTGCGGGTTCCGTAGTG
>Tb427.02.4750  | Trypanosoma brucei Lister strain 427 | hypothetical protein, conserved | genomic | Tb427_02_v4 reverse | (geneCodeEnd+1 to geneCodeEnd+81) | length=81
GATGCTATTATAGCTTGTTGGGATGTGCACTCTCCCCTTGGCCATGCACTGAGTAATGCA
TTGCTTAGGATGTGATCGATG
>Tb427.02.4760  | Trypanosoma brucei Lister strain 427 | hypothetical protein, conserved | genomic | Tb427_02_v4 reverse | (geneCodeEnd+1 to geneCodeEnd+81) | length=81
CATCACATCGTGTATGACATGGGTGGTGGTTGAGTGATGTTTAGGATCAAGTGGAGTAAT
GAATACTGTGCCGCNNNNNNN
>Tb427.02.4780  | Trypanosoma brucei Lister strain 427 | hypothetical protein, conserved | genomic | Tb427_02_v4 reverse | (geneCodeEnd+1 to geneCodeEnd+81) | length=81
CACAATGGATGAACGGACTTGGGAGAGCTGGTGTTGACAGATGAACAGATCGAAGAAGCG
AGGTTGGGACTGAGTGGTGGT
>Tb427.02.4800  | Trypanosoma brucei Lister strain 427 | hypothetical protein, conserved | genomic | Tb427_02_v4 reverse | (geneCodeEnd+1 to geneCodeEnd+81) | length=81
GGGAGTGGCCTCGCGCCTTATAGTGACTCACTGAGTACCGTCCCCATTACTGTTGGCAAA
ACCTTTCTCTTTGTTATTTTC
>Tb427.02.4810  | Trypanosoma brucei Lister strain 427 | hypothetical protein, conserved | genomic | Tb427_02_v4 reverse | (geneCodeEnd+1 to geneCodeEnd+81) | length=81
TCTGTTGTTACTTACTTATTACCCTCTCTATCCCTTTTCGCTGACTTTAGTTTTTTCAAG
TACTGTTTGACCGCTCCGTTT
>Tb427.02.4830  | Trypanosoma brucei Lister strain 427 | TFIIF-stimulated CTD phosphatase, putative | genomic | Tb427_02_v4 reverse | (geneCodeEnd+1 to geneCodeEnd+81) | length=81
GTGCCACGTAGCTCTATTCGTATGTGCATTTTTGCAGTGTTGCGTTGGAGAAAGCGGGCG
TGACATCAGCAGAAAATAGAG
>Tb427.02.4840  | Trypanosoma brucei Lister strain 427 | hypothetical protein, conserved | genomic | Tb427_02_v4 reverse | (geneCodeEnd+1 to geneCodeEnd+81) | length=81
GGCGGTTGTAGAAAGTGGTAGGCCAAGCGATATCAATCCATTACTTATATATACATATAT
ATATTCTTTATTACTCATTCA
>Tb427.02.4850  | Trypanosoma brucei Lister strain 427 | hypothetical protein, conserved | genomic | Tb427_02_v4 reverse | (geneCodeEnd+1 to geneCodeEnd+81) | length=81
CCGTGTGCACCCAGTGGTAGTGATGAGGGCATTGTCCCGCAGGGAAATGCATGGACAAAA
AGTAGGGTAGAGGAATTCATG
>Tb427.02.4870  | Trypanosoma brucei Lister strain 427 | kinetoplastid-specific dual specificity phosphatase, putative | genomic | Tb427_02_v4 reverse | (geneCodeEnd+1 to geneCodeEnd+81) | length=81
CCAATTTGTTGCGCAGATTTTTTTAAAAAAAAGATTTAAAATACAACTTACGCCCCACAG
CAGGGCTTTATGTGGCTCTCA
>Tb427.02.4890  | Trypanosoma brucei Lister strain 427 | ribosomal protein L11, putative | genomic | Tb427_02_v4 reverse | (geneCodeEnd+1 to geneCodeEnd+81) | length=81
CCGGTGTTGTGGATATACAGTAATTGTTTTTCCTGTTGTTTTGTTTTGCAGCTATATCGT
AATGTTGCGGGTTCCGTAGTG
>Tb427.02.4900  | Trypanosoma brucei Lister strain 427 | hypothetical protein, conserved | genomic | Tb427_02_v4 reverse | (geneCodeEnd+1 to geneCodeEnd+81) | length=81
GATGCTATTATAGCTTGTTGGGATGTGCACTCTCCCCTTGGCCATGCACTGAGTAATGCA
TTGCTTAGGATGTGATCGATG
>Tb427.02.4920  | Trypanosoma brucei Lister strain 427 | hypothetical protein, conserved | genomic | Tb427_02_v4 reverse | (geneCodeEnd+1 to geneCodeEnd+81) | length=81
ATGAGAACCAGTGAATAATATTAGCGTCACATCGTGTATNACATGGGTGGTGGTTGAGTG
ATGTTTAGGATCAAGTGGAGT
>Tb427.02.4930  | Trypanosoma brucei Lister strain 427 | esterase, putative | genomic | Tb427_02_v4 reverse | (geneCodeEnd+1 to geneCodeEnd+81) | length=81
GAGTGGTGAAATATATATATATATATGTGTGTGTGTGTTTGTGTATGTTTTAGGAGTTTC
CTTCTTATTCCACAAACTTCG
>Tb427.02.4950  | Trypanosoma brucei Lister strain 427 | hypothetical protein, conserved | genomic | Tb427_02_v4 reverse | (geneCodeEnd+1 to geneCodeEnd+81) | length=81
ATGGAGGTGTCTGTGTGTGTGTGTGTGTGTGTGTGTGTGTGTGTGTGTGTGTGTGTGTGT
GGNAGCCGCTTTCGGTTNNNN
>Tb427.02.4970  | Trypanosoma brucei Lister strain 427 | hypothetical protein, conserved | genomic | Tb427_02_v4 reverse | (geneCodeEnd+1 to geneCodeEnd+81) | length=81
CAGCGCGCACGATAACGGAGTAAAGTTGCTTTAAGGGGACTCGGCCCCCACTAGTGGAAA
CGAATGCCGTTTCTGGCCTAT
>Tb427.02.4980  | Trypanosoma brucei Lister strain 427 | hypothetical protein, conserved | genomic | Tb427_02_v4 reverse | (geneCodeEnd+1 to geneCodeEnd+81) | length=81
GGGACAAGTTCGGCGAGGGTTTGAGTGTGAAGGACCTTGTTGAGAAGTAACGAAGGTGGG
GATAAAAGCTGGGAGCTAGTA
>Tb427.02.4990  | Trypanosoma brucei Lister strain 427 | hypothetical protein, conserved | genomic | Tb427_02_v4 reverse | (geneCodeEnd+1 to geneCodeEnd+81) | length=81
TATTCCTTTACTGAGTGAGCGAGTGGGGGAAAATGGCGGGCGCAAGAGGTGGGGGATCGA
GCGGGCACAAATGCACAAGTC
>Tb427.02.5000  | Trypanosoma brucei Lister strain 427 | hypothetical protein, conserved | genomic | Tb427_02_v4 reverse | (geneCodeEnd+1 to geneCodeEnd+81) | length=81
GGAATATATTTGTGTATACTCAGTGCTGTTGTTATCGTCATTTCGGTCTGTTTATATGTT
CGTACAGCCGTCAGCACGCTG
>Tb427.02.5010  | Trypanosoma brucei Lister strain 427 | hypothetical protein, conserved | genomic | Tb427_02_v4 reverse | (geneCodeEnd+1 to geneCodeEnd+81) | length=81
AAGAGGTGCACATAGAAGTTGTTTCTTCCTTTTCCTTTTTTTTTTTGCATGCTTGTAACC
GCGTCAGGGACCCGGTTTCGA
>Tb427.02.5020  | Trypanosoma brucei Lister strain 427 | acyl-CoA oxidase, putative | genomic | Tb427_02_v4 reverse | (geneCodeEnd+1 to geneCodeEnd+81) | length=81
TGCATTCAACTACTTCAATCGCTTGATTCTTTCTTTTTCTTTTTTCAGTGCGCACTCGTG
TGAAAATTTGGTATCCCCTGG
>Tb427.02.5030  | Trypanosoma brucei Lister strain 427 | transcription initiation protein, putative | genomic | Tb427_02_v4 reverse | (geneCodeEnd+1 to geneCodeEnd+81) | length=81
GTGTGGCAGCGAGGTGTCTACGTAGTCTGCTTGGGGAATGCCGAGTCAAGGTAAGCTTAG
CCAAAATTGTGGCAAGGCAAG
>Tb427.02.5040  | Trypanosoma brucei Lister strain 427 | hypothetical protein, conserved | genomic | Tb427_02_v4 reverse | (geneCodeEnd+1 to geneCodeEnd+81) | length=81
AGCACTCTGAGCACATGGGGTCTCGTTGATTGTTCTGAGTACCACCATGATCATTCGCAT
TTGTTATCCCGGTGCCATTTC
>Tb427.02.5050  | Trypanosoma brucei Lister strain 427 | protein phosphatase 2C, putative | genomic | Tb427_02_v4 reverse | (geneCodeEnd+1 to geneCodeEnd+81) | length=81
GTGAGGCGCGGTTTTGTGTCTTGGCTTGCATTGCGTTACCCACGTATGTAGCTTGCTGTA
CCTCAACATGGGTTGATAAGC
>Tb427.02.5060  | Trypanosoma brucei Lister strain 427 | GTP binding protein, putative | genomic | Tb427_02_v4 reverse | (geneCodeEnd+1 to geneCodeEnd+81) | length=81
TAGAAAAGAGATGAAGTTCAATAACCACGATATTGGTGTTACTAACAAGAGGGCTTCCTC
TATCCTATGGATTAAACCGTT
>Tb427.02.5070  | Trypanosoma brucei Lister strain 427 | hypothetical protein, conserved | genomic | Tb427_02_v4 reverse | (geneCodeEnd+1 to geneCodeEnd+81) | length=81
CATAAATGGCGGCATAACGTTCGTTTACCAATGTTAGCCATCCATATAACCCAAAGGCTT
ATCGAGTTGTTGCGCTTTTTT
>Tb427.02.5080  | Trypanosoma brucei Lister strain 427 | hypothetical protein, conserved | genomic | Tb427_02_v4 reverse | (geneCodeEnd+1 to geneCodeEnd+81) | length=81
ATATGTGTGGCAATCTAGTTTTAGTTTTTTTTTTTGAATTATGCCTCAGTGCAGGTTAAA
GCTTTCATTTTGCTTTGTATT
>Tb427.02.510  | Trypanosoma brucei Lister strain 427 | retrotransposon hot spot (RHS) protein, putative | genomic | Tb427_02_v4 reverse | (geneCodeEnd+1 to geneCodeEnd+81) | length=81
ACCCAATAGCTGGAGTAAGGCCAGTCGCTGTTGTTTGACACGCAACGGACGCTGTGGAAG
GAGGTGAATATATGCGGTTCA
>Tb427.02.5120  | Trypanosoma brucei Lister strain 427 | vesicle-associated membrane protein, putative | genomic | Tb427_02_v4 forward | (geneCodeEnd+1 to geneCodeEnd+81) | length=81
GAAACACGCTATCACGTAGTCGGACATTTTTTCATAGTGTAGTTTTTTATAGTTATTTCC
ACCTTGAAAAAAAACATTGGT
>Tb427.02.5130  | Trypanosoma brucei Lister strain 427 | hypothetical protein, conserved | genomic | Tb427_02_v4 forward | (geneCodeEnd+1 to geneCodeEnd+81) | length=81
TGAATATCCTTACTATATATATAGCGTTTAGTTTGTCATGGTGTTGAGGGATCATGTGAT
ATTGTGTTATTGCCATTTTAA
>Tb427.02.5140  | Trypanosoma brucei Lister strain 427 | hypothetical protein, conserved | genomic | Tb427_02_v4 forward | (geneCodeEnd+1 to geneCodeEnd+81) | length=81
ATTATTGGTGACAATCGGCGTGATAATCGGCAACGTTTCTGAAGGATGGAGTAGCTGCTT
TCCCTGTTGACGGTTAGTGCA
>Tb427.02.5150  | Trypanosoma brucei Lister strain 427 | TPR-repeat protein, putative | genomic | Tb427_02_v4 forward | (geneCodeEnd+1 to geneCodeEnd+81) | length=81
ATGGAAACTTTTAATCTGTGTGACTCAGTCGGGGGGGGGGGGGAAGTGCTTTTTCGTGCT
AATTTTTAGTTGAGCATGTGC
>Tb427.02.5160  | Trypanosoma brucei Lister strain 427 | chaperone protein DNAj, putative | genomic | Tb427_02_v4 forward | (geneCodeEnd+1 to geneCodeEnd+81) | length=81
TAATTCCAAGCATGAAAAGGAAGAAAGAGGGGTTAAAAGGGAAGTTGTGCGAGATTTAAG
TATTGGATTCACGAGTCCCTA
>Tb427.02.5180  | Trypanosoma brucei Lister strain 427 | aldo-keto reductase, putative | genomic | Tb427_02_v4 forward | (geneCodeEnd+1 to geneCodeEnd+81) | length=81
TACCGCAGGTAAGTACCTAACAAGTTTTCACGGCCTTGAGCGGGTCTATGTGACAATGCA
ATCCCCATCGCAACGTGGACA
>Tb427.02.5190  | Trypanosoma brucei Lister strain 427 | hypothetical protein, conserved | genomic | Tb427_02_v4 forward | (geneCodeEnd+1 to geneCodeEnd+81) | length=81
TAGGGACAAACTTTCCTCAAAGCAACAGACGGGGCAACTAAAGGTGATTACAGATAGGAG
GGAATCGGATTATTTAACATC
>Tb427.02.5200  | Trypanosoma brucei Lister strain 427 | hypothetical protein, conserved | genomic | Tb427_02_v4 forward | (geneCodeEnd+1 to geneCodeEnd+81) | length=81
GTTTATTCAGTTGCAGGAAACAAAAATGTGGGTAAAAGACCCATACTGTGAGAAATACTT
GATCTTTGCTGTTACCTCGGT
>Tb427.02.5210  | Trypanosoma brucei Lister strain 427 | 3-oxoacyl-ACP reductase, putative | genomic | Tb427_02_v4 forward | (geneCodeEnd+1 to geneCodeEnd+81) | length=81
CGGAGCCCCTTACCGGTGCCATTGCGGAGACGAACAGCGATTAAATCGTTTTATTCTGCT
TTGGTGCGCAATGGTTCTGCG
>Tb427.02.5220  | Trypanosoma brucei Lister strain 427 | hypothetical protein, conserved | genomic | Tb427_02_v4 forward | (geneCodeEnd+1 to geneCodeEnd+81) | length=81
AGTGGCGCGAAATGTCTTTGCTGTAAAGTATTTATGAGGCCAACTCGTCTCCTGCGGTAT
GTGTGAGTCAATGGGAGCATC
>Tb427.02.5230  | Trypanosoma brucei Lister strain 427 | protein kinase, putative | genomic | Tb427_02_v4 forward | (geneCodeEnd+1 to geneCodeEnd+81) | length=81
GAAAGTTTGCGCACTGGACGTGCGGGAAAGGAATTACATGTGCAAATGTTTAGGAATTTG
CTTTCACCGAGGCTCCACCTA
>Tb427.02.5240  | Trypanosoma brucei Lister strain 427 | PRP19-like protein, putative (TbPRP19) | genomic | Tb427_02_v4 forward | (geneCodeEnd+1 to geneCodeEnd+81) | length=81
TAAATTATTAAGCGGGTGGATGGGTGTAACTGTTAGCGAGGATCACTTGAGGGATGGTAG
TGCAAGCCCACACTGTTGGTG
>Tb427.02.5250  | Trypanosoma brucei Lister strain 427 | tubulin-tyrosine ligase, putative | genomic | Tb427_02_v4 forward | (geneCodeEnd+1 to geneCodeEnd+81) | length=81
GGTAGATCCAAGGCCGTGGTTCGATCACCACAGCTGCACCTTTGGGTTCCAAAACAATCG
CTTCCCTCTTGTCGTTTCCAT
>Tb427.02.5260  | Trypanosoma brucei Lister strain 427 | hypothetical protein, conserved | genomic | Tb427_02_v4 forward | (geneCodeEnd+1 to geneCodeEnd+81) | length=81
AAGCAGAAGATGCGGTAGCAGCAGCGACAGAAGCTCGAGACAAAAGGTGGAGGCACCGAA
CTGCTGGCCGTAAGGAAGGCG
>Tb427.02.5270  | Trypanosoma brucei Lister strain 427 | dynein heavy chain, putative | genomic | Tb427_02_v4 forward | (geneCodeEnd+1 to geneCodeEnd+81) | length=81
ATGTAGACTTACGCGATGTACCAAATGCAAAACTTCTTAGGAAAGGAGAAGAGCTGTGTA
GAAATATATATATTTAGTTGT
>Tb427.02.5280  | Trypanosoma brucei Lister strain 427 | trans-sialidase, putative | genomic | Tb427_02_v4 forward | (geneCodeEnd+1 to geneCodeEnd+81) | length=81
AACACGGAGCTGTCCCGGTGCAGTGTGACGAATTGGAGGGGCCGTGCACCACCTGGGGTA
GCTTTTCTCAGTGCCCCTCCC
>Tb427.02.5290  | Trypanosoma brucei Lister strain 427 | hypothetical protein, conserved | genomic | Tb427_02_v4 forward | (geneCodeEnd+1 to geneCodeEnd+81) | length=81
TATTAGCGTCACATCGTGTATCACATGGGTGGTGGTTGAGTGATGTTTAGGATCAAGTGG
AGTAATGAATACTGTACCGCT
>Tb427.02.5300  | Trypanosoma brucei Lister strain 427 | hypothetical protein, conserved | genomic | Tb427_02_v4 forward | (geneCodeEnd+1 to geneCodeEnd+81) | length=81
TATTAGCGTCACATCGTGTATCACATGGGTGGTGGTTGAGTGATGTTTAGGATCAAGTGG
AGTAATGAATACTGTACCGCT
>Tb427.02.5310  | Trypanosoma brucei Lister strain 427 | hypothetical protein, conserved | genomic | Tb427_02_v4 forward | (geneCodeEnd+1 to geneCodeEnd+81) | length=81
TATTAGCGTCACATCGTGTATCACATGGGTGGTGGTTGAGTGATGTTTAGGATCAAGTGG
AGTAATGAATACTGTACCGCT
>Tb427.02.5320  | Trypanosoma brucei Lister strain 427 | hypothetical protein, conserved | genomic | Tb427_02_v4 forward | (geneCodeEnd+1 to geneCodeEnd+81) | length=81
TATTAGCGTCACATCGTGTATCACATGGGTGGTGGTTGAGTGATGTTTAGGATCAAGTGG
AGTAATGAATACTGTACCGCT
>Tb427.02.5330  | Trypanosoma brucei Lister strain 427 | hypothetical protein, conserved | genomic | Tb427_02_v4 forward | (geneCodeEnd+1 to geneCodeEnd+81) | length=81
TATTAGCGTCACATCGTGTATCACATGGGTGGTGGTTGAGTGATGTTTAGGATCAAGTGG
AGTAATGAATACTGTACCGCT
>Tb427.02.5340  | Trypanosoma brucei Lister strain 427 | hypothetical protein, conserved | genomic | Tb427_02_v4 forward | (geneCodeEnd+1 to geneCodeEnd+81) | length=81
TATTAGCGTCACATCGTGTATCACATGGGTGGTGGTTGAGTGATGTTTAGGATCAAGTGG
AGTAATGAATACTGTACCGCT
>Tb427.02.5350  | Trypanosoma brucei Lister strain 427 | hypothetical protein, conserved | genomic | Tb427_02_v4 forward | (geneCodeEnd+1 to geneCodeEnd+81) | length=81
TATTAGCGTCACATCGTGTATCACATGGGTGGTGGTTGAGTGATGTTTAGGATCAAGTGG
AGTAATGAATACTGTACCGCT
>Tb427.02.5360  | Trypanosoma brucei Lister strain 427 | hypothetical protein, conserved | genomic | Tb427_02_v4 forward | (geneCodeEnd+1 to geneCodeEnd+81) | length=81
TATTAGCGTCACATCGTATATCACATGGGTGGTGGTTGAGTGATGTTTAGGATCAAGTGG
AGTAATGAATACTGTACCGCT
>Tb427.02.5410  | Trypanosoma brucei Lister strain 427 | ABC transporter, putative | genomic | Tb427_02_v4 reverse | (geneCodeEnd+1 to geneCodeEnd+81) | length=81
CATCGTGGGTCGCTGCGTTTTTTTCTTTGGCTGCCGCTTTCAACCATGCTGGACGATACC
GTGCTTGGTATCGTGGAAACA
>Tb427.02.5440  | Trypanosoma brucei Lister strain 427 | hypothetical protein, conserved | genomic | Tb427_02_v4 reverse | (geneCodeEnd+1 to geneCodeEnd+81) | length=81
CCAGCATGGCGGCGGTGTATTCACCTGACCCAAGGAGGAGACCGGGTCTTTAACGCTGGC
TCATAGTTTTATAATTCGGCG
>Tb427.02.5480  | Trypanosoma brucei Lister strain 427 | hypothetical protein, conserved | genomic | Tb427_02_v4 reverse | (geneCodeEnd+1 to geneCodeEnd+81) | length=81
GTTTCACTCCACCCGCATTCATAGGCGGCAAATGAGAACAGGGTTGAGGCCCAAACAAGT
GTTAGTAGGTGGATGTGCGTA
>Tb427.02.5500  | Trypanosoma brucei Lister strain 427 | hypothetical protein, conserved | genomic | Tb427_02_v4 reverse | (geneCodeEnd+1 to geneCodeEnd+81) | length=81
GTAAGTAGTGAATGACGGCTATTTTCCAGGCCGCCTCCCCAGGAGGTTTGAAGTATAGGA
AGGGCACAACGACCGTTGCAC
>Tb427.02.5530  | Trypanosoma brucei Lister strain 427 | hypothetical protein, conserved | genomic | Tb427_02_v4 reverse | (geneCodeEnd+1 to geneCodeEnd+81) | length=81
TCTTCATGCGTGTGGGTTAGGAAAGCATAGTATCATTGTACACGACTGGACACGCTTTTC
TGGGGGTGGCATCCGTTGACC
>Tb427.02.5540  | Trypanosoma brucei Lister strain 427 | hypothetical protein, conserved | genomic | Tb427_02_v4 reverse | (geneCodeEnd+1 to geneCodeEnd+81) | length=81
GGCTGGTGTGCCTCCATTCTGACGTTTATTACTCCAAGCCTCATCTACTTTTCACTTTGT
GTGCTAGCATGGAGGTACTTG
>Tb427.02.560  | Trypanosoma brucei Lister strain 427 | retrotransposon hot spot (RHS) protein, putative | genomic | Tb427_02_v4 reverse | (geneCodeEnd+1 to geneCodeEnd+81) | length=81
GACGATTTCATAGCATTAGGTGTGGTGGAAGCTGGGTAAAAATATCCGGCCTGGTATGTT
ATGGTGAACGCAAGCAGTCAA
>Tb427.02.5600  | Trypanosoma brucei Lister strain 427 | hypothetical protein, conserved | genomic | Tb427_02_v4 forward | (geneCodeEnd+1 to geneCodeEnd+81) | length=81
GGCTGGTGTGCCTCCATTCTGACGTTTATTACTCCAAGCCTCATCTACTTTTCACTTTGT
GTGCTAGCATGGAGGTACTTG
>Tb427.02.5610  | Trypanosoma brucei Lister strain 427 | hypothetical protein, conserved | genomic | Tb427_02_v4 forward | (geneCodeEnd+1 to geneCodeEnd+81) | length=81
TCTTCATGCGTGTGGGTTAGGAAAGCATAGTATCATTGTACACGACTGGACACGCTTTTC
TGGGGGTGGCATCCGTTGACC
>Tb427.02.5630  | Trypanosoma brucei Lister strain 427 | hypothetical protein, conserved | genomic | Tb427_02_v4 forward | (geneCodeEnd+1 to geneCodeEnd+81) | length=81
GTAAGTAGTGAATGACGGCTATTTTCCAGGCCGCCTCCCCAGGAGGTTTGAAGTATAGGA
AGGGCACAACGACCGTTGCAC
>Tb427.02.5650  | Trypanosoma brucei Lister strain 427 | hypothetical protein, conserved | genomic | Tb427_02_v4 forward | (geneCodeEnd+1 to geneCodeEnd+81) | length=81
GTTTCACTCCACCCGCATTCATAGGCGGCAAATGAGAACAGGGTTGAGGCCCAAACAAGT
GTTAGTAGGTGGATGTGCGTA
>Tb427.02.5660  | Trypanosoma brucei Lister strain 427 | adenylate kinase, putative (ADKA) | genomic | Tb427_02_v4 forward | (geneCodeEnd+1 to geneCodeEnd+81) | length=81
GAATCCAACGTTTCCCTAATATTCCCTGTGGGTCCCTTATACACCTTTAAAGTAAAATAA
AGAAGAGTAAAGGAAGGTACG
>Tb427.02.5700  | Trypanosoma brucei Lister strain 427 | hypothetical protein | genomic | Tb427_02_v4 forward | (geneCodeEnd+1 to geneCodeEnd+81) | length=81
TTCACCCGGCCTTTAATGCAGGTAAAGCACAACAAAAGTAAAGATAAAACGGTTTACGGC
ACCGGTTGCGGCGATTCCAAA
>Tb427.02.5710  | Trypanosoma brucei Lister strain 427 | hypothetical protein | genomic | Tb427_02_v4 forward | (geneCodeEnd+1 to geneCodeEnd+81) | length=81
CGGCACTGTGCGGCACCTCACTGTGCTCTCGGCGGCGGGTGATGTGTCTGGAGGACGAAT
CCTGGGTGCATCTCCCGAAAA
>Tb427.02.5720  | Trypanosoma brucei Lister strain 427 | hypothetical protein | genomic | Tb427_02_v4 forward | (geneCodeEnd+1 to geneCodeEnd+81) | length=81
GCAGGCTCGGGGCCTGTAAGTGTAAATGTAAGTGTATGGGTGCAGGTGTATATGCGCTGG
AGCCTTCTATGAGCGGTTACG
>Tb427.02.5750  | Trypanosoma brucei Lister strain 427 | tyrosyl-DNA Phosphodiesterase (Tdp1), putative | genomic | Tb427_02_v4 forward | (geneCodeEnd+1 to geneCodeEnd+81) | length=81
GATTGCATCGTGTTTTTTCTAAGTTATATTTAATTTTTAGAATTTCAGTTAATATTTTGT
TTCATGACTTTACGTGTTTGG
>Tb427.02.5760  | Trypanosoma brucei Lister strain 427 | hypothetical protein, conserved | genomic | Tb427_02_v4 forward | (geneCodeEnd+1 to geneCodeEnd+81) | length=81
TGGTACCAAGGAGGAAGGGGGAAAAAAAGTAGAATCGTGTAGTTTCTGTACAAACACGCG
TGGGGCACGCTAATGTATATA
>Tb427.02.5800  | Trypanosoma brucei Lister strain 427 | sedoheptulose-1,7-bisphosphatase (SBPase) | genomic | Tb427_02_v4 forward | (geneCodeEnd+1 to geneCodeEnd+81) | length=81
TTTTTTCTTGTTTTTATTTTTGTGCCGCACAAGGTGATGGTCCGATCTAAAGTCAGAAAG
GGAAGGTTGTATATATATATA
>Tb427.02.5810  | Trypanosoma brucei Lister strain 427 | hypothetical protein, conserved | genomic | Tb427_02_v4 forward | (geneCodeEnd+1 to geneCodeEnd+81) | length=81
CGTTGGTGTGGGGGAAAGAGGATGGATGGTGAGGAATATTATCACGTGCGCTTGTATGCG
TGTGGGTAACTCTTCCAGTAT
>Tb427.02.5820  | Trypanosoma brucei Lister strain 427 | hypothetical protein, conserved | genomic | Tb427_02_v4 forward | (geneCodeEnd+1 to geneCodeEnd+81) | length=81
TATAGGGAGGGCGATTGGTGTTGCCGTGTTATTATGTTGTCCTAAAACCGAGGGGAAGGG
AGGTAGGGTGGGGCACTCAGT
>Tb427.02.5830  | Trypanosoma brucei Lister strain 427 | hypothetical protein, conserved | genomic | Tb427_02_v4 forward | (geneCodeEnd+1 to geneCodeEnd+81) | length=81
TGGATTCATGGGGTTGTTTCACCCTTCATTTTGTTCCCTCCTTTAACGCTCATCCTCGCA
GAGCCGCCCGTCCGTTTGCGT
>Tb427.02.5850  | Trypanosoma brucei Lister strain 427 | small nuclear ribonucleoprotein SmD2 (Sm-D2) | genomic | Tb427_02_v4 forward | (geneCodeEnd+1 to geneCodeEnd+81) | length=81
TGGCACTGCGGCACTTGTGGGGGCGAAAATACAATACGCAGCAGCGCAGTTGCGGGAAAA
CGATTGTATTGAACATGGTTG
>Tb427.02.5860  | Trypanosoma brucei Lister strain 427 | hypothetical protein, conserved | genomic | Tb427_02_v4 forward | (geneCodeEnd+1 to geneCodeEnd+81) | length=81
GCAGCCANNNNNNNNNGTGCCAAATGTCTTGATCAGTCTATGAGTCGCATANNNACATTG
CCTGNTGATATCCGTGAGGCT
>Tb427.02.5870  | Trypanosoma brucei Lister strain 427 | hypothetical protein, conserved | genomic | Tb427_02_v4 forward | (geneCodeEnd+1 to geneCodeEnd+81) | length=81
TTGTGTTGTTATTGTTGTGTTAAAGTTGTCTCTTTTTGTTCTTCTCTTTTTTCTGTTTTA
CTAAACTGATTTCTGTTGTGT
>Tb427.02.5890  | Trypanosoma brucei Lister strain 427 | hypothetical protein, conserved | genomic | Tb427_02_v4 forward | (geneCodeEnd+1 to geneCodeEnd+81) | length=81
TTTGGTCGTAAGGCTGGTGTTCGGTTTCCCTGTTGCTCCGGAAGGTAATTATCCGCGGAG
GAACATGAAGAATGCAGAAAG
>Tb427.02.5900  | Trypanosoma brucei Lister strain 427 | hypothetical protein, conserved | genomic | Tb427_02_v4 forward | (geneCodeEnd+1 to geneCodeEnd+81) | length=81
TGCAATTAATCATCTGCTGTTTGTAACGTTATTATCCACTTACTTATCTCATATTCCATC
GCAAGAACGATGACTGTTCCC
>Tb427.02.5910  | Trypanosoma brucei Lister strain 427 | 40S ribosomal protein S13, putative | genomic | Tb427_02_v4 forward | (geneCodeEnd+1 to geneCodeEnd+81) | length=81
CTGTATGCCCAACGCTCTTGTTGTTTTTTTCAACACTCTTTTTATTGTTATAATTATAGT
CATAATTGTTATTGTTGTTGT
>Tb427.02.5930  | Trypanosoma brucei Lister strain 427 | hypothetical protein, conserved | genomic | Tb427_02_v4 forward | (geneCodeEnd+1 to geneCodeEnd+81) | length=81
GGGATGTGATTCATTCTGGAGGTGAATGCACATTAAGCTGTTAGCGTATATCTGTTTGTG
TGATAAGGTGGCGAAGGCCCA
>Tb427.02.5950  | Trypanosoma brucei Lister strain 427 | hypothetical protein, conserved | genomic | Tb427_02_v4 forward | (geneCodeEnd+1 to geneCodeEnd+81) | length=81
GCATTGGCTTATGCCTTTGCATATGTATTCGCATATCGGAGACTCTCATTTCGATGGACA
GGCCTTTTCTTTGTTCCTTTT
>Tb427.02.5970  | Trypanosoma brucei Lister strain 427 | hypothetical protein, conserved | genomic | Tb427_02_v4 forward | (geneCodeEnd+1 to geneCodeEnd+81) | length=81
GCAGTCGGCAAGGAACCGAGTATTTAACAGAGGGTGAGTGATGCATACATTTCTTTTTTT
GTTCTTGTTTTTGTAGTTGGT
>Tb427.02.5980  | Trypanosoma brucei Lister strain 427 | ATP-dependent Clp protease subunit, heat shock protein 100 (HSP100), putative (HSP100) | genomic | Tb427_02_v4 forward | (geneCodeEnd+1 to geneCodeEnd+81) | length=81
AGGCGCTAGACAAACAGAAAGGATATATCTATATCGATATATGTGTTTCCGTTTTTGTCC
TGGTGATGAGCGGGTGTGTGG
>Tb427.02.6000  | Trypanosoma brucei Lister strain 427 | glycosylphosphatidylinositol-specific phospholipase C (GPI-PLC) | genomic | Tb427_02_v4 forward | (geneCodeEnd+1 to geneCodeEnd+81) | length=81
AAATGTGGGAAAAAAAACACAAATCTCTGCTGCGTTTGTGACTGAAACAAGGGTTTAAAA
GTAAAAAAAAAGTTAAGTGGA
>Tb427.02.6050  | Trypanosoma brucei Lister strain 427 | beta prime COP protein | genomic | Tb427_02_v4 forward | (geneCodeEnd+1 to geneCodeEnd+81) | length=81
TTACGTAAATAATCGGCTCAAGATGGAGTGGTGGACCCGTTATTATTTTTTTCCCAATAG
CGAGAGACGTCCCGTTTTTGT
>Tb427.02.6070  | Trypanosoma brucei Lister strain 427 | hypothetical protein, conserved | genomic | Tb427_02_v4 forward | (geneCodeEnd+1 to geneCodeEnd+81) | length=81
CATGCCGCGCGTCGAATACCGTGCACATCCCTCGAGGCGTCTATTTTTCTTTCTCTTTTT
CTTCTTTACTTTACTTCTTCT
>Tb427.02.6080  | Trypanosoma brucei Lister strain 427 | hypothetical protein, conserved | genomic | Tb427_02_v4 forward | (geneCodeEnd+1 to geneCodeEnd+81) | length=81
AGCGAATGATGATGAGAAGTATCAGAGTGCCGGTTGCATTTGTAGTGCTGAGGTGGTAAA
ACCCTCATGCACATTTTTTTT
>Tb427.02.6090  | Trypanosoma brucei Lister strain 427 | 60S ribosomal protein L44 (RPL44) | genomic | Tb427_02_v4 forward | (geneCodeEnd+1 to geneCodeEnd+81) | length=81
ACGTAGGTTAAACCTTCGATTCGCGATATCGTTGTGGGGTCCGATTATTTTCTATCTTGA
CTTCAGTCCTTCTTTTACCTT
>Tb427.02.6100  | Trypanosoma brucei Lister strain 427 | hypothetical protein, conserved | genomic | Tb427_02_v4 forward | (geneCodeEnd+1 to geneCodeEnd+81) | length=81
CAATGTTGGAATTGCGAGTACGGAGACTTTCATGGTGAGAATGTTGAGTGGAGTGGCGTT
GGTAAAAAGGCATGGGGAGAG
>Tb427.02.6130  | Trypanosoma brucei Lister strain 427 | ABC transporter, putative | genomic | Tb427_02_v4 forward | (geneCodeEnd+1 to geneCodeEnd+81) | length=81
AAATAAAAATAATGTCATAATGATACCTTCAGTGCATTTGCAGTACGCCGCGTCCATAAA
GAAGAAATGGTGTTGATGAAT
>Tb427.02.6150  | Trypanosoma brucei Lister strain 427 | unspecified product | genomic | Tb427_02_v4 forward | (geneCodeEnd+1 to geneCodeEnd+81) | length=81
AACGCATTTGGCCCATGTTGCTTTCATGCTTCTTTGTGTTCTTTGCGACACTTCTTGTAT
TCCCTGGTGTATTCTTTGCCG
>Tb427.02.6180  | Trypanosoma brucei Lister strain 427 | iron/ascorbate oxidoreductase family protein, putative | genomic | Tb427_02_v4 forward | (geneCodeEnd+1 to geneCodeEnd+81) | length=81
GAGTTCCTCTTAGTTTGCATTTCTTTTAGTATTTGCTTTATCAAGAATGGTATCAGGCCC
TACGATTAGTAGTTGGTTTCA
>Tb427.02.6200  | Trypanosoma brucei Lister strain 427 | unspecified product | genomic | Tb427_02_v4 forward | (geneCodeEnd+1 to geneCodeEnd+81) | length=81
GTTTTGAAAATTTATGATACCTTCAAATAATGTGAAAAATTTTTTGTAACTAGTGAAATA
AAAAAAAAGCTCCGTGCTGGT
>Tb427.02.6220  | Trypanosoma brucei Lister strain 427 | adenosine transporter 2, putative (TbNT4) | genomic | Tb427_02_v4 forward | (geneCodeEnd+1 to geneCodeEnd+81) | length=81
TAAGTATTTTCTAAACTCTAAATAATGTCATAACATTTTTTTTAATTAATGAGAAAGAAC
ATTAAATATATGTTGGTATTA
>Tb427.02.6240  | Trypanosoma brucei Lister strain 427 | unspecified product | genomic | Tb427_02_v4 forward | (geneCodeEnd+1 to geneCodeEnd+81) | length=81
ATAACAGTGTGGGAGTTTACTNNNNNNNNNNNNNNNNNNNNNNNNNNNNNNNNNNNNNNN
NNNNNNNNNNNNNNNNNNNNN
>Tb427.02.6270  | Trypanosoma brucei Lister strain 427 | unspecified product | genomic | Tb427_02_v4 forward | (geneCodeEnd+1 to geneCodeEnd+81) | length=81
AGGATAAGGGATTTTGAGGGTGCTTACNNNNNNNNNNNNNNNNNNNNNNNNNNNNNNNNN
NNNNNNNNNNNNNNNNNNNAT
>Tb427.02.650  | Trypanosoma brucei Lister strain 427 | hypothetical protein | genomic | Tb427_02_v4 forward | (geneCodeEnd+1 to geneCodeEnd+81) | length=81
TGAGCGTCATCAAACTCAATGAGCAGAACCACATGAAAGGAGGAAATTGTGTATTTGTAT
GCATACATGTGTGNCAATATG
>Tb427.02.690  | Trypanosoma brucei Lister strain 427 | unspecified product | genomic | Tb427_02_v4 forward | (geneCodeEnd+1 to geneCodeEnd+81) | length=81
TATNTGATCCATTGCTTCACTTTGTATAATTGGAACCACTTATTACTGAGAATACGTTAT
TAAATTTAACAGCCAGTTCGA
>Tb427.02.900  | Trypanosoma brucei Lister strain 427 | hypothetical protein | genomic | Tb427_02_v4 forward | (geneCodeEnd+1 to geneCodeEnd+81) | length=81
TGAGCGTCATCAAACTCAATGAGCAGAACCACATGGAAGGAGGAAATTGTGTATTTGTAT
GCATACATGTGTGTCAATATG
>Tb427.02.950  | Trypanosoma brucei Lister strain 427 | unspecified product | genomic | Tb427_02_v4 forward | (geneCodeEnd+1 to geneCodeEnd+81) | length=81
TGATATATCTGTTGAATCTATTGGGACGAGCAAATCTCTCGTGAGGCTTCATATTGAAAT
GCGCGAGGANTTAACAGACAC
>Tb427.02.960  | Trypanosoma brucei Lister strain 427 | hypothetical protein | genomic | Tb427_02_v4 forward | (geneCodeEnd+1 to geneCodeEnd+81) | length=81
ANGCAGTGAAGTGGCGTATGGAAATATTTGCGTATTGGCGTTTTTTTAACGTATGATGAT
TACGTTCCTAACGGCGATGGA
>Tb427.03.1000  | Trypanosoma brucei Lister strain 427 | frataxin-like, mitochondrial precursor, putative | genomic | Tb427_03_v4 forward | (geneCodeEnd+1 to geneCodeEnd+81) | length=81
TGTTGAACCGTTTGCGTGTGCATACGCGTGTATTGGGGCGTATGGCTGACCTGAGCGTCG
GGAGCAACCCAACGTAACGTG
>Tb427.03.1010  | Trypanosoma brucei Lister strain 427 | hypothetical protein, conserved | genomic | Tb427_03_v4 forward | (geneCodeEnd+1 to geneCodeEnd+81) | length=81
AATGGTTCTGTGAAAATTGCCTGAGCGACTTCGCGGGTGTTGCCGGTGCCCGTGACGAAA
AGAGGGGCATCAGGAGTCGAA
>Tb427.03.1020  | Trypanosoma brucei Lister strain 427 | hypothetical protein, conserved | genomic | Tb427_03_v4 forward | (geneCodeEnd+1 to geneCodeEnd+81) | length=81
AGTTTCACATACAAATTCGGTAGACGTTCTTGCGGGGAAACGGTGTGTTTCCTTCAAAAG
AGACGAAAAGGGGGAAAAATA
>Tb427.03.1030  | Trypanosoma brucei Lister strain 427 | RNA-binding protein (RPB28) | genomic | Tb427_03_v4 forward | (geneCodeEnd+1 to geneCodeEnd+81) | length=81
GGCGACTTTCCGTTGATGTTTTTCTTTTTTTCTTTTTTTAACGGAGGAAACACGACCGCA
TGGAGAGGGAAGGGGCGGGTT
>Tb427.03.1070  | Trypanosoma brucei Lister strain 427 | peptide chain release factor 1, putative | genomic | Tb427_03_v4 forward | (geneCodeEnd+1 to geneCodeEnd+81) | length=81
AGGAAAAAAAGTGACAGAGAGAAGACGTGGGTGCCTAGTTCTATCAATCGGTACTGCGAT
CCTTATTCGAGTGAGCAACCC
>Tb427.03.1080  | Trypanosoma brucei Lister strain 427 | hypothetical protein, conserved | genomic | Tb427_03_v4 forward | (geneCodeEnd+1 to geneCodeEnd+81) | length=81
TGNAGCGCGAGCATTCGAAGTTAGTTCTTTTCTCCCATCAATATTAGTGGGGCTATGGTT
CTATCCCATCTTCAGTGTGGT
>Tb427.03.1090  | Trypanosoma brucei Lister strain 427 | small nuclear RNA (snRNA) U1 (TbU1-24K) | genomic | Tb427_03_v4 forward | (geneCodeEnd+1 to geneCodeEnd+81) | length=81
CATGGTGGGACTTCCTCTTCGTGGGGGAAATAACGGAGAATAGGGGAAGGAAGTTGGAGG
TGGTACAAGTGCGCTGGTGCT
>Tb427.03.1100  | Trypanosoma brucei Lister strain 427 | hypothetical protein, conserved | genomic | Tb427_03_v4 forward | (geneCodeEnd+1 to geneCodeEnd+81) | length=81
TCTTTTTTTCTGANTTATCCTTTCAATGGTTTAAAGTAGATCGTGCTCTGACTCTTATTT
TTGCCACCGAGCCGTTTCNNT
>Tb427.03.1110  | Trypanosoma brucei Lister strain 427 | flagellar transport protein, putative (PIFTA1) | genomic | Tb427_03_v4 forward | (geneCodeEnd+1 to geneCodeEnd+81) | length=81
TCAACCTACTTCTCACCACTGCTTAATTTTTTTTTCTTTGATTCCACCGTGCTGCCGTCT
TTTCCACGTGGTTGCGCAATG
>Tb427.03.1120  | Trypanosoma brucei Lister strain 427 | GTP-binding nuclear protein rtb2, putative (rtb2) | genomic | Tb427_03_v4 forward | (geneCodeEnd+1 to geneCodeEnd+81) | length=81
AGACGGCACACCTCTCATCACTGAACTGAGTTAACTCGCGTGGAATGAATTTGTGTAAGT
CGATGTATGGAAGGAACGNGT
>Tb427.03.1130  | Trypanosoma brucei Lister strain 427 | DNA polymerase delta subunit 2, putative | genomic | Tb427_03_v4 forward | (geneCodeEnd+1 to geneCodeEnd+81) | length=81
TATGCACCTACCAGTAGCATCACGTGAAAAGGCGTGTTGTTGTGTTTGTCCGTGTGAATA
AGCCGATGCAGTAAGTGTGGT
>Tb427.03.1140  | Trypanosoma brucei Lister strain 427 | hypothetical protein, conserved | genomic | Tb427_03_v4 forward | (geneCodeEnd+1 to geneCodeEnd+81) | length=81
CGAGTGTGTTGTTGGTGAAAAGGCGAGGCAATTCAAGGAATAGTGGTCGAATTTCCCCGC
TGTGATGTGGAATGTTGGAGA
>Tb427.03.1150  | Trypanosoma brucei Lister strain 427 | hypothetical protein, conserved | genomic | Tb427_03_v4 forward | (geneCodeEnd+1 to geneCodeEnd+81) | length=81
CTTAAAAAAAAATCTAGCAAAANGTTGGTCGGATGTTGTGTAGCGGTGCCTCCCCGTTCC
TTTTTGCATTATTTTTCAATG
>Tb427.03.1160  | Trypanosoma brucei Lister strain 427 | hypothetical protein, conserved | genomic | Tb427_03_v4 forward | (geneCodeEnd+1 to geneCodeEnd+81) | length=81
CTCATCGTACGTTAGTGGTGTGCTTATGTCCTCTGNCACGGGTTACATTGTGAGGTGTGG
ATGGATCAAACACATAGTTTG
>Tb427.03.1170  | Trypanosoma brucei Lister strain 427 | hypothetical protein, conserved | genomic | Tb427_03_v4 forward | (geneCodeEnd+1 to geneCodeEnd+81) | length=81
GCCGGCAATTACTCTGGCTTGCATAACAGACGCTTCCTAAGGGACCGAGCGGCGCCTACA
ATTATGTGTAGCGACGACCTG
>Tb427.03.1180  | Trypanosoma brucei Lister strain 427 | hypothetical protein, conserved | genomic | Tb427_03_v4 forward | (geneCodeEnd+1 to geneCodeEnd+81) | length=81
CTTGGTCGTGTGTGTGCGATTAGAATGCTGAAGAAGGCAGAGATTGATTGAATTTTATAG
GAGGTTGTGGCCGCACAAGGG
>Tb427.03.1190  | Trypanosoma brucei Lister strain 427 | hypothetical protein, conserved | genomic | Tb427_03_v4 forward | (geneCodeEnd+1 to geneCodeEnd+81) | length=81
TCTGGACAGTTTGTTTCGGCTGTTTATTGAGCATTGGACTGCTCGGTGCGTGAGAGAAAA
GACAAATTTCCCCCTTTAGAG
>Tb427.03.120  | Trypanosoma brucei Lister strain 427 | variant surface glycoprotein (VSG), putative | genomic | Tb427_03_v4 forward | (geneCodeEnd+1 to geneCodeEnd+81) | length=81
TATATTTTAGCACTTTCTATTGAAAATGTAAAAATTTGAAAGTTTCAAAATTTACTAAAA
CGTACATGATGGTATACAATT
>Tb427.03.1200  | Trypanosoma brucei Lister strain 427 | hypothetical protein, conserved | genomic | Tb427_03_v4 forward | (geneCodeEnd+1 to geneCodeEnd+81) | length=81
AGANAGAGCAAAGAGAAGGAAGTAAAAATAAGTCCGTCATCACCGTCTTTCACGGAGCGC
GNGAGTGGCGGTCTTTTTTGC
>Tb427.03.1210  | Trypanosoma brucei Lister strain 427 | protein transport protein Sec24 (SEC24.1) | genomic | Tb427_03_v4 forward | (geneCodeEnd+1 to geneCodeEnd+81) | length=81
TATCCATCCGCTTCTTTCCCCCCTTTTAAAAATTTTTAGGTGTGTTACTGCAGGCCTTCG
GTTGCTCGTGCCTGGGCGGAT
>Tb427.03.1220  | Trypanosoma brucei Lister strain 427 | hypothetical protein, conserved | genomic | Tb427_03_v4 forward | (geneCodeEnd+1 to geneCodeEnd+81) | length=81
ACCGTATTGTACTCTTGTGGGCGGAATGAAGTTGTGACACGCAAAATGAATATTTTTGTG
CGTTTGCGTGTAGATCTTGGT
>Tb427.03.1230  | Trypanosoma brucei Lister strain 427 | hypothetical protein | genomic | Tb427_03_v4 forward | (geneCodeEnd+1 to geneCodeEnd+81) | length=81
TTCATTCTCTTACTGACATTGCTGTTGTCGGGGACGGGGAAATTATGTATGTGTGTTTCT
TGTGCAACACTTTTGGGCTAA
>Tb427.03.1240  | Trypanosoma brucei Lister strain 427 | protein phosphatase 2A, putative | genomic | Tb427_03_v4 forward | (geneCodeEnd+1 to geneCodeEnd+81) | length=81
TGAAAAAAAAATAGATAGATGTGCTGACAAGCCTACTTCTGAAAGCGTCTAAGTGCGCGC
TTCAGTTGTATGCGGATAGAA
>Tb427.03.1250  | Trypanosoma brucei Lister strain 427 | DNA-directed RNA polymerase subunit, putative (RPB10) | genomic | Tb427_03_v4 forward | (geneCodeEnd+1 to geneCodeEnd+81) | length=81
TGCAACTTATGATTCGCGTAACCGTTTAAACGAATGTGGTTGAGTGGGTTTTGTGTTCGT
TTCCCCCGTCCTTGCGGTTGT
>Tb427.03.1260  | Trypanosoma brucei Lister strain 427 | hypothetical protein, conserved | genomic | Tb427_03_v4 forward | (geneCodeEnd+1 to geneCodeEnd+81) | length=81
AGTTGGCCGCATTCAGAGCGTGAGGAAGTTGGAAAAGGGACAAGATTAGGTCTTTATGTT
CTACAAAACGTTTTCGTTGGA
>Tb427.03.1270  | Trypanosoma brucei Lister strain 427 | hypothetical protein, conserved | genomic | Tb427_03_v4 forward | (geneCodeEnd+1 to geneCodeEnd+81) | length=81
ATCCTTCTGAAATTATTCGGTCTTTCATTCAACTGGCTGTGCAAGAAGGGTTACGAAGTG
TGCTGATGCGATTATCAGATG
>Tb427.03.1280  | Trypanosoma brucei Lister strain 427 | hypothetical protein, conserved | genomic | Tb427_03_v4 forward | (geneCodeEnd+1 to geneCodeEnd+81) | length=81
TGTGTGTGTGTATAGGGTGAAGTGGGGAAAATGAAGGCAATCATTTTGATATTCTTTATT
CATACGATATCACTGTGTATG
>Tb427.03.1290  | Trypanosoma brucei Lister strain 427 | cullin 4B, putative | genomic | Tb427_03_v4 forward | (geneCodeEnd+1 to geneCodeEnd+81) | length=81
CGCCCACTCGCGCTTTTAAAAAACTGACTTTCACAGCTTTTGGGAGGCAGTGGCCTCGCC
CACCCTTCATAGTGCGGTAGT
>Tb427.03.1300  | Trypanosoma brucei Lister strain 427 | hypothetical protein, conserved | genomic | Tb427_03_v4 forward | (geneCodeEnd+1 to geneCodeEnd+81) | length=81
GTGGTAGTGTGCTGTTCACTGCTTGTACTGATTTAACTACCACTGCTACGACGTCAATTT
CACTGTTATTAGTATTTTCAC
>Tb427.03.1310  | Trypanosoma brucei Lister strain 427 | hypothetical protein, conserved | genomic | Tb427_03_v4 forward | (geneCodeEnd+1 to geneCodeEnd+81) | length=81
TGTCAGGGTAATTTCTCTGTCGACATGTCAATTTTATACAGTGATACAGTTTGGGCGACG
GACTCTTCGTCTGTTGGCCTC
>Tb427.03.1320  | Trypanosoma brucei Lister strain 427 | hypothetical protein, conserved | genomic | Tb427_03_v4 forward | (geneCodeEnd+1 to geneCodeEnd+81) | length=81
GGTGGGCAAGGGATAATTCTTCCCTTCCCTCGTTACTTCAAGCCCTGTTTTATTTCAATC
TCCTAGGATTCCTGTTGTACT
>Tb427.03.1330  | Trypanosoma brucei Lister strain 427 | hypothetical protein, conserved | genomic | Tb427_03_v4 forward | (geneCodeEnd+1 to geneCodeEnd+81) | length=81
GTGCAAAAGGAGCCGCGGCGACTAGTGCTGTTGAGGGGGCTGGTGCGCTGTAATGTTGTT
AAATAAAACGACAGAGCCTGT
>Tb427.03.1340  | Trypanosoma brucei Lister strain 427 | ZFP family member, putative (ZC3H7) | genomic | Tb427_03_v4 forward | (geneCodeEnd+1 to geneCodeEnd+81) | length=81
CTAAAAGGAGAATACGCCCTGCACATAATCGTAACAGTTTGACACCACTGAGGAAGCCTT
TCCACCGGCTGATGTTGAGGA
>Tb427.03.1350  | Trypanosoma brucei Lister strain 427 | hypothetical protein, conserved | genomic | Tb427_03_v4 forward | (geneCodeEnd+1 to geneCodeEnd+81) | length=81
GCAATTTGCACAAATACGTATATCAACGTCTGTCTGTGGGTGCATGTTTGTGTGTTCGAA
TGGAGAGAGATGAAGGACCGC
>Tb427.03.1360  | Trypanosoma brucei Lister strain 427 | cytosine-specific DNA methylase, putative | genomic | Tb427_03_v4 forward | (geneCodeEnd+1 to geneCodeEnd+81) | length=81
CCCTGTTGACGGCTCGTTGGTGGCAAAACACTAAATATGTTGGATACACCATTTCACGGA
GGGTCGCCGGGTGTTGTTGTT
>Tb427.03.1370  | Trypanosoma brucei Lister strain 427 | 40S ribosomal protein S25, putative | genomic | Tb427_03_v4 forward | (geneCodeEnd+1 to geneCodeEnd+81) | length=81
AGAAGAGTGGATGCGTGCGAGCTGCCACTGCCACTCTTCTTTTCTCATCTGTTCATGAGC
GCCTTCTCGCCCCTTGATGGC
>Tb427.03.1380  | Trypanosoma brucei Lister strain 427 | ATP synthase beta chain, mitochondrial precursor | genomic | Tb427_03_v4 forward | (geneCodeEnd+1 to geneCodeEnd+81) | length=81
ATGCAGATACATTCTCTTTCTTTTACGATGCTGTTTAAAGCGCGGATGTGCGGACGTTAC
TCAGACGGTGCGTGTGGTTGG
>Tb427.03.1390  | Trypanosoma brucei Lister strain 427 | hypothetical protein, conserved | genomic | Tb427_03_v4 forward | (geneCodeEnd+1 to geneCodeEnd+81) | length=81
AGGCCAGTTCGTGCGTTTTTGATTGAGTGTATAAGTGGATGTGCTTGGTGTAGATATGAT
TCCAACCTCGTGCAAATATCA
>Tb427.03.1400  | Trypanosoma brucei Lister strain 427 | hypothetical protein, conserved | genomic | Tb427_03_v4 forward | (geneCodeEnd+1 to geneCodeEnd+81) | length=81
TTCCATATGGTAGGTGTCGAGAAAGGTAACAACACCAACATCTGAAAGGCTTGTCGAGTA
TGTTTTTTTTTTTCGTGTGTG
>Tb427.03.1410  | Trypanosoma brucei Lister strain 427 | cytochrome oxidase subunit VII (COXVII) | genomic | Tb427_03_v4 forward | (geneCodeEnd+1 to geneCodeEnd+81) | length=81
TACAATATGCATGGATGTTAAATTATCTCCGTTGTCGTTCGTTCGTTTATTGGTTCCTTT
GGGCTATTATTATTTTTCCTT
>Tb427.03.1420  | Trypanosoma brucei Lister strain 427 | hypothetical protein, conserved | genomic | Tb427_03_v4 forward | (geneCodeEnd+1 to geneCodeEnd+81) | length=81
CAATTTATGTGCAACGGCAGTGCGGTAGGACATCAGCACGCCTATATACATATATAGAGA
AAAAGTGAGTGGTTTATCCTC
>Tb427.03.1430  | Trypanosoma brucei Lister strain 427 | chaperone protein DNAj, putative | genomic | Tb427_03_v4 forward | (geneCodeEnd+1 to geneCodeEnd+81) | length=81
AGGGAGTGAAGTTGGGGAAAGAGAAGAGCAATATAAGTGAGGACTTACAAAATTGCACTT
GCACCAATGCACGTTTGCGCC
>Tb427.03.1440  | Trypanosoma brucei Lister strain 427 | AAA ATPase, putative | genomic | Tb427_03_v4 forward | (geneCodeEnd+1 to geneCodeEnd+81) | length=81
TACCGCCGAGCGACTCCACAAACTATGTGCACCCTGCGTTCCCCGTGACATAACCTGAAA
CATTTTTGTCAAGCTATTCTC
>Tb427.03.1450  | Trypanosoma brucei Lister strain 427 | hypothetical protein, conserved | genomic | Tb427_03_v4 forward | (geneCodeEnd+1 to geneCodeEnd+81) | length=81
GCCACGAGGGTATCGTTGTTTTGTGCTTGAGGTTGAGATTAAAAACTCATCATTGAACGT
TCTTACGGGTGTCGATCCCCG
>Tb427.03.1460  | Trypanosoma brucei Lister strain 427 | hypothetical protein | genomic | Tb427_03_v4 forward | (geneCodeEnd+1 to geneCodeEnd+81) | length=81
AACATCAAGTGAGCTGGCAGCTGAAGAGGAAATTGTGGATTGAAAAGCGGAACAAGCAAT
AAAGGAAGTTAGCTCGGCAAC
>Tb427.03.1470  | Trypanosoma brucei Lister strain 427 | variant surface glycoprotein (VSG)-related, putative | genomic | Tb427_03_v4 forward | (geneCodeEnd+1 to geneCodeEnd+81) | length=81
AAATATATGCATATAAATATTAAAACTATTATATTTATGATGAGATACATGGGTTTTTTT
AATACCGTCGGAAAAATTAAT
>Tb427.03.1480  | Trypanosoma brucei Lister strain 427 | hypothetical protein, conserved | genomic | Tb427_03_v4 forward | (geneCodeEnd+1 to geneCodeEnd+81) | length=81
TCACCATCTTGACTAGCTGGTAAACTCATCGACAGTGATATGGNGCTGAAAACTATCACA
GTCTCTCTCTGGAACAGCCTT
>Tb427.03.1490  | Trypanosoma brucei Lister strain 427 | leucine-rich repeat protein (LRRP), putative | genomic | Tb427_03_v4 forward | (geneCodeEnd+1 to geneCodeEnd+81) | length=81
GACNGGCATGATCGCTCGCCAGGTGGTGTAAGCAGTTGTGTGGCCGAAGCTGATCTTTAC
ACATTTTTTTTGCGCGCGGCA
>Tb427.03.1500  | Trypanosoma brucei Lister strain 427 | variant surface glycoprotein (VSG)-related, putative | genomic | Tb427_03_v4 reverse | (geneCodeEnd+1 to geneCodeEnd+81) | length=81
GTAAAACCTGGTTTGAGTTAGCAAATATCAGGTAAGACGGGAAACTAAGAGAAAAGGAAA
GCAACGTCAGAATGAGCACGG
>Tb427.03.1510  | Trypanosoma brucei Lister strain 427 | variant surface glycoprotein (VSG)-related, putative | genomic | Tb427_03_v4 reverse | (geneCodeEnd+1 to geneCodeEnd+81) | length=81
GTAAAACCTGGTTTGAGTTAGCAAATATCAGGTAAGACGGGAAACTAAGAGAAAAGGAAA
GCAACGTCAGAATGAGCACGG
>Tb427.03.1520  | Trypanosoma brucei Lister strain 427 | variant surface glycoprotein (VSG)-related, putative | genomic | Tb427_03_v4 reverse | (geneCodeEnd+1 to geneCodeEnd+81) | length=81
AAATATATGCATATAAATATTAAAACTATTATATTTATGATGAGATACATGGGTTTTTTT
AATACCGTCGGAAAAATTAAT
>Tb427.03.1530  | Trypanosoma brucei Lister strain 427 | hypothetical protein, conserved | genomic | Tb427_03_v4 reverse | (geneCodeEnd+1 to geneCodeEnd+81) | length=81
ACAAGTANTGCAAAAGTTTTTAAGTGCGAGAGAAGTTTCCACAGCCAGGGGGGGGGTGGA
GGAAACGGATTCCGTTCTGGA
>Tb427.03.1540  | Trypanosoma brucei Lister strain 427 | CAAX prenyl protease 2, putative | genomic | Tb427_03_v4 reverse | (geneCodeEnd+1 to geneCodeEnd+81) | length=81
ATGTAANTGTGAGAGGGTTACAACACGTGTCCCGCCTCGCTGCCTTCGGTTACCATGTGG
AGATGCCATCATGTAAACTGT
>Tb427.03.1550  | Trypanosoma brucei Lister strain 427 | hypothetical protein, conserved | genomic | Tb427_03_v4 reverse | (geneCodeEnd+1 to geneCodeEnd+81) | length=81
TGTTTTTCTTTTCTTTTTCTTTTTCTTTTTCTTTTTTTGTCTTGATTTGTTCAAATAGGA
TGATGTGGGAATGCATTTATT
>Tb427.03.1560  | Trypanosoma brucei Lister strain 427 | hypothetical protein, conserved | genomic | Tb427_03_v4 reverse | (geneCodeEnd+1 to geneCodeEnd+81) | length=81
TTTGTTTTTTTTTTTGTTTTTTTACTTTTTACTATTTTTATTTTAGGTTGTTTCTAAGCT
ATTACGGGCGGGCAATCGTAT
>Tb427.03.1570  | Trypanosoma brucei Lister strain 427 | protein kinase, putative | genomic | Tb427_03_v4 reverse | (geneCodeEnd+1 to geneCodeEnd+81) | length=81
AAGGGAAACAAAAGGGAGAATCCAATTGGATTGTTATTACGGAAGTTAATTTCCATTCCC
AGTTTAATGAGTTTTGTTGTT
>Tb427.03.1580  | Trypanosoma brucei Lister strain 427 | hypothetical protein, conserved | genomic | Tb427_03_v4 reverse | (geneCodeEnd+1 to geneCodeEnd+81) | length=81
TGAAAGTCATTAACATGGCGGGGTGGGGAGACTGCAATTCAATAAGTGTTGTAAGGGGGT
TCCCAACCGTTGCATCGAAAG
>Tb427.03.1590  | Trypanosoma brucei Lister strain 427 | hypothetical protein, conserved | genomic | Tb427_03_v4 reverse | (geneCodeEnd+1 to geneCodeEnd+81) | length=81
AAGGATAAAGAGATGTGTGCACTGTCTCCATGATAATATTTATTGGTCCACTATGCGCTC
ACACGCACACACGTGCGTACA
>Tb427.03.1600  | Trypanosoma brucei Lister strain 427 | hypothetical protein, conserved | genomic | Tb427_03_v4 reverse | (geneCodeEnd+1 to geneCodeEnd+81) | length=81
TGAACGTCGTTAAGCATTTTGCCTTCAACGTTTGGCCTACACATATGTTTCTATGAGTGT
ACATTATATGAACTTGTGTTT
>Tb427.03.1610  | Trypanosoma brucei Lister strain 427 | protein kinase, putative | genomic | Tb427_03_v4 reverse | (geneCodeEnd+1 to geneCodeEnd+81) | length=81
TACAGGGAGGGGGGAATACCGAATAACTGTCGCGCACTTGCAGCGGCAAGAGGCGAATTA
TTGTATCAGCATGTTTGTAAA
>Tb427.03.1620  | Trypanosoma brucei Lister strain 427 | hypothetical protein, conserved | genomic | Tb427_03_v4 reverse | (geneCodeEnd+1 to geneCodeEnd+81) | length=81
TCGGAAGTGATTTCTCAGTCAACGCAATGAATATGTGAAGGGTAAGCTTGTCTGGCACGG
GGCTGTTGGGAGCGGTGCGTA
>Tb427.03.1630  | Trypanosoma brucei Lister strain 427 | casein kinase 1, putative (CK1) | genomic | Tb427_03_v4 reverse | (geneCodeEnd+1 to geneCodeEnd+81) | length=81
AATATTGTTTGGACTCTGGGGGTGAAACTTCTCCTACCCATATCTGTGTACGGCATTTCT
TAAAGTGGGGAGTTTTCAATA
>Tb427.03.1640  | Trypanosoma brucei Lister strain 427 | hypothetical protein | genomic | Tb427_03_v4 reverse | (geneCodeEnd+1 to geneCodeEnd+81) | length=81
TGCTGGCCTCTTGTAAGCTGGTCGAAAAATCGTAGGCTTATAAAAGAAGAAGAAAATTTC
TNNNNNNNNNNNNNNNNNNNN
>Tb427.03.1650  | Trypanosoma brucei Lister strain 427 | hypothetical protein | genomic | Tb427_03_v4 reverse | (geneCodeEnd+1 to geneCodeEnd+81) | length=81
AGGTTTTTTTTTTCTTCTCCTCCTCCTCCTCCTATTTTTTTTTTTTGACTTAGTTGTAAT
TGCGGAGTAAGAGGAATTGAA
>Tb427.03.1660  | Trypanosoma brucei Lister strain 427 | hypothetical protein, conserved | genomic | Tb427_03_v4 reverse | (geneCodeEnd+1 to geneCodeEnd+81) | length=81
AAAGGTAGAAAAGAAGATGAATGGGGTGAGAGGAAAAAAAAAGGAAAAGGATTACTGGCG
GGTTTTCTGTCCTTTTTTTTT
>Tb427.03.1670  | Trypanosoma brucei Lister strain 427 | hypothetical protein, conserved | genomic | Tb427_03_v4 reverse | (geneCodeEnd+1 to geneCodeEnd+81) | length=81
GTGAGGGAACAGAGAGTTATGGGCAGGTGAATTTGGAGANTAAAGGTACCAAACCATCAG
TGGAATGTTCGTTTTCTCTCA
>Tb427.03.1680  | Trypanosoma brucei Lister strain 427 | hypothetical protein, conserved | genomic | Tb427_03_v4 reverse | (geneCodeEnd+1 to geneCodeEnd+81) | length=81
ATTCATCTTGTTTTAACTGAATGAAGCCAAAGGAGGCGCATGTGTGCGCGTGTAGGTGAG
AGGGAAATGAAGAAAAATAAA
>Tb427.03.1690  | Trypanosoma brucei Lister strain 427 | hypothetical protein, conserved | genomic | Tb427_03_v4 reverse | (geneCodeEnd+1 to geneCodeEnd+81) | length=81
GTAGTAGGAGACGTAGCGTGTGGTGATATGATATGATATGATATGATATGGAAAGGAAAG
GAAAGCATATGGAGGGAAGAT
>Tb427.03.1700  | Trypanosoma brucei Lister strain 427 | diacylglycerol acyltransferase, putative | genomic | Tb427_03_v4 reverse | (geneCodeEnd+1 to geneCodeEnd+81) | length=81
AATGTTTAGTTATTTTCCCTCTCCCCTCCCTCCTCTGGTGCAGATGGCTTTCCATTTCGC
AAACCGCATCTTGGTAGTTTA
>Tb427.03.1710  | Trypanosoma brucei Lister strain 427 | hypothetical protein, conserved | genomic | Tb427_03_v4 reverse | (geneCodeEnd+1 to geneCodeEnd+81) | length=81
CACTATCGTTTGCGGGTAGATTGCGACGTGTCAAATGACGTGTACAAAACGCAAGGAAAT
AAGGTGTTTTTGTTTTTTCTT
>Tb427.03.1720  | Trypanosoma brucei Lister strain 427 | hypothetical protein, conserved | genomic | Tb427_03_v4 reverse | (geneCodeEnd+1 to geneCodeEnd+81) | length=81
GGACTCTGCGAAATGTTGCACAGTGGAATTAAGTGATATAANNNNNNNNNNNNNNNNNNN
NNNNNNNTATGCGTGTGTCTG
>Tb427.03.1730  | Trypanosoma brucei Lister strain 427 | hypothetical protein, conserved | genomic | Tb427_03_v4 reverse | (geneCodeEnd+1 to geneCodeEnd+81) | length=81
GGTATTGTCGTTTTTNTTTTGTTTTGTTATGGGGGGATGTTTTTGTTCTTGTGTTACTTC
ACTTACGTTGAGGTGTGTGTG
>Tb427.03.1740  | Trypanosoma brucei Lister strain 427 | hypothetical protein, conserved | genomic | Tb427_03_v4 reverse | (geneCodeEnd+1 to geneCodeEnd+81) | length=81
TGACAACAACAACAAAAAAAAAGGGAGGAAATGTCTTTGGGATTTGATGGGACTTTTGTA
TTTTTGTGTGTGTGTGAGGGA
>Tb427.03.1750  | Trypanosoma brucei Lister strain 427 | rev7, putative | genomic | Tb427_03_v4 reverse | (geneCodeEnd+1 to geneCodeEnd+81) | length=81
AAGATTTGTGACATTACTTCATATCGTGTAAAGGCATACACGAGTACATGTGCTGCATGA
AATGTTTTCAGCTTCCTTTCT
>Tb427.03.1760  | Trypanosoma brucei Lister strain 427 | chaperone protein DNAj, putative | genomic | Tb427_03_v4 reverse | (geneCodeEnd+1 to geneCodeEnd+81) | length=81
AAACCTAACGACGTTGTATTTTAGTTGTTTCGTTTTATTCGTTGTAATTTTCCACCCACC
CAAGTCACTGGGGTCTTGTGT
>Tb427.03.1770  | Trypanosoma brucei Lister strain 427 | hypothetical protein, conserved | genomic | Tb427_03_v4 reverse | (geneCodeEnd+1 to geneCodeEnd+81) | length=81
CGGTCACTCTGGGATCTTTTTTTTTTTCGCATCGTGTTTTCATTTTCTTTTTTTCCTCCT
GTCTTACTCGATTTTTCTCTC
>Tb427.03.1780  | Trypanosoma brucei Lister strain 427 | U6 snRNA-associated Sm-like protein LSm8p (TbLSm8) | genomic | Tb427_03_v4 reverse | (geneCodeEnd+1 to geneCodeEnd+81) | length=81
CGGGAGATAATTGTGAGTTCTGATGACGTTGCACTAATTCATCGGTTGTCGCTGCTCGAG
TTGGTGGGAATTACAACGCTG
>Tb427.03.1790  | Trypanosoma brucei Lister strain 427 | pyruvate dehydrogenase E1 beta subunit, putative | genomic | Tb427_03_v4 reverse | (geneCodeEnd+1 to geneCodeEnd+81) | length=81
ATAAACCCGTCGCACCGACTGAGCGACTTTTTCTCTGCTTCTTGACAGAAATAGAGAAAA
AGAGCGCGTGTGTACGTGTGT
>Tb427.03.1800  | Trypanosoma brucei Lister strain 427 | hypothetical protein, conserved | genomic | Tb427_03_v4 reverse | (geneCodeEnd+1 to geneCodeEnd+81) | length=81
GCTTATTGTTTGAGCAGCTTTTTCTTTTTTGTACTTCCTCAAACATTACCTTGTTTACAC
GAAGTGTGCATTTGAACACGC
>Tb427.03.1810  | Trypanosoma brucei Lister strain 427 | hypothetical protein, conserved | genomic | Tb427_03_v4 reverse | (geneCodeEnd+1 to geneCodeEnd+81) | length=81
CGTTATAGTGGGCTTTTCTACTTCAAAGGGAATACAGTGAAATTGCGTTTTACTATGCCT
TGTACGCACTCCTTTGTTCTA
>Tb427.03.1820  | Trypanosoma brucei Lister strain 427 | hypothetical protein, conserved | genomic | Tb427_03_v4 reverse | (geneCodeEnd+1 to geneCodeEnd+81) | length=81
GAGGCTTAAATTAAGATATGTAGAAGCGGAAAGCAAGCGACGGTGTTATCCGTTTACGGT
GGGTCGGGGTATGTGCAGCTA
>Tb427.03.1830  | Trypanosoma brucei Lister strain 427 | hypothetical protein, conserved | genomic | Tb427_03_v4 reverse | (geneCodeEnd+1 to geneCodeEnd+81) | length=81
CTTTGGTAATGGAGCGCTGCTCTTGTGGAGCGGCTGTGGGCTGCTCACGGGATTATTTAT
TTATTTTTTGCTGACTGGCTA
>Tb427.03.1840  | Trypanosoma brucei Lister strain 427 | 3-oxo-5-alpha-steroid 4-dehydrogenase, putative | genomic | Tb427_03_v4 reverse | (geneCodeEnd+1 to geneCodeEnd+81) | length=81
ATATATAATATATATATATATATATATATTGTGTTTGTGTGAACGCTACTCCGCAAAAAG
AAGAAAAGAAAATGCATTTTT
>Tb427.03.1850  | Trypanosoma brucei Lister strain 427 | hypothetical protein, conserved | genomic | Tb427_03_v4 reverse | (geneCodeEnd+1 to geneCodeEnd+81) | length=81
TGATGTGTGTTTGGTGAACATCTTAGTGACTAATTGGGAAGTGGGAGAGGGAAAAAGTGG
TGCCTGGTTTTCCTTTCCTTT
>Tb427.03.1860  | Trypanosoma brucei Lister strain 427 | hypothetical protein, conserved | genomic | Tb427_03_v4 reverse | (geneCodeEnd+1 to geneCodeEnd+81) | length=81
CCACACCGACAACTGGTAACGATTTAATCCATGATACGGTGTACTCTATTTNTCCCCGAT
ACCTTTTTTGTTTTTTTTTCC
>Tb427.03.1870  | Trypanosoma brucei Lister strain 427 | hypothetical protein, conserved | genomic | Tb427_03_v4 reverse | (geneCodeEnd+1 to geneCodeEnd+81) | length=81
TTTCTCTATTCATTTCTACACCTCTTAAGAGGTGACATTGTACTGATGGTCATCGTTATT
ATTCCTAAGCAAATGCGTTTA
>Tb427.03.1880  | Trypanosoma brucei Lister strain 427 | hypothetical protein, conserved | genomic | Tb427_03_v4 reverse | (geneCodeEnd+1 to geneCodeEnd+81) | length=81
TTGTTGGTGCGTGGAAAAAATCGGCGGCAGTCTACTGGTCTGATGTATGGCGCAATAATC
AGATGAATGTGGGGAGGATTT
>Tb427.03.1890  | Trypanosoma brucei Lister strain 427 | hypothetical protein, conserved | genomic | Tb427_03_v4 reverse | (geneCodeEnd+1 to geneCodeEnd+81) | length=81
TGGTATACTCGTCTGCACGCGTACCTATATGTCTATTCATATATATGGAGGAATGGTGGA
AGTATTATGACTGCAGCAATA
>Tb427.03.1900  | Trypanosoma brucei Lister strain 427 | hypothetical protein, conserved | genomic | Tb427_03_v4 reverse | (geneCodeEnd+1 to geneCodeEnd+81) | length=81
GGGAATGAAGAATGTTGAAGGAAACACAAAGAAAAAGCTGTAAAAGCATGTAACATTTAC
CATTTTATTCGTTTTTTTGTT
>Tb427.03.1910  | Trypanosoma brucei Lister strain 427 | hypothetical protein, conserved | genomic | Tb427_03_v4 reverse | (geneCodeEnd+1 to geneCodeEnd+81) | length=81
TACATGAAAGCAATCATAAGTTTCCCGACCCTTCAGGAGATGGATATGGGGAAGGGATAT
GCTTCGGTTCCTCGGCACGTT
>Tb427.03.1920  | Trypanosoma brucei Lister strain 427 | NOT5 protein (NOT5) | genomic | Tb427_03_v4 reverse | (geneCodeEnd+1 to geneCodeEnd+81) | length=81
ACACTTCTTCACCTGAAGTAAGGAAAGTACAAATCAGTGGTGAGGAAGGGACTGTATGGA
TTTACGTTTACATTCATGTGT
>Tb427.03.1930  | Trypanosoma brucei Lister strain 427 | hypothetical protein, conserved | genomic | Tb427_03_v4 reverse | (geneCodeEnd+1 to geneCodeEnd+81) | length=81
TGGTGCTGTTTTTTTTTTAAAANTATTTTGTGTGTGTGTGTGTGTGTGTGGAAACGATGC
TAATTTGTTTTACCGCTGCAA
>Tb427.03.1940  | Trypanosoma brucei Lister strain 427 | hypothetical protein, conserved | genomic | Tb427_03_v4 reverse | (geneCodeEnd+1 to geneCodeEnd+81) | length=81
TGGAAGGTGGTGGAATAAAAAGAAAAAAAACAAAAAAAGAAGTAATAGTAAAAAGGTGTG
GAAAAGGTGAAATGGTTCATG
>Tb427.03.1960  | Trypanosoma brucei Lister strain 427 | hypothetical protein, conserved | genomic | Tb427_03_v4 reverse | (geneCodeEnd+1 to geneCodeEnd+81) | length=81
GGAGGTGGAAGGGTTCTGCAATCGTGTTGCCATTTATTCCTGCTGGAGCCCAAGCCAGTG
GAATGCAGCATTTGCTGGCGG
>Tb427.03.1970  | Trypanosoma brucei Lister strain 427 | hypothetical protein, conserved | genomic | Tb427_03_v4 reverse | (geneCodeEnd+1 to geneCodeEnd+81) | length=81
GCTAACCGTACACGTGTATGTGTGTGTGTGTGTGTGTGTGTGATTGTATGTGCCGTAGTT
TTGTTGGCTAGAGATAAAGGA
>Tb427.03.1980  | Trypanosoma brucei Lister strain 427 | hypothetical protein, conserved | genomic | Tb427_03_v4 reverse | (geneCodeEnd+1 to geneCodeEnd+81) | length=81
CGTGAAGTTGTAAGTTTCCAATTTTGTGCTTCTCTTTGTTCAACTTCCCCCTTTGCGCAC
ACACTCCAAATATGTTTGTTG
>Tb427.03.1990  | Trypanosoma brucei Lister strain 427 | hypothetical protein, conserved | genomic | Tb427_03_v4 reverse | (geneCodeEnd+1 to geneCodeEnd+81) | length=81
TTGGTGACGATCCGAAGGAGGATTTATCTGTTTATTCTCGGAAGGGTGAGGAGGTTTTTT
TTTTTTTTGGAGGGGGGGGGA
>Tb427.03.2000  | Trypanosoma brucei Lister strain 427 | RNA-binding protein, putative (RBP21) | genomic | Tb427_03_v4 reverse | (geneCodeEnd+1 to geneCodeEnd+81) | length=81
CATGGTTGGGGTTCAGTGGCCTGCATGTTTCGCTTTGTTTTCTTCTTCGCGCTGTGGTGT
GCACGGGTGTCCTGTGCAAGA
>Tb427.03.2010  | Trypanosoma brucei Lister strain 427 | hypothetical protein, conserved | genomic | Tb427_03_v4 reverse | (geneCodeEnd+1 to geneCodeEnd+81) | length=81
CTCAGGTGGGCATAACCGTGTACAACTTTATGTGAGTAGAGGCTCNGAGTACNGGAGGGA
GAGATGCATCTGTGATTTGCG
>Tb427.03.2020  | Trypanosoma brucei Lister strain 427 | kinesin, putative | genomic | Tb427_03_v4 reverse | (geneCodeEnd+1 to geneCodeEnd+81) | length=81
TTATTAGAAAAATTTCACCTGATTTCCTGTATTGGCATATTGTGCTTGTTTTCCTTCTTA
GATGTGGGTTGCTTTGCCACA
>Tb427.03.2030  | Trypanosoma brucei Lister strain 427 | acylphosphatase, putative | genomic | Tb427_03_v4 reverse | (geneCodeEnd+1 to geneCodeEnd+81) | length=81
AGTTATGGTTCACCACGACATGAGTTGCGTGTGCGCACGTACTTTTCTGTGTTATATTGT
GTATGTATTCATGAAGTGCGT
>Tb427.03.2040  | Trypanosoma brucei Lister strain 427 | kinesin, putative | genomic | Tb427_03_v4 reverse | (geneCodeEnd+1 to geneCodeEnd+81) | length=81
AGCGAAAGCAATTCGCTATGGAGGAGCAGGCGGAGGGGTGAAGTGTAGTGAGGTGAAGTG
ACGGCAGGCATCTGAAGGACT
>Tb427.03.2050  | Trypanosoma brucei Lister strain 427 | hypothetical protein, conserved | genomic | Tb427_03_v4 reverse | (geneCodeEnd+1 to geneCodeEnd+81) | length=81
ATGAGCAGTCTCGTGTGTCATGTCAGTTATTGGAGGTGGGGGTCTGCTTTTTTTTTTCCT
TTTCACCCAACGCATTCGCAA
>Tb427.03.2060  | Trypanosoma brucei Lister strain 427 | protein kinase, putative | genomic | Tb427_03_v4 reverse | (geneCodeEnd+1 to geneCodeEnd+81) | length=81
AGGTTGATGAAGAGGCTCGCATGCGTACTGAGGGTTTGCTTAAGGACTAAGGGAGAAACC
CCAACTTTTCTTTTCGTAGAA
>Tb427.03.2070  | Trypanosoma brucei Lister strain 427 | hypothetical protein, conserved | genomic | Tb427_03_v4 reverse | (geneCodeEnd+1 to geneCodeEnd+81) | length=81
ACCTCAGCGGATTTCTCCAGAGGTGTGGGCGTGTTAAAGAGCCGAGGGGCACCAGAAGGG
AAGGGGAATGTGAAGGAAAGA
>Tb427.03.2080  | Trypanosoma brucei Lister strain 427 | hypothetical protein, conserved | genomic | Tb427_03_v4 reverse | (geneCodeEnd+1 to geneCodeEnd+81) | length=81
GCCTGGCCTGCTTCCTGTTAATGCACTTATTACGTTGGTATAACTGGGCACACACTATTC
CAATATGAATGGGGTGCCTTT
>Tb427.03.2090  | Trypanosoma brucei Lister strain 427 | aminopeptidase P1, putative | genomic | Tb427_03_v4 reverse | (geneCodeEnd+1 to geneCodeEnd+81) | length=81
GGAGTGACAATTAGGTGCCGCCCTTCTGTTCTCACGAGTGCGCGCTTGTTTGCATCTTCC
TTAGCGCCACTGTTCGCTTCC
>Tb427.03.2100  | Trypanosoma brucei Lister strain 427 | hypothetical protein, conserved | genomic | Tb427_03_v4 reverse | (geneCodeEnd+1 to geneCodeEnd+81) | length=81
CTGTGCTTCCCTGAAGGATTCATTTAAAAGAGGGAAAAACAAAATTAGATCATGCAAATA
CCGTAGCGACTGAAATGGTAG
>Tb427.03.2110  | Trypanosoma brucei Lister strain 427 | TFIIF-stimulated CTD phosphatase, putative | genomic | Tb427_03_v4 reverse | (geneCodeEnd+1 to geneCodeEnd+81) | length=81
CGGTGAGGCGGTGTACCACCAGCTTGAGGTGTGCAACGAGATTTAAGTNGGGGCGGGTAA
TTCGTGTCACATCCGTCAACC
>Tb427.03.2120  | Trypanosoma brucei Lister strain 427 | hypothetical protein, conserved | genomic | Tb427_03_v4 reverse | (geneCodeEnd+1 to geneCodeEnd+81) | length=81
AATATTGTCTTCTCTCCTCCGTATTTGTTGCACTGTGAGGGGGTGTGGGTGCCCTGCTTG
GGGGTGCTGGTGGTGTGCATT
>Tb427.03.2130  | Trypanosoma brucei Lister strain 427 | hypothetical protein, conserved | genomic | Tb427_03_v4 reverse | (geneCodeEnd+1 to geneCodeEnd+81) | length=81
ACTAAGGTTCCCTTCGAGGAATGTTTTTGATGTGCTGCTCCGTCACGAAGTGATTGTTGT
TAGGTCGCCCCGCGCACATGC
>Tb427.03.2140  | Trypanosoma brucei Lister strain 427 | transcription activator, putative | genomic | Tb427_03_v4 reverse | (geneCodeEnd+1 to geneCodeEnd+81) | length=81
AGGTGAGGTGTGTGTGTGGGGGACGATATTCGATGCAGGGGATTTGGATTACATAAAATT
TATAGTTTCCCCCTCTTTCTC
>Tb427.03.2150  | Trypanosoma brucei Lister strain 427 | protein phosphatase 2C, putative | genomic | Tb427_03_v4 reverse | (geneCodeEnd+1 to geneCodeEnd+81) | length=81
ACTATAGCCATTGGGGACCAAGCAGTGACTGTATTTGTAACCCCTGGAGGGCGAATTGGG
TGACGAGCGGGTTTAGTGAAG
>Tb427.03.2160  | Trypanosoma brucei Lister strain 427 | hypothetical protein, conserved | genomic | Tb427_03_v4 reverse | (geneCodeEnd+1 to geneCodeEnd+81) | length=81
TTCCACAGGTCAGAGTAGAGGGTTACAGCGTGTTGGGCACAGGCGGTATGACAAGTTTAT
TGGAAGTTGGTGCTGTCCTCG
>Tb427.03.2170  | Trypanosoma brucei Lister strain 427 | translation elongation factor EF-2, putative | genomic | Tb427_03_v4 reverse | (geneCodeEnd+1 to geneCodeEnd+81) | length=81
GTGGGTTCTTTTTGGATGCTTACCGAAACGAGGTAATAAAAATATCATTTTCAAGTAAAA
GATTTGTTCACACCCACGTGT
>Tb427.03.2180  | Trypanosoma brucei Lister strain 427 | hypothetical protein, conserved | genomic | Tb427_03_v4 reverse | (geneCodeEnd+1 to geneCodeEnd+81) | length=81
ACCCTATTGGTGAACTGTGTTGTTTATGAATTGTTTTATTATGTAGCGCGCCCAGGTTGG
GGTGTTTAGGGAGTAGATGCC
>Tb427.03.2190  | Trypanosoma brucei Lister strain 427 | RNA triphosphatase (TbCET1) | genomic | Tb427_03_v4 reverse | (geneCodeEnd+1 to geneCodeEnd+81) | length=81
GATACATGGACTCAGTACGTGTGCCCCTCCTGTTGTGGGTTAAATATGTTACTGACCTTT
TGAGGTGATAGGTATTTGGTT
>Tb427.03.2200  | Trypanosoma brucei Lister strain 427 | hypothetical protein, conserved | genomic | Tb427_03_v4 reverse | (geneCodeEnd+1 to geneCodeEnd+81) | length=81
GGTGGAATCCGAAGCACCATGATACCGGTGGAGGAGGTGGTGGGATCCTGAAGTTGGCTC
TGATAGCTGGGTGGGTCTGTG
>Tb427.03.2210  | Trypanosoma brucei Lister strain 427 | hypothetical protein, conserved | genomic | Tb427_03_v4 reverse | (geneCodeEnd+1 to geneCodeEnd+81) | length=81
GCGAACACGAAGTGTAAAATTAAACCGGTGCGTTCGCTGTTTCTGTCGATCGTCGCTTAA
TAGCAGCCTCCCATTCGGAGG
>Tb427.03.2220  | Trypanosoma brucei Lister strain 427 | hypothetical protein, conserved | genomic | Tb427_03_v4 reverse | (geneCodeEnd+1 to geneCodeEnd+81) | length=81
AGTGCATTTCTTCCCATAGTAAGGTTAGCTTTTATTTGTTTGGTGGTAACTTAAAGATTC
ACGTCTTTCCGCTGTTGGCGG
>Tb427.03.2230  | Trypanosoma brucei Lister strain 427 | succinyl-CoA synthetase alpha subunit, putative | genomic | Tb427_03_v4 reverse | (geneCodeEnd+1 to geneCodeEnd+81) | length=81
AGCGCAATATCGCTTTTTTCCTTTTCCGTTTATTTGTTTATACAGTAGGAACTTGAGGGG
AAATTTGGTACAATTTCCCCC
>Tb427.03.2240  | Trypanosoma brucei Lister strain 427 | hypothetical protein, conserved | genomic | Tb427_03_v4 reverse | (geneCodeEnd+1 to geneCodeEnd+81) | length=81
AAGTGAGGGGAATCGGTGAAAATGCCGATGTAGTAGACTTGNAGTTGGTTGAGTGGAAGC
TGTGTTGAGTTTTTACTTCTT
>Tb427.03.2250  | Trypanosoma brucei Lister strain 427 | hypothetical protein, conserved | genomic | Tb427_03_v4 reverse | (geneCodeEnd+1 to geneCodeEnd+81) | length=81
CAAACGTCTGCACGACTTCCTTATTTTTTGTGACAGTTGCTATCATTTTTTTTATTGGTT
GTCTCACTGCTCATGTGCATG
>Tb427.03.2260  | Trypanosoma brucei Lister strain 427 | hypothetical protein, conserved | genomic | Tb427_03_v4 reverse | (geneCodeEnd+1 to geneCodeEnd+81) | length=81
ACTGTCTGATTTTACTGTGGCACCGAATTGTTATTATTGGGATTTATTTTGATTATCTTC
GTAAAAGAGGATTATGACGAC
>Tb427.03.2270  | Trypanosoma brucei Lister strain 427 | hypothetical protein, conserved | genomic | Tb427_03_v4 forward | (geneCodeEnd+1 to geneCodeEnd+81) | length=81
TGAACAGGATATTTTTTTTTTTGCCGTGCAATTCCACCCATTTACGACATCGTGAAACGT
CCGAAGGGAGGGTTTGTACTA
>Tb427.03.2280  | Trypanosoma brucei Lister strain 427 | vacuolar sorting protein 33 , putative | genomic | Tb427_03_v4 forward | (geneCodeEnd+1 to geneCodeEnd+81) | length=81
TGTACCGTTGCTGTGCTCACAAGTTTTTTTCTCCGGCGGCTAGTCGCGTTACCATAATTG
TTTTTTTTTTAATTGCTGGAG
>Tb427.03.2290  | Trypanosoma brucei Lister strain 427 | chaperone protein DNAj, putative | genomic | Tb427_03_v4 forward | (geneCodeEnd+1 to geneCodeEnd+81) | length=81
AACATTTAATTGTATGCTTTCATAGTTCTTATTAAGTTTTTGGGCACTCGTTCTTTTCTA
CCCCTCCCCAACACACTGCCA
>Tb427.03.2300  | Trypanosoma brucei Lister strain 427 | hypothetical protein, conserved | genomic | Tb427_03_v4 forward | (geneCodeEnd+1 to geneCodeEnd+81) | length=81
GTTTTCCTCCGTTTTCCCTTCCCACTCCCCTCTTTGGTTGTCAAACTACCCAGTGAGGAT
ACCAGATTTCACTAAAGCTAC
>Tb427.03.2310  | Trypanosoma brucei Lister strain 427 | flagellar component | genomic | Tb427_03_v4 forward | (geneCodeEnd+1 to geneCodeEnd+81) | length=81
GCAGCGTGATGCCGGAGGAACNTCGAGAAGAAAGAATGAGAAAAGATGCGTTTTTTGAAG
TTAGAAAAGAAAGCTCACCCC
>Tb427.03.2320  | Trypanosoma brucei Lister strain 427 | COP9 signalosome complex subunit 2, putative | genomic | Tb427_03_v4 forward | (geneCodeEnd+1 to geneCodeEnd+81) | length=81
CCTGATTTACCTTTGTTTTTGTATCGTACTGTTTTGCCTTTAGGCAAAGAGTGTTGTGTG
AGACGTGCATCAAAGGTGTTC
>Tb427.03.2330  | Trypanosoma brucei Lister strain 427 | hypothetical protein, conserved | genomic | Tb427_03_v4 forward | (geneCodeEnd+1 to geneCodeEnd+81) | length=81
ACTGCCAATTCGTATTTACTGGCATGTTTTACTCCGACTTGTCCTTCCACGCTTGTATAT
AAATCACTTCTCGCGTGTATG
>Tb427.03.2340  | Trypanosoma brucei Lister strain 427 | peroxin-2 (PEX2) | genomic | Tb427_03_v4 forward | (geneCodeEnd+1 to geneCodeEnd+81) | length=81
TCTATATGCAGTGAATAAGATGATGGTTGGGCAGGACGGGGATGGAGGAGTAGTGCTAAA
CGGACTGAAGCAACATCAAAC
>Tb427.03.2350  | Trypanosoma brucei Lister strain 427 | hypothetical protein, conserved | genomic | Tb427_03_v4 forward | (geneCodeEnd+1 to geneCodeEnd+81) | length=81
AAAAAGATTAACAGGGGGGGATACCGACCCGAACTGTGGTCATCCCCAGCGTTTCCAAGT
CGATTTTATTCTTTTGTTGGT
>Tb427.03.2360  | Trypanosoma brucei Lister strain 427 | hypothetical protein, conserved | genomic | Tb427_03_v4 forward | (geneCodeEnd+1 to geneCodeEnd+81) | length=81
AGGCGGTTCTCTCTTAAGAGCATGAGGTCCTCGGTTTTGATCCCTTACTATATCCTAGTT
TGTTTGTTGTTATTGTTCGTT
>Tb427.03.2370  | Trypanosoma brucei Lister strain 427 | hypothetical protein, conserved | genomic | Tb427_03_v4 forward | (geneCodeEnd+1 to geneCodeEnd+81) | length=81
AACCATGAAGCCAGCATATGGAGGGAATCAGGGGAAAGCAGGTTTTGCTGTGCGGGTGCA
AGTACCTATTTAGTCGTTGGT
>Tb427.03.2380  | Trypanosoma brucei Lister strain 427 | hypothetical protein, conserved | genomic | Tb427_03_v4 forward | (geneCodeEnd+1 to geneCodeEnd+81) | length=81
GGCAATTAAATCATAACTAATAAGAGACACCGGCTGAATGTCAAAACAAAAAAATTCCAA
TCGAAACATGTACATTTGGGG
>Tb427.03.2390  | Trypanosoma brucei Lister strain 427 | hypothetical protein, conserved | genomic | Tb427_03_v4 forward | (geneCodeEnd+1 to geneCodeEnd+81) | length=81
ATCACATCTAAACTTCTTTTTGTTAATAAGGGAAGGAAGCACACCCTTCAAACGAGCAGA
GGTCCCCGTGCATGTGTACGA
>Tb427.03.2400  | Trypanosoma brucei Lister strain 427 | hypothetical protein, conserved | genomic | Tb427_03_v4 forward | (geneCodeEnd+1 to geneCodeEnd+81) | length=81
TCCATTTTTTCCTTAGGCTACCCACTAGATGTTAGACGTGTATCTACACACGTCATATGC
CCTGCCGAAACCACTGATTTG
>Tb427.03.2410  | Trypanosoma brucei Lister strain 427 | peroxisome assembly protein, putative | genomic | Tb427_03_v4 forward | (geneCodeEnd+1 to geneCodeEnd+81) | length=81
ACTGACGGCAGAGGAGGAAGAAGTGGCAGGTGCAGTTGATACGCAAGGTTCCACCTCCGC
GTCTTTTCCCTGCATATATAT
>Tb427.03.2420  | Trypanosoma brucei Lister strain 427 | hypothetical protein, conserved | genomic | Tb427_03_v4 forward | (geneCodeEnd+1 to geneCodeEnd+81) | length=81
AGGAGGAACCTTGCCGTTATGCGAACCCGCGACTTATGCATGGAAACGAGCTGTAAGTGA
GGTTGTAAAGATGATGCTTTC
>Tb427.03.2430  | Trypanosoma brucei Lister strain 427 | hypothetical protein, conserved | genomic | Tb427_03_v4 forward | (geneCodeEnd+1 to geneCodeEnd+81) | length=81
GTTGAAGACGCGTATGTGCGTGATGCCGGCAACATTTGAATCCTGGGCAAGAGGGTGGGT
GTGGGAGGGGGGGATGGGCTT
>Tb427.03.2440  | Trypanosoma brucei Lister strain 427 | serine/threonine-protein kinase, putative | genomic | Tb427_03_v4 forward | (geneCodeEnd+1 to geneCodeEnd+81) | length=81
GGTGTCAAATATGCCCTCCTTTTCAGCATTGTTAGTAATGAAAGGGTGCAGTAAAGAAAA
AAAAACGAAATAAAATCAAAC
>Tb427.03.2450  | Trypanosoma brucei Lister strain 427 | hypothetical protein, conserved | genomic | Tb427_03_v4 forward | (geneCodeEnd+1 to geneCodeEnd+81) | length=81
ACAAATGATGGCCTCTTGCATTGGGAAATGAGTGGAAATGCACCGGGTTGTAACGCAAAC
GCAGCGATGTCCTCGTCCGTT
>Tb427.03.2460  | Trypanosoma brucei Lister strain 427 | hypothetical protein, conserved | genomic | Tb427_03_v4 forward | (geneCodeEnd+1 to geneCodeEnd+81) | length=81
CTGCATCGTCTGTCATAAGTGCTTTTTCCCCCTTGTTTTAAAAAAAAAAAAACGAGCATT
GTCTCTACCTTGTATTACGTA
>Tb427.03.2470  | Trypanosoma brucei Lister strain 427 | pumilio RNA binding protein, putative (PUF8) | genomic | Tb427_03_v4 forward | (geneCodeEnd+1 to geneCodeEnd+81) | length=81
CGAACTGTTTNTTTTTCCTGCTTTGTTTACGCGGGCGAAGAATAGAGGTCACAATGGTGT
GAAATGGGGCGGGGGAGGGGA
>Tb427.03.2480  | Trypanosoma brucei Lister strain 427 | hypothetical protein, conserved | genomic | Tb427_03_v4 forward | (geneCodeEnd+1 to geneCodeEnd+81) | length=81
TCGAAATGAATGTGAATGTCTCTTTTTCCCATTGTTCTCGCCCTTTTGTAATCATATTTA
TATATTTTTTCTTGTTTTTTT
>Tb427.03.2490  | Trypanosoma brucei Lister strain 427 | hypothetical protein, conserved | genomic | Tb427_03_v4 forward | (geneCodeEnd+1 to geneCodeEnd+81) | length=81
GCGGTGAAGGAAATATGAGAGTGTTATCAGGAGCCAACAGAATTTGTTTCTGAACTTTAC
CTTCCCTTCCTCTTTATTATT
>Tb427.03.2500  | Trypanosoma brucei Lister strain 427 | hypothetical protein | genomic | Tb427_03_v4 reverse | (geneCodeEnd+1 to geneCodeEnd+81) | length=81
GCACACCCCTTAAATCCTAACGTTTGGTTCAGGTACGTGCCCACGGAGTCTTAACGGTGA
AAAACTGTTATACAACACTTT
>Tb427.03.2510  | Trypanosoma brucei Lister strain 427 | expression site-associated gene (ESAG) protein, putative | genomic | Tb427_03_v4 reverse | (geneCodeEnd+1 to geneCodeEnd+81) | length=81
TTTACTGGTACGCTACCAACATTGTTGTGCAGTATCTTTTTTTATATTTTGCCTTTATGT
GTACGTGTGTTTCATTTTAAC
>Tb427.03.2520  | Trypanosoma brucei Lister strain 427 | expression site-associated gene (ESAG) protein, putative | genomic | Tb427_03_v4 reverse | (geneCodeEnd+1 to geneCodeEnd+81) | length=81
AAAATACTTTCATTAATATTCTCCCTGTTCCATAATAAATGAAATATCTTTACGTGTGCG
CGCTAGCATCTTTCTCGTAAC
>Tb427.03.2540  | Trypanosoma brucei Lister strain 427 | variant surface glycoprotein (VSG)-related, putative | genomic | Tb427_03_v4 reverse | (geneCodeEnd+1 to geneCodeEnd+81) | length=81
CACACAACATCATATGTGGCTCCACTGCGCCAATACTAACACTAATGGTAATAATAGTGG
ATTTCTTTTTGGTATAGTTGA
>Tb427.03.2580  | Trypanosoma brucei Lister strain 427 | hypothetical protein, conserved | genomic | Tb427_03_v4 reverse | (geneCodeEnd+1 to geneCodeEnd+81) | length=81
AACGAGCTTTTGTCCCTTCAAAGGTGTTACATTCGTGCATGCCCATTTGAATGAAGTTAT
TCATCCCCAGATGCCGATAGT
>Tb427.03.2590  | Trypanosoma brucei Lister strain 427 | hypothetical protein | genomic | Tb427_03_v4 reverse | (geneCodeEnd+1 to geneCodeEnd+81) | length=81
CTCGATACGTTAATCTATGGCCTTTTGTTCTTTCTCACGTTATTATGTTTAATATATGAT
GGGAGAAAGCGCCTATAATTG
>Tb427.03.2600  | Trypanosoma brucei Lister strain 427 | ATP-dependent DEAD/H RNA helicase, putative | genomic | Tb427_03_v4 reverse | (geneCodeEnd+1 to geneCodeEnd+81) | length=81
GGGTTTGTCGGTCTTGTTTTTGTTTTTGTTTTAATTTTATCTATTTTTATTGACTAGTCA
TGGAAGTTAGGGCGCGACGAG
>Tb427.03.2610  | Trypanosoma brucei Lister strain 427 | GPI inositol deacylase 2 (GPIdeAc2) | genomic | Tb427_03_v4 reverse | (geneCodeEnd+1 to geneCodeEnd+81) | length=81
GAAAATAAAAGCGTGTATATTAACTTTGCTTTTGGAATCACGGCTCTCGTGTTCCTTTCC
TTTCCTTTTTGTTTTTTTTCG
>Tb427.03.2620  | Trypanosoma brucei Lister strain 427 | hypothetical protein, conserved | genomic | Tb427_03_v4 reverse | (geneCodeEnd+1 to geneCodeEnd+81) | length=81
AGCTGAAGATGGGAGAACGATGGTCGCGATATGAGTTAGCCGTGGCACCCTCTGCTGAGT
TTCGTCCCCTTTGCTTTGGAA
>Tb427.03.2630  | Trypanosoma brucei Lister strain 427 | hypothetical protein, conserved | genomic | Tb427_03_v4 reverse | (geneCodeEnd+1 to geneCodeEnd+81) | length=81
GAAGTGAAGGAGGCTTTCACCAATATCTGAAGGGTTGGGTGGGACTTTGGGTGACTCGTT
ACCTTATTGATGCCACTTGGA
>Tb427.03.2640  | Trypanosoma brucei Lister strain 427 | hypothetical protein, conserved | genomic | Tb427_03_v4 reverse | (geneCodeEnd+1 to geneCodeEnd+81) | length=81
GTCGTGCAGGACCCATACGTATACAGGCAGCGATAACGGTGGTTGTGTAGAGAGTCTCCG
AGCTGTCCTCTCCTGCAGTCC
>Tb427.03.2650  | Trypanosoma brucei Lister strain 427 | cytochrome c oxidase copper chaperone, putative | genomic | Tb427_03_v4 reverse | (geneCodeEnd+1 to geneCodeEnd+81) | length=81
TGTCGTGTTAACTTAACAGATGAATATTGTTGGACGCTATACGACTGTTNCGTTGTTGCT
GCTATCGTTATCATGAGACGT
>Tb427.03.2660  | Trypanosoma brucei Lister strain 427 | hypothetical protein, conserved | genomic | Tb427_03_v4 reverse | (geneCodeEnd+1 to geneCodeEnd+81) | length=81
TCCCTGTCGTATGTTGTGCGCCCCTGTTGATGTACTCGCTAAAAGTTCCCTTGCAAACAT
ATGAGGGCATAGCGGCACTAA
>Tb427.03.2670  | Trypanosoma brucei Lister strain 427 | hypothetical protein, conserved | genomic | Tb427_03_v4 reverse | (geneCodeEnd+1 to geneCodeEnd+81) | length=81
AAATAATGGGTGCAAGAAGGCAGATAATGTGAGGGTTGATGGAGGAGAGGGCTATTTAAG
AAGGTGAAAGGAGTTTAGAGT
>Tb427.03.2680  | Trypanosoma brucei Lister strain 427 | hypothetical protein, conserved | genomic | Tb427_03_v4 reverse | (geneCodeEnd+1 to geneCodeEnd+81) | length=81
TGCATGAGCCTCGCAACACTCCCTGAAGCGAAGCGAAGAGAATTGAAATATTAATTCGCA
GCCGTGCCACCGCTGCAAAGC
>Tb427.03.2690  | Trypanosoma brucei Lister strain 427 | serine/threonine-protein kinase, putative | genomic | Tb427_03_v4 reverse | (geneCodeEnd+1 to geneCodeEnd+81) | length=81
ATAATGTCTCTAATAAAGCAAACGCTGTTCGCCACCTGCGTGGAACGGGGCGAAAGAGCG
AAGAAATATGTATGCTGAAGG
>Tb427.03.2700  | Trypanosoma brucei Lister strain 427 | hypothetical protein, conserved | genomic | Tb427_03_v4 reverse | (geneCodeEnd+1 to geneCodeEnd+81) | length=81
TGAGTGCGACGAGACGGAAGTGATGAGGGGGGGGGGGAGATAAAATGGTGGAGCTGTCGC
GTTGTGTGCTCAGGGCTGAGC
>Tb427.03.2710  | Trypanosoma brucei Lister strain 427 | 6-phosphofructo-2-kinase/fructose-2,6-bisphosphatase | genomic | Tb427_03_v4 reverse | (geneCodeEnd+1 to geneCodeEnd+81) | length=81
GTGAGACGACGGAAGGTGAGGGAATATATATATATATATATATATATTCGTATATTTATG
TGTGTGTGCGTGTCTGTGCGG
>Tb427.03.2720  | Trypanosoma brucei Lister strain 427 | hypothetical protein | genomic | Tb427_03_v4 reverse | (geneCodeEnd+1 to geneCodeEnd+81) | length=81
ATTTAGATTTTTTAAAGAAAAAGATCATACATATGTGTATATGTATATATANNNNNNNNN
NNNNNNNNNNNNNGCGAACTT
>Tb427.03.2730  | Trypanosoma brucei Lister strain 427 | hypothetical protein, conserved | genomic | Tb427_03_v4 reverse | (geneCodeEnd+1 to geneCodeEnd+81) | length=81
CGGAGATTCATGTGAGTTGATAAGGGTATGTGCGTGTGTGTGTAATGCTAAGCAGTTTGC
GTATCATAAATGAGCAGCAGA
>Tb427.03.2740  | Trypanosoma brucei Lister strain 427 | hypothetical protein, conserved | genomic | Tb427_03_v4 reverse | (geneCodeEnd+1 to geneCodeEnd+81) | length=81
TGGAGAGGATCGTGGCTGGGGCTATGAGCTCAAGCACCTGTGTCACGTTCGGAATGATGG
CAGTAGCTTCCCTCATCACTT
>Tb427.03.2750  | Trypanosoma brucei Lister strain 427 | hypothetical protein, conserved | genomic | Tb427_03_v4 reverse | (geneCodeEnd+1 to geneCodeEnd+81) | length=81
CCCCAGTTCCAATAGAAGAGGATAAAGAGTGAGTTCCATTACAGCCTAACTTTATGTCTG
TACCTTACTGCATATGTGTTG
>Tb427.03.2760  | Trypanosoma brucei Lister strain 427 | hypothetical protein, conserved | genomic | Tb427_03_v4 reverse | (geneCodeEnd+1 to geneCodeEnd+81) | length=81
GTGGTACGGTTTTTACCACTCAGCAACTATAGAGAATAATCATAAAAAAAGCACAAAGCG
ACAAATTTATAGAGTAACAAC
>Tb427.03.2770  | Trypanosoma brucei Lister strain 427 | hypothetical protein, conserved | genomic | Tb427_03_v4 reverse | (geneCodeEnd+1 to geneCodeEnd+81) | length=81
CCGGAGGAAATTGCATGGAGAAAGAGTTGCAACAGTGCACCAGACGCAAGTGTGTGTTTG
TGCCCCTGCACGCGTATCCAC
>Tb427.03.2780  | Trypanosoma brucei Lister strain 427 | hypothetical protein, conserved | genomic | Tb427_03_v4 reverse | (geneCodeEnd+1 to geneCodeEnd+81) | length=81
GGTACATTTATGTCTAGTTTTTTTTTTAAATCCTCTTCTTTTTTTGTTTTTTTTGTTTTT
TTTGTTCTTTTCTTTTTTGTT
>Tb427.03.2790  | Trypanosoma brucei Lister strain 427 | hypothetical protein, conserved | genomic | Tb427_03_v4 reverse | (geneCodeEnd+1 to geneCodeEnd+81) | length=81
CGAGGTCATGGGTAATTTGATAAAGAAGTGTCTTGTAGTTTATGACGGCACTACCTTTCC
AACAGTAGTAAGACCTTGTAG
>Tb427.03.2800  | Trypanosoma brucei Lister strain 427 | hypothetical protein | genomic | Tb427_03_v4 reverse | (geneCodeEnd+1 to geneCodeEnd+81) | length=81
GTTGTGAGTCACGAGCTGGCACAGCTTAGTTACCGTTGTGGTGCACGTACTTTTTTGCTC
GCTGTAAATGGTTTTTATCTT
>Tb427.03.2810  | Trypanosoma brucei Lister strain 427 | hypothetical protein, conserved | genomic | Tb427_03_v4 reverse | (geneCodeEnd+1 to geneCodeEnd+81) | length=81
GATCGATTCTTCACAGAACGGAAGGGGGGATTTTTAGGTTCAGTCATTTTCTTGTATTTT
TTTTCCTTGTATTAGTAACCG
>Tb427.03.2820  | Trypanosoma brucei Lister strain 427 | TFIIF-stimulated CTD phosphatase, putative | genomic | Tb427_03_v4 reverse | (geneCodeEnd+1 to geneCodeEnd+81) | length=81
CGAGTATCCACAGCACTGTGAATGGTTGTCCTCTGAGTTGAAGTTTGTTGTTTTTGTTGT
TGGCCTCCTTGTTGGTGTTTT
>Tb427.03.2830  | Trypanosoma brucei Lister strain 427 | hypothetical protein, conserved | genomic | Tb427_03_v4 reverse | (geneCodeEnd+1 to geneCodeEnd+81) | length=81
TAAGCAGGTCAGTAGTGATATAAACGGTTGGCCTGTACACCTTCAGCAAAGCAAAGCAAA
GCGTAGGCTACTCAGTTTTTG
>Tb427.03.2840  | Trypanosoma brucei Lister strain 427 | inorganic pyrophosphatase, putative | genomic | Tb427_03_v4 reverse | (geneCodeEnd+1 to geneCodeEnd+81) | length=81
AGGTGTGACCGATTGCGTGTACTCGTAATGTGTTGTGTTATTATTTGTCGTCTTTAGGTT
GTATTGCATTTGATGTTCCCT
>Tb427.03.2850  | Trypanosoma brucei Lister strain 427 | hypothetical protein, conserved | genomic | Tb427_03_v4 reverse | (geneCodeEnd+1 to geneCodeEnd+81) | length=81
TGGTGCTTTGGGAGTCATGACTGCGTGTGTAAGAGAGAGAGAGAGGGAGAAGGAGTAACA
CGTATTTGTGTTTTGTTGCAG
>Tb427.03.2860  | Trypanosoma brucei Lister strain 427 | hypothetical protein, conserved | genomic | Tb427_03_v4 reverse | (geneCodeEnd+1 to geneCodeEnd+81) | length=81
CTAGAGATGAGTATAGCGGTGTGGGTGACGCGCATTTTTTTCCTTTCTTTTAAATCAAGA
GAAAAGAGGGATTAACTTACG
>Tb427.03.2870  | Trypanosoma brucei Lister strain 427 | hypothetical protein, conserved | genomic | Tb427_03_v4 reverse | (geneCodeEnd+1 to geneCodeEnd+81) | length=81
GGAGGAAGTTGGAACACCGCACCCGGAGGCACGCTTGTCTTTTTTGCATTTGGTTGTTGT
GCCGAAGGAGCGATGTTTCTT
>Tb427.03.2880  | Trypanosoma brucei Lister strain 427 | hypothetical protein, conserved | genomic | Tb427_03_v4 reverse | (geneCodeEnd+1 to geneCodeEnd+81) | length=81
TGTAGTGNAATTATCGGGTCATTTCTGTTGGTGTTCATGTTAATGTGCAGTTGCGTACGG
TTTTAGNNNNNNNNNNNNNNN
>Tb427.03.2890  | Trypanosoma brucei Lister strain 427 | radial spoke protein RSP10, putative | genomic | Tb427_03_v4 reverse | (geneCodeEnd+1 to geneCodeEnd+81) | length=81
AATGGATGAACTCCGATGTAATTGTGGATGTACTACTTTTTTCTTTTCTTTCTTTTTTTT
CTTCTTTTGTCATGTTAGAAC
>Tb427.03.2900  | Trypanosoma brucei Lister strain 427 | elongation initiation factor 2 alpha subunit, putative | genomic | Tb427_03_v4 reverse | (geneCodeEnd+1 to geneCodeEnd+81) | length=81
AGAGGAGCGGCGTGAGGAGAAAAAGAAAGAGAGAAAGAGAGAAAGAGNGAGTGAAAGAAG
TGCTTTTGTGTTTATATATTT
>Tb427.03.2910  | Trypanosoma brucei Lister strain 427 | hypothetical protein, conserved | genomic | Tb427_03_v4 reverse | (geneCodeEnd+1 to geneCodeEnd+81) | length=81
TGTTCAGTANCGTCGCATTTAGTGGCTTGCTGGTTACTGCTACGGTTTGCCTGTGTGGGC
ACTTTTTAAAAAATTTTCTTT
>Tb427.03.2920  | Trypanosoma brucei Lister strain 427 | hypothetical protein, conserved | genomic | Tb427_03_v4 reverse | (geneCodeEnd+1 to geneCodeEnd+81) | length=81
TAAAAGTTTGTTGCATGTCACTACTCATGCGTCTCTTTGATGCTAACAGTAGCACTAGTG
GCGCCAAACATGTTATTGTTA
>Tb427.03.2930  | Trypanosoma brucei Lister strain 427 | RNA-binding protein RBP6, putative (RBP6) | genomic | Tb427_03_v4 reverse | (geneCodeEnd+1 to geneCodeEnd+81) | length=81
AGTGTCACATTTATTATTATTATTATNNNNNNNNNNNNNNNNNNNNNNNNNNNNNNNNNN
NNNNNNNNNNNNNNNNNNNNN
>Tb427.03.2940  | Trypanosoma brucei Lister strain 427 | hypothetical protein, conserved | genomic | Tb427_03_v4 reverse | (geneCodeEnd+1 to geneCodeEnd+81) | length=81
GGTTTATATTATTATTATTTTTTTTGAAAATTTTTTTCCCCTTCATGGAGCTCTGAATTT
TGATTATTTTTTTTTTGTTGC
>Tb427.03.2950  | Trypanosoma brucei Lister strain 427 | hypothetical protein, conserved | genomic | Tb427_03_v4 reverse | (geneCodeEnd+1 to geneCodeEnd+81) | length=81
GACGTTTCGGAGTGTGTGTGTGTGTGTGTGTGTGTGTGTGTGGCGGCACTCTCACCTCTT
TCCCTATATTTCACCAAATAT
>Tb427.03.2960  | Trypanosoma brucei Lister strain 427 | inosine-adenosine-guanosine-nucleosidehydrolase (IAGNH) | genomic | Tb427_03_v4 reverse | (geneCodeEnd+1 to geneCodeEnd+81) | length=81
GACCCCGCGCAATGCGCAAATTCGAAAGTTAAAAGGGGAGAGGGGAAAAAAAAAAACAAG
TAAACAAACAAACATCAGAGC
>Tb427.03.2970  | Trypanosoma brucei Lister strain 427 | hypothetical protein, conserved | genomic | Tb427_03_v4 reverse | (geneCodeEnd+1 to geneCodeEnd+81) | length=81
CTTCCTAACTTTCACGCGTATTGTCACTAGCGGATCGTCATCATTAGTGTATAATTTCCC
GTTGCGTCATTCTTTTGAACG
>Tb427.03.2980  | Trypanosoma brucei Lister strain 427 | mitochondrial carrier protein, putative | genomic | Tb427_03_v4 reverse | (geneCodeEnd+1 to geneCodeEnd+81) | length=81
AAGGATTGTAAAGCGGGAAGCGGGGGGGGGACAGGAGGAGGACAGGAGGAGGGAAGGGGA
AGTGGGAGGGTGAGGAGTCTA
>Tb427.03.2990  | Trypanosoma brucei Lister strain 427 | hypothetical protein, conserved | genomic | Tb427_03_v4 reverse | (geneCodeEnd+1 to geneCodeEnd+81) | length=81
TGGAAAATAATAAGAGTTGCGGAAGGGAGTATGTGAGGTGCACCACTTTTGGACGGTGAG
ATAAGCAGGGAGGAGTTTGAG
>Tb427.03.3000  | Trypanosoma brucei Lister strain 427 | flagellar transport protein, putative (PIFTC3) | genomic | Tb427_03_v4 reverse | (geneCodeEnd+1 to geneCodeEnd+81) | length=81
TGTGGGATGGAGGCGGGGTATATCTTCGTTGGTCAGTTAGCTATCTTGCTGAAGTTTTTT
TTTACCGCACTTCGTGTCGTG
>Tb427.03.3010  | Trypanosoma brucei Lister strain 427 | hypothetical protein, conserved | genomic | Tb427_03_v4 reverse | (geneCodeEnd+1 to geneCodeEnd+81) | length=81
AGAAGGGCCGTGCTTATGTGTCATCGTTTGCGCAGAGCAGGGGGACATCCATGGCTCTGT
GTTATTCTTTTCCTTTCTTTT
>Tb427.03.3020  | Trypanosoma brucei Lister strain 427 | actin-like protein, putative | genomic | Tb427_03_v4 reverse | (geneCodeEnd+1 to geneCodeEnd+81) | length=81
GACACGCGTGGAGTCGAGGTCCCTTCACATACGCCTTTTCTCTTTGTTTGGCGTGCGGAC
CAGTTAGTGAGTGCATATGCA
>Tb427.03.3030  | Trypanosoma brucei Lister strain 427 | hypothetical protein, conserved | genomic | Tb427_03_v4 reverse | (geneCodeEnd+1 to geneCodeEnd+81) | length=81
GATAATATTTGAGGTCCATCGCTCCCCGTTCTCTACGTAAACCTAAACGACCTGTTCTAT
ACGCTCATGTTTTTTTTTTTT
>Tb427.03.3040  | Trypanosoma brucei Lister strain 427 | hypothetical protein, conserved | genomic | Tb427_03_v4 reverse | (geneCodeEnd+1 to geneCodeEnd+81) | length=81
GGTATATCGTCCCGTATGATTGTGTGAGTATACGCCCGAGAGTACCTTTTCTTCTTTCTT
TTGTTTCAGTTAAAACTTGAC
>Tb427.03.3050  | Trypanosoma brucei Lister strain 427 | hypothetical protein, conserved | genomic | Tb427_03_v4 reverse | (geneCodeEnd+1 to geneCodeEnd+81) | length=81
CTCCTCCGAGTTTGCACAGAAGCAGCAATTGGAAGCTGTACGATGATGAATTGTTTTACA
CCGCGCTCTGAATGAATTATG
>Tb427.03.3060  | Trypanosoma brucei Lister strain 427 | hypothetical protein, conserved | genomic | Tb427_03_v4 reverse | (geneCodeEnd+1 to geneCodeEnd+81) | length=81
GTGTAGGGGAAAGCGAGTAAAAGATNATGGCATATATAATTAAATATATGTACACGCGAT
ATTTTCATTATTATTATTATT
>Tb427.03.3070  | Trypanosoma brucei Lister strain 427 | 3', 5'-cyclic nucleotide phosphodiesterase, putative (PDEC) | genomic | Tb427_03_v4 reverse | (geneCodeEnd+1 to geneCodeEnd+81) | length=81
AATCGTAGTTTTTTTCTTTTACTTCTGATCTCTATCGCATGTGTGTGAATGCGTGCGTGC
GTGGGTNCGTTTCTTTGTGTG
>Tb427.03.3080  | Trypanosoma brucei Lister strain 427 | serine/threonine-protein kinase Nek1, putative | genomic | Tb427_03_v4 reverse | (geneCodeEnd+1 to geneCodeEnd+81) | length=81
AGCCTTGGCGGATCTTTGTTACGAACAGATGTTGTTGACGACAAGTAGTAAATGAAAGCG
AGAGGTCTGGTGTGGATAGAC
>Tb427.03.3090  | Trypanosoma brucei Lister strain 427 | helicase, putative | genomic | Tb427_03_v4 reverse | (geneCodeEnd+1 to geneCodeEnd+81) | length=81
GCGGTTGCTCGACCCGCCCTCTTTTCTTTTGTCGGTTTGCGCGTGAGTGTTTTCTTTGTG
TCTGTTTATTCAGATTGTTTG
>Tb427.03.3100  | Trypanosoma brucei Lister strain 427 | peptidyl-prolyl cis-trans isomerase NIMA-interacting 4, putative | genomic | Tb427_03_v4 reverse | (geneCodeEnd+1 to geneCodeEnd+81) | length=81
GGTGCCCACTTCCAGTCTTACACACTCCCCCTCCTCATATTGACTTTGTATTTACTGTTC
CCCCTTTTTTCTTTTTTGTTT
>Tb427.03.3110  | Trypanosoma brucei Lister strain 427 | hypothetical protein, conserved | genomic | Tb427_03_v4 reverse | (geneCodeEnd+1 to geneCodeEnd+81) | length=81
CTGTTGTGTGTTCGTCAGGGATCTTCCATGGCGAGGGAGAGCAAGAGAGGAGGCGCAAAA
GCCATACATGCAGCTGCACGC
>Tb427.03.3120  | Trypanosoma brucei Lister strain 427 | hypothetical protein, conserved | genomic | Tb427_03_v4 reverse | (geneCodeEnd+1 to geneCodeEnd+81) | length=81
GCCATGCCACAACAAAGAGGGCGGTATCCTCCGCAAGGCGCAAACATATCGGATCTGTAT
TTCTGCACCACACACATCTCT
>Tb427.03.3130  | Trypanosoma brucei Lister strain 427 | hypothetical protein, conserved | genomic | Tb427_03_v4 reverse | (geneCodeEnd+1 to geneCodeEnd+81) | length=81
TAGCGTCGCTTTAGTTGTCGGCACCAGTGGATGTAGTGTGTTTATGTGTGCGTCCCTGAG
GGGTGGGGTGGGGTGGAGTGA
>Tb427.03.3140  | Trypanosoma brucei Lister strain 427 | hypothetical protein, conserved | genomic | Tb427_03_v4 reverse | (geneCodeEnd+1 to geneCodeEnd+81) | length=81
TGAGACCGGATTTTTTTTTTTTAAAGGTTGTGGTTTCATTGGCCATTCCATATACTACAG
CGAAAGGCGGAATAGTGTAAA
>Tb427.03.3150  | Trypanosoma brucei Lister strain 427 | hypothetical protein, conserved | genomic | Tb427_03_v4 reverse | (geneCodeEnd+1 to geneCodeEnd+81) | length=81
CGCAAGTGCATTCATATATGTCCTTCTTCACCAACCTTGCAGCTTTTCATATGTTGTTGG
TAAGCGATGCGCACCTGGAGG
>Tb427.03.3160  | Trypanosoma brucei Lister strain 427 | poly(A) polymerase (PAP) | genomic | Tb427_03_v4 reverse | (geneCodeEnd+1 to geneCodeEnd+81) | length=81
AGCTGCGGAGCCGTTAAGTCGACGGGGAACGTACATATATATATATATATATATATGTAT
GGGGAGAATGAGATCTTTCTT
>Tb427.03.3170  | Trypanosoma brucei Lister strain 427 | hypothetical protein, conserved | genomic | Tb427_03_v4 reverse | (geneCodeEnd+1 to geneCodeEnd+81) | length=81
AGGAGTCACACTAACGTGCCGAGTTGAATATCGCGGCGAGGGGCTTGCGGGCTATGTAGC
TGTGCGTATGTGTGTGTGTGT
>Tb427.03.3180  | Trypanosoma brucei Lister strain 427 | Nucleoporin (TbNup98) | genomic | Tb427_03_v4 reverse | (geneCodeEnd+1 to geneCodeEnd+81) | length=81
GCAAGTCGACGTGGTGTTGCCGCTGCGTCAGGTACCTTATTTGGTGTTTTCTTTGTTTTC
TACCCTTTTTTAGTTTCATTT
>Tb427.03.3190  | Trypanosoma brucei Lister strain 427 | serine/threonine-protein kinase, putative | genomic | Tb427_03_v4 reverse | (geneCodeEnd+1 to geneCodeEnd+81) | length=81
TATTTCCACCCCTCCGTGATCCCCCCCCTTTTTTTTTAAATTGTGAACTCCGTCTCATTT
TTTTATTTNTTTCTTTTTTTT
>Tb427.03.3200  | Trypanosoma brucei Lister strain 427 | hypothetical protein, conserved | genomic | Tb427_03_v4 reverse | (geneCodeEnd+1 to geneCodeEnd+81) | length=81
GTAGAGCCTAATGTCTTAGAATAAGGCAAGAGGAGGTTGCGTAGCGCTTCAAATGGGCGG
CTGCGTGCGTAGTTTTTGCTG
>Tb427.03.3210  | Trypanosoma brucei Lister strain 427 | hypothetical protein | genomic | Tb427_03_v4 reverse | (geneCodeEnd+1 to geneCodeEnd+81) | length=81
GCTTCACTGTTATTCAGTTGAGTGACGCGGTCCATTTGAGGGATTTCAAATGAGTGGTCC
ATTGCCGTCTTCACTTTCCCT
>Tb427.03.3220  | Trypanosoma brucei Lister strain 427 | hypothetical protein, conserved | genomic | Tb427_03_v4 reverse | (geneCodeEnd+1 to geneCodeEnd+81) | length=81
ATAGTTGCGTAGTTGCCGCAGGAGTCAGCCAAAAAAAAAAAGAAAGCGACGATGTCTCAA
AGGGGAGCCGGCTGCGTATAT
>Tb427.03.3230  | Trypanosoma brucei Lister strain 427 | hypothetical protein, conserved | genomic | Tb427_03_v4 reverse | (geneCodeEnd+1 to geneCodeEnd+81) | length=81
TGGGATCATTCTTTTAAGCTTTTCTTCGTCGGGGCGAGTCGTGAGGTGGCGGAAGGATTT
GGATGAGTGTGTTGGGAGCCG
>Tb427.03.3240  | Trypanosoma brucei Lister strain 427 | hypothetical protein, conserved | genomic | Tb427_03_v4 reverse | (geneCodeEnd+1 to geneCodeEnd+81) | length=81
TGATGAAACAACATTGTCTGTACAGGAGAAGTGTTGCCTGTACGACCGTGCATTCGCGCC
GACAGTATTATGGAACAGATT
>Tb427.03.3250  | Trypanosoma brucei Lister strain 427 | hypothetical protein, conserved | genomic | Tb427_03_v4 reverse | (geneCodeEnd+1 to geneCodeEnd+81) | length=81
AGGACATCGATAGTGTGCCACGTGCTCATGGGTGCATATGACCCTTCATCATAGTGTGAT
TTTTTTTTTTGTGTGTGTGTG
>Tb427.03.3260  | Trypanosoma brucei Lister strain 427 | hypothetical protein, conserved | genomic | Tb427_03_v4 reverse | (geneCodeEnd+1 to geneCodeEnd+81) | length=81
CATGGCGGCTTGGCTGCTTTTTTTGTGTAGAACATGCATATTTCTGCCGAACATGCGCAT
GAGAGCTGATACGGGGCCTCA
>Tb427.03.3270  | Trypanosoma brucei Lister strain 427 | ATP-dependent phosphofructokinase (TbPFK) | genomic | Tb427_03_v4 reverse | (geneCodeEnd+1 to geneCodeEnd+81) | length=81
AATGACCCTCTGGTAACGGAGTTCTGGGAAAGGGAGAATGAGGAGGGCACTCTCTGATAT
ATCGCCACGTCAGCCAGGCGT
>Tb427.03.3280  | Trypanosoma brucei Lister strain 427 | vacuolar protein sorting-associated protein 4, putative (VPS4) | genomic | Tb427_03_v4 reverse | (geneCodeEnd+1 to geneCodeEnd+81) | length=81
TTGGACACCTCCGCGCAAACAACAAACATAAGCGCAGGTGACAGCTTTTCACATTTTCAT
GGGCTCCCCTTCCCTCCCCAA
>Tb427.03.3290  | Trypanosoma brucei Lister strain 427 | protein kinase, putative | genomic | Tb427_03_v4 reverse | (geneCodeEnd+1 to geneCodeEnd+81) | length=81
TTTTTTTTCCGTTTTCGTTGCGTAGAAGTACGTGTTCTTTTTAGGTGCGTCTGCTGTTGG
ATACCATCGGGTTGCTTCTTA
>Tb427.03.3300  | Trypanosoma brucei Lister strain 427 | hypothetical protein, conserved | genomic | Tb427_03_v4 reverse | (geneCodeEnd+1 to geneCodeEnd+81) | length=81
TGTCACCATTTTTTTTTCGTTATTTTTGTTTGGAATCTGATTCTTCTACTCGCCCCTTTC
CATCCCCTTCCTTTGAGTGGG
>Tb427.03.3310  | Trypanosoma brucei Lister strain 427 | 60S ribosomal protein L13, putative | genomic | Tb427_03_v4 reverse | (geneCodeEnd+1 to geneCodeEnd+81) | length=81
GGCAGAAAACTCATGTTCCTTTCCTTTATTTTTCTAACTGAAAATAGTCTCTTTCTCGGG
TTCTTTTTCCCGTCCCCAGTG
>Tb427.03.3320  | Trypanosoma brucei Lister strain 427 | 60S ribosomal protein L13, putative | genomic | Tb427_03_v4 reverse | (geneCodeEnd+1 to geneCodeEnd+81) | length=81
ATTTGTTTTTTTCTTTTAGGTTCACGTCGGCGGCATTTGCATGTTCTCCGAAACCACTAC
TTTCTTATTTTTTTTGCTCTA
>Tb427.03.3330  | Trypanosoma brucei Lister strain 427 | heat shock protein 20, putative | genomic | Tb427_03_v4 reverse | (geneCodeEnd+1 to geneCodeEnd+81) | length=81
TTTCCAACAACGGCAGCGGTTGCTACCGAAAAACCCCTGCGTCATCCACGTTTTTTCTTT
TTTTTTTTTGGTGAGGGAGGG
>Tb427.03.3340  | Trypanosoma brucei Lister strain 427 | 3', 5'-cyclic nucleotide phosphodiesterase, putative (PDED) | genomic | Tb427_03_v4 reverse | (geneCodeEnd+1 to geneCodeEnd+81) | length=81
TGAGAAAGAAAAAGGTAGATAAGTCTCCTACGGGATGCCTATGGGTGGTATGGATGTTTG
TTTTTTGTTCGACGCGTTGGG
>Tb427.03.3350  | Trypanosoma brucei Lister strain 427 | hypothetical protein, conserved | genomic | Tb427_03_v4 reverse | (geneCodeEnd+1 to geneCodeEnd+81) | length=81
TAAATTGCTGTGGATTAGTATTCTGAGTCCTTCTCTATTTTTTCCATTCGACACCCGCGG
TTTTTTTGTTGCAATCACTCA
>Tb427.03.3360  | Trypanosoma brucei Lister strain 427 | acyltransferase, putative | genomic | Tb427_03_v4 reverse | (geneCodeEnd+1 to geneCodeEnd+81) | length=81
TATGGAGAACTTGACGTGCGCTATTGCGCGACACACAATCATCGAGGATAATATATGGAT
TACCATATAATGATATACTTA
>Tb427.03.3370  | Trypanosoma brucei Lister strain 427 | hypothetical protein, conserved | genomic | Tb427_03_v4 reverse | (geneCodeEnd+1 to geneCodeEnd+81) | length=81
GTCGAGAGGTAGCTTCACATCAAACATGGTGCCACACATCAATACAACTCTCACGCGTGA
CTCTACTGTGACGGCGTAGCA
>Tb427.03.3380  | Trypanosoma brucei Lister strain 427 | TFIIF-stimulated CTD phosphatase, putative | genomic | Tb427_03_v4 reverse | (geneCodeEnd+1 to geneCodeEnd+81) | length=81
GACGCTGTGGGCATTAAGTTGGTCTCCCGTTGTGGTTGCTTGTGGGGGGGTGAGTAATTC
CTCTTCTTCATTGTCGTTTTG
>Tb427.03.3390  | Trypanosoma brucei Lister strain 427 | kinesin, putative | genomic | Tb427_03_v4 reverse | (geneCodeEnd+1 to geneCodeEnd+81) | length=81
GTAGTTTTGTTTTTGCGCGTGTTAGTTTCTATTTCTGCTTATCATATACCACTTTCACGC
GGGTATTTTGTTTCGACTTTG
>Tb427.03.340  | Trypanosoma brucei Lister strain 427 | variant surface glycoprotein (VSG), putative | genomic | Tb427_03_v4 forward | (geneCodeEnd+1 to geneCodeEnd+81) | length=81
CGTTCTAAGAACTTTTGCTTAATTTTATGAAAATTATAAAATTTGGCATTTAGAGTTAAT
TTGATAAAACCTCTATATTTT
>Tb427.03.3400  | Trypanosoma brucei Lister strain 427 | kinesin, putative | genomic | Tb427_03_v4 reverse | (geneCodeEnd+1 to geneCodeEnd+81) | length=81
TGGTACCAGGTGGAAACGACGATATTTCCAAAAATGATCCCTTGCTGTGTGTTTGTACAG
TTGGTTCGCTATCAGTAGGTT
>Tb427.03.3410  | Trypanosoma brucei Lister strain 427 | aspartyl aminopeptidase, putative | genomic | Tb427_03_v4 reverse | (geneCodeEnd+1 to geneCodeEnd+81) | length=81
GTGCCAACTCCAGTTAGCGAAGTAGATATTGGGGTTATTTATAAATAATATCAAGTTTCG
CTGAGGCCAATAAGCAGTTGA
>Tb427.03.3430  | Trypanosoma brucei Lister strain 427 | hypothetical protein, conserved | genomic | Tb427_03_v4 reverse | (geneCodeEnd+1 to geneCodeEnd+81) | length=81
AACGATGGAAATTCGCATTGAAGTGCGTAAGTTCGTGAAGGAAACAAAAAATAACTGGCA
TGGACACACTCTCCATTACGC
>Tb427.03.3440  | Trypanosoma brucei Lister strain 427 | hypothetical protein, conserved | genomic | Tb427_03_v4 forward | (geneCodeEnd+1 to geneCodeEnd+81) | length=81
CCTTAATTACTCGGCCAAAGAAATGATATCAATGTGCCACTTTTTAAATCTGCCAAACTC
TTCCTTTTTCGTTGCCTAGTG
>Tb427.03.3450  | Trypanosoma brucei Lister strain 427 | ADP-ribosylation factor-like protein 3A, putative | genomic | Tb427_03_v4 forward | (geneCodeEnd+1 to geneCodeEnd+81) | length=81
CTTCGTCGTAGTGAACTAGAGACACTGGATCGTAAGGGCTAAGAACAAAAAGAATCAAGC
TGAGGTATGTGTTCTTGAATT
>Tb427.03.3460  | Trypanosoma brucei Lister strain 427 | hypothetical protein, conserved | genomic | Tb427_03_v4 forward | (geneCodeEnd+1 to geneCodeEnd+81) | length=81
TTTCCTTCCGGTAGTGCAGGTTATTTGGTTTCGGGTACAAATGACCTTTTATGCTTAGTG
TGGTTGTCGAAAACGACGGAT
>Tb427.03.3470  | Trypanosoma brucei Lister strain 427 | cytochrome b5, putative (CYB5) | genomic | Tb427_03_v4 forward | (geneCodeEnd+1 to geneCodeEnd+81) | length=81
TTTTTCTAGCTCTTTTTTTTGTTGCTGCAGTGATGTTTAATTCACTGCATTTATATTTGC
GATGCATAGTTTCAATACCCA
>Tb427.03.3480  | Trypanosoma brucei Lister strain 427 | U2 small nuclear ribonucleoprotein B, putative (RBP36 U2SNRNPB) | genomic | Tb427_03_v4 forward | (geneCodeEnd+1 to geneCodeEnd+81) | length=81
CCGACCGTTACAGAAGTGCTGAGAGAGTGCCTGTTTGCCGCAACTTTACATGCCTGTTGT
CGTTCGGTGCTATCCCTTGCA
>Tb427.03.3490  | Trypanosoma brucei Lister strain 427 | high mobility group protein, putative (TDP1) | genomic | Tb427_03_v4 forward | (geneCodeEnd+1 to geneCodeEnd+81) | length=81
CTTGGCAGTCTATATTGATGTTTCGCCTAGCCGGGGTAACAGTGGTTCATACTGGTTGGG
GCTGGTGCTCGAAGGCTGACT
>Tb427.03.3500  | Trypanosoma brucei Lister strain 427 | hypothetical protein, conserved | genomic | Tb427_03_v4 forward | (geneCodeEnd+1 to geneCodeEnd+81) | length=81
GGTTTTTTTAATTCTTACAGGGTGTAATGGGGAATGGGGACAAGGATCGCAAGATGAGGG
AACGAGGGGAATTAGAGGCAC
>Tb427.03.3510  | Trypanosoma brucei Lister strain 427 | hypothetical protein, conserved | genomic | Tb427_03_v4 forward | (geneCodeEnd+1 to geneCodeEnd+81) | length=81
GGCTCTATAGGGTTTCGCTGCGCAAGCGGGATGACGGGCTTGAGTGCGTCCTTCTTGGGT
CGAAGGGTCTATATTCTTTTC
>Tb427.03.3520  | Trypanosoma brucei Lister strain 427 | hypothetical protein, conserved | genomic | Tb427_03_v4 forward | (geneCodeEnd+1 to geneCodeEnd+81) | length=81
TCTCGTTGTCTTTACGATCCAGGAACGTTACGGTCTTTCCCAAGGTTTCCGGTAGGAGTC
AGTACGAAGTTTAAATCTTTA
>Tb427.03.3530  | Trypanosoma brucei Lister strain 427 | hypothetical protein, conserved | genomic | Tb427_03_v4 forward | (geneCodeEnd+1 to geneCodeEnd+81) | length=81
GTTGAGAGTGGTGTGCTGATTTTGACATCTTGTTAGGTGTGCGGGTCAGCGGGCGCACTA
TTATCGGTGTGTTTTCCCTTT
>Tb427.03.3540  | Trypanosoma brucei Lister strain 427 | Nucleoporin (TbNup53b) | genomic | Tb427_03_v4 forward | (geneCodeEnd+1 to geneCodeEnd+81) | length=81
TACCTCCGTCGCAAGGGTATTCGAACGGTGCATGTGTGCAGGGTTGCTTTGATTCCGCCG
CCGGCGTCCCCCTGCTGTAGC
>Tb427.03.3550  | Trypanosoma brucei Lister strain 427 | hypothetical protein, conserved | genomic | Tb427_03_v4 forward | (geneCodeEnd+1 to geneCodeEnd+81) | length=81
TGCGAGGGGCGTATTCGAATGGTGAAGGAAGCGCAGATATGTAAGGCTGTGAAAAGCTAG
GGTGCAGTTTGTCGCGGTCTT
>Tb427.03.3560  | Trypanosoma brucei Lister strain 427 | hypothetical protein, conserved | genomic | Tb427_03_v4 forward | (geneCodeEnd+1 to geneCodeEnd+81) | length=81
TGGTATAGAGTTTTGCACAGATGAGGGGGAGGCGAATATCTGATACTCTTTGGGTAGAGA
TATGAACCCCGGTCATTTTGA
>Tb427.03.3570  | Trypanosoma brucei Lister strain 427 | hypothetical protein, conserved | genomic | Tb427_03_v4 forward | (geneCodeEnd+1 to geneCodeEnd+81) | length=81
GGATGTAATGCGAATGTCGTTGTTAGTATCGTGGGCAGCGATGCCGATTCTTCGAGAAAT
TACCACGGTTGTGTGGCAGTG
>Tb427.03.3580  | Trypanosoma brucei Lister strain 427 | lipophosphoglycan biosynthetic protein, putative (LPG3) | genomic | Tb427_03_v4 forward | (geneCodeEnd+1 to geneCodeEnd+81) | length=81
GGTTTAACAAAGTTTGGGCGTGACATTCAGCGCTGATTGCTTTACTCTTGAACCTCTGTT
GAGTTGGTTTGTTTTACCTCG
>Tb427.03.3590  | Trypanosoma brucei Lister strain 427 | U3 small nucleolar ribonucleoprotein protein MPP10, putative | genomic | Tb427_03_v4 forward | (geneCodeEnd+1 to geneCodeEnd+81) | length=81
GAGTAAATAAGAATTTCGTATGAATTTTTCCGATGCGATTAACAACTGTGTCCTGTCGTG
TGGCCACAGGGGAGGAAGTAA
>Tb427.03.3600  | Trypanosoma brucei Lister strain 427 | hypothetical protein | genomic | Tb427_03_v4 forward | (geneCodeEnd+1 to geneCodeEnd+81) | length=81
AGGTAAATGGATGAGCGTACGTGAACGCAAATAAATTAATAAACCGATATATATATATAT
ATATATATGTATATATAACGA
>Tb427.03.3610  | Trypanosoma brucei Lister strain 427 | peroxisomal targeting signal type 2 receptor, putative | genomic | Tb427_03_v4 forward | (geneCodeEnd+1 to geneCodeEnd+81) | length=81
CTTGTGTGCAACAGCCGTCTTCAAGGGGTGAGGTGAGGAGGGATGAGGGTGAAAATAAAG
AGAAGGGGAAGGGATATATTA
>Tb427.03.3620  | Trypanosoma brucei Lister strain 427 | hypothetical protein, conserved | genomic | Tb427_03_v4 forward | (geneCodeEnd+1 to geneCodeEnd+81) | length=81
GTAAACGCACACAGGTGTGTGGAAAGGTGTTTCTCTACCTCTGTATTCATCGATGCGCAG
GTGGCGCCCGCTCTCCCACCG
>Tb427.03.3630  | Trypanosoma brucei Lister strain 427 | elongation factor ts, putative (EF-TS) | genomic | Tb427_03_v4 forward | (geneCodeEnd+1 to geneCodeEnd+81) | length=81
CAACAAAATATATATCAGGAGTAGTCCATGCCTTATCTTTCTTGTATTGAATGAAGAGAG
AGGAAAAAAGGAGAACTGGTA
>Tb427.03.3640  | Trypanosoma brucei Lister strain 427 | FG-GAP repeat protein, putative | genomic | Tb427_03_v4 forward | (geneCodeEnd+1 to geneCodeEnd+81) | length=81
GCTGGAGGTATGTGTGGCTGGCGTCATCGTGTGGCGTGTGTGTGTGTTGACCACGGACGT
GCTCTGCACGATCCTTCTCCC
>Tb427.03.3650  | Trypanosoma brucei Lister strain 427 | hypothetical protein, conserved | genomic | Tb427_03_v4 forward | (geneCodeEnd+1 to geneCodeEnd+81) | length=81
GGGTTTATTTCCTCCTTTCCCTCTTTACCTCTTTTCGTCCTTTCTTTGCTTGATTTATTT
TGGCAAGAGGAGTGACCCCGA
>Tb427.03.3660  | Trypanosoma brucei Lister strain 427 | hypothetical protein, conserved | genomic | Tb427_03_v4 forward | (geneCodeEnd+1 to geneCodeEnd+81) | length=81
AAAATGTGTGTATGAAAGTGACCCCTTTGTTGACGGGCGTAAGGAGATACGTGTGCAAGA
GTGCATGGGGCGTCTACTCTT
>Tb427.03.3670  | Trypanosoma brucei Lister strain 427 | RNA-binding protein, putative (TRRM3) | genomic | Tb427_03_v4 forward | (geneCodeEnd+1 to geneCodeEnd+81) | length=81
CGGAATGCATGTGAGGCGATAACCGTTTCGTATTTACTCTTCAAGGACTTCCTGCTGCAA
CCCTCGTGGTGAGTGGGGAGT
>Tb427.03.3680  | Trypanosoma brucei Lister strain 427 | hypothetical protein, conserved | genomic | Tb427_03_v4 forward | (geneCodeEnd+1 to geneCodeEnd+81) | length=81
TGCCCCCGACCTTGTTATATCTCTGACAATGTCCGGGCTGCGTTGCGGAGTTGGAGATGG
TGCCCAGCATGCCTTCCCTTT
>Tb427.03.3690  | Trypanosoma brucei Lister strain 427 | flagellar radial spoke protein-like, putative | genomic | Tb427_03_v4 forward | (geneCodeEnd+1 to geneCodeEnd+81) | length=81
AGAGGAAGAGAAGAAGTACATGCATATGAGCCTGCATGAGAGTAAGATGGAAGGAGTTTG
TAGAGCTGGATATGCTGCAAA
>Tb427.03.370  | Trypanosoma brucei Lister strain 427 | variant surface glycoprotein (VSG, atypical), putative | genomic | Tb427_03_v4 forward | (geneCodeEnd+1 to geneCodeEnd+81) | length=81
AATTTAATATATTTTAACAACTGAAAGTTTCCCGGAAATAGTGTAGTTTTGTAAGTTTGT
GATTCTGCAAAGTTTTTATGA
>Tb427.03.3700  | Trypanosoma brucei Lister strain 427 | hypothetical protein | genomic | Tb427_03_v4 forward | (geneCodeEnd+1 to geneCodeEnd+81) | length=81
TGTCTTTCCTGCAATTGCTGCTACGATTACAGTACTCGCTTCAGGGTCGCCGCTTACATA
TCGCATGCAGTTGCGTATATA
>Tb427.03.3710  | Trypanosoma brucei Lister strain 427 | hypothetical protein, conserved | genomic | Tb427_03_v4 forward | (geneCodeEnd+1 to geneCodeEnd+81) | length=81
GCAATGTTGTAAACACAGGGGTATGCGTGTATGTATGTACGTGCTTGTGTGTGCGCGTTT
GGCGCCGTTTTACAATTTTCA
>Tb427.03.3720  | Trypanosoma brucei Lister strain 427 | Golgi vesicular membrane trafficking protein, putative | genomic | Tb427_03_v4 forward | (geneCodeEnd+1 to geneCodeEnd+81) | length=81
GGCCGCTCCGCGTGTTGTTGACGGCAGTGGATGTTGTTGTGACTTTCCTTCCTTCCCTTC
CACCTTAAAATTATTGCACTT
>Tb427.03.3730  | Trypanosoma brucei Lister strain 427 | ABC transporter, putative | genomic | Tb427_03_v4 forward | (geneCodeEnd+1 to geneCodeEnd+81) | length=81
CATAATTATGGACTGGTGTCCGTGAGAAAGGTGTAGGTTGTGCCGTTTCCCGTGTTTGCG
TCTGGCGGAAGAGAGTGCTTG
>Tb427.03.3740  | Trypanosoma brucei Lister strain 427 | hypothetical protein, conserved | genomic | Tb427_03_v4 forward | (geneCodeEnd+1 to geneCodeEnd+81) | length=81
GGCGTGAGCGGTACCGTAGGCTCCCCTTTCATGTGTTCCCACTGACATATCATCTATGCC
TGCATATGCATTTCTTTGTGG
>Tb427.03.3750  | Trypanosoma brucei Lister strain 427 | paraflagellar rod component, putative (PFC7) | genomic | Tb427_03_v4 forward | (geneCodeEnd+1 to geneCodeEnd+81) | length=81
TTACCATATATTTGCTGTCTAATAAAACAACGAGTGAAAAGGGACGGAAACCAGAATTGA
AAAGAAAAAAGAAAAGAGAAG
>Tb427.03.3760  | Trypanosoma brucei Lister strain 427 | tryparedoxin (TRYP1) | genomic | Tb427_03_v4 forward | (geneCodeEnd+1 to geneCodeEnd+81) | length=81
GATGCCATGCTGTCTGTGAAGGAAGTGATAAGTATTGATGAAGTACGGTATGGTGTGGGG
CATCTGGTGTGGAAGCACTAG
>Tb427.03.3770  | Trypanosoma brucei Lister strain 427 | paraflagellar rod component, putative (PFC6) | genomic | Tb427_03_v4 forward | (geneCodeEnd+1 to geneCodeEnd+81) | length=81
GTGATGCTTGTCCGCATGTGAAATGGGAACGGTTGTCCGCAGAATGGATGGGACGGGCTG
ACAGTTTCCATATCTTCATGC
>Tb427.03.3780  | Trypanosoma brucei Lister strain 427 | tryparedoxin | genomic | Tb427_03_v4 forward | (geneCodeEnd+1 to geneCodeEnd+81) | length=81
GATGCCATGCTGTCTGTGAAGGAAGTGATAAGTATTGATGAAGTACGGTATGGTGTGGGG
CATCTGGTGTGGAAGCACTAG
>Tb427.03.3790  | Trypanosoma brucei Lister strain 427 | hypothetical protein, conserved | genomic | Tb427_03_v4 forward | (geneCodeEnd+1 to geneCodeEnd+81) | length=81
GTGATGCTTGTCCGCATGTGAAATGGGAACGGTTGTCCGCAGAATGGATGGGACGGGCTG
ACAGTTTCCATATCTTCATGC
>Tb427.03.3800  | Trypanosoma brucei Lister strain 427 | hypothetical protein, conserved | genomic | Tb427_03_v4 forward | (geneCodeEnd+1 to geneCodeEnd+81) | length=81
TATTCGACATGTATCCGTTATCTGTGAGCAATTCTCACCCCGCTAATTCTTATGTTTTGC
TGCGGAGGGCATCCGCGCTAT
>Tb427.03.3810  | Trypanosoma brucei Lister strain 427 | hypothetical protein, conserved | genomic | Tb427_03_v4 forward | (geneCodeEnd+1 to geneCodeEnd+81) | length=81
TGGCCCTTGAACATGGGAGACATCTTCGGACTAATGTGTATGGATGGACGAGTGGAAAAT
ATTAGCAATACGTGCATCTAC
>Tb427.03.3820  | Trypanosoma brucei Lister strain 427 | hypothetical protein, conserved | genomic | Tb427_03_v4 forward | (geneCodeEnd+1 to geneCodeEnd+81) | length=81
TAAGGGGGAGGGACACCACAATGACGTGACAGTGGTTGAAGGCATCTTCAATTGACGTGG
GGGAAGTTGTCAAGTCTTCGC
>Tb427.03.3830  | Trypanosoma brucei Lister strain 427 | hypothetical protein, conserved | genomic | Tb427_03_v4 forward | (geneCodeEnd+1 to geneCodeEnd+81) | length=81
CAGGAATATACTAAGATTATGGCAAATAATTTCCCCCTCTTCTCATTTGATGTGTTGTCT
TGTTGCTGGTTGCGTCTCTCA
>Tb427.03.3840  | Trypanosoma brucei Lister strain 427 | hypothetical protein, conserved | genomic | Tb427_03_v4 forward | (geneCodeEnd+1 to geneCodeEnd+81) | length=81
GATACCTACTGCACCTCTTTTAGTTGTTGCGACGCACGCCATTGCCGTTATTTTAGATAT
GATGGCATTGTTATTGTCGTT
>Tb427.03.3850  | Trypanosoma brucei Lister strain 427 | hypothetical protein, conserved | genomic | Tb427_03_v4 forward | (geneCodeEnd+1 to geneCodeEnd+81) | length=81
TGCTTGAAAGCATGCTCCGCAGTTAGTTGCACCTGATATTAATCGAGAAAGTCGTGGAAG
TGTGTATATGTATGTGCTGTG
>Tb427.03.3860  | Trypanosoma brucei Lister strain 427 | lipase, putative | genomic | Tb427_03_v4 forward | (geneCodeEnd+1 to geneCodeEnd+81) | length=81
CCAAACAGTGTATGTGAGAGTTGAATTTTGGAAATATCGTATACCTTTCTTTCATAGTCG
GTTTTGTGTTCACGAAAAAAA
>Tb427.03.3870  | Trypanosoma brucei Lister strain 427 | lipase domain protein, putative | genomic | Tb427_03_v4 forward | (geneCodeEnd+1 to geneCodeEnd+81) | length=81
GTTGTTCCTGGCCTTTGGGTTGCGAATGCATTCGCCGTGCGGATGAAAGAAGAGGAAGCG
TGGGATAAAAGTGTGCGGCTG
>Tb427.03.3880  | Trypanosoma brucei Lister strain 427 | hypothetical protein, conserved | genomic | Tb427_03_v4 forward | (geneCodeEnd+1 to geneCodeEnd+81) | length=81
AAGTATGACTTACTCATCAGCAGCTGCACAAAAGACGTGTATTTGTGTGTGTGTGTGTGT
GTGTGTGTGGGAGGCGTGGAA
>Tb427.03.3890  | Trypanosoma brucei Lister strain 427 | hypothetical protein, conserved | genomic | Tb427_03_v4 forward | (geneCodeEnd+1 to geneCodeEnd+81) | length=81
TATGACGAGGGCTGCGGTTGTTGCGTTTGCATGTTGACAAGTGAGTGAGCCAGTAAGGAG
TGTGGTAAAAGCTGTAGGGGT
>Tb427.03.3900  | Trypanosoma brucei Lister strain 427 | carnitine O-palmitoyltransferase II, putative (CPT II) | genomic | Tb427_03_v4 forward | (geneCodeEnd+1 to geneCodeEnd+81) | length=81
GTGTAGAGTAGCATATGGAAGAAATGGATAGTACGGATAGTGGGCTGCTGTAAGTGCGAC
CGCGGAGAGCACAAGGAGTGA
>Tb427.03.3910  | Trypanosoma brucei Lister strain 427 | hypothetical protein, conserved | genomic | Tb427_03_v4 forward | (geneCodeEnd+1 to geneCodeEnd+81) | length=81
CGGCTCTTCCCTTCTTCTTTCTTCGCCGGATCACGCAGTAGATCTGTGCATGAGTGACTA
TATCCGTACAGCGAGAAAACT
>Tb427.03.3920  | Trypanosoma brucei Lister strain 427 | serine/threonine-protein kinase, putative | genomic | Tb427_03_v4 forward | (geneCodeEnd+1 to geneCodeEnd+81) | length=81
GGTGAAGTATATATGTTTATTAATTCATACACACGCACATATATATATATATATATATAT
GTGTGTGTGTGTTTGTGTGTA
>Tb427.03.3930  | Trypanosoma brucei Lister strain 427 | RNA-binding protein, putative (DRBD6B) | genomic | Tb427_03_v4 forward | (geneCodeEnd+1 to geneCodeEnd+81) | length=81
TGTTTTGTACAGATGGTTAACGCGTATTATGTGTATTTGTTTTGTTTCCTTCTTTTTATT
TTGCTCATGTCAGTTTATTTA
>Tb427.03.3940  | Trypanosoma brucei Lister strain 427 | RNA-binding protein, putative (DRBD11) | genomic | Tb427_03_v4 forward | (geneCodeEnd+1 to geneCodeEnd+81) | length=81
CACACAGATGACTATAAAAGAATACGAAGGGTGTATGTGTGTGTGGGTTACGAGTTTGTG
TACCCTTCGTTCCATTTCGTT
>Tb427.03.3950  | Trypanosoma brucei Lister strain 427 | hypothetical protein, conserved | genomic | Tb427_03_v4 forward | (geneCodeEnd+1 to geneCodeEnd+81) | length=81
AGGTAGAGAAATGAAAAGTTTTTGTCGTTTGTTTCCTTTTAATTGCCACTTTTGTGTGGA
TTCACGCCAGGAGGTGCCACA
>Tb427.03.3960  | Trypanosoma brucei Lister strain 427 | RNA-binding protein, putative (DRBD6A) | genomic | Tb427_03_v4 forward | (geneCodeEnd+1 to geneCodeEnd+81) | length=81
GCGACGCCTTGTCTACCCTTTCCCTACCCTTNNNNNNNNNNNNNNNNNNNNNNNNNNNNT
TCTTNCCTTCCTTCCTTTATT
>Tb427.03.3970  | Trypanosoma brucei Lister strain 427 | RNA binding protein, putative | genomic | Tb427_03_v4 forward | (geneCodeEnd+1 to geneCodeEnd+81) | length=81
CAATGTGTGTAACAGTTGTAATTGTAACTATTGTAATTGTAATTGTAACTGTTGTTATTG
TTATTGTTTTTATAGGAGAAA
>Tb427.03.3980  | Trypanosoma brucei Lister strain 427 | hypothetical protein, conserved | genomic | Tb427_03_v4 forward | (geneCodeEnd+1 to geneCodeEnd+81) | length=81
CTTTTGTGTGCAAGTCTTCCCTTTTGTTGACCATTTTTTCTATTTTCGTTTCTCCTCTTT
TCTTTTCTTTTTATTTTCGTT
>Tb427.03.3990  | Trypanosoma brucei Lister strain 427 | unspecified product (KREPB6) | genomic | Tb427_03_v4 forward | (geneCodeEnd+1 to geneCodeEnd+81) | length=81
GGTAAAAAACAAGCAAACAAACAAAAAGTAAAACCATGGGCAAAAAGAAAAAGAAAAGAA
AAGGGTCCTGTTTTTGCTCTC
>Tb427.03.4000  | Trypanosoma brucei Lister strain 427 | clathrin coat assembly protein ap19, putative | genomic | Tb427_03_v4 forward | (geneCodeEnd+1 to geneCodeEnd+81) | length=81
AACTCCCCTTCTTTTCCCTTCCCTTCCCTTTCCTTCCCTATGCAAAGGCGGCTAACAAAA
AGAAAAAAAAAGAAGAGCATG
>Tb427.03.4010  | Trypanosoma brucei Lister strain 427 | hypothetical protein | genomic | Tb427_03_v4 reverse | (geneCodeEnd+1 to geneCodeEnd+81) | length=81
CTTAAGCAAAGTTCTAAGAAGAAAAAAATACATGAATTTTTTCTGAAAAAAACATGGATT
AGGGAAAGGTCATGAAGAAAT
>Tb427.03.4020  | Trypanosoma brucei Lister strain 427 | phosphatidylinositol 4-kinase alpha, putative | genomic | Tb427_03_v4 reverse | (geneCodeEnd+1 to geneCodeEnd+81) | length=81
GGGTCCAAAGGCACTGCAGAGGAGGTGCGAATTCAATATGGACTGGGACTGGCATCGGCA
AGCGCAAGGCGCTTCTGCGCC
>Tb427.03.4030  | Trypanosoma brucei Lister strain 427 | hypothetical protein, conserved | genomic | Tb427_03_v4 reverse | (geneCodeEnd+1 to geneCodeEnd+81) | length=81
ATAACACACAGAAAAGTGTAGAAAGGGGGCAAAGCGCAAATTTGGTGGGAATCGGTTTCT
ATATGTGTGTGCGTGTGTGTG
>Tb427.03.4040  | Trypanosoma brucei Lister strain 427 | hypothetical protein, conserved | genomic | Tb427_03_v4 reverse | (geneCodeEnd+1 to geneCodeEnd+81) | length=81
TATTCAGCACCCTTCCCTCCCCACGCATGCATTCTTTTATATCTTTTTTTATTTTTAATT
CGCGATTTATTTTCGACCATG
>Tb427.03.4050  | Trypanosoma brucei Lister strain 427 | hypothetical protein, conserved | genomic | Tb427_03_v4 reverse | (geneCodeEnd+1 to geneCodeEnd+81) | length=81
TATCCGTCGGTGCGAACTTTGTTTGCCGGGGGTAGTGAACGTGAGACAGTGCAGCAACTC
CCTGGTGGACTGATTCCAATT
>Tb427.03.4060  | Trypanosoma brucei Lister strain 427 | hypothetical protein, conserved | genomic | Tb427_03_v4 reverse | (geneCodeEnd+1 to geneCodeEnd+81) | length=81
TTTGTTCGCTTAAAATTGTAAGATGCAAGCGTAGCAAGAAGAGAAAATTTTCTCCCACCC
ACGCCCAGCCGTTGTTTATTG
>Tb427.03.4070  | Trypanosoma brucei Lister strain 427 | hypothetical protein, conserved | genomic | Tb427_03_v4 reverse | (geneCodeEnd+1 to geneCodeEnd+81) | length=81
GGTTGTTTTACAGCTGTTGCCGTACCTGAACTCTAAATTGAAAATATGCATTTGCCTCTA
TCTCATAAATCTTGTTACGTT
>Tb427.03.4080  | Trypanosoma brucei Lister strain 427 | hypothetical protein, conserved | genomic | Tb427_03_v4 reverse | (geneCodeEnd+1 to geneCodeEnd+81) | length=81
GGAGGTGACCACGGTGACATTACGGGAGTGCAGTAGGGTTATATTTTATGCTTCGTTTCT
TTTATAATCAAAACTTCGTTG
>Tb427.03.4090  | Trypanosoma brucei Lister strain 427 | hypothetical protein, conserved | genomic | Tb427_03_v4 reverse | (geneCodeEnd+1 to geneCodeEnd+81) | length=81
GGTTGTTTTACAGCTGTTGCCGTACCTGAACTCTAAATTGAAAATATGCATTTGCCTCTA
TCTCATAAATCTTGTTACGTT
>Tb427.03.4100  | Trypanosoma brucei Lister strain 427 | hypothetical protein, conserved | genomic | Tb427_03_v4 reverse | (geneCodeEnd+1 to geneCodeEnd+81) | length=81
ATTTTGGGGGTTAAGAAAAACGAAGTAGTATTTTTTGCATATTTCCATAGTATGTTTTCT
TTTCTNNNNNNNNNNNNNNNN
>Tb427.03.4110  | Trypanosoma brucei Lister strain 427 | hypothetical protein, conserved | genomic | Tb427_03_v4 reverse | (geneCodeEnd+1 to geneCodeEnd+81) | length=81
GGTTGTTTTACAGCTGTTGCCGTACCTGAACTCTAAATTGAAAATATGCATTTGCCTCTA
TCTCATAAATCTTGTTACGTT
>Tb427.03.4120  | Trypanosoma brucei Lister strain 427 | hypothetical protein, conserved | genomic | Tb427_03_v4 reverse | (geneCodeEnd+1 to geneCodeEnd+81) | length=81
TCTGATAGTCTGATTTAAGGAAGTTCCGAGGATGATTTTAATTGGTCTCTGTCAGCGGTC
CAATACACACTAAAGAAGTTG
>Tb427.03.4130  | Trypanosoma brucei Lister strain 427 | hypothetical protein, conserved | genomic | Tb427_03_v4 reverse | (geneCodeEnd+1 to geneCodeEnd+81) | length=81
ATCGCCTGGGCTTGATATGTTCGTGGGGACTAAGACACGGATGGAGTTGAGTGGCAGCAA
CGGTGGAGGAGAAGGGAAGAA
>Tb427.03.4140  | Trypanosoma brucei Lister strain 427 | hypothetical protein, conserved | genomic | Tb427_03_v4 reverse | (geneCodeEnd+1 to geneCodeEnd+81) | length=81
CACAAGGTTTCATGGAGTGGCCGTTACAATAGAATTGGTGTGGGCCGCGTAAGGATAACA
ATTTGCGAAGAAAAAAAACAC
>Tb427.03.4150  | Trypanosoma brucei Lister strain 427 | hypothetical protein, conserved | genomic | Tb427_03_v4 reverse | (geneCodeEnd+1 to geneCodeEnd+81) | length=81
GGAAAGCCCCCTTGGGTTTGTTTATAAATATTAGTGGCATTTTTTTGTTGTTGTGCTAAA
CTTCTCCGTTTATTTATTTGT
>Tb427.03.4160  | Trypanosoma brucei Lister strain 427 | hypothetical protein, conserved | genomic | Tb427_03_v4 reverse | (geneCodeEnd+1 to geneCodeEnd+81) | length=81
GAGTTGTCTGGAACCGAGGCGGTGTGAAAATACATTGCGGGTGCGAGACAGTGGAAGTTT
CGTCAGGTACCAGTAAGCACT
>Tb427.03.4170  | Trypanosoma brucei Lister strain 427 | hypothetical protein, conserved | genomic | Tb427_03_v4 reverse | (geneCodeEnd+1 to geneCodeEnd+81) | length=81
GCTGACGAGTTTGATGTCGCCTCTTGGCGGAGTGAAGCACATGGTCCCAGCTTCAGAAGG
CAAGCACGTTTAATATATATA
>Tb427.03.4180  | Trypanosoma brucei Lister strain 427 | hypothetical protein | genomic | Tb427_03_v4 reverse | (geneCodeEnd+1 to geneCodeEnd+81) | length=81
ACATGTAACGAACCGGGGTGTACCCCTGCCCCCCCTTTTTTTTTGAGATGTATGGTGCGA
GTGAAGCGGGCAGAGAGGGCT
>Tb427.03.4190  | Trypanosoma brucei Lister strain 427 | endosomal integral membrane protein, putative | genomic | Tb427_03_v4 reverse | (geneCodeEnd+1 to geneCodeEnd+81) | length=81
AAAGGGCAGACTGGCGTAGAGGTAAGGTGACTTCGCACGTGTGTTAGTGAGAGTGCAAAG
TGTGGCGAGTGCTAGATTTGA
>Tb427.03.4200  | Trypanosoma brucei Lister strain 427 | hypothetical protein, conserved | genomic | Tb427_03_v4 reverse | (geneCodeEnd+1 to geneCodeEnd+81) | length=81
TGGAAATGCGAGGGTACGATACAAATGGGTTTACTCGTGCAGGTTTGGGTGAAGGTTGTT
GCGCAATTAGGCCCCAGCGAG
>Tb427.03.4210  | Trypanosoma brucei Lister strain 427 | hypothetical protein, conserved | genomic | Tb427_03_v4 reverse | (geneCodeEnd+1 to geneCodeEnd+81) | length=81
TGCCAGTGTATGTGCTGTGCGGAGAAGAGGTGGTTGGTGTGCGACTTGCAGCGAACTCGG
TGGGACGCGACTATTGTCAGG
>Tb427.03.4220  | Trypanosoma brucei Lister strain 427 | Zn-finger domain protein, putative | genomic | Tb427_03_v4 reverse | (geneCodeEnd+1 to geneCodeEnd+81) | length=81
ATTACTGTTGCAGAAGTGGTCTACACGGCTCGTGCGATCGGGAGGGCGGAAGAGGTGCGT
GAACGTGGGGCTGGAAGAAAA
>Tb427.03.4230  | Trypanosoma brucei Lister strain 427 | subtilisin-like serine peptidase | genomic | Tb427_03_v4 reverse | (geneCodeEnd+1 to geneCodeEnd+81) | length=81
AGAAAGTGAGCGCGAAACAAAAGAAAGAAAAAGAAAGTCAAAGATGACTAGCATTCGAAT
AGCGTTCGGTTCATGCGCCGA
>Tb427.03.4240  | Trypanosoma brucei Lister strain 427 | thioredoxin, putative | genomic | Tb427_03_v4 reverse | (geneCodeEnd+1 to geneCodeEnd+81) | length=81
TTATCGCAGGCAGACGCGTGATGATGAGAGGACACGCTGATGCAAATATGTCACGCAGTC
AAAAACTTGGTCGGTTTACGG
>Tb427.03.4250  | Trypanosoma brucei Lister strain 427 | hypothetical protein, conserved | genomic | Tb427_03_v4 reverse | (geneCodeEnd+1 to geneCodeEnd+81) | length=81
TCCACGAGTTTTGTTCCTCGTGGTGGTGCACTCGGAAAATGGCACGGACAAACTGGAGAT
GCTGCATCGCTTGTGTTTTTT
>Tb427.03.4260  | Trypanosoma brucei Lister strain 427 | hypothetical protein, conserved | genomic | Tb427_03_v4 reverse | (geneCodeEnd+1 to geneCodeEnd+81) | length=81
TTCCCCGTGTGGTCATCTGTTTCCGCTTTACCTTCTTTCTTACACGAATGCTTTTTATTT
TTCTTGGGTTTGCCTCTGTTT
>Tb427.03.4270  | Trypanosoma brucei Lister strain 427 | hypothetical protein, conserved | genomic | Tb427_03_v4 reverse | (geneCodeEnd+1 to geneCodeEnd+81) | length=81
GACTCCTTCTTTTTTTAAAAAAAAAACTCTGTAGATGGAGTTCGTACCACCACCCCCTCC
CCGGAAGTCCACAAACCATTG
>Tb427.03.4280  | Trypanosoma brucei Lister strain 427 | mismatch repair protein MSH5, putative | genomic | Tb427_03_v4 reverse | (geneCodeEnd+1 to geneCodeEnd+81) | length=81
ATACCGTGGTTCCTCCTGCGTCCTCACGTCTGCATCCTTTCAGTACTCCTACGCTGACCG
ATTCATGTCGTTCGCTTAAAC
>Tb427.03.4290  | Trypanosoma brucei Lister strain 427 | unspecified product (PFR1) | genomic | Tb427_03_v4 reverse | (geneCodeEnd+1 to geneCodeEnd+81) | length=81
TGTGGCCGCAATTATTATGTAGATTTTTTTGTTTGTAGATGTTTTTTTCTTATGAACCAA
CCCATTCTTCTAGAAGTTTTA
>Tb427.03.4300  | Trypanosoma brucei Lister strain 427 | 73 kDa paraflagellar rod protein (PFR1) | genomic | Tb427_03_v4 reverse | (geneCodeEnd+1 to geneCodeEnd+81) | length=81
TGTGGCCGCAATTATTATGTAAATTGAGTGCAACTAGTTATTTGATGCCAATGTCTTGTG
CAGTCTTTTCTTATTCTTGTA
>Tb427.03.4310  | Trypanosoma brucei Lister strain 427 | 73 kDa paraflagellar rod protein (PFR1) | genomic | Tb427_03_v4 reverse | (geneCodeEnd+1 to geneCodeEnd+81) | length=81
TGTGGCCGCAATTATTATGTAAATTGAGTGCAACTAGTTATTTGATGCCAATGTCTTGTG
CAGTCTTTTCTTATTCTTGTA
>Tb427.03.4320  | Trypanosoma brucei Lister strain 427 | 73 kDa paraflagellar rod protein (PFR1) | genomic | Tb427_03_v4 reverse | (geneCodeEnd+1 to geneCodeEnd+81) | length=81
TGTGGCCGCAATTATTATGTAAATTGAGTGCAACTAGTTATTTGATGCCAATGTCTTGTG
CAGTCTTTTCTTATTCTTGTA
>Tb427.03.4330  | Trypanosoma brucei Lister strain 427 | 73 kDa paraflagellar rod protein (PFR1) | genomic | Tb427_03_v4 reverse | (geneCodeEnd+1 to geneCodeEnd+81) | length=81
TGTGGCCGCAATTATTATGTAAATTGAGTGCAACTAGTTATTTGATGCCAATGTCTTGTG
CAGTCTTTTCTTATTCTTGTA
>Tb427.03.4340  | Trypanosoma brucei Lister strain 427 | diphthamide synthesis protein, putative | genomic | Tb427_03_v4 reverse | (geneCodeEnd+1 to geneCodeEnd+81) | length=81
ACCAATAATATATANNNNNATTAATAAAGAAAAAATAAAATATGCGTAAACAACGAAAAT
TAAAAATTATAACAATATCTT
>Tb427.03.4350  | Trypanosoma brucei Lister strain 427 | hypothetical protein, conserved | genomic | Tb427_03_v4 reverse | (geneCodeEnd+1 to geneCodeEnd+81) | length=81
GATCATTCGGCATTGTTGTAAAGTTCATTTTTTTGCCGCTGAACTCGTGCACGTGGTAGC
ATGTGGTGTCTCTGTGTTGTC
>Tb427.03.4360  | Trypanosoma brucei Lister strain 427 | 40S ribosomal protein S15A, putative | genomic | Tb427_03_v4 reverse | (geneCodeEnd+1 to geneCodeEnd+81) | length=81
GAGCCATCCGTCTTGTCCTTTTCGTAGCTGCGCGTAATTTTTTCTTTTTATTATTATTAT
TATTCCTTTCCTCTCATATTA
>Tb427.03.4370  | Trypanosoma brucei Lister strain 427 | hypothetical protein, conserved | genomic | Tb427_03_v4 reverse | (geneCodeEnd+1 to geneCodeEnd+81) | length=81
GGCCTGTTGTGTGTTGCGTTGTTTTTTCCCTTCGTTAACTTGTGCACCATGGGGGTTCGG
AAAAAGCTGTATCGACACACC
>Tb427.03.4380  | Trypanosoma brucei Lister strain 427 | hypothetical protein, conserved | genomic | Tb427_03_v4 reverse | (geneCodeEnd+1 to geneCodeEnd+81) | length=81
TTTCGTTGCACAAGTGTTGAGTCATCCATCATTGTGTGTTTATTACTTTCCTCATTTGTA
CAAGAGGAGTTGATATATATT
>Tb427.03.4390  | Trypanosoma brucei Lister strain 427 | dihydrolipoamide dehydrogenase, putative (GCVL-1) | genomic | Tb427_03_v4 reverse | (geneCodeEnd+1 to geneCodeEnd+81) | length=81
GCTGCTTTATTCCCTAACCGTGCGAGGAGGACGGGTTCGTTGTTAGATGTTTAGCCCCAT
CATTGTGACGTATCTAGTACG
>Tb427.03.440  | Trypanosoma brucei Lister strain 427 | variant surface glycoprotein (VSG), putative | genomic | Tb427_03_v4 forward | (geneCodeEnd+1 to geneCodeEnd+81) | length=81
TCCTCTCCCCCACCCCTCTTTTTTAACAAAAATTTGCTATTTGATATATTTTAATACCTT
TAAATTCCCCGAAAATAGTGT
>Tb427.03.4400  | Trypanosoma brucei Lister strain 427 | hypothetical protein, conserved | genomic | Tb427_03_v4 reverse | (geneCodeEnd+1 to geneCodeEnd+81) | length=81
CCCATTGGATATCCTGCGCGAACGCGAAACACCAGCAACTCAAATGGAGAGGCAGCCTCT
GAGTGGTCGCATTTTCCTACT
>Tb427.03.4410  | Trypanosoma brucei Lister strain 427 | hypothetical protein, conserved | genomic | Tb427_03_v4 reverse | (geneCodeEnd+1 to geneCodeEnd+81) | length=81
GTGTACATGATTTCTATCACTGGGAGAGGTGTGGAAAAAATAAAAATAAAAAGGATAGAC
GGGATTATAGATGCAGGAGGG
>Tb427.03.4420  | Trypanosoma brucei Lister strain 427 | hypothetical protein, conserved | genomic | Tb427_03_v4 reverse | (geneCodeEnd+1 to geneCodeEnd+81) | length=81
TACGAATTGATTCAACCTTGCGAGGTGGTGGAGGGGGCGGTGCGAATGGCACAGGACGCA
ACAACAGACGTACATGCGGAC
>Tb427.03.4430  | Trypanosoma brucei Lister strain 427 | hypothetical protein, conserved | genomic | Tb427_03_v4 reverse | (geneCodeEnd+1 to geneCodeEnd+81) | length=81
TTAGTTACCACGTCACCTCCAGTCAGCCGAAAGGAATGTGTTGCTCACTGGAGCACATGC
CAACGCATACTCAATCCATTT
>Tb427.03.4440  | Trypanosoma brucei Lister strain 427 | hypothetical protein, conserved | genomic | Tb427_03_v4 reverse | (geneCodeEnd+1 to geneCodeEnd+81) | length=81
CGTCCGCGCACGGTTACAAACGCCACGGCAGTTGGCAGGTTCAGTGGCACCACTTATCGC
ATTTCAATATCCGTCACTTCG
>Tb427.03.4450  | Trypanosoma brucei Lister strain 427 | hypothetical protein, conserved | genomic | Tb427_03_v4 reverse | (geneCodeEnd+1 to geneCodeEnd+81) | length=81
TATCTTCTTCCGTGCTGTTGTTGGGATGGTAGCAACAGCTGGCGGTGGTGGTGTCTTTTT
TCTCTTTTCTTTTTGTTTTTG
>Tb427.03.4460  | Trypanosoma brucei Lister strain 427 | hypothetical protein, conserved | genomic | Tb427_03_v4 reverse | (geneCodeEnd+1 to geneCodeEnd+81) | length=81
TATGTGTGAGTCCTACAGTCGGAAGTGGTTTGGTACCGCTTAGTTTCTCTTCCCAGCCCC
TCATAACGTGTTGTTGTTGAG
>Tb427.03.4470  | Trypanosoma brucei Lister strain 427 | hypothetical protein, conserved | genomic | Tb427_03_v4 reverse | (geneCodeEnd+1 to geneCodeEnd+81) | length=81
GCAAGAACACCTTGTAGTTGTAGGAACCTCTAATAAATGAGTTTGTATATTTCTTTATTT
GTCTGTTTAGGCATCATTCGT
>Tb427.03.4480  | Trypanosoma brucei Lister strain 427 | hypothetical protein, conserved | genomic | Tb427_03_v4 reverse | (geneCodeEnd+1 to geneCodeEnd+81) | length=81
TGGAATGTGTGCGATAACCTCTGGAGCGTAGGCTGAAATGTGGGTGAATGGAACCCCTCC
TAGGGGTGATGGTGGTTATTT
>Tb427.03.4490  | Trypanosoma brucei Lister strain 427 | protein farnesyltransferase alpha subunit, putative | genomic | Tb427_03_v4 reverse | (geneCodeEnd+1 to geneCodeEnd+81) | length=81
AAGCGAACCCGTGCGGATACCTAAAAGTGCGTTTCGGTTACAGTTTTGCGGGGTTGCGCA
ACCCCGAAGTTTGTTTCTCCA
>Tb427.03.4500  | Trypanosoma brucei Lister strain 427 | fumarate hydratase, class I (FHc) | genomic | Tb427_03_v4 reverse | (geneCodeEnd+1 to geneCodeEnd+81) | length=81
TGCCCGTTGGAGCGTCATTAATCATTCCTTCCCGCATTGTGCATTATTATTACTGCTGCT
GGCAGATGTACAGCCGTGCCT
>Tb427.03.4510  | Trypanosoma brucei Lister strain 427 | hypothetical protein, conserved | genomic | Tb427_03_v4 reverse | (geneCodeEnd+1 to geneCodeEnd+81) | length=81
CGCACCGCCATTCCAACCCGTATTGGAAGTTGCTGACGCTTACATTAGCTGATCTCCGTT
CTTGGTGGAGAATGCGTGTCT
>Tb427.03.4520  | Trypanosoma brucei Lister strain 427 | hypothetical protein, conserved | genomic | Tb427_03_v4 reverse | (geneCodeEnd+1 to geneCodeEnd+81) | length=81
GTAATGCCGTATGATGGATCATTGTTACTCGTTTTGCAAGACATGCACCGTTGTTAGCGT
GGGTGGTGGCACAGTTTTCTT
>Tb427.03.4530  | Trypanosoma brucei Lister strain 427 | hypothetical protein, conserved | genomic | Tb427_03_v4 reverse | (geneCodeEnd+1 to geneCodeEnd+81) | length=81
CATGGAGGAGGTACCTCCTTCACTGCTCTCTTCAAGCCACATTTGCTCTCCATATCCTTG
GTCAGATGGCGCACACGAAGG
>Tb427.03.4540  | Trypanosoma brucei Lister strain 427 | hypothetical protein, conserved | genomic | Tb427_03_v4 reverse | (geneCodeEnd+1 to geneCodeEnd+81) | length=81
GCCCATAATGTGGAATAACGAGGGTGAGGAATGTTAATGAGCTTTGTTCCTTGCGTGTGT
ATTCGTGTCACGAGCCAATAT
>Tb427.03.4550  | Trypanosoma brucei Lister strain 427 | hypothetical protein, conserved | genomic | Tb427_03_v4 reverse | (geneCodeEnd+1 to geneCodeEnd+81) | length=81
TGATAGGATCGACCGTCGCAGGTAATAGTTAGCTCGCATTATCGTTTCGCCTGTTGTTAT
CTGTGTATGTGATGTGTGGCG
>Tb427.03.4560  | Trypanosoma brucei Lister strain 427 | serine/threonine protein kinase, putative | genomic | Tb427_03_v4 reverse | (geneCodeEnd+1 to geneCodeEnd+81) | length=81
GCACAGGCGGTGTTAGCAGTTGTGTTTTAATGCCGCGTGACCAAAGAGTATAAGTGCTTG
TATGTGCACATGCTCTTTATG
>Tb427.03.4570  | Trypanosoma brucei Lister strain 427 | UDP-GlcNAc:PI a1-6 GlcNAc-transferase (TbGPI1) | genomic | Tb427_03_v4 reverse | (geneCodeEnd+1 to geneCodeEnd+81) | length=81
CATAGTGGTTTTAACGTTAAAAGCGGTCGTAGCGGTGGCAGTGGTGAACAGAAAGCAACG
GCAAGTACACGTATGCGCTGC
>Tb427.03.4580  | Trypanosoma brucei Lister strain 427 | hypothetical protein, conserved | genomic | Tb427_03_v4 reverse | (geneCodeEnd+1 to geneCodeEnd+81) | length=81
GCGTTATTTAGGATGTGCGGAGTGCACGGTGAGGGAAAGGAATGTGTGCCGTTGCGTTTG
GTGATGAAGCTGGTGTCGTGA
>Tb427.03.4590  | Trypanosoma brucei Lister strain 427 | hypothetical protein, conserved | genomic | Tb427_03_v4 reverse | (geneCodeEnd+1 to geneCodeEnd+81) | length=81
TACGGCAGTTGCGTTAGGTGTGTGTTTGTGTGCGTGTGTTCTGTGTGTTTCGTATGCTTA
ACAGACTAAAAGCAAAAAAAA
>Tb427.03.4600  | Trypanosoma brucei Lister strain 427 | hypothetical protein, conserved | genomic | Tb427_03_v4 reverse | (geneCodeEnd+1 to geneCodeEnd+81) | length=81
CATGAATCTGGGGACGGAAGGAACGAAGGTAATGTAATGAAATGAAGTGAATCAGGATTG
AAGAGTATGGCACGTTTAAGC
>Tb427.03.4610  | Trypanosoma brucei Lister strain 427 | hypothetical protein, conserved | genomic | Tb427_03_v4 reverse | (geneCodeEnd+1 to geneCodeEnd+81) | length=81
GCACGAAGCAACACGGAAAATAGACTCTTGTCATTTTATTTTTTTTTTACCTATCAGGTG
CGCATGTGCTTCCTTTTTTTT
>Tb427.03.4620  | Trypanosoma brucei Lister strain 427 | hypothetical protein, conserved | genomic | Tb427_03_v4 reverse | (geneCodeEnd+1 to geneCodeEnd+81) | length=81
TAGGAGCCAAAAGAAAGAGAGGAGTCGTTGCTCAAAAACGTGTGGGTGCGACTCCTTTAA
ATATCGCGGTGACACCACAGG
>Tb427.03.4630  | Trypanosoma brucei Lister strain 427 | UDP-glucose:glycoprotein glucosyltransferase, putative | genomic | Tb427_03_v4 reverse | (geneCodeEnd+1 to geneCodeEnd+81) | length=81
TGCGAGCTTGGGGAATGTTGCAGGCAAGTGAAATATATTGAGATGTGTCACTTGGGGCCC
CAAATGAGTGTTTTGGGATGA
>Tb427.03.4640  | Trypanosoma brucei Lister strain 427 | hypothetical protein, conserved | genomic | Tb427_03_v4 reverse | (geneCodeEnd+1 to geneCodeEnd+81) | length=81
AGAAACACAGGGGGGGAGGGTGGGGGCAAAAAAAAAAATTATTGAGGGGAAGGAGGCAAT
AAATATGATAAAAAAGAAGTC
>Tb427.03.4650  | Trypanosoma brucei Lister strain 427 | C-8 sterol isomerase, putative | genomic | Tb427_03_v4 reverse | (geneCodeEnd+1 to geneCodeEnd+81) | length=81
GCACAAGAAATTGGTAGTGCGTTTGGAGGGTGAATGTGTCAACACTACAATGAATCGAAT
TTACCCATTCACTTAATAATA
>Tb427.03.4660  | Trypanosoma brucei Lister strain 427 | hypothetical protein, conserved | genomic | Tb427_03_v4 reverse | (geneCodeEnd+1 to geneCodeEnd+81) | length=81
AGAGGGGGAAAGCACGTATATACATACATATTATATATATATATATATGTATACNTATAA
CTGCTTCTTACTTTTTTTTTT
>Tb427.03.4670  | Trypanosoma brucei Lister strain 427 | cdc2-related kinase, putative (CRK10) | genomic | Tb427_03_v4 reverse | (geneCodeEnd+1 to geneCodeEnd+81) | length=81
CTTCTGCAAAACTTATCGAAGCGGGTGACGACGGATCTCTAAATGTAATGAAAAAGCGTA
AAGTTTGATGGTATACCACTA
>Tb427.03.4680  | Trypanosoma brucei Lister strain 427 | RAB GDP dissociation inhibitor alpha, putative | genomic | Tb427_03_v4 reverse | (geneCodeEnd+1 to geneCodeEnd+81) | length=81
TTGAAAGGTTTCAAAGAGGAGACGCGTACGTATATACAAGGTTATGTATACACTCATATA
CGTGTATATATATATATATGT
>Tb427.03.4690  | Trypanosoma brucei Lister strain 427 | hypothetical protein, conserved | genomic | Tb427_03_v4 reverse | (geneCodeEnd+1 to geneCodeEnd+81) | length=81
GGGGAGCCGGTGTCCGCCGCCCCCCCCCCCTGGTGTATCCTCCTGAATTATCCTCTTTTT
TTTTTTTAACTTGCTGAGGTC
>Tb427.03.4700  | Trypanosoma brucei Lister strain 427 | hypothetical protein, conserved | genomic | Tb427_03_v4 reverse | (geneCodeEnd+1 to geneCodeEnd+81) | length=81
GTTATTTTTTGTTTTCGGTAAAGGTTACTGCTATTCGCTTGCAGTTTTACTTTCTCTTCA
CAGATTTGCACTACTCGTTAC
>Tb427.03.4710  | Trypanosoma brucei Lister strain 427 | hypothetical protein, conserved | genomic | Tb427_03_v4 reverse | (geneCodeEnd+1 to geneCodeEnd+81) | length=81
AAACAAAAAAGAAAATCTATCGCGGTTTGCAAGGTTCCACTCCACCCGCATGAACCAACA
CAAGTCGTGATGTGCATTTTA
>Tb427.03.4720  | Trypanosoma brucei Lister strain 427 | dynamin, putative | genomic | Tb427_03_v4 reverse | (geneCodeEnd+1 to geneCodeEnd+81) | length=81
GCTTTGCGGTTTATATGCGTGTGTCTGTTGGGATTATGGGCTGAAGGGATATGCAGTGTT
GCTGAGGCGCGCGAGACTGCA
>Tb427.03.4730  | Trypanosoma brucei Lister strain 427 | hypothetical protein, conserved | genomic | Tb427_03_v4 reverse | (geneCodeEnd+1 to geneCodeEnd+81) | length=81
AAGATTACTGATCCATACTGCTGTGACTAGGTAAGGGGGGCCGCACAACCTCATACCCTG
TAAAATAGATCATATTTCCCT
>Tb427.03.4740  | Trypanosoma brucei Lister strain 427 | hypothetical protein, conserved | genomic | Tb427_03_v4 reverse | (geneCodeEnd+1 to geneCodeEnd+81) | length=81
GGTACGTAATGGTCTCTGGTGTAGTTTCTATCGACAATTCCGTAGCGGTGCTATGCGGTC
CCATTAGTGCATCAGCATTCC
>Tb427.03.4750  | Trypanosoma brucei Lister strain 427 | aminopeptidase, putative | genomic | Tb427_03_v4 reverse | (geneCodeEnd+1 to geneCodeEnd+81) | length=81
GCCAGTATATTTTGTGCATGGCTCCACTACGCATGACTGTGTGTGCAGGAAACACAGGTG
AATTTTGTTTTTAGGGTTGGG
>Tb427.03.4760  | Trypanosoma brucei Lister strain 427 | dynamin, putative | genomic | Tb427_03_v4 reverse | (geneCodeEnd+1 to geneCodeEnd+81) | length=81
GCTTTGCGGTTTATATGCGTGTGTCTGTTGGGATTATGGGCTGAAGGGATATGCAGTGTT
GCTGAGGCGCGCGAGACTGCA
>Tb427.03.4770  | Trypanosoma brucei Lister strain 427 | hypothetical protein, conserved | genomic | Tb427_03_v4 reverse | (geneCodeEnd+1 to geneCodeEnd+81) | length=81
AAGATTACTGATCCATACTGCTGTGACTAGGTAAGGGGGGCCGCACAACCTCATACCCTG
TAAAATAGATCATATTTCCCT
>Tb427.03.4780  | Trypanosoma brucei Lister strain 427 | hypothetical protein, conserved | genomic | Tb427_03_v4 reverse | (geneCodeEnd+1 to geneCodeEnd+81) | length=81
GGTACGTAATGGTCTCTGGTGTAGTTTCTATCGACAATTCCGTAGCGGTGCTATGCGGTC
CCATTAGTGCATCAGCATTCC
>Tb427.03.4790  | Trypanosoma brucei Lister strain 427 | aminopeptidase, putative | genomic | Tb427_03_v4 reverse | (geneCodeEnd+1 to geneCodeEnd+81) | length=81
GCCAGTATATTTTGTGCATGGCTCCACTACGCATGACTGTGTGTGCAGGAAACACAGGTG
AATTTTGTTTTTAGGGTTGGG
>Tb427.03.4800  | Trypanosoma brucei Lister strain 427 | hypothetical protein, conserved | genomic | Tb427_03_v4 reverse | (geneCodeEnd+1 to geneCodeEnd+81) | length=81
GCCCACATTTTGTTAACAACAGCTACAAATCTGCAACAACACCACTCCAAAACGAGTTCA
ACTCTATTGCTCTACACCGTG
>Tb427.03.4810  | Trypanosoma brucei Lister strain 427 | hypothetical protein, conserved | genomic | Tb427_03_v4 reverse | (geneCodeEnd+1 to geneCodeEnd+81) | length=81
CTTACATATCTGCACGTACCGCTTTCACCTATCGGGTGCAACAGTCTTGAAAACACATCA
CCGAAGCAAAGTAAAGGACGG
>Tb427.03.4820  | Trypanosoma brucei Lister strain 427 | acyltransferase, putative | genomic | Tb427_03_v4 reverse | (geneCodeEnd+1 to geneCodeEnd+81) | length=81
TAAATAACGCCAACCATCATCCTGCCGCGGTCTGTTTCAACTCCCGCAGAAGGGTAGTGA
AACAACATGGTTGGCACGAAA
>Tb427.03.4830  | Trypanosoma brucei Lister strain 427 | hypothetical protein | genomic | Tb427_03_v4 reverse | (geneCodeEnd+1 to geneCodeEnd+81) | length=81
GTCAGCCGCTACCTCCACGATGAGGGAGCTACCCAACGATATATTTTAATTACCCAGGAG
CAACGGAGGGCGAGGGGGAAA
>Tb427.03.4840  | Trypanosoma brucei Lister strain 427 | ubiquitin hydrolase, putative | genomic | Tb427_03_v4 reverse | (geneCodeEnd+1 to geneCodeEnd+81) | length=81
TCTACAAGGAAGTAACAGATTCGCTTGATGACCGTTTTGGCGTCTCTAAAGCATAAGCCA
CGTTGCAGGCACCTCGGGCCT
>Tb427.03.4850  | Trypanosoma brucei Lister strain 427 | enoyl-CoA hydratase, mitochondrial precursor, putative | genomic | Tb427_03_v4 reverse | (geneCodeEnd+1 to geneCodeEnd+81) | length=81
GCTAGTAGGTTTGGCGGTGTCCTAAACCGTAGCTATTTGGTTATGGAACAAGGGACGTAT
AATATTGGAGAGGGGCTTCAG
>Tb427.03.4860  | Trypanosoma brucei Lister strain 427 | protein kinase, putative | genomic | Tb427_03_v4 reverse | (geneCodeEnd+1 to geneCodeEnd+81) | length=81
TATATGAAGTTTGTATGTTTGTACACTTTATATTAAAGGGTGTGCTGTCCTGTTATTTTT
GTACTGGCACAATTTTTTTTN
>Tb427.03.4870  | Trypanosoma brucei Lister strain 427 | hypothetical protein, conserved | genomic | Tb427_03_v4 reverse | (geneCodeEnd+1 to geneCodeEnd+81) | length=81
GAGAATTTCCTACCTAACGTATACATATTGTTACACACCCCCTCGACTTTTCTGTTCTGT
CTACACACATTAAGTTCTTCA
>Tb427.03.4880  | Trypanosoma brucei Lister strain 427 | hypothetical protein, conserved | genomic | Tb427_03_v4 reverse | (geneCodeEnd+1 to geneCodeEnd+81) | length=81
GATGATGAAGGCTGAATGAAACACTAGCATAGTTGAAGCGGGTAAACTCCATTGAGTCTT
ATTTGGTGAGGGAACGAGTGA
>Tb427.03.4890  | Trypanosoma brucei Lister strain 427 | ubiquinone biosynthesis protein COQ7 homolog, putative | genomic | Tb427_03_v4 reverse | (geneCodeEnd+1 to geneCodeEnd+81) | length=81
AATGGTTGTAACATCTTTGCACTCGGATCCCCCCCCCTTTGGAGCAGGTTCAGGGTTACT
GAACTTGTGGTGGTCAATTTA
>Tb427.03.490  | Trypanosoma brucei Lister strain 427 | variant surface glycoprotein (VSG), putative | genomic | Tb427_03_v4 forward | (geneCodeEnd+1 to geneCodeEnd+81) | length=81
TGAAATATGCGATTTTGANAGATTTTACTAAATTACTAATATTTGATATATTTAAATACT
TTTAGGTGAAAATTTTATAAT
>Tb427.03.4900  | Trypanosoma brucei Lister strain 427 | tRNA isopentenyltransferase, putative | genomic | Tb427_03_v4 forward | (geneCodeEnd+1 to geneCodeEnd+81) | length=81
GGTCTCATTTTGAACATTGATTAATAGTTTCCTGTGTCACCGGAATTTTGTTTTAAACAT
ATTTTGATTTTTGTATTGGTC
>Tb427.03.4910  | Trypanosoma brucei Lister strain 427 | signal peptide peptidase, putative | genomic | Tb427_03_v4 forward | (geneCodeEnd+1 to geneCodeEnd+81) | length=81
AAGATATGTATTGTTCCCTTTTCACTTCTCTTGCATCAGGATAGTCGTTCTAGAATCAAT
GAGACCACTTCGGTTTCATTC
>Tb427.03.4920  | Trypanosoma brucei Lister strain 427 | hypothetical protein, conserved | genomic | Tb427_03_v4 forward | (geneCodeEnd+1 to geneCodeEnd+81) | length=81
GTTATACCGGTGTTTTTTCCCCGTATCATCACCAACGTTTACCGACTGTTCGCCATGGAG
GAAGCATCATGACTGTAGGTT
>Tb427.03.4930  | Trypanosoma brucei Lister strain 427 | hypothetical protein, conserved | genomic | Tb427_03_v4 forward | (geneCodeEnd+1 to geneCodeEnd+81) | length=81
GATTGTTTATTCGTTTATTTGATTCTTTTTTTTTCCCGCACCACGTCTATTTTTATACTT
TTTGCAGATGGGACTGCATGT
>Tb427.03.4940  | Trypanosoma brucei Lister strain 427 | hypothetical protein, conserved | genomic | Tb427_03_v4 forward | (geneCodeEnd+1 to geneCodeEnd+81) | length=81
GTGATGGACAAAGCTCTACCTCCTCTCCAGTTTGTATGAAGTCACAGTCGCGCCTCGAGT
CTTCTTCCGATGAGGCTTTAA
>Tb427.03.4950  | Trypanosoma brucei Lister strain 427 | hypothetical protein, conserved | genomic | Tb427_03_v4 forward | (geneCodeEnd+1 to geneCodeEnd+81) | length=81
CGTCTTTCACATCTCAGGTCTATCGACGAAGGCTCAAGGCTTGCATTCTATGCAACAGGG
GCTGATGGCGGTGGTACCTGC
>Tb427.03.4960  | Trypanosoma brucei Lister strain 427 | kinesin, putative | genomic | Tb427_03_v4 forward | (geneCodeEnd+1 to geneCodeEnd+81) | length=81
TTTATCTACTGCGGAGGGAGCAGGAAGAGCACAATACTAGCGTACATTACCGTCTGCGGA
ACTCCCCCTTTTCAAGGACGT
>Tb427.03.4970  | Trypanosoma brucei Lister strain 427 | hypothetical protein, conserved | genomic | Tb427_03_v4 forward | (geneCodeEnd+1 to geneCodeEnd+81) | length=81
CCAAACAGCGCGTGACCAGTTTCAGTTATTCCATTTATATGCGATCTATGTGCTTAGGAA
GTGTGTATGCGTATGAAGTAA
>Tb427.03.4990  | Trypanosoma brucei Lister strain 427 | oxidoreductase, putative | genomic | Tb427_03_v4 forward | (geneCodeEnd+1 to geneCodeEnd+81) | length=81
GCCCAGGAGCGGAGTGAAAATCTTATTACCATGGTCGTGAACGAAGTGGGCTGTGGCTTC
ACCTGACATCGCTTCTGGGTG
>Tb427.03.5000  | Trypanosoma brucei Lister strain 427 | hypothetical protein, conserved | genomic | Tb427_03_v4 forward | (geneCodeEnd+1 to geneCodeEnd+81) | length=81
CAAGAGGGTAATGTTTTGTTCCAAAGCATTGGGGTGGCGGTCGTTTACTTGCGGTCTTAT
ATGAGAGATGCGACATCTGGA
>Tb427.03.5010  | Trypanosoma brucei Lister strain 427 | hypothetical protein, conserved | genomic | Tb427_03_v4 forward | (geneCodeEnd+1 to geneCodeEnd+81) | length=81
TGAACGGAGGAACAAAACATCCCATCCCTTTCTTCCGGTCCGAGACATTTTAACAGCGGG
GTTCCAAGGAGGGGGGAATGC
>Tb427.03.5020  | Trypanosoma brucei Lister strain 427 | hypothetical protein, conserved | genomic | Tb427_03_v4 forward | (geneCodeEnd+1 to geneCodeEnd+81) | length=81
ACGTGCGGGGAGAGGGGCTTCGAGAACGGGGAAGTGTACGGCTAAATAAATATGTATCAT
CGGTTGGTTTTTCCCTTTTCT
>Tb427.03.5030  | Trypanosoma brucei Lister strain 427 | KU70 protein (KU70) | genomic | Tb427_03_v4 forward | (geneCodeEnd+1 to geneCodeEnd+81) | length=81
GTGTGGTGGGGCTTCACCTTTTTTCTCGTTTGCCTATATTTTCGCTTTGGTTTCCTCCTC
GGTTGCGCTCTTCCGCCGTCG
>Tb427.03.5040  | Trypanosoma brucei Lister strain 427 | hypothetical protein, conserved | genomic | Tb427_03_v4 forward | (geneCodeEnd+1 to geneCodeEnd+81) | length=81
TGGGGGTACCACTTGAGTTCCAACGTGACGGCCGGTGCATGTAACCGCATTGTCACCGAC
TACAATTTGTGGTGTATGGAG
>Tb427.03.5050  | Trypanosoma brucei Lister strain 427 | 60S ribosomal protein L4 | genomic | Tb427_03_v4 forward | (geneCodeEnd+1 to geneCodeEnd+81) | length=81
GCGTTAAGAGAGGAGAAAACCAATAATGCCCATTATGTGGTGAAGGAATAATTTTATTTT
ACTTTATTTTTCTTTTCATAA
>Tb427.03.5060  | Trypanosoma brucei Lister strain 427 | hypothetical protein, conserved | genomic | Tb427_03_v4 forward | (geneCodeEnd+1 to geneCodeEnd+81) | length=81
TAATATGACCTTACGGTGAGCTCCGCGAGGGGAGAGAGAATGTATCAAATTTGGTTGTCT
AAAAGCACCACACTGCTAGCA
>Tb427.03.5070  | Trypanosoma brucei Lister strain 427 | hypothetical protein, conserved | genomic | Tb427_03_v4 forward | (geneCodeEnd+1 to geneCodeEnd+81) | length=81
GGGGTTGCGATATGGAGCACTTGGAAGCGAGTGACCAAATAGCGAAGAGTGGCCAACAGA
AGGGAATGTGGGCTGAGTTTG
>Tb427.03.5080  | Trypanosoma brucei Lister strain 427 | hypothetical protein, conserved | genomic | Tb427_03_v4 forward | (geneCodeEnd+1 to geneCodeEnd+81) | length=81
GCATCTCTGACGCTCATTTCTCCCTTTTGAATTGTGGAGCGAGGGAGATGGTTGCGGCGA
TGTGCAAACGGTGAATGCACA
>Tb427.03.5090  | Trypanosoma brucei Lister strain 427 | tryparedoxin, putative | genomic | Tb427_03_v4 forward | (geneCodeEnd+1 to geneCodeEnd+81) | length=81
GTGAACTGCCTAATTGGGGTAATAAACTGATTTTATTTCCTCTTGCCCATATTTGTGTGG
TATCCCTTTAGTAGTTATGCG
>Tb427.03.510  | Trypanosoma brucei Lister strain 427 | hypothetical protein, conserved | genomic | Tb427_03_v4 forward | (geneCodeEnd+1 to geneCodeEnd+81) | length=81
TGTTCACCAAGAACCTTGCACAATTCCTCCTAGAAACTGAGAAACCCCTCATTCTCTTCC
AGCCTGTACTTTCTTCATTCG
>Tb427.03.5100  | Trypanosoma brucei Lister strain 427 | DNA repair helicase and transcription factor protein, putative | genomic | Tb427_03_v4 forward | (geneCodeEnd+1 to geneCodeEnd+81) | length=81
TCGCAGGTATTAGAATGTTTTGTTTTGGTGCGCTTGTGTGCGCGAAGGAATTCATGACAC
ATGGGTGGAGTGCATTGAATT
>Tb427.03.5110  | Trypanosoma brucei Lister strain 427 | hypothetical protein, conserved | genomic | Tb427_03_v4 forward | (geneCodeEnd+1 to geneCodeEnd+81) | length=81
AATATTGAGTAGATAGCAGAAGGTTGGTTGTGGGGGATCAACAGTGCATTGTTTGTATAT
ATTTCAGCATTTCTTTTCCCT
>Tb427.03.5120  | Trypanosoma brucei Lister strain 427 | hypothetical protein, conserved | genomic | Tb427_03_v4 forward | (geneCodeEnd+1 to geneCodeEnd+81) | length=81
GGGTCAATCACTCACGTGAGTCTGAGTGCACTGAGCTGCAGAGACATTTCCCCAGAAGTG
ACCCTGAAACCTGTTGGACAC
>Tb427.03.5130  | Trypanosoma brucei Lister strain 427 | hypothetical protein, conserved | genomic | Tb427_03_v4 forward | (geneCodeEnd+1 to geneCodeEnd+81) | length=81
CTGCTGTTTTTTTTTCTTTTTCTTTTGTTGTTCTTATACTGCTTTAGATGTGAAGCAAAG
TGCTTGGGTGGTTAAGCAACA
>Tb427.03.5140  | Trypanosoma brucei Lister strain 427 | hypothetical protein, conserved | genomic | Tb427_03_v4 forward | (geneCodeEnd+1 to geneCodeEnd+81) | length=81
GAAATGGATGCTGCCAACACTCTGCTGTGCGTACCCGCGGTGCTGATGTTGCTTAGTATT
GTTTACAGTTCTTCTTTTGGC
>Tb427.03.5150  | Trypanosoma brucei Lister strain 427 | exonuclease, putative | genomic | Tb427_03_v4 forward | (geneCodeEnd+1 to geneCodeEnd+81) | length=81
CGTGAAAAGAAGGGGAAGACACGGGGAAATGCATGAAATTGACCCTTCAGAAACAACAGA
CAGCAACAGATGACAACAGAT
>Tb427.03.5160  | Trypanosoma brucei Lister strain 427 | hypothetical protein, conserved | genomic | Tb427_03_v4 forward | (geneCodeEnd+1 to geneCodeEnd+81) | length=81
ATGCAAAAGCGAGTGAGTTGCGAGGACTTGTGTGTGTGTGTGTGTTGTTGTTGTTGTTGC
GTTTGTTCGGCGCTTTTTAAT
>Tb427.03.5170  | Trypanosoma brucei Lister strain 427 | hypothetical protein, conserved | genomic | Tb427_03_v4 forward | (geneCodeEnd+1 to geneCodeEnd+81) | length=81
GTATATGGCGAGAGGTTTTCAGCACCGATTTTTCTGCTGTTAGCTCATCATTTACGGCAT
GTGGTTGCTACTTTCCACCCA
>Tb427.03.5180  | Trypanosoma brucei Lister strain 427 | cofilin/actin depolymerizing factor, putative | genomic | Tb427_03_v4 forward | (geneCodeEnd+1 to geneCodeEnd+81) | length=81
TAATAAAAAAGAAAAATGTACGGCAGAAGGATGATGGGAGAAAAGGAGAAAAGGAGCGGT
GTGGAGTGAGGGAATGAACAA
>Tb427.03.5190  | Trypanosoma brucei Lister strain 427 | hypothetical protein, conserved | genomic | Tb427_03_v4 forward | (geneCodeEnd+1 to geneCodeEnd+81) | length=81
AAAAGAACATTTTGGCGGGAGGATATATTTGGTGTGCAGGTGTGTGTATATGTGTGTGTT
TATGTGGGTAAATATAGCGGT
>Tb427.03.5200  | Trypanosoma brucei Lister strain 427 | hypothetical protein, conserved | genomic | Tb427_03_v4 forward | (geneCodeEnd+1 to geneCodeEnd+81) | length=81
ACGAAAAAAAAAAAGAGGATGGATGAGGTTATGGANNNNNAAAAATCAATCCTCCAAGGG
ATTGCATATGGTGGTTAGTAT
>Tb427.03.5210  | Trypanosoma brucei Lister strain 427 | hypothetical protein, conserved | genomic | Tb427_03_v4 forward | (geneCodeEnd+1 to geneCodeEnd+81) | length=81
TAGTTGAGCAAACGGTTTTTCTTTTTTCGAAGTTTATGTTGTTCGTGTTTATATGGAAGG
ATGCGGACGCTGCCGGAGTTT
>Tb427.03.5220  | Trypanosoma brucei Lister strain 427 | hypothetical protein, conserved | genomic | Tb427_03_v4 forward | (geneCodeEnd+1 to geneCodeEnd+81) | length=81
GAAGGAAGGGGGCCTACATTAGTATTGATTAGAATGAGATGAAATAACGTAGCTATATCC
AGTGGGATTAACTGCTATATT
>Tb427.03.5230  | Trypanosoma brucei Lister strain 427 | DNA repair protein, putative | genomic | Tb427_03_v4 forward | (geneCodeEnd+1 to geneCodeEnd+81) | length=81
ATCGTGTTGTGCTGTTCCTTCGCTTAAGGTGTGGATGAGTCGTTGGTGGTAAGTTACTGA
GGCGTGTGGCTGAGCCCTATC
>Tb427.03.5240  | Trypanosoma brucei Lister strain 427 | hypothetical protein, conserved | genomic | Tb427_03_v4 forward | (geneCodeEnd+1 to geneCodeEnd+81) | length=81
GGTTACCGCCGTGTTTTGCGGGTTTTTTTTTTGCCTCTTGTGTTTGACTTATCGGTTTTG
TTGGGGATTGTGTCTGAAATA
>Tb427.03.5250  | Trypanosoma brucei Lister strain 427 | hypothetical protein, conserved (ZC3H8) | genomic | Tb427_03_v4 forward | (geneCodeEnd+1 to geneCodeEnd+81) | length=81
ACTCATGTGAAACAGTTTCTTTTTTCTTTTTTTTTACTTCACTTTTTTTATTTTTATTTT
GCCTACTTTAATTTTATTACG
>Tb427.03.5260  | Trypanosoma brucei Lister strain 427 | hypothetical protein, conserved | genomic | Tb427_03_v4 forward | (geneCodeEnd+1 to geneCodeEnd+81) | length=81
TGAACAGTTGTGAAGTTAGGACGGGGCATATGTTGCCTTCCTTTTGAATCGTTCCTGTGG
GTCGTGGTGAATCTTTTCCTC
>Tb427.03.5270  | Trypanosoma brucei Lister strain 427 | DNA-directed RNA polymerases II subunit, putative (RPB4) | genomic | Tb427_03_v4 forward | (geneCodeEnd+1 to geneCodeEnd+81) | length=81
AGTGGGCTAACAAACACGGTAGTGGCAACGATAATAACATCGAGCTCGAGAAGGGCACAT
CACCTTTGGATTTGTGGGGGT
>Tb427.03.5280  | Trypanosoma brucei Lister strain 427 | spliceosome-associated protein 49, putative (DRBD1) | genomic | Tb427_03_v4 forward | (geneCodeEnd+1 to geneCodeEnd+81) | length=81
TTGGTGTGGGAGAGAATGATTCAAAATGACAAGGGCTGATCATGTGCACTATTGTTAGAT
TTTTCTGCGGTGCAGTTTCAT
>Tb427.03.5290  | Trypanosoma brucei Lister strain 427 | hypothetical protein, conserved | genomic | Tb427_03_v4 forward | (geneCodeEnd+1 to geneCodeEnd+81) | length=81
ATGCGTTGAAGAAGGAGAAGCGAATTTTAAGTTTCATGAGTGTGGTTGTGCGGAAAATTC
TGAAACCCCTTGCTCCAGGTG
>Tb427.03.5300  | Trypanosoma brucei Lister strain 427 | hypothetical protein, conserved | genomic | Tb427_03_v4 forward | (geneCodeEnd+1 to geneCodeEnd+81) | length=81
TGCTATTGGTAGCATTTTCGTTGTTTCATTTCGTAACCTCCTTGAGGGGTGGTGTTGTAC
GCTCTAACTCGAGGGTGCTGG
>Tb427.03.5310  | Trypanosoma brucei Lister strain 427 | paraflagellar rod protein | genomic | Tb427_03_v4 forward | (geneCodeEnd+1 to geneCodeEnd+81) | length=81
TTTATTATCTTAAAAATTTTGATTGTTGGTAATATTTGTGATGTTGCTTGTCTTTTATTT
CGATTTTTTTGCAAAATTTCT
>Tb427.03.5320  | Trypanosoma brucei Lister strain 427 | hypothetical protein, conserved | genomic | Tb427_03_v4 forward | (geneCodeEnd+1 to geneCodeEnd+81) | length=81
TGTTAGCTGGAAGATGGCAATGCTAGTGTTAGCGATAGGCAACACAATTTTTGAGGTTAA
CCATCATTATTATTTCTATGT
>Tb427.03.5330  | Trypanosoma brucei Lister strain 427 | ADP-ribosylation factor GTPase activating protein, putative (Cnt-b5) | genomic | Tb427_03_v4 forward | (geneCodeEnd+1 to geneCodeEnd+81) | length=81
GTGTTTTTTTTTTCTCTTTTGGACGAAAACACCCATTCCCCGCACTGTAAGTATGTGGTG
GTGAAGAAGTTAGGGAGTACG
>Tb427.03.5340  | Trypanosoma brucei Lister strain 427 | Hsc70-interacting protein (Hip), putative | genomic | Tb427_03_v4 forward | (geneCodeEnd+1 to geneCodeEnd+81) | length=81
GTTAATGGCAATATCGTGGGAACCCCACCCCCTCATTGATTACCGGCATTTTTAACGTTC
AGAATGCTGAGTAGTTGTTCA
>Tb427.03.5350  | Trypanosoma brucei Lister strain 427 | hypothetical protein, conserved | genomic | Tb427_03_v4 forward | (geneCodeEnd+1 to geneCodeEnd+81) | length=81
TCTAAGTGCAGTCCCGCAACTGTCATCTCGTTGTTGTTTTTTCTTTTTGTCTTGTTCTCT
CTCTCTAGTTTTCTTTGTGAT
>Tb427.03.5360  | Trypanosoma brucei Lister strain 427 | hypothetical protein, conserved | genomic | Tb427_03_v4 forward | (geneCodeEnd+1 to geneCodeEnd+81) | length=81
TTACCTCCTTTTTTTTTTGGGCCTTGGCCTGTTGCGACGCCTGCTGCTCACTTCAAAGAG
TATGCATAGGCAATCACGTCT
>Tb427.03.5370  | Trypanosoma brucei Lister strain 427 | hypothetical protein, conserved | genomic | Tb427_03_v4 forward | (geneCodeEnd+1 to geneCodeEnd+81) | length=81
GTGTGTGTTATTTTCTTTTCCTCCATCCCCCTCATGTTGTCAGTGATGGTGTGGAGGGTA
CGGTGGTAGGAGTTTGAGATG
>Tb427.03.5380  | Trypanosoma brucei Lister strain 427 | hypothetical protein, conserved | genomic | Tb427_03_v4 forward | (geneCodeEnd+1 to geneCodeEnd+81) | length=81
CATAACATTTTCGTAAAGCGTCCAGCTTGAAAGCGAACTGCGAGATATGATTGTCCCTCC
TGTCGCTTTATCGATTTTCTT
>Tb427.03.5390  | Trypanosoma brucei Lister strain 427 | hypothetical protein, conserved | genomic | Tb427_03_v4 forward | (geneCodeEnd+1 to geneCodeEnd+81) | length=81
TTTCACACAAGCAAACAAACACAATACACACAATAATACACAAGGTTTGATGCAAGGGGA
AAAGATAAAACGGAAATAAAT
>Tb427.03.5400  | Trypanosoma brucei Lister strain 427 | hypothetical protein, conserved | genomic | Tb427_03_v4 forward | (geneCodeEnd+1 to geneCodeEnd+81) | length=81
CACAGGTGTACATGGGCGTAATATTGGCTCATGAAAGCATCAAATAAATAAAATCGTGTA
ACGTTAACCCCATCCTGCAGT
>Tb427.03.5410  | Trypanosoma brucei Lister strain 427 | hypothetical protein, conserved | genomic | Tb427_03_v4 forward | (geneCodeEnd+1 to geneCodeEnd+81) | length=81
TTAACCTTTTTTTTGTTATTTTTTTTATCATCACTATTATTATCATCATAATTATTAATA
TGCATATATATTTTTTCTCTT
>Tb427.03.5420  | Trypanosoma brucei Lister strain 427 | protein transport protein Sec24 (SEC24.2) | genomic | Tb427_03_v4 forward | (geneCodeEnd+1 to geneCodeEnd+81) | length=81
GTACAGTTCATAAAAGATGGGGGGGGGTAAGGCTTCATTCCCGAAACGCACGTATTATAT
GCTTAGGATTAGTTGAGGATG
>Tb427.03.5430  | Trypanosoma brucei Lister strain 427 | hypothetical protein, conserved | genomic | Tb427_03_v4 forward | (geneCodeEnd+1 to geneCodeEnd+81) | length=81
GACGAGAATTATTAGAAATATATATATATTTTTTTCCTTCTGTGCATAAAATGAGGGGAA
TGGCCAACTATTGGTGTAGCC
>Tb427.03.5440  | Trypanosoma brucei Lister strain 427 | SNF2 DNA repair protein, putative | genomic | Tb427_03_v4 forward | (geneCodeEnd+1 to geneCodeEnd+81) | length=81
AAGCGTGTTGAACTCGTTCAGTAAAACTTTTCGCTTTTTCGGTGTTTTGTTCAGGTGTGA
TTACCTGATTTTTATCTGGTG
>Tb427.03.5450  | Trypanosoma brucei Lister strain 427 | hypothetical protein, conserved | genomic | Tb427_03_v4 forward | (geneCodeEnd+1 to geneCodeEnd+81) | length=81
CATAAGAAAAAACACGGTGTTCTCGACTCTTCTTGAGGATGCTCCGTTACTAACGCACAT
TAATAACACTTTCTTGCATAT
>Tb427.03.5460  | Trypanosoma brucei Lister strain 427 | RNA-binding protein, putative (RBSR3) | genomic | Tb427_03_v4 forward | (geneCodeEnd+1 to geneCodeEnd+81) | length=81
TGGCTCATACTTGGTGTCCCTTCCACTTATTATTATTACTATTATTTTCTCTTCTCCTTC
TGGTTTGACGTTACTTCACGG
>Tb427.03.5470  | Trypanosoma brucei Lister strain 427 | hypothetical protein, conserved | genomic | Tb427_03_v4 forward | (geneCodeEnd+1 to geneCodeEnd+81) | length=81
GTTGGACATATGAGAGGTCAGATCGGTATTTAACTTACCACCTTCCCCTGTATATTTTCT
CCTTGTGAACAAAGGTGTTCC
>Tb427.03.5480  | Trypanosoma brucei Lister strain 427 | hypothetical protein, conserved | genomic | Tb427_03_v4 forward | (geneCodeEnd+1 to geneCodeEnd+81) | length=81
TGCTAGTTTAGAATTCGAATTTGTTTGCTAGTTTGTTTTCTTGTCTCGATCTTTTTGACC
AGACGACTTCTTCCTTGTGTA
>Tb427.03.5490  | Trypanosoma brucei Lister strain 427 | flagellar transport protein, putative (PIFTB2) | genomic | Tb427_03_v4 forward | (geneCodeEnd+1 to geneCodeEnd+81) | length=81
TTTACTTACCTGAAAAGGGTGTACACCGTTACACTTCGACATTTCCTCCTGCTCCTTCTC
TTCTCTTCTCTTCCCTCCCCG
>Tb427.03.5500  | Trypanosoma brucei Lister strain 427 | DNA-directed RNA polymerase II subunit 3, putative (RPB3) | genomic | Tb427_03_v4 forward | (geneCodeEnd+1 to geneCodeEnd+81) | length=81
AAGACGTTGCGAAGTCTCACCACATGGGGGTACATATTCGCACGCACATCCGTACACTTT
TCGTGGTAACTCCTCTGCTTG
>Tb427.03.5510  | Trypanosoma brucei Lister strain 427 | hypothetical protein, conserved | genomic | Tb427_03_v4 forward | (geneCodeEnd+1 to geneCodeEnd+81) | length=81
TGTGCCGTTGGTGTGGTAGGGAAGTGGAGTATGGAAATTATTTTGGAATCACACTTTCTG
ATGCCTAAAATTTGTGGTGCA
>Tb427.03.5520  | Trypanosoma brucei Lister strain 427 | 26S proteasome regulatory non-ATPase subunit (RPN1) | genomic | Tb427_03_v4 forward | (geneCodeEnd+1 to geneCodeEnd+81) | length=81
ACGAGGGGTTGGAGTGTGTTGCGATATAAATACCAGCAGTAAAAAGGAGTGGGACGAATA
CGAAAGCAAAAACAAAAAAAA
>Tb427.03.5530  | Trypanosoma brucei Lister strain 427 | Tb-292 membrane associated protein (Tb-292) | genomic | Tb427_03_v4 forward | (geneCodeEnd+1 to geneCodeEnd+81) | length=81
GATATTAAAAGGTATTTTAAGGTTAATATATTTTGGGGGTTGGATGGCGTCACCATTATT
AATATTTTAATCATAGAAAAT
>Tb427.03.5540  | Trypanosoma brucei Lister strain 427 | dynein intermediate chain WDRD34, putative | genomic | Tb427_03_v4 forward | (geneCodeEnd+1 to geneCodeEnd+81) | length=81
GATGGTGTCATTTATTCTCAAATATTTTTTCCGTTGCGGATGCTTCAAATACGAGGTGTT
AAAGGAATATAGTGACGTATG
>Tb427.03.5550  | Trypanosoma brucei Lister strain 427 | small GTP-binding protein, putative (TbRX1) | genomic | Tb427_03_v4 forward | (geneCodeEnd+1 to geneCodeEnd+81) | length=81
TGTTTGCTGTTGCGTTTTCAAACGTGTGCGTGTGCACGTGAGAATGAAAAGGGAGGATAA
GCCACAGATGCATTCACGTGT
>Tb427.03.5560  | Trypanosoma brucei Lister strain 427 | hypothetical protein, conserved | genomic | Tb427_03_v4 forward | (geneCodeEnd+1 to geneCodeEnd+81) | length=81
TGGTAAAGGTGAGATGAAGTTGTCAGGAAATTTTGAAATTTTACGGGTTTAAAGGCGTAT
GTGAGGGGGTTTTCGAATGTC
>Tb427.03.5570  | Trypanosoma brucei Lister strain 427 | syntaxin, putative | genomic | Tb427_03_v4 forward | (geneCodeEnd+1 to geneCodeEnd+81) | length=81
AGTCGCCATCACTTTCCCTTTCTGGTTTCCATTGTTGTTGTTGTTGTTGTTGTTGTTGTG
TTTGTTTTTTTTGTACCGTGT
>Tb427.03.5580  | Trypanosoma brucei Lister strain 427 | tryptophanyl-tRNA synthetase, putative | genomic | Tb427_03_v4 forward | (geneCodeEnd+1 to geneCodeEnd+81) | length=81
AGTTTGTGAAGGGTTGGATGGAATTAACTGGTTGTTGGTGTATTTGTTCGTCCTTTCTGA
GAATCCGACTATTGTGATTTC
>Tb427.03.5590  | Trypanosoma brucei Lister strain 427 | hypothetical protein, conserved | genomic | Tb427_03_v4 forward | (geneCodeEnd+1 to geneCodeEnd+81) | length=81
AATGATGGTGGCCGAGTGACGGACTGACAATTACATTTGGCTTCACGCCGGAGGAGCACA
CAGGTGGGGAGAGGGTGCCTC
>Tb427.03.560  | Trypanosoma brucei Lister strain 427 | expression site-associated gene (ESAG) protein, putative | genomic | Tb427_03_v4 reverse | (geneCodeEnd+1 to geneCodeEnd+81) | length=81
GGCTATGCACTTGTGGCACCCATCGCTTTCGTTTGNTGATGTGTATGCTTTTCTCTCATG
CTTCTCGTCACATGTGATTGT
>Tb427.03.5600  | Trypanosoma brucei Lister strain 427 | hypothetical protein, conserved | genomic | Tb427_03_v4 forward | (geneCodeEnd+1 to geneCodeEnd+81) | length=81
AGATTGGTTTCCCCTCTCAAATGTCCCCTCGCATTGCATTTCTTTATCGTTTTCGAATCG
GTTTACCTCCATGTTTAATGG
>Tb427.03.5610  | Trypanosoma brucei Lister strain 427 | ribosomal protein L3 mitochondrial, putative | genomic | Tb427_03_v4 forward | (geneCodeEnd+1 to geneCodeEnd+81) | length=81
CTCGTCTTCATCACAGTTCTATCTCCGTCTTTGTGGTGTAGGTCCTTTTTAGAAGTGATA
TGTCACTTCTAAAAGAGAAAA
>Tb427.03.5620  | Trypanosoma brucei Lister strain 427 | hypothetical protein, conserved | genomic | Tb427_03_v4 forward | (geneCodeEnd+1 to geneCodeEnd+81) | length=81
TTAGGGTAGAGATGAAGAGGGAAATATAGAAACAATTAAACGGGCAAGAACGAGGGGGAC
GAAAGCGTTTTTTTTTTGTCT
>Tb427.03.5630  | Trypanosoma brucei Lister strain 427 | 3,2-trans-enoyl-CoA isomerase, mitochondrial precursor, putative | genomic | Tb427_03_v4 forward | (geneCodeEnd+1 to geneCodeEnd+81) | length=81
CGGTTGTTTTTCTTTTGTACGTGGTTAACCACAACCTACTTGTCTCACATGAACATATAT
ATATATATATATATATATATA
>Tb427.03.5640  | Trypanosoma brucei Lister strain 427 | nuclear transcription factor, putative | genomic | Tb427_03_v4 forward | (geneCodeEnd+1 to geneCodeEnd+81) | length=81
ATATTAACTGACCGTGAAAACTGGAAAAACACGGCAGTGGTGCGGTTGACTGTCGGTGAT
GGAAGCTGCAGAAGAGAAATA
>Tb427.03.5650  | Trypanosoma brucei Lister strain 427 | protein kinase, putative | genomic | Tb427_03_v4 forward | (geneCodeEnd+1 to geneCodeEnd+81) | length=81
CGGTATTTAGTTAAGCTTTTTTTTTGTTTTATTTTATTTTATTTTATTTNNNNNNNNNNN
NNNNNNNNNNNNNNNNNNNNN
>Tb427.03.5660  | Trypanosoma brucei Lister strain 427 | UDP-Gal or UDP-GlcNAc-dependent glycosyltransferase, putative | genomic | Tb427_03_v4 forward | (geneCodeEnd+1 to geneCodeEnd+81) | length=81
CTTAAGTGCAACAATAACNTTATCATCATCATCNTTATCTCCTTATAAGTTCCTTTTCCT
TATTTTCTTGTTATTGCTATT
>Tb427.03.570  | Trypanosoma brucei Lister strain 427 | expression site-associated gene (ESAG) protein, putative | genomic | Tb427_03_v4 reverse | (geneCodeEnd+1 to geneCodeEnd+81) | length=81
TTTAATTCTACATTACTATTTATGTTATACTATGTTATGTCATGTTGTTTCGTTTCTTTG
TTGTTGTATGTAAAATGGTAT
>Tb427.03.5780  | Trypanosoma brucei Lister strain 427 | hypothetical protein | genomic | Tb427_03_v4 forward | (geneCodeEnd+1 to geneCodeEnd+81) | length=81
GGGGTTAAAACCATGGTTGAAGGAGTAAATAGCAACACAAATCCAAAAACCAAGGAAAAT
CTGCAAAACAATAAATCAAAC
>Tb427.03.580  | Trypanosoma brucei Lister strain 427 | leucine-rich repeat protein (LRRP), putative | genomic | Tb427_03_v4 reverse | (geneCodeEnd+1 to geneCodeEnd+81) | length=81
GTGACGATCGTCTCGACTCAAAATCCCACTGGGAACTATCTTCTTTTGTCTTCTAGTATT
CTTTTATTAATACTACACCAC
>Tb427.03.5830  | Trypanosoma brucei Lister strain 427 | expression site-associated gene (ESAG) protein, putative | genomic | Tb427_03_v4 forward | (geneCodeEnd+1 to geneCodeEnd+81) | length=81
AAAATATGTTCATATACGTTTCCACTCATACACATATGTGTTTACATACATTCTTTTGTG
CGAGTTTGCACGCGATTATGT
>Tb427.03.590  | Trypanosoma brucei Lister strain 427 | adenosine transporter, putative | genomic | Tb427_03_v4 forward | (geneCodeEnd+1 to geneCodeEnd+81) | length=81
CACCGCCCTTCATGGTAACCTCATTGGGCTTTTGGAGCCATATCCGTAAAGGAGAAAAAT
TGCAAGCAAGTACACAAGNGG
>Tb427.03.600  | Trypanosoma brucei Lister strain 427 | hypothetical protein | genomic | Tb427_03_v4 reverse | (geneCodeEnd+1 to geneCodeEnd+81) | length=81
GTGCATAAAGCGTCATTTGGTCCCTCCATCCGCAATCAATATATGCTTTTCGACGGCGTT
AATATTATGTCTTTTTCACTT
>Tb427.03.610  | Trypanosoma brucei Lister strain 427 | N-acetyltransferase complex ARD1 subunit, putative | genomic | Tb427_03_v4 reverse | (geneCodeEnd+1 to geneCodeEnd+81) | length=81
AAAAGAAATTAAATATTGGCCATGTGAAGTTTCCTCTTCGTTTTTTTTTTGATTCAGGTT
CATTCACGCAGNTATGATGTG
>Tb427.03.620  | Trypanosoma brucei Lister strain 427 | ATP-dependent DEAD/H RNA helicase, putative | genomic | Tb427_03_v4 reverse | (geneCodeEnd+1 to geneCodeEnd+81) | length=81
ATCATGGGAAATGATGATGAGAAGAAATATCTTCTTTCTGTAACCGTTTAAATGGAAGTG
ACGAGTCGAATATAAAGAAAA
>Tb427.03.630  | Trypanosoma brucei Lister strain 427 | hypothetical protein, conserved | genomic | Tb427_03_v4 reverse | (geneCodeEnd+1 to geneCodeEnd+81) | length=81
GGGAACCACATGTTACGGTGAGGCAGAAAATAGTGGTAACGGCGATGATGGGAATTGGGC
GAGGGGGAAACAAGTGCAATT
>Tb427.03.640  | Trypanosoma brucei Lister strain 427 | hypothetical protein, conserved | genomic | Tb427_03_v4 reverse | (geneCodeEnd+1 to geneCodeEnd+81) | length=81
AGGAGAGTCATCTCTCCATGCTCTTCTCCCACATCAGCCCACACGTACCGAATTACACAA
CAGCTAAACCACCAGGATCGT
>Tb427.03.650  | Trypanosoma brucei Lister strain 427 | hypothetical protein, conserved | genomic | Tb427_03_v4 reverse | (geneCodeEnd+1 to geneCodeEnd+81) | length=81
CAGTCGACATGGCTTTGTTTTTTCTTCTTTTCATTCAGTGCCACACAAGTTATGTGTGAT
GTGGAATGATTATGTGTGTGT
>Tb427.03.660  | Trypanosoma brucei Lister strain 427 | hypothetical protein, conserved | genomic | Tb427_03_v4 reverse | (geneCodeEnd+1 to geneCodeEnd+81) | length=81
ACTTAACCCTTGTACTATTTCTCTTCCTTACATTCCTTCGTTATTACACGTAAAACAGCC
AGCGTTACATTCCATACTGTG
>Tb427.03.670  | Trypanosoma brucei Lister strain 427 | hypothetical protein | genomic | Tb427_03_v4 reverse | (geneCodeEnd+1 to geneCodeEnd+81) | length=81
CGATGTTTCCCTGCTGTATAATTTTCGTTGCACATCACAGTCTCTGTTGATTTGAAGTAA
TGTCTTGCGCTGGAGTAGTTA
>Tb427.03.680  | Trypanosoma brucei Lister strain 427 | cytochrome P450, putative | genomic | Tb427_03_v4 reverse | (geneCodeEnd+1 to geneCodeEnd+81) | length=81
CATTTCCATTGAAACCCTTTTGTATGACCCAACCGTTGCGTCCGAGTGGTGGCGATACCG
CAATTGAAACGTGCTGCCGGT
>Tb427.03.690  | Trypanosoma brucei Lister strain 427 | protein kinase, putative | genomic | Tb427_03_v4 reverse | (geneCodeEnd+1 to geneCodeEnd+81) | length=81
AGAAAGAACACACAAGAAATAAATTGATATACAGATACATATATTTACATATGCAATGCT
GCATGAACTTTCGTAAGGCGA
>Tb427.03.700  | Trypanosoma brucei Lister strain 427 | hypothetical protein, conserved | genomic | Tb427_03_v4 reverse | (geneCodeEnd+1 to geneCodeEnd+81) | length=81
AACTATGGAGTGCATTTGATTTATTATTATTATTATTTAGATTAGTAGGAGGATCGATAC
GTAGGTGGTTGAATTCGGTGT
>Tb427.03.710  | Trypanosoma brucei Lister strain 427 | hypothetical protein, conserved | genomic | Tb427_03_v4 reverse | (geneCodeEnd+1 to geneCodeEnd+81) | length=81
TATATTGTGTAAAGATATGAAAATTAATATGCGTGGGTTTACATATAACTCCGTTACGCA
TAGTTTGACATCTCTTCTTCT
>Tb427.03.730  | Trypanosoma brucei Lister strain 427 | unspecified product | genomic | Tb427_03_v4 reverse | (geneCodeEnd+1 to geneCodeEnd+81) | length=81
TTGATGAGATGCGTACGTTACGCATCCGCGGCTCGTATATGTTTACAGGTGAGGGAAGAG
GAGGTTATGTGTGTGTTTGTA
>Tb427.03.740  | Trypanosoma brucei Lister strain 427 | hypothetical protein, conserved (ZC3H5) | genomic | Tb427_03_v4 reverse | (geneCodeEnd+1 to geneCodeEnd+81) | length=81
ATGTAGGAATAAGAAAGTAAATTCGCTTTGTGCAGCTTTCTTATTTCATTTTATTTTATT
TTTAGTGACGGGGAAAATATA
>Tb427.03.750  | Trypanosoma brucei Lister strain 427 | hypothetical protein, conserved | genomic | Tb427_03_v4 reverse | (geneCodeEnd+1 to geneCodeEnd+81) | length=81
GATGCCGCTTTCTTTCATTATCTCCCTGCTTCTTGTGGGTTCTGTTACACATATGTTCAG
TTATCGTTTCGTGATCCCCTT
>Tb427.03.760  | Trypanosoma brucei Lister strain 427 | hypothetical protein, conserved | genomic | Tb427_03_v4 reverse | (geneCodeEnd+1 to geneCodeEnd+81) | length=81
GTTCGTACACAACCCATAGGGGAAAAGAGGGAAGAGATGCTCCAACCTTTTCTTTTTTGG
GGGGGGGGCTTACGGGGACGC
>Tb427.03.770  | Trypanosoma brucei Lister strain 427 | hypothetical protein, conserved | genomic | Tb427_03_v4 reverse | (geneCodeEnd+1 to geneCodeEnd+81) | length=81
TAGGAACGGTCCGCTGTGGTGTGCGTTGGTGTGTCTGAGAGAAATTATATGTTGGTTGTG
TGTTTATGCCTCTCCGATGCT
>Tb427.03.780  | Trypanosoma brucei Lister strain 427 | proteasome alpha 7 subunit (TbPSA7) | genomic | Tb427_03_v4 reverse | (geneCodeEnd+1 to geneCodeEnd+81) | length=81
TGTGGAAAGGTGAGAAATGCAACTGTGAAATGGTAAAGGAAATCGCGTGCAGAGGGTTGT
GAATGACTCCGTGCTCTTGCA
>Tb427.03.790  | Trypanosoma brucei Lister strain 427 | hypothetical protein, conserved (ZC3H6) | genomic | Tb427_03_v4 reverse | (geneCodeEnd+1 to geneCodeEnd+81) | length=81
CGGCTCGACAGTATAATGTGATGGTTTGTAGTCTGTACGTGTGCCAAGGAGGCTGAGGGC
GACTGATATCTACTTTTCTTT
>Tb427.03.800  | Trypanosoma brucei Lister strain 427 | hypothetical protein, conserved | genomic | Tb427_03_v4 reverse | (geneCodeEnd+1 to geneCodeEnd+81) | length=81
ACGTAGAAAACTTGGACGGCGGGAGTTTCCCCAGCGGAAAGGTCGTTCTCCAGGGATGTA
TAGCAGCATGTTTGCTCCCGG
>Tb427.03.810  | Trypanosoma brucei Lister strain 427 | hypothetical protein, conserved | genomic | Tb427_03_v4 reverse | (geneCodeEnd+1 to geneCodeEnd+81) | length=81
TACGATGAATCGGATAGGGAGAACACTGTCACACGTTGTCATGTACTTTTTCTTTCTTGC
GTACTGTTGATTGGTTGAAAG
>Tb427.03.820  | Trypanosoma brucei Lister strain 427 | hypothetical protein, conserved | genomic | Tb427_03_v4 reverse | (geneCodeEnd+1 to geneCodeEnd+81) | length=81
CTCGTTATCGCTGAAGGGCTGGGGCCACCTGTTACCATTGCAATTGTTTTCTTTGATTTT
TTTTCAGGTTGCTTTGACTGG
>Tb427.03.830  | Trypanosoma brucei Lister strain 427 | flap endonuclease-1 (FEN-1), putative | genomic | Tb427_03_v4 reverse | (geneCodeEnd+1 to geneCodeEnd+81) | length=81
GATCTGGGGTGTCACACAGAGGGCGCATTGTACGCCTAACTTTCCCTCTCTTTCGTGTTT
TCTCTGATGTTTTTGTGGGGA
>Tb427.03.840  | Trypanosoma brucei Lister strain 427 | hypothetical protein, conserved | genomic | Tb427_03_v4 reverse | (geneCodeEnd+1 to geneCodeEnd+81) | length=81
GGAAGAGAGGAGACGACGCAGCATCGGTCAACTCTAAAGCACTTCCAAAAGGAAAGGGGG
AAAAATATGAATGTGTGAAGA
>Tb427.03.850  | Trypanosoma brucei Lister strain 427 | hypothetical protein, conserved | genomic | Tb427_03_v4 reverse | (geneCodeEnd+1 to geneCodeEnd+81) | length=81
CCATCGTTGGTTCCCTTCGACCGTCGTCGATTCAATGTGGAAAAAGTCAAGACACGGGAA
AAAAAAACTGTAATTCACTTA
>Tb427.03.860  | Trypanosoma brucei Lister strain 427 | acyl carrier protein, mitochondrial precursor, putative | genomic | Tb427_03_v4 reverse | (geneCodeEnd+1 to geneCodeEnd+81) | length=81
GAGCTGTTCATGATACTAGTTAGGGATGTCGTAATAGGCGCTAAACGCGCGCCCATAACA
ACATGGAGGAAAAGGTTGTAA
>Tb427.03.870  | Trypanosoma brucei Lister strain 427 | hypothetical protein, conserved | genomic | Tb427_03_v4 forward | (geneCodeEnd+1 to geneCodeEnd+81) | length=81
TATCGGATATAGAAAAAAAAAGAAATGATATTCCTGAAACGCAGGATCCACATATTTTTT
CTTTTCGGTTTAAAGGAAAAA
>Tb427.03.880  | Trypanosoma brucei Lister strain 427 | hypothetical protein, conserved | genomic | Tb427_03_v4 forward | (geneCodeEnd+1 to geneCodeEnd+81) | length=81
TACCTATATACATAAAATTTTGTTTTTATGTGTCGAAGGGAAGTTAGCGGAATACAAATA
CAGTGTTAGAGTCCTCATGGT
>Tb427.03.890  | Trypanosoma brucei Lister strain 427 | hypothetical protein, conserved | genomic | Tb427_03_v4 forward | (geneCodeEnd+1 to geneCodeEnd+81) | length=81
GGGACGCTACCAGCCTTTGGTGAGTAAAATCCGTATTAATGCAACTTTCATCACCCTGCA
ATATTATTTCATTAGGTTTAT
>Tb427.03.900  | Trypanosoma brucei Lister strain 427 | hypothetical protein, conserved | genomic | Tb427_03_v4 forward | (geneCodeEnd+1 to geneCodeEnd+81) | length=81
CCCCCGCCTTGCCACACTTATTCACTTAATTCTGTTGTAAACACTGCAGATGTTTTTNAA
AAAGTTGTATTTCATTTTCTT
>Tb427.03.910  | Trypanosoma brucei Lister strain 427 | gamma-tubulin | genomic | Tb427_03_v4 forward | (geneCodeEnd+1 to geneCodeEnd+81) | length=81
TGGGAGGTAGAGAAACACAACACGTGGGACCTCAGGGAAATTTTATGTCTGTGTCAAATT
TTCCTATGCATGAACACATAG
>Tb427.03.920  | Trypanosoma brucei Lister strain 427 | hypothetical protein, conserved | genomic | Tb427_03_v4 forward | (geneCodeEnd+1 to geneCodeEnd+81) | length=81
AGGTGTTGCGGTCGCCGCTCAAATGACCGGTGAACAAGTGTGGGGTTTGCCACTTTTTTT
TCTCATTTAGTAAGCTTGCTT
>Tb427.03.930  | Trypanosoma brucei Lister strain 427 | dynein heavy chain, putative | genomic | Tb427_03_v4 forward | (geneCodeEnd+1 to geneCodeEnd+81) | length=81
GGGGAAGGTAGTGAATGGTACCGTGAATGTTCACTGTGTGTTACTTAAGTGTGACCAAAC
AATCATGTGACAAAAGTTGTG
>Tb427.03.940  | Trypanosoma brucei Lister strain 427 | hypothetical protein, conserved | genomic | Tb427_03_v4 forward | (geneCodeEnd+1 to geneCodeEnd+81) | length=81
CGGAGGGAGCATGTGGTGGAGAAAAGAGAAGCGGGTGCTTCACGTGGGGAAAACTCAGAC
ACTCATCAGGAAACCAGAGAG
>Tb427.03.950  | Trypanosoma brucei Lister strain 427 | hypothetical protein, conserved | genomic | Tb427_03_v4 forward | (geneCodeEnd+1 to geneCodeEnd+81) | length=81
GTAGAGGTATTGGAAGAAGGATTCCCCACTCACTTGCACATGTGAGCGCAACCTCGGGAA
TGAGTAGACACAACCAATCAC
>Tb427.03.960  | Trypanosoma brucei Lister strain 427 | protein transport protein Sec61 gamma subunit, putative | genomic | Tb427_03_v4 forward | (geneCodeEnd+1 to geneCodeEnd+81) | length=81
GCAGCATCTGGCGGGTCAAATTGCAGAAACACCACAGGCGGACGGACATATTTTGTTATG
GCGTTACCTGTCAGGTACCAT
>Tb427.03.970  | Trypanosoma brucei Lister strain 427 | hypothetical protein, conserved | genomic | Tb427_03_v4 forward | (geneCodeEnd+1 to geneCodeEnd+81) | length=81
TAATACCCACATCAGGGAGATGCAGTCTTTCTCACTTCCTTGGAGGGTACCAAAAGTTAC
GGTTGTTCACAGTTTTTCGTA
>Tb427.03.980  | Trypanosoma brucei Lister strain 427 | hypothetical protein, conserved | genomic | Tb427_03_v4 forward | (geneCodeEnd+1 to geneCodeEnd+81) | length=81
TGATTTTGTTGCCACCAAGGTTGGTGTACATAAACGTATATACATTATATATATACATAT
ATATAACAAAACGGAAAGGAA
>Tb427.03.990  | Trypanosoma brucei Lister strain 427 | hypothetical protein, conserved | genomic | Tb427_03_v4 forward | (geneCodeEnd+1 to geneCodeEnd+81) | length=81
GGGGCGACAAAAATGGATGCGGTTTGCGGGTGAAGTTAACCATTGTGGGATGTAACGGAT
TTGATACATCCATAGAGGGAT
>Tb427.04.1000  | Trypanosoma brucei Lister strain 427 | hypothetical protein, conserved | genomic | Tb427_04_v4 reverse | (geneCodeEnd+1 to geneCodeEnd+81) | length=81
GGCACCCCATTTTTATTTACTATTTTTTTCCCCCTTGCCGTAACCGCGGCCGCCGNNNNN
NNNNNNNTTTCCCCTCCTCTT
>Tb427.04.1010  | Trypanosoma brucei Lister strain 427 | hypothetical protein | genomic | Tb427_04_v4 reverse | (geneCodeEnd+1 to geneCodeEnd+81) | length=81
GGTAAGGTTTATATATTTCTGATCACTCTTTTTTATATATACCCGTTTACCTATTTATAT
CTTTTCCCTTGCCGTCGTTTT
>Tb427.04.1020  | Trypanosoma brucei Lister strain 427 | serine-palmitoyl-CoA transferase, putative | genomic | Tb427_04_v4 reverse | (geneCodeEnd+1 to geneCodeEnd+81) | length=81
GCCATGGACGTCTCGATCAAATCGGAGAAACATTTGTGGACATCGCAAATTGCTCAGTGG
ATTTGGTTTATTTTGTTTTAT
>Tb427.04.1030  | Trypanosoma brucei Lister strain 427 | hypothetical protein, conserved | genomic | Tb427_04_v4 reverse | (geneCodeEnd+1 to geneCodeEnd+81) | length=81
GGTTCGTGATGGATCACGTTTCTTCGACACACTCCATAGGTTGTGTTGCCAAGAGTGTAG
GGAGGAAAAAAGAGGTTTCCC
>Tb427.04.1040  | Trypanosoma brucei Lister strain 427 | hypothetical protein, conserved | genomic | Tb427_04_v4 reverse | (geneCodeEnd+1 to geneCodeEnd+81) | length=81
TGGCAATGGCAGCGGGCGGCAACGCATGCATATATATATATATATNTGCGCATGTGTATA
TCCCAGTGCGTAATCTTCTTA
>Tb427.04.1050  | Trypanosoma brucei Lister strain 427 | hypothetical protein, conserved | genomic | Tb427_04_v4 reverse | (geneCodeEnd+1 to geneCodeEnd+81) | length=81
CTTTTTGTGGGGGTGTGATCACCTCTTTAGGTTTAGTCCATGTGAGACGAAGTTGCGTAA
ACGTTCGTTTGTTTGTTTGCG
>Tb427.04.1060  | Trypanosoma brucei Lister strain 427 | hypothetical protein, conserved | genomic | Tb427_04_v4 reverse | (geneCodeEnd+1 to geneCodeEnd+81) | length=81
TGAATTTAGTGGTCCGGGGAAACGTATTCACACACAACGCNATGTTCCACCGCTCTTTCC
CTTATATCGTGTCGTGATACT
>Tb427.04.1070  | Trypanosoma brucei Lister strain 427 | 50S ribosomal protein L13, putative | genomic | Tb427_04_v4 reverse | (geneCodeEnd+1 to geneCodeEnd+81) | length=81
AGTATCGTGATTCAGGCAGTGCTGATGATGGTGCTCCTTCTCTATTATCATTATTTTTTC
TTTTTTTTTTTTNGGGGGCTG
>Tb427.04.1080  | Trypanosoma brucei Lister strain 427 | V-type ATPase, A subunit, putative | genomic | Tb427_04_v4 reverse | (geneCodeEnd+1 to geneCodeEnd+81) | length=81
TGCTACTGAAACTCAACCGGAGTTGGGAAAAAGGAGTGTAGTCTGAAAAAGTCTTTTTTC
TCTTTTTGTTCATTGCTGGGC
>Tb427.04.1090  | Trypanosoma brucei Lister strain 427 | endosomal integral membrane protein, putative | genomic | Tb427_04_v4 reverse | (geneCodeEnd+1 to geneCodeEnd+81) | length=81
GAAACATGCGCAACGATAAAGATGCAGTGAATAGTTGGGTGTAGTTCTTACTTCCATTAA
CCCCCCCCCTTCTGTGAGGCC
>Tb427.04.1100  | Trypanosoma brucei Lister strain 427 | ribosomal protein L21E (60S), putative | genomic | Tb427_04_v4 reverse | (geneCodeEnd+1 to geneCodeEnd+81) | length=81
GTCTGTGGCATGGGAGCTGTCCCGCAATGTGCTGAAGCTGCTGTACATCGGTTTTGCTCA
TTTCTAACTTTATTTGGCTTT
>Tb427.04.1110  | Trypanosoma brucei Lister strain 427 | hypothetical protein, conserved | genomic | Tb427_04_v4 reverse | (geneCodeEnd+1 to geneCodeEnd+81) | length=81
TACGCGGGGTACTGTCGATACTGTTCTTTGGTGGGCGCNCTGACCCCCTTCTCCTCTCTT
TGCCGTCGAAATCAACAGAAG
>Tb427.04.1120  | Trypanosoma brucei Lister strain 427 | hypothetical protein, conserved | genomic | Tb427_04_v4 reverse | (geneCodeEnd+1 to geneCodeEnd+81) | length=81
GTTGAGGAAAAAAGAATGGGGAGGTATCCCCTCGTGTTGGATAGTTTGCGCTCCGAGACG
GTCCTTTGACGTACACAAGGA
>Tb427.04.1130  | Trypanosoma brucei Lister strain 427 | hypothetical protein, conserved | genomic | Tb427_04_v4 reverse | (geneCodeEnd+1 to geneCodeEnd+81) | length=81
TTTTGGGGACCACCTTCGGTGCTTCTGCGATCCCCGGATTCATGTACGCTTACATTTCAC
CACCGCGTTGCGCATTGTTTT
>Tb427.04.1140  | Trypanosoma brucei Lister strain 427 | phosphatidylinositol 4-kinase, putative | genomic | Tb427_04_v4 reverse | (geneCodeEnd+1 to geneCodeEnd+81) | length=81
GTTTAAGGGATGTGGTGAATGCAAAACTTCCGTGTTCCGGAGGTCTGTTATCCTCTTTTC
CCGTTCGATTCATGTTTCGTT
>Tb427.04.1150  | Trypanosoma brucei Lister strain 427 | hypothetical protein, conserved | genomic | Tb427_04_v4 reverse | (geneCodeEnd+1 to geneCodeEnd+81) | length=81
CTAACCGTTACTTCGCGTTGGCCGTTGGTAGCTTCCCCTTGTTTTATGAATTCACAGCGT
TAACAAGTCGTTATGGGTGGA
>Tb427.04.1160  | Trypanosoma brucei Lister strain 427 | hypothetical protein, conserved | genomic | Tb427_04_v4 reverse | (geneCodeEnd+1 to geneCodeEnd+81) | length=81
TAGAGTATCGACGTCCGGTGCGGGTACCGATCCGCAGGGTTGCTGTTTCGGTGGTTAACC
TCGCAGTATTTTTTATTGCTT
>Tb427.04.1170  | Trypanosoma brucei Lister strain 427 | ankyrin, putative | genomic | Tb427_04_v4 reverse | (geneCodeEnd+1 to geneCodeEnd+81) | length=81
TATTTGTGTAAGGGACCCGGTTTTTGGTACCAATGGTTGAAACACTTTTTTATTGCTTGA
TTTAACTGCTGCGTTAGAGAT
>Tb427.04.1180  | Trypanosoma brucei Lister strain 427 | hypothetical protein, conserved | genomic | Tb427_04_v4 reverse | (geneCodeEnd+1 to geneCodeEnd+81) | length=81
CAATTTTACTCTTGGGTATGAGGGCCTTTCGTGTTGAATGTGCTGTTAATTGAGTTGCGA
ATAAATATGTTTTTGCGCCAC
>Tb427.04.1190  | Trypanosoma brucei Lister strain 427 | hypothetical protein, conserved | genomic | Tb427_04_v4 reverse | (geneCodeEnd+1 to geneCodeEnd+81) | length=81
GGAGGAAATATTAGTGCTTATGTTGTTGAAGCTATATCACGCGGTTATTCTTTTAGTGAG
CAAAACCATTTTTAATTTGCT
>Tb427.04.120  | Trypanosoma brucei Lister strain 427 | hypothetical protein | genomic | Tb427_04_v4 forward | (geneCodeEnd+1 to geneCodeEnd+81) | length=81
TGAGCGTCATCAAACTCAATGAGCAGAACCACATGGAAGGAGGAAATTGTGTATTTGTAT
GCATACATGTGTGNCAATATG
>Tb427.04.1200  | Trypanosoma brucei Lister strain 427 | expression site-associated gene (ESAG) protein, putative | genomic | Tb427_04_v4 forward | (geneCodeEnd+1 to geneCodeEnd+81) | length=81
CAAATATGTTCATATACATTTCCTCCTACCCAATAATGTGTTTGCATACATGCTTTTATG
CGCGTTCGCACGCGTCCATGT
>Tb427.04.1210  | Trypanosoma brucei Lister strain 427 | hypothetical protein | genomic | Tb427_04_v4 reverse | (geneCodeEnd+1 to geneCodeEnd+81) | length=81
CGGAGATGTTAGCGAGCCCTCGGCCCAGTCATTTGGGGGGGGGGGATTCAGTCCAATGTG
GATGGCTTCCTCCCGCCTAGG
>Tb427.04.1220  | Trypanosoma brucei Lister strain 427 | leucine-rich repeat protein (LRRP), putative | genomic | Tb427_04_v4 reverse | (geneCodeEnd+1 to geneCodeEnd+81) | length=81
ATGCTAATTGGAATATTGTAATTTTTTAACACCAGGAGGGGACGGGAGAAGAGGGAGGGA
AAAGGTAAGGCTTAACTTTGA
>Tb427.04.1230  | Trypanosoma brucei Lister strain 427 | hypothetical protein | genomic | Tb427_04_v4 reverse | (geneCodeEnd+1 to geneCodeEnd+81) | length=81
ACGGCAGTTTAATCGACCAATTTGCTCTAATTTTTTCTTCCGCGAGCGTGAGCGCGCACA
TACACACATGCACACACACAC
>Tb427.04.1240  | Trypanosoma brucei Lister strain 427 | hypothetical protein | genomic | Tb427_04_v4 reverse | (geneCodeEnd+1 to geneCodeEnd+81) | length=81
GAATATTAGGACGAGTGTGGTTTACAGCAGGGGNGTATGAAAGTTGTTTGGTATTTGGAT
ATAAAGGAGGAGGAGGAGGAG
>Tb427.04.1250  | Trypanosoma brucei Lister strain 427 | peroxisome biogenesis factor 1, putative | genomic | Tb427_04_v4 reverse | (geneCodeEnd+1 to geneCodeEnd+81) | length=81
GGTGGTAACACCAAAACACTCTACAATTCGTTAATTTCTGTCAGCCACTCCTCTNCCCTC
TCCAGTATGGCTTGGGGCTCA
>Tb427.04.1260  | Trypanosoma brucei Lister strain 427 | hypothetical protein, conserved | genomic | Tb427_04_v4 reverse | (geneCodeEnd+1 to geneCodeEnd+81) | length=81
CAGATATGAGAAACAAAACTCCAGTACGCGGTGTGCTGCTTCCGAAAGGATGCAAGGTAT
TCCTGGTGAAGGGAGGGATGG
>Tb427.04.1270  | Trypanosoma brucei Lister strain 427 | ruvB-like DNA helicase, putative | genomic | Tb427_04_v4 reverse | (geneCodeEnd+1 to geneCodeEnd+81) | length=81
AATATGAAAAAAGAAAAGAAGAGATGGAGAGAAAGTGGGATAACAAAAAGGGAAGAAGAG
CATGGAAGAAGGGGAAACTGT
>Tb427.04.1280  | Trypanosoma brucei Lister strain 427 | hypothetical protein, conserved | genomic | Tb427_04_v4 reverse | (geneCodeEnd+1 to geneCodeEnd+81) | length=81
GTGAATTTTTTTTGTGAGCGCAGTTTTTCTCCACCTTCCCCCTGTCACCCCCTAACCCCC
AACTAAGGAGAAACGCGTCAT
>Tb427.04.1290  | Trypanosoma brucei Lister strain 427 | hypothetical protein, conserved | genomic | Tb427_04_v4 reverse | (geneCodeEnd+1 to geneCodeEnd+81) | length=81
GACACCGCAGATGTGCGGAGCAGGCTCAGGAACGTGTATATATTTATATTTTTTTACTTA
TAAATCTAAATGGATAGGGTG
>Tb427.04.1300  | Trypanosoma brucei Lister strain 427 | hypothetical protein, conserved | genomic | Tb427_04_v4 reverse | (geneCodeEnd+1 to geneCodeEnd+81) | length=81
TGTGGTGCATGCTTATGAAAGGAGGAGGAGCAGGAGGGAGCGGAGCTCTCTCTCTTCTTC
TTTAGCTCATCCCTTCTATGC
>Tb427.04.1310  | Trypanosoma brucei Lister strain 427 | hypothetical protein, conserved (ZC3H9) | genomic | Tb427_04_v4 reverse | (geneCodeEnd+1 to geneCodeEnd+81) | length=81
GTGACGCGTTCCGTGTGCCGTGTGACCAGGGAAGAAGGTGTGGGTTACGGTTTGTCGGGG
ACATATGTTGCTTTGTGGAGC
>Tb427.04.1320  | Trypanosoma brucei Lister strain 427 | hypothetical protein, conserved | genomic | Tb427_04_v4 reverse | (geneCodeEnd+1 to geneCodeEnd+81) | length=81
AAAACGGTACAGATGGAGGGTTGCACGTGGAGTGGGGATCAGACGAGCGGTGATGTGTGG
GGAAGGAAAGGGAAGGGGAAG
>Tb427.04.1330  | Trypanosoma brucei Lister strain 427 | DNA topoisomerase IB, large subunit | genomic | Tb427_04_v4 reverse | (geneCodeEnd+1 to geneCodeEnd+81) | length=81
TAACACGCCGTTGCAGTGACGTATGTTCGTTGGAGAGTGGGGATAACTGAATAAAAGAAA
AGAGCAAGTCGAAACAAACAA
>Tb427.04.1340  | Trypanosoma brucei Lister strain 427 | cleavage and polyadenylation specificity factor subunit, putative (CPSF3) | genomic | Tb427_04_v4 reverse | (geneCodeEnd+1 to geneCodeEnd+81) | length=81
ACAGAGAGTATGGGGAAAAACTGGTGACATCTGATGGTTGCCTGAATTGACTGTGGTTCC
GTCACTCGCAAGTTGACTTGT
>Tb427.04.1350  | Trypanosoma brucei Lister strain 427 | glyoxalase II (glx2-2) | genomic | Tb427_04_v4 reverse | (geneCodeEnd+1 to geneCodeEnd+81) | length=81
AGGCGAAACGCTGAAGCTGACGCGACAGAATTGGTGCGAATTCCATACATCTTCGCGCNA
GGGTGCAAACCCGTGAAAAGA
>Tb427.04.1360  | Trypanosoma brucei Lister strain 427 | hypothetical protein, conserved | genomic | Tb427_04_v4 reverse | (geneCodeEnd+1 to geneCodeEnd+81) | length=81
AAAAAAAAAGTGAATAAGGCAGGGAGGATAAAGGAAAACATAGCAGGATCCTCCTTGTGT
GTGATAGCCAGTTGGTTCGTT
>Tb427.04.1370  | Trypanosoma brucei Lister strain 427 | hypothetical protein, conserved | genomic | Tb427_04_v4 reverse | (geneCodeEnd+1 to geneCodeEnd+81) | length=81
TTCTTCCTTGTCTGAAGATTGAAGAGAACAAATGCAGTGACTGACGGTGTTGTAGTCAGT
TGGTACTGTCACCTGTGAGTA
>Tb427.04.1380  | Trypanosoma brucei Lister strain 427 | hypothetical protein, conserved | genomic | Tb427_04_v4 reverse | (geneCodeEnd+1 to geneCodeEnd+81) | length=81
GTTCTTTTTTGTCATGGGTTTGTGAAGATGTTTCGCAGCTGGCAGCAGGGTCATCGCCTC
GGGTTTACCGATGGAGTGATG
>Tb427.04.1390  | Trypanosoma brucei Lister strain 427 | hypothetical protein, conserved | genomic | Tb427_04_v4 reverse | (geneCodeEnd+1 to geneCodeEnd+81) | length=81
GGTGCTTTGCTCCCCACGGTTTCTTTGTCTTGTTGGTCTTTATGGCGAGAATAGTATTTG
CTTGGAGGAGGCGGCGCTGTT
>Tb427.04.140  | Trypanosoma brucei Lister strain 427 | hypothetical protein | genomic | Tb427_04_v4 forward | (geneCodeEnd+1 to geneCodeEnd+81) | length=81
AAGGAATCATGGTTACTGCCACCAGGCTAAGGAAAGACCAAAAGGCTTTTGAAATGTGTT
TTCGNATCGAATGTACCACTG
>Tb427.04.1400  | Trypanosoma brucei Lister strain 427 | vacuolar transport protein 4A, putative | genomic | Tb427_04_v4 reverse | (geneCodeEnd+1 to geneCodeEnd+81) | length=81
GGACCTGCGTAACATTTTGCTGGCAAGCATGAACTCACATCAGTAAGCGAAAGGCGAGGA
AGAACTAGGAGTAACCTCCGT
>Tb427.04.1410  | Trypanosoma brucei Lister strain 427 | hypothetical protein, conserved | genomic | Tb427_04_v4 reverse | (geneCodeEnd+1 to geneCodeEnd+81) | length=81
TTCTGTGAGGGGGGCAAAGTAAACTTGAATTTGTGGGGGTGTGCGATAGTCACCGCTTAA
TGGGCCGGTTGTGGATGTTGC
>Tb427.04.1420  | Trypanosoma brucei Lister strain 427 | hypothetical protein, conserved | genomic | Tb427_04_v4 reverse | (geneCodeEnd+1 to geneCodeEnd+81) | length=81
GGCGTGTCATAAATTGCGGTAAGGTGTGTTGAACTTGAATTTTCGGCGGGTGCCCGCGGT
GTGACCCCTTTGGAGCGCGGA
>Tb427.04.1430  | Trypanosoma brucei Lister strain 427 | hypothetical protein, conserved | genomic | Tb427_04_v4 reverse | (geneCodeEnd+1 to geneCodeEnd+81) | length=81
ATATGTAGGGCGTTAGATGCGCTAGTTTGTAGACTGGATTTTTATTTGTTCCACAGACAC
ACACGAGCCTCTACCCACAAA
>Tb427.04.1440  | Trypanosoma brucei Lister strain 427 | hypothetical protein, conserved | genomic | Tb427_04_v4 reverse | (geneCodeEnd+1 to geneCodeEnd+81) | length=81
GAGGTGCGTACAAGCGATGGGGCAGAATGAGTGCATGGGTGACCGATTGTTTCCGTTCGG
GATGTGTGTGGCATTTAGACT
>Tb427.04.1450  | Trypanosoma brucei Lister strain 427 | hypothetical protein, conserved | genomic | Tb427_04_v4 reverse | (geneCodeEnd+1 to geneCodeEnd+81) | length=81
TGCCTCTAGTCCCTCACACCGAAAAGAGGAAAATGCGAAGTACAGAGAGTGATTTGGTGT
TGGCCTGTAGAGCTGTGAATG
>Tb427.04.1460  | Trypanosoma brucei Lister strain 427 | hypothetical protein, conserved | genomic | Tb427_04_v4 reverse | (geneCodeEnd+1 to geneCodeEnd+81) | length=81
AGCGCATGTATGTTCCTCTCCCTCTCCCGTCTTGGTGTCACTTCTCCAAAGGGAGAATTT
AGCGCTGAAGGGTTGGCTACC
>Tb427.04.1470  | Trypanosoma brucei Lister strain 427 | hypothetical protein, conserved | genomic | Tb427_04_v4 reverse | (geneCodeEnd+1 to geneCodeEnd+81) | length=81
GTCTAATAGGTGAGGTCACAATATTCGCAAAGTTTTCACCGACGCATCGGTCTGTCATAC
ACAAGAAAAAAAAACATACGC
>Tb427.04.1480  | Trypanosoma brucei Lister strain 427 | hypothetical protein, conserved | genomic | Tb427_04_v4 reverse | (geneCodeEnd+1 to geneCodeEnd+81) | length=81
CTCTTGGGTTAAAGGAAGTGCGAACTGAAAAGCAGGGGGCCGACAATCCAGGGGGGGGAA
CGGTACCTGATGAAAGAAGTA
>Tb427.04.1490  | Trypanosoma brucei Lister strain 427 | hypothetical protein, conserved | genomic | Tb427_04_v4 reverse | (geneCodeEnd+1 to geneCodeEnd+81) | length=81
CCAAGCAACTGGCAGGTGTGGTTCATCATCACAGACCCGGGAAGGAGGGAAGTGGAGTGA
ATAGTGTACACATATTTTTTT
>Tb427.04.150  | Trypanosoma brucei Lister strain 427 | hypothetical protein | genomic | Tb427_04_v4 forward | (geneCodeEnd+1 to geneCodeEnd+81) | length=81
TTCATAAATACAACAACGAGAATAAAATTAATCCCTTGTGGCTGCTAAGCGTGCAAGCAA
CTGAGAATAATAAACAGTATA
>Tb427.04.1500  | Trypanosoma brucei Lister strain 427 | RNA editing associated helicase 2 (REH2) | genomic | Tb427_04_v4 reverse | (geneCodeEnd+1 to geneCodeEnd+81) | length=81
TGTGGCCAAAGGTGAGTGGGTCGAGCTCATGAAACCATTTCCCCAGAAGGTCTTAGCGCT
ATGTTCCCTATGCCACCATGT
>Tb427.04.1510  | Trypanosoma brucei Lister strain 427 | phospholipid-translocating ATPase, putative | genomic | Tb427_04_v4 reverse | (geneCodeEnd+1 to geneCodeEnd+81) | length=81
GTTGTGGCCTGAACGTGCATGCTAATTGTGATCACTGCCCAGACCCCGCGCTGGTTTTTC
TTTTTTGAATCATTTGGTATC
>Tb427.04.1520  | Trypanosoma brucei Lister strain 427 | hypothetical protein, conserved | genomic | Tb427_04_v4 reverse | (geneCodeEnd+1 to geneCodeEnd+81) | length=81
TTGAGGAGTTGATATGGGTCGCTTTTCACGCACTCCTGAAGCAGCTGACGTCTTTCGTGC
TTTTGTCATTTCCCCCCCCCC
>Tb427.04.1530  | Trypanosoma brucei Lister strain 427 | hypothetical protein, conserved | genomic | Tb427_04_v4 reverse | (geneCodeEnd+1 to geneCodeEnd+81) | length=81
TGAGCTTCAGTGGAGTTAGTTTCTAGGCTCAGCAACTCACCGGTCACCTTCAGTTTGATA
TCGATTCAACCCCTTTTACGT
>Tb427.04.1540  | Trypanosoma brucei Lister strain 427 | hypothetical protein, conserved | genomic | Tb427_04_v4 reverse | (geneCodeEnd+1 to geneCodeEnd+81) | length=81
AAATGGTGCCGCTAATGGGCCCCTTTAAAGATGTAAAGGCGTGTGAGGAAAGTTGAGGAG
AGAAAAAAAAATATTAATAAT
>Tb427.04.1550  | Trypanosoma brucei Lister strain 427 | hypothetical protein, conserved | genomic | Tb427_04_v4 reverse | (geneCodeEnd+1 to geneCodeEnd+81) | length=81
GAAAGGCGATAAGGTGGGTGCAGGTGAGTGTGTATAAGTGTATTTGTGGATGTGAATGTG
AATTCAGCCTTGCACAATCCA
>Tb427.04.1560  | Trypanosoma brucei Lister strain 427 | hypothetical protein, conserved | genomic | Tb427_04_v4 reverse | (geneCodeEnd+1 to geneCodeEnd+81) | length=81
CACAGCAACGGTGGTGTTCCGTGGGTAGCTGGAGTTACCGTTGTGTCACGGTGTACTTAA
TGCATGTATGGGGAGGTTGAC
>Tb427.04.1570  | Trypanosoma brucei Lister strain 427 | hypothetical protein, conserved | genomic | Tb427_04_v4 reverse | (geneCodeEnd+1 to geneCodeEnd+81) | length=81
TCGGTTGCTGCAGCCTCATTGCCGTTTGGTAAAGTGGTGGCGTGTCTTTGTGCACGCGTA
GGTGTACAGTGTNGGGGTGAG
>Tb427.04.1580  | Trypanosoma brucei Lister strain 427 | hypothetical protein, conserved | genomic | Tb427_04_v4 reverse | (geneCodeEnd+1 to geneCodeEnd+81) | length=81
TATCGGAATGTGGTTTTAATCAACGAGATCTTGAGATGGATGAGTGCTTGTGTGCGCGTC
AGTGTAGGGCGACATCCTGGA
>Tb427.04.1590  | Trypanosoma brucei Lister strain 427 | hypothetical protein, conserved | genomic | Tb427_04_v4 reverse | (geneCodeEnd+1 to geneCodeEnd+81) | length=81
GACGCATACACCTGTTTTTTGCATCCGCATTCCCTTTTTATTTTTCCTGTAACACANGGA
ATCTGCGGGCGAAGCGCATAT
>Tb427.04.1600  | Trypanosoma brucei Lister strain 427 | hypothetical protein, conserved | genomic | Tb427_04_v4 reverse | (geneCodeEnd+1 to geneCodeEnd+81) | length=81
GCGCTGCAGTCACACCCTCCATAGCTGTGGCTGACTGACAGTGGGCAAGCGGTGATTGTG
AAGTGTGTGGGCTCGTCGTTG
>Tb427.04.1610  | Trypanosoma brucei Lister strain 427 | hypothetical protein, conserved | genomic | Tb427_04_v4 reverse | (geneCodeEnd+1 to geneCodeEnd+81) | length=81
GCAGCGCACACATCTGATTTTTTGGTTAAGGGACTGGAGGAACCGAGGGTTAGAACTAAG
AGTTGGTCTTTAAGCAAAACA
>Tb427.04.1620  | Trypanosoma brucei Lister strain 427 | phosphatidylinositol 4-phosphate 5-kinase alpha, putative (PIP5KII-alpha) | genomic | Tb427_04_v4 reverse | (geneCodeEnd+1 to geneCodeEnd+81) | length=81
TGGACGTATGTCCGATGCAAAAGGAAGGAGGAAAGGAGATTCTGTGCGGCGGGTGTAAGG
CGGAGCCGACTGCTAGACACA
>Tb427.04.1630  | Trypanosoma brucei Lister strain 427 | ribosomal RNA processing protein 6 (RRP6) | genomic | Tb427_04_v4 reverse | (geneCodeEnd+1 to geneCodeEnd+81) | length=81
GGTTTCAGGTACCTGGTCGTGGGATACATGGGGTTCGACACCAGCAAGACATAATCATGC
GAATGTTCTGACGTGCACATG
>Tb427.04.1640  | Trypanosoma brucei Lister strain 427 | UDP-galactose transporter, putative | genomic | Tb427_04_v4 reverse | (geneCodeEnd+1 to geneCodeEnd+81) | length=81
GAGGACGATGTGACGGTTCCTTGCTCTTTTCTTCCCCTCCTTTAGCTTCCTTCATTTTCC
TGCTCCTCTCTCTCTCTATAC
>Tb427.04.1650  | Trypanosoma brucei Lister strain 427 | hypothetical protein, conserved | genomic | Tb427_04_v4 reverse | (geneCodeEnd+1 to geneCodeEnd+81) | length=81
AGGGCTCTTCTTTTGTTATTTCTATTGCTATTGTTGGAAGGTGTGGTGGTGGTGATGATG
TTCCCCCTGTGCGACAGGCAA
>Tb427.04.1660  | Trypanosoma brucei Lister strain 427 | mitochondrial carrier protein, putative | genomic | Tb427_04_v4 reverse | (geneCodeEnd+1 to geneCodeEnd+81) | length=81
ATGGGAGAGGGAAAAGAATAAGCAGGAGGCCGGATGCAGTTGTGTGGCAGCGAGTGGTGT
GCCCGTTTAATTGGGCGTCGC
>Tb427.04.1670  | Trypanosoma brucei Lister strain 427 | hypothetical protein, conserved | genomic | Tb427_04_v4 reverse | (geneCodeEnd+1 to geneCodeEnd+81) | length=81
TGTAATTCTCCCTTCCCTCTTTCCTTCATTCGACCCACTTATAATAAATGACGCAGGGAG
AGAGTTACTGTTGTGTTTCTT
>Tb427.04.1680  | Trypanosoma brucei Lister strain 427 | hypothetical protein, conserved (ZC3H10) | genomic | Tb427_04_v4 reverse | (geneCodeEnd+1 to geneCodeEnd+81) | length=81
GTTGTATATATTTTGTGTGGTTGGCTGGAGCCGTGGACGGATGCCCTTGTGTCTTTACCC
GATCCACCTGCAAGTGGTGAC
>Tb427.04.1690  | Trypanosoma brucei Lister strain 427 | hypothetical protein, conserved | genomic | Tb427_04_v4 reverse | (geneCodeEnd+1 to geneCodeEnd+81) | length=81
TTGATCGGCCAATTGTCCTGTAGGCGCGTTGAAGAAAGAAGGAGGGGGTAATGAAGAGCT
ATGGCGAATGAAAAGAAGGGT
>Tb427.04.170  | Trypanosoma brucei Lister strain 427 | hypothetical protein | genomic | Tb427_04_v4 forward | (geneCodeEnd+1 to geneCodeEnd+81) | length=81
ANGCAGTNAAGTGGCGTATGGAAATATTTGCGTATTGGCGTTTTTTTAACGTATGATGAT
TACGTTCCTAACGGTGATGGA
>Tb427.04.1700  | Trypanosoma brucei Lister strain 427 | protein kinase, putative | genomic | Tb427_04_v4 reverse | (geneCodeEnd+1 to geneCodeEnd+81) | length=81
AAGCGCATGGCTTGTCCATATGGGTGTGCCGCATTGACAGGGTTTGAAGAGGCTAAGGGT
ATAACCAGGCAAGAGGAGGGG
>Tb427.04.1710  | Trypanosoma brucei Lister strain 427 | hypothetical protein, conserved | genomic | Tb427_04_v4 reverse | (geneCodeEnd+1 to geneCodeEnd+81) | length=81
AAGGGAGAGATCTGAAGGTGCCGACCTGGAGTCCACCGGTAAATAGAGGATAGAAGGGGG
TGGGGATAGAAAGGAATAAAG
>Tb427.04.1720  | Trypanosoma brucei Lister strain 427 | nucleoside diphosphate kinase, putative | genomic | Tb427_04_v4 reverse | (geneCodeEnd+1 to geneCodeEnd+81) | length=81
ATAGCAACAAAGGGGTTCATCGACTTTTAGTTTTTTTTTCCACCCCTGCCTGACTTTCGG
TGACAAGTGAGTGGAGGAAAA
>Tb427.04.1730  | Trypanosoma brucei Lister strain 427 | hypothetical protein, conserved | genomic | Tb427_04_v4 reverse | (geneCodeEnd+1 to geneCodeEnd+81) | length=81
CTGCAACCGCGCCCAAAAGACAAGGGCGAAGTGCGGGATGAGTAAATATTTGACCGGCAC
TACCGTCAGATTCTTTCAGTA
>Tb427.04.1740  | Trypanosoma brucei Lister strain 427 | hypothetical protein, conserved | genomic | Tb427_04_v4 reverse | (geneCodeEnd+1 to geneCodeEnd+81) | length=81
TCAACGGTGGATTTTGTGCAACCCTCATGTCGGCACGGGTGTAAAGAGCCACTGTGACTA
CTTTGCACATATATCAGAGGA
>Tb427.04.1750  | Trypanosoma brucei Lister strain 427 | hypothetical protein, conserved | genomic | Tb427_04_v4 reverse | (geneCodeEnd+1 to geneCodeEnd+81) | length=81
TTTATGTGAACTAATTCTTTTCATGCCTTCGCGCGGTGGTGTTTGGCAGGCGGCGCCGCG
AACTGTAGTCATGTATATCGT
>Tb427.04.1760  | Trypanosoma brucei Lister strain 427 | hypothetical protein, conserved | genomic | Tb427_04_v4 reverse | (geneCodeEnd+1 to geneCodeEnd+81) | length=81
TTGCATTAAGTGTATTGGTTTGGTGTGTGTTTGATAGTGACGGGAAGGGATGGGAGTCGC
GTTCGTATGTTCCAAATGTAA
>Tb427.04.1770  | Trypanosoma brucei Lister strain 427 | hypothetical protein, conserved | genomic | Tb427_04_v4 reverse | (geneCodeEnd+1 to geneCodeEnd+81) | length=81
GGAAAAGGAGGGATCAAGTGAAGCTAAACGGTGCGAGCATTACGTAAGGGGGGGGATGCG
TGAGATGGGTTTGGAATCCGG
>Tb427.04.1780  | Trypanosoma brucei Lister strain 427 | hypothetical protein, conserved | genomic | Tb427_04_v4 reverse | (geneCodeEnd+1 to geneCodeEnd+81) | length=81
GCTGGGAGAAACGATGAGCGGTGTGACGCCGTGTGGTAGCGGGAGCGGCGTGTTAGGGTC
GACAAACTGGTGCATAGAGAA
>Tb427.04.1790  | Trypanosoma brucei Lister strain 427 | ribosomal protein L3, putative | genomic | Tb427_04_v4 reverse | (geneCodeEnd+1 to geneCodeEnd+81) | length=81
GCAGCTCACCTGTTGGTTTTTCGCCCGATTTTACAGCGAGTGTGCCTTCGTATGGTCACT
GTGTGCTGATAATTTGTTCCA
>Tb427.04.180  | Trypanosoma brucei Lister strain 427 | hypothetical protein | genomic | Tb427_04_v4 forward | (geneCodeEnd+1 to geneCodeEnd+81) | length=81
TAGGAACTTACTGGGCACCAGCAGTCAACAAAGAAATACGAAAGAACACAACAGTGATAA
ACATATATTACCTTGAAGCTA
>Tb427.04.1800  | Trypanosoma brucei Lister strain 427 | ribosomal protein L3, mitochondrial, putative | genomic | Tb427_04_v4 reverse | (geneCodeEnd+1 to geneCodeEnd+81) | length=81
GCAGCTCACCTGTTGGTTTTTCGCCCGATTTTACAGCGAGTGTGCCTTCGTATGGTCACT
GTGTGCTGATAATTTGTTCCA
>Tb427.04.1810  | Trypanosoma brucei Lister strain 427 | hypothetical protein, conserved | genomic | Tb427_04_v4 reverse | (geneCodeEnd+1 to geneCodeEnd+81) | length=81
ACAGCGCCAGTATGTGGTTGAGCAGTGCGCGTGCCGAAAAGAGCAGTGGTGGAAGTTGGC
GGCGTGATGGGAACATGCAGT
>Tb427.04.1820  | Trypanosoma brucei Lister strain 427 | selenocysteine-tRNA-specific elongation factor, putative | genomic | Tb427_04_v4 reverse | (geneCodeEnd+1 to geneCodeEnd+81) | length=81
TGGCCAGAGTANAGTCACTCTATGGTGTTGTCTTGTATACTTTTCCCTTTCTATGCTTTC
GCCAGTCATAACCATTTTAAT
>Tb427.04.1830  | Trypanosoma brucei Lister strain 427 | hypothetical protein, conserved | genomic | Tb427_04_v4 reverse | (geneCodeEnd+1 to geneCodeEnd+81) | length=81
GGATGCTGAGTGATAAGTTGTGTTTTTTTTTTCCTCTTTGTCCTCATCGTTGTTGTTTTT
TACTTTGGTTCCCCACTTCCC
>Tb427.04.1840  | Trypanosoma brucei Lister strain 427 | zinc carboxypeptidase, putative | genomic | Tb427_04_v4 reverse | (geneCodeEnd+1 to geneCodeEnd+81) | length=81
GCCACGGGGGTTATTATTATTATTATTATTATTATTATTATTACTATTATTATTATTACT
CAGATGATCGCCGTGGTGGNN
>Tb427.04.1850  | Trypanosoma brucei Lister strain 427 | hypothetical protein, conserved | genomic | Tb427_04_v4 reverse | (geneCodeEnd+1 to geneCodeEnd+81) | length=81
GTATGTCTATTGGTGTTTGTTTCCATTCGCTGTCCTTTCTTCCCAATCCTCATGCTTCCC
TTCTCTGCACGACGCTGGGTT
>Tb427.04.1860  | Trypanosoma brucei Lister strain 427 | ribosomal protein S19, putative | genomic | Tb427_04_v4 reverse | (geneCodeEnd+1 to geneCodeEnd+81) | length=81
AAGAAGGCGCTGTTGGGCATACATACATGGAATGGCCAGAGAGGGATAAAGAGGAAGGGG
AAAGGTAAAACAATAATAATG
>Tb427.04.1870  | Trypanosoma brucei Lister strain 427 | unspecified product | genomic | Tb427_04_v4 reverse | (geneCodeEnd+1 to geneCodeEnd+81) | length=81
AAGATATGAGTCGGGCGTTGAGGGAACAATTGTTAGACACTTGAGATGAGTTGATTGGAT
GCTGTGAGGAGAATGGGAACA
>Tb427.04.1880  | Trypanosoma brucei Lister strain 427 | unspecified product | genomic | Tb427_04_v4 reverse | (geneCodeEnd+1 to geneCodeEnd+81) | length=81
GTTTTTGTACAGATGTTTTACCTGCCTTTTTTTTTCTTTTTCGTTTTCGTAGTAGCGTCA
CTACCGCCACAGCGGTTCTTT
>Tb427.04.1890  | Trypanosoma brucei Lister strain 427 | unspecified product | genomic | Tb427_04_v4 reverse | (geneCodeEnd+1 to geneCodeEnd+81) | length=81
CTCAATGATGATTGCGTATTGNTCTTTTTCACTTGACGCGCACATAATATCTTCCTTGTG
GGGGAGAGCGGCCTGCTTCGG
>Tb427.04.1900  | Trypanosoma brucei Lister strain 427 | unspecified product | genomic | Tb427_04_v4 reverse | (geneCodeEnd+1 to geneCodeEnd+81) | length=81
TTAGTTTCCGCACTTATCGCTGTCTCTCTTTGGTTCTCTGTCTGAACATCTGAAAGCAAG
CACTCAACACACTCGTCACTT
>Tb427.04.1910  | Trypanosoma brucei Lister strain 427 | hypothetical protein, conserved | genomic | Tb427_04_v4 reverse | (geneCodeEnd+1 to geneCodeEnd+81) | length=81
GGAAATGGAGACACGAGTATTTGGGTATGCAAGCCTTTTTTTTTTTTTCCTCTCCATTTC
TCTTGAGACCTATGAGTTTCC
>Tb427.04.1920  | Trypanosoma brucei Lister strain 427 | GPI transamidase, putative (TbGPI16) | genomic | Tb427_04_v4 reverse | (geneCodeEnd+1 to geneCodeEnd+81) | length=81
GTGAATACCGAAGACGAATGTTAGCGTGCAAGTGAAGGTGCGCACCTGTTTGCACATAGT
TTCGCATTTATCTAGTACATC
>Tb427.04.1930  | Trypanosoma brucei Lister strain 427 | RNA-binding protein, putative (EIF3D) | genomic | Tb427_04_v4 reverse | (geneCodeEnd+1 to geneCodeEnd+81) | length=81
GTGACACGGGAGCACGAGCAACATTGGATGCGGTTAAACTAAGTGGGACCTGGTGGACGA
ACGTTGCGGATAAGGTTCATC
>Tb427.04.1940  | Trypanosoma brucei Lister strain 427 | hypothetical protein, conserved | genomic | Tb427_04_v4 reverse | (geneCodeEnd+1 to geneCodeEnd+81) | length=81
AAGCAATTCTATTTGTTGTGAACTTTGGAAGTGGAGAACGGAATGGTTGGAGTTTTTTTT
TGTGTGTGTGGGAGGTTGATG
>Tb427.04.1950  | Trypanosoma brucei Lister strain 427 | NADPH--cytochrome p450 reductase, putative (CPR) | genomic | Tb427_04_v4 reverse | (geneCodeEnd+1 to geneCodeEnd+81) | length=81
GGTTTCCGTCGGATGATTTGTGCTACAAATCGTAGGTTTATTAAGCGTTAGTTGACATTT
TGCCACACACACACACACACA
>Tb427.04.1960  | Trypanosoma brucei Lister strain 427 | hypothetical protein, conserved | genomic | Tb427_04_v4 reverse | (geneCodeEnd+1 to geneCodeEnd+81) | length=81
ATGCTCCGAGGGAAAGTTTCCGGAGAAAGTTATAATAACTCAATGGCCTGCCGATAAAAA
TGACATCGTTTATTTTTACTT
>Tb427.04.1970  | Trypanosoma brucei Lister strain 427 | hypothetical protein, conserved | genomic | Tb427_04_v4 reverse | (geneCodeEnd+1 to geneCodeEnd+81) | length=81
AACGGCGCTGAGTCCAAAAATTGGGTGTTACCGCCGTAGTAAAGTTTGGGTATAGGGCCG
GAGAGGGAGTGGACGCGGCAG
>Tb427.04.1980  | Trypanosoma brucei Lister strain 427 | hypothetical protein, conserved | genomic | Tb427_04_v4 reverse | (geneCodeEnd+1 to geneCodeEnd+81) | length=81
GCGGTAATTGGAATGGAGATGCTGCAGTAGTTCTACGAGGGATGGAGCTGCAAATTTCTT
TTTCCGTAAAAAAAAAAGCAA
>Tb427.04.1990  | Trypanosoma brucei Lister strain 427 | RNA helicase, putative | genomic | Tb427_04_v4 reverse | (geneCodeEnd+1 to geneCodeEnd+81) | length=81
TAGCAGTCACATTGGTGTAGACGAGAGGGGGGGGGGGNCGATGGTGCCTTTGACGCGCGT
GATCTTTTTCCTGTTCGTACA
>Tb427.04.200  | Trypanosoma brucei Lister strain 427 | retrotransposon hot spot (RHS) protein, putative | genomic | Tb427_04_v4 reverse | (geneCodeEnd+1 to geneCodeEnd+81) | length=81
GGTGCGGAAGGAAAGTTGCCAGGTAACTTGAGCGCACAGANAAGTATTTCCCAGGATTAA
GTAACATACGAGTAAGTTCAT
>Tb427.04.2000  | Trypanosoma brucei Lister strain 427 | ruvB-like DNA helicase, putative | genomic | Tb427_04_v4 reverse | (geneCodeEnd+1 to geneCodeEnd+81) | length=81
TGTTTCCTTTTCTCCAGGGAAAGAGAGTGGCGTGAGTAGAATGGCAGCACATAAAAAGAA
AAAAGATAAATATAGAGCTTT
>Tb427.04.2010  | Trypanosoma brucei Lister strain 427 | acyl-CoA binding protein, putative (ACBP) | genomic | Tb427_04_v4 reverse | (geneCodeEnd+1 to geneCodeEnd+81) | length=81
AGGGGAGGGGGAGATACTGTCAGAACGGAGGCGGTGTTGGAGACGGGGATACTCAAAGGC
ATAACGGTCCTCGATGAAACG
>Tb427.04.2020  | Trypanosoma brucei Lister strain 427 | mu-adaptin 3, putative | genomic | Tb427_04_v4 reverse | (geneCodeEnd+1 to geneCodeEnd+81) | length=81
GGTTTTCTCGCCTTCCCCCTCCCCCCATTTGTCCTCCGCCTTTATGCAAAAGACTGCTCT
TCAGAGTACTTCTTGTTGCCA
>Tb427.04.2030  | Trypanosoma brucei Lister strain 427 | hypothetical protein, conserved (ALBA4) | genomic | Tb427_04_v4 reverse | (geneCodeEnd+1 to geneCodeEnd+81) | length=81
AGTGGAGCATGTTCGGTTTACGGTGCCACTTTGAGAAGTCACTGTTTGTTCTATCTTTTA
ACCCCACAGTTTTTGTCCCCC
>Tb427.04.2040  | Trypanosoma brucei Lister strain 427 | hypothetical protein, conserved (ALBA3) | genomic | Tb427_04_v4 reverse | (geneCodeEnd+1 to geneCodeEnd+81) | length=81
GGCATCAGAATCGATTTGTTTGAAGTGCAGCAAAGGGAGATATATGTGGTCTTTGATGTT
CGTTAAAGCATGAAGCTTATA
>Tb427.04.2050  | Trypanosoma brucei Lister strain 427 | hypothetical protein | genomic | Tb427_04_v4 reverse | (geneCodeEnd+1 to geneCodeEnd+81) | length=81
CCGGCAGCGAGAGGTGCGTGAGATGTAANGGGAATCAGCACAAGTACCTCTTGTATGTGT
ATGTAACACAAGTGATACCTT
>Tb427.04.2060  | Trypanosoma brucei Lister strain 427 | hypothetical protein, conserved | genomic | Tb427_04_v4 reverse | (geneCodeEnd+1 to geneCodeEnd+81) | length=81
CTCTCGCGCCCAATGGTGTTTTGAGTGACGGGCGGTGCCAAAAACGGGGGGAGGGGTGGA
ATGTTGCTGCGCTCTGACACT
>Tb427.04.2070  | Trypanosoma brucei Lister strain 427 | antigenic protein, putative | genomic | Tb427_04_v4 reverse | (geneCodeEnd+1 to geneCodeEnd+81) | length=81
TCTTTTTTTTCTGTTCGTGTAAGCATCTTTGTTGCTGACAATTTTGACATGTTTAAATAC
GTATTATTGCTACTTACATTT
>Tb427.04.2080  | Trypanosoma brucei Lister strain 427 | hypothetical protein, conserved | genomic | Tb427_04_v4 reverse | (geneCodeEnd+1 to geneCodeEnd+81) | length=81
AGAAAGGAAAATCAGGGATAACCCCCCTTAGTTTTTGCTCCCACCCTTTAATATATAATG
CGTTCTTAAAGTAGAGAATTT
>Tb427.04.2090  | Trypanosoma brucei Lister strain 427 | hypothetical protein | genomic | Tb427_04_v4 forward | (geneCodeEnd+1 to geneCodeEnd+81) | length=81
TAGCAGCTGGTTTGTGGGTGGAGCAGTGTTTGCCCGTTTAGTTGGGGTACTCGTAGTGTG
AAAAGGGTCACTCCGTCTCTG
>Tb427.04.2100  | Trypanosoma brucei Lister strain 427 | hypothetical protein | genomic | Tb427_04_v4 forward | (geneCodeEnd+1 to geneCodeEnd+81) | length=81
GCACCAAGTTGACCGTGCAAGTTATGAATCCGACCTATGCATAAAAGAATTATTAGGTAC
AAAAAATAATTCGAACTTTAT
>Tb427.04.2110  | Trypanosoma brucei Lister strain 427 | protein phosphatase 2C, putative | genomic | Tb427_04_v4 forward | (geneCodeEnd+1 to geneCodeEnd+81) | length=81
TGAGGAAATGTGCAGAGGGCACTGCATGCATTATATGTGTCTTTGTGCCCGTCGAGGACG
TTCACATAACAGTGGCAATCT
>Tb427.04.2120  | Trypanosoma brucei Lister strain 427 | hypothetical protein, conserved | genomic | Tb427_04_v4 forward | (geneCodeEnd+1 to geneCodeEnd+81) | length=81
TTGCGTTTACGTGATACGCAGGAGACAATGCAAGTCCATGAGGTGCCGGCGAAGTTCCCA
AGTGACAAGGCGCACACCTCA
>Tb427.04.2130  | Trypanosoma brucei Lister strain 427 | hypothetical protein, conserved | genomic | Tb427_04_v4 forward | (geneCodeEnd+1 to geneCodeEnd+81) | length=81
GCGAGTTGAGGTCGTTGTTCGGTGTGCCTGCGTTGGTGTTTCACGTTGCCTCATAACATA
ACAAATCCCCCTTCTTTCTTN
>Tb427.04.2140  | Trypanosoma brucei Lister strain 427 | MBO2 | genomic | Tb427_04_v4 forward | (geneCodeEnd+1 to geneCodeEnd+81) | length=81
AGACCTGGGAGAACGCACGTGGTAATTGAACTATCGCGTCGCTTACGGTCCTCTTCTACT
TCCTTTCTGTTCTGTTATTTG
>Tb427.04.2150  | Trypanosoma brucei Lister strain 427 | hypothetical protein, conserved | genomic | Tb427_04_v4 forward | (geneCodeEnd+1 to geneCodeEnd+81) | length=81
CATGTATATGCGAGTTTTGTGCCCATGACCCAGAACATGGCATGTAGTGAGGATAAAGGG
GGGAAATCGACTATCTTGAAA
>Tb427.04.2160  | Trypanosoma brucei Lister strain 427 | hypothetical protein, conserved | genomic | Tb427_04_v4 forward | (geneCodeEnd+1 to geneCodeEnd+81) | length=81
TTTCGTTGTGTTTGTTCCGCGGTCTTCCTCTGCGATTTTTTTTTCACATTTCCTCGCGTA
CGTGAGTATACAGGGCTTACT
>Tb427.04.2170  | Trypanosoma brucei Lister strain 427 | hypothetical protein, conserved | genomic | Tb427_04_v4 forward | (geneCodeEnd+1 to geneCodeEnd+81) | length=81
GAGGTGTTGCGGGCAATGCAGGACCCGAAGAGGGAGGAAAGAAAAAAGTATGGTTACCGT
TTCGTGACACTTGTTTGCATC
>Tb427.04.2180  | Trypanosoma brucei Lister strain 427 | 60S ribosomal protein L35a, putative | genomic | Tb427_04_v4 forward | (geneCodeEnd+1 to geneCodeEnd+81) | length=81
AATGCACCGAGTGAAAGAGTGGGGACGTGCTGAGAAACGATGCGGTCACAGGTGAGGAGG
CCAATAGCCTTAGCAATTAAG
>Tb427.04.2190  | Trypanosoma brucei Lister strain 427 | GTP-binding protein, putative | genomic | Tb427_04_v4 forward | (geneCodeEnd+1 to geneCodeEnd+81) | length=81
TTCACTTTATCCTTCTGTCGCCCCCTTTTTAATGGCTGACCCCGAGGTAATTAATGAAAA
GAACGTTCAATAGGGCCTCGC
>Tb427.04.2200  | Trypanosoma brucei Lister strain 427 | hypothetical protein, conserved | genomic | Tb427_04_v4 forward | (geneCodeEnd+1 to geneCodeEnd+81) | length=81
GGGGTAACGAAGAAACTACAGTGTGAATCAAGCGATTAATGGTAGACGTAGAGCCTCCCG
CTGAAGCATGTCGCAGCACTA
>Tb427.04.2210  | Trypanosoma brucei Lister strain 427 | hypothetical protein, conserved | genomic | Tb427_04_v4 forward | (geneCodeEnd+1 to geneCodeEnd+81) | length=81
TTTGTGAAGCTTACGGAGCCAGTGGAAGTTACGTAGGAGAGGGGAATGTGTGGAAACGGG
GAAAACGAAAACGGAGAGCAG
>Tb427.04.2220  | Trypanosoma brucei Lister strain 427 | TPR-repeat-containing chaperone protein DNAJ, putative | genomic | Tb427_04_v4 forward | (geneCodeEnd+1 to geneCodeEnd+81) | length=81
GTGAAGTGCACTGCGTAGCACGTGAATATGCCTTGCAGGNAGTGCAAATGTGTGTGTTAG
TTTGGAAGAAGCGGCAGGTAT
>Tb427.04.2230  | Trypanosoma brucei Lister strain 427 | glycosyltransferase ALG2, putative | genomic | Tb427_04_v4 forward | (geneCodeEnd+1 to geneCodeEnd+81) | length=81
CTGAGGGGCTGCGATCGGTTTGCCCCATCCTGGTCACCTTCGCTTCTGTCGGTAGTGGTA
CCTGCTACATCAGCGGACTAT
>Tb427.04.2240  | Trypanosoma brucei Lister strain 427 | hypothetical protein, conserved | genomic | Tb427_04_v4 forward | (geneCodeEnd+1 to geneCodeEnd+81) | length=81
TTACTGTAGGAAAAGGGTATAAAGGACTGTGCTCGTTAATGTGGAAGAGGTAGCATCCCC
TCGCTTGCTTTGTTATTATTA
>Tb427.04.2250  | Trypanosoma brucei Lister strain 427 | hypothetical protein, conserved | genomic | Tb427_04_v4 forward | (geneCodeEnd+1 to geneCodeEnd+81) | length=81
TTTCCTTTTTTTTTTTCTCGCTACGTAGCGTTCTACATACTGNACTCTGCAGGTCGCATT
TCATCGCCCTGGTCGGCGTCT
>Tb427.04.2260  | Trypanosoma brucei Lister strain 427 | centrin, putative | genomic | Tb427_04_v4 forward | (geneCodeEnd+1 to geneCodeEnd+81) | length=81
GAGGAAGGGGTGTGATTTCAAGGAGTTGGCGTGCGAATTTATCCCTTCCCCCGATCCGGT
GGGCGTAACGGTGGATGAAGT
>Tb427.04.2270  | Trypanosoma brucei Lister strain 427 | hypothetical protein, conserved | genomic | Tb427_04_v4 forward | (geneCodeEnd+1 to geneCodeEnd+81) | length=81
GTCCATGTGGTACCNCTCACTACTGTGCAGCGGCACCGTTGAATGTGGCGTGAGCGACAC
GATGCCAGTTTTTTGACATTT
>Tb427.04.2280  | Trypanosoma brucei Lister strain 427 | hypothetical protein, conserved | genomic | Tb427_04_v4 forward | (geneCodeEnd+1 to geneCodeEnd+81) | length=81
GCAGCTGACAATACCAATGCATGGGAACAACTCGGCGTCTAGGGAAGTGGAAAATTAGTC
ACGTGATGTTACAAAGTAGTG
>Tb427.04.2290  | Trypanosoma brucei Lister strain 427 | glucose transporter, putative | genomic | Tb427_04_v4 forward | (geneCodeEnd+1 to geneCodeEnd+81) | length=81
ACACCGAGTGCTGTGTACAGGCTGCTTTCTCTTTTCAGAGTAATGCAGCTGGCTCGTTCC
TTTTTCATCCCTATCCTATCT
>Tb427.04.2300  | Trypanosoma brucei Lister strain 427 | hypothetical protein, conserved | genomic | Tb427_04_v4 forward | (geneCodeEnd+1 to geneCodeEnd+81) | length=81
ACAGCTTACATGCTTCTCTTTTCTTTTCTTTTTTCGTTGTTGGTGTTACAGACAGGGAAG
AAGAAGAGAGAGGGTTTCAGA
>Tb427.04.2310  | Trypanosoma brucei Lister strain 427 | asparaginyl-tRNA synthetase, putative | genomic | Tb427_04_v4 forward | (geneCodeEnd+1 to geneCodeEnd+81) | length=81
TGTTCATGTGGCGTGTCAATTAACTATTTAATCGAAGTAAAGCAATCAAGAGGGGGGCAA
CCGTAGGCAACGCATATATAT
>Tb427.04.2320  | Trypanosoma brucei Lister strain 427 | hypothetical protein, conserved | genomic | Tb427_04_v4 forward | (geneCodeEnd+1 to geneCodeEnd+81) | length=81
GATGTTGTCGGTTCTCTCGTTATTTGTTTGTGTAGTCGGCGGCAACAGAGACTGTTGCAG
TTTTGGATCCTTCTTTGGTGT
>Tb427.04.2330  | Trypanosoma brucei Lister strain 427 | hypothetical protein, conserved | genomic | Tb427_04_v4 forward | (geneCodeEnd+1 to geneCodeEnd+81) | length=81
GGCTCCAGTGAGTGGTAGCATTATCGGAATTCTCAATGATTTCTCCCGCACAATCGGTGT
CCAACGTCTTCACTTTGAGAA
>Tb427.04.2340  | Trypanosoma brucei Lister strain 427 | hypothetical protein, conserved | genomic | Tb427_04_v4 forward | (geneCodeEnd+1 to geneCodeEnd+81) | length=81
AGGTTTTTTTTTTTAAATCTTCCCTAGCTGTTTGTCTCATCCTTTCGCCTTCCACTGCAT
CTGGATTCGTGTCTGTCTGCC
>Tb427.04.2350  | Trypanosoma brucei Lister strain 427 | G-actin binding protein, putative | genomic | Tb427_04_v4 forward | (geneCodeEnd+1 to geneCodeEnd+81) | length=81
TGATTAGCTTTCAACTGAATGGTTGGTTGTTTCTGCGGGCTAGCGGTGTGTATGCGAACA
TAACTCTCCATCCTCACACGC
>Tb427.04.2360  | Trypanosoma brucei Lister strain 427 | hypothetical protein, conserved | genomic | Tb427_04_v4 forward | (geneCodeEnd+1 to geneCodeEnd+81) | length=81
GTAAGGGGCGTACTTTATTGGGTGAATGATCATGTGGACGGACTGTTAGCGACGTAAACA
ACTTGTGAGTTTGAGGTGTTT
>Tb427.04.2370  | Trypanosoma brucei Lister strain 427 | hypothetical protein, conserved | genomic | Tb427_04_v4 forward | (geneCodeEnd+1 to geneCodeEnd+81) | length=81
AACGAATTGCCGGCTCCATTTCTATGTGCTTGCCGTTACATTTCCTCCCTAAATATTTCA
CGTAAACCTGCACTCGAACGC
>Tb427.04.2380  | Trypanosoma brucei Lister strain 427 | sarcoplasmic reticulum glycoprotein, putative | genomic | Tb427_04_v4 forward | (geneCodeEnd+1 to geneCodeEnd+81) | length=81
TTGTTTGCTTGTGGTATCCGCAATGACATGCGCGTCTGGTAAGTGCTCAATAGTAATAAG
TCATGTACCTCTTTCAAGACA
>Tb427.04.2390  | Trypanosoma brucei Lister strain 427 | ATP-dependent RNA helicase, putative | genomic | Tb427_04_v4 forward | (geneCodeEnd+1 to geneCodeEnd+81) | length=81
TGCTTTTTTTTTCTTTTTGACCAGTGGTGTTGCATCCTTGTTCTCTCCCACGTCTTTCCA
TTCTCGTTTTCCCGCCNACTT
>Tb427.04.2400  | Trypanosoma brucei Lister strain 427 | hypothetical protein, conserved | genomic | Tb427_04_v4 forward | (geneCodeEnd+1 to geneCodeEnd+81) | length=81
CGGAGCGCCAGTACCGGGTAGAATGCCGAAATAAGAACTGTAGGAGAGGGGAGTTTGAAT
GCCCATTTTACCTGGACTAAG
>Tb427.04.2410  | Trypanosoma brucei Lister strain 427 | hypothetical protein, conserved | genomic | Tb427_04_v4 forward | (geneCodeEnd+1 to geneCodeEnd+81) | length=81
GGAAAGAAAGAAAAAGAAGGAGGAGGGGGAGAAAAAACGCAAGGATGGAAGGGGCTTTGC
TTTCCTTTTTGCCTTCCTACT
>Tb427.04.2420  | Trypanosoma brucei Lister strain 427 | hypothetical protein, conserved | genomic | Tb427_04_v4 forward | (geneCodeEnd+1 to geneCodeEnd+81) | length=81
TTGCAACTACATTTCTCCATTTGTGGTGGCACGTTGGTTTGAAATTGCCGCGGCTTTTGT
GCATGTGTGCATGTGTATGTG
>Tb427.04.2430  | Trypanosoma brucei Lister strain 427 | hypothetical protein, conserved | genomic | Tb427_04_v4 forward | (geneCodeEnd+1 to geneCodeEnd+81) | length=81
CTTCGGTTTGCAACTGCCNACATCCACGCGATATGGCGGAGCACGGGCATTCGAGGATGG
AATAATGTGTGAGATGCGGCG
>Tb427.04.2440  | Trypanosoma brucei Lister strain 427 | hypothetical protein, conserved | genomic | Tb427_04_v4 forward | (geneCodeEnd+1 to geneCodeEnd+81) | length=81
GTGTGTGCACGTGTCAAAATATTTAAAAAAAAGAATTCAGGGGGTGCCACCGCGTCTATG
ATTATGTTTGATGTTGTTATT
>Tb427.04.2450  | Trypanosoma brucei Lister strain 427 | thioredoxin, putative | genomic | Tb427_04_v4 forward | (geneCodeEnd+1 to geneCodeEnd+81) | length=81
CTTGTTGGAATGGAATGCATCGTAACGGTGCCACCGGATTTGAGTGACGGTGCCAGTTGC
TGCAAACTTTGGAACAGGTGC
>Tb427.04.2460  | Trypanosoma brucei Lister strain 427 | kinatase, putative | genomic | Tb427_04_v4 forward | (geneCodeEnd+1 to geneCodeEnd+81) | length=81
TGCCAATGGCGTGCTAGCATAAACATGCTTTTCCGGAGTCAATGGGCCGATGCCTAAATA
TATATATATATATATATATGC
>Tb427.04.2470  | Trypanosoma brucei Lister strain 427 | hypothetical protein, conserved | genomic | Tb427_04_v4 forward | (geneCodeEnd+1 to geneCodeEnd+81) | length=81
GTTGAATTCTCGGAGGTGAACGTGGCACCGTTCCAGTGGCCCTTCGTTACAGCACGTTAG
TTGTCCGTTAGTTTGATTCAC
>Tb427.04.2480  | Trypanosoma brucei Lister strain 427 | 8-oxoguanine DNA glycosylase, putative | genomic | Tb427_04_v4 forward | (geneCodeEnd+1 to geneCodeEnd+81) | length=81
CCGTCTCCAGTGTGGAACCACGGCTTTTTTTTTTTTCACTTATGTCCTACAAACTACTTG
CGGCACTGCAGATTAGTCACA
>Tb427.04.2490  | Trypanosoma brucei Lister strain 427 | hypothetical protein, conserved | genomic | Tb427_04_v4 forward | (geneCodeEnd+1 to geneCodeEnd+81) | length=81
AGTAGTCGAGTTTGATAACGTGATGGATTTTGCCTCACATATGACGATTCGCTTCGCCTG
CAACCCGTATGGTCATACGGT
>Tb427.04.250  | Trypanosoma brucei Lister strain 427 | retrotransposon hot spot (RHS) protein, putative | genomic | Tb427_04_v4 reverse | (geneCodeEnd+1 to geneCodeEnd+81) | length=81
TTGGCGAACCTCGGGCAAGCCAACAATGAAGTAAGCACTGTGAAGAACGAATGAAAGGGC
AAGAGGAGGCGTCACATTTTG
>Tb427.04.2500  | Trypanosoma brucei Lister strain 427 | protein kinase, putative | genomic | Tb427_04_v4 forward | (geneCodeEnd+1 to geneCodeEnd+81) | length=81
GCGCCGCGGTGCGGAGAGATTTNAAAAAAATTGGGGTCGAGCTACAATTATAACTTTTTC
TTTCGCTTTTCTCTTTTTTTT
>Tb427.04.2510  | Trypanosoma brucei Lister strain 427 | multidrug resistance-associated protein, putative (PGPA) | genomic | Tb427_04_v4 forward | (geneCodeEnd+1 to geneCodeEnd+81) | length=81
GTGCATAAGTTTGAGACATAAGCATCGTAAATGAACGAACCCACATCATACCGCGTTTCG
GATGCATGCCTTTAAGTTTGG
>Tb427.04.2520  | Trypanosoma brucei Lister strain 427 | NAD dependent deacetylase, putative | genomic | Tb427_04_v4 forward | (geneCodeEnd+1 to geneCodeEnd+81) | length=81
GCCACCGCTCATTTTATATTCTTTCCTTTTCCTTCCCTTGTCTTTGCTTTATCCATTGTT
GTTGTTGAGCTGCTCCAACCT
>Tb427.04.2530  | Trypanosoma brucei Lister strain 427 | hypothetical protein, conserved | genomic | Tb427_04_v4 forward | (geneCodeEnd+1 to geneCodeEnd+81) | length=81
CCGACTCATGCATGCACCGCTTGCCGGGTCACCCCTCCGTAGAGAGAGAGAGAAAAAAAA
GGAACTTCAGTGGATATTGCA
>Tb427.04.2540  | Trypanosoma brucei Lister strain 427 | ubiquitin, putative | genomic | Tb427_04_v4 forward | (geneCodeEnd+1 to geneCodeEnd+81) | length=81
TATATTGAGGAGAAACTCTAAAACAGTTTGCTTCGACATCTCTCAACAACTCATCCCATT
ACCATGTGAATGGCGAAATTG
>Tb427.04.2550  | Trypanosoma brucei Lister strain 427 | hypothetical protein, conserved | genomic | Tb427_04_v4 forward | (geneCodeEnd+1 to geneCodeEnd+81) | length=81
CGATTTTCATTCGTCCGCGCCTTTGTGTAGCTAGAGCGGTTCGATGGGCAAATGGACTTG
TGATACCCATATCGTGTGTGT
>Tb427.04.2560  | Trypanosoma brucei Lister strain 427 | cardiolipin synthetase, putative | genomic | Tb427_04_v4 forward | (geneCodeEnd+1 to geneCodeEnd+81) | length=81
CAGCTCACGAACCGTGCCCTAGTTGTTGTTATTACTATTCTGATCTTTCTGTACCTGACC
CCTGGCGCTTATGTACAGGGA
>Tb427.04.2570  | Trypanosoma brucei Lister strain 427 | hypothetical protein, conserved | genomic | Tb427_04_v4 forward | (geneCodeEnd+1 to geneCodeEnd+81) | length=81
GCCGTATTTTTGCTGATTCCTCTGAAAGGTGTCCGTTTGATCTTCCGGAGAAAGCAATTA
ACTTGTTTTGTGTTCCTGGTT
>Tb427.04.2580  | Trypanosoma brucei Lister strain 427 | hypothetical protein, conserved | genomic | Tb427_04_v4 forward | (geneCodeEnd+1 to geneCodeEnd+81) | length=81
CACCGACTCGTCCGTACCCAATACAACTTTTTTCTTTGTCCTTTTGCAAGCAGGCGGCGC
CCGCTATTCTCTTGTAATATC
>Tb427.04.2590  | Trypanosoma brucei Lister strain 427 | hypothetical protein, conserved | genomic | Tb427_04_v4 forward | (geneCodeEnd+1 to geneCodeEnd+81) | length=81
GGGGTTGGTGAGGCGGAAGATGAGGAAATGGAGTGGTCCCCCTCCCCCCCCCCCCACACA
CACACACACATTTGAATCAAT
>Tb427.04.260  | Trypanosoma brucei Lister strain 427 | retrotransposon hot spot (RHS) protein, putative | genomic | Tb427_04_v4 reverse | (geneCodeEnd+1 to geneCodeEnd+81) | length=81
TTATGCTTTAGCATGTTAGTGAAATGTGGCTCTGTAACACATGGTGAACTCGATACCAAA
AATAGTATTTTCATTTAGTAA
>Tb427.04.2600  | Trypanosoma brucei Lister strain 427 | hypothetical protein, conserved | genomic | Tb427_04_v4 forward | (geneCodeEnd+1 to geneCodeEnd+81) | length=81
GAGAAAGCTCTTACNAGAAAGAGAGGAAAGGATGGGAGGAGAGCGGGAAAAGAAAAAAAG
GGGGAAAATGCAGAACAAACA
>Tb427.04.2610  | Trypanosoma brucei Lister strain 427 | hypothetical protein | genomic | Tb427_04_v4 forward | (geneCodeEnd+1 to geneCodeEnd+81) | length=81
CCTTCTCTTTTTTTTTCTCAGTTTTGCATCTTACGGGTTTAAAGGCGTTGTACAGTTTTC
GGGTCGATCGGCTGTTGACAT
>Tb427.04.2620  | Trypanosoma brucei Lister strain 427 | hypothetical protein, conserved | genomic | Tb427_04_v4 forward | (geneCodeEnd+1 to geneCodeEnd+81) | length=81
TTTGCGGAGGTGAAACGGACGCGTATGCGCGCGCAAGGGACAAAAAAAAAAGAGTTCGTG
GTGGGGTTTGTTTCTACTGGT
>Tb427.04.2630  | Trypanosoma brucei Lister strain 427 | ATP-dependent DEAD/H RNA helicase, putative | genomic | Tb427_04_v4 forward | (geneCodeEnd+1 to geneCodeEnd+81) | length=81
GGCTGATATTCGTGGACGGCTGCACTTTACTTCTTCTCTTTGCGTGGGTGAGTGGGAAGG
ATGCGGTTCACTGTTTCTCAC
>Tb427.04.2640  | Trypanosoma brucei Lister strain 427 | hypothetical protein, conserved | genomic | Tb427_04_v4 forward | (geneCodeEnd+1 to geneCodeEnd+81) | length=81
CTGAACTAAAGATTGGGGTGTAGGGCGTGGACTCCGTGTGTGAGAAAATATGTACGTATA
TTCGTGAGTTACGTACACGTG
>Tb427.04.2650  | Trypanosoma brucei Lister strain 427 | hypothetical protein, conserved | genomic | Tb427_04_v4 forward | (geneCodeEnd+1 to geneCodeEnd+81) | length=81
ACATATTTCCCCTCTGTGTCCTCTCAATTCTTCCCATACGCACACGTGTATTACTTCCCT
ACACATTTTGACGTACGATAT
>Tb427.04.2660  | Trypanosoma brucei Lister strain 427 | hypothetical protein, conserved | genomic | Tb427_04_v4 forward | (geneCodeEnd+1 to geneCodeEnd+81) | length=81
AGCAAAGAAGGTCAAAGAATTTCCGGTGGGAAGTACTGTTAAATGCATTTGACTACGGTT
CACAGACACACAAACACATCT
>Tb427.04.2670  | Trypanosoma brucei Lister strain 427 | pyroglutamyl-peptidase I (PGP), putative | genomic | Tb427_04_v4 forward | (geneCodeEnd+1 to geneCodeEnd+81) | length=81
CTTCATTTACAAGCTATTCTTTTGGGCGTACCGTTTGATAGTTTGTTTATTCTGCTGGTT
TTGTTGGTTGGGTTTACCTTT
>Tb427.04.2680  | Trypanosoma brucei Lister strain 427 | hypothetical protein, conserved | genomic | Tb427_04_v4 forward | (geneCodeEnd+1 to geneCodeEnd+81) | length=81
CACGGGAGCAGCGAGGGGTCGGGCGCGTTATGACCATTTGTTAATGTGCGCTTTCGGGTC
GATAAAATATATGGATGGACG
>Tb427.04.2690  | Trypanosoma brucei Lister strain 427 | hypothetical protein | genomic | Tb427_04_v4 forward | (geneCodeEnd+1 to geneCodeEnd+81) | length=81
AAACGGTATCACTTATATTAGAGATATGTTTCGAACGTTACCCTTGAGGTCAAGTATTCG
CATGGTGGAGTGCCCGCGCGA
>Tb427.04.270  | Trypanosoma brucei Lister strain 427 | retrotransposon hot spot (RHS) protein, putative | genomic | Tb427_04_v4 reverse | (geneCodeEnd+1 to geneCodeEnd+81) | length=81
TTATGCTTTAGCATGTTAGTGAAATGTGGCTCTGTAACACATGGTGAACTCGATACCAAA
AATAGTATTTTCATTTAGTAA
>Tb427.04.2700  | Trypanosoma brucei Lister strain 427 | hydroxymethylglutaryl-CoA lyase, putative | genomic | Tb427_04_v4 forward | (geneCodeEnd+1 to geneCodeEnd+81) | length=81
GCATTCTAAAGGTTTGCTTTTTTTTTCTTTTTATTATTTGTTGTTGTTGCTATTGTTTGG
TTTCTCTTTCCCCCCCCCCCN
>Tb427.04.2710  | Trypanosoma brucei Lister strain 427 | ubiquitin-conjugating enzyme e2, putative | genomic | Tb427_04_v4 forward | (geneCodeEnd+1 to geneCodeEnd+81) | length=81
TTGAAACGCGAAGCACAAAGAAGGAAGAGTGGAAGGGGAGAACAAAAAGAAGCAAAAAAA
AAAAAAAGAGGACGCAGATTT
>Tb427.04.2720  | Trypanosoma brucei Lister strain 427 | hypothetical protein, conserved | genomic | Tb427_04_v4 forward | (geneCodeEnd+1 to geneCodeEnd+81) | length=81
TGGATGTCCATGAGTTTACCAGCACCATTTTATCTTCCAATTCTTCTGTGTGAGGAACGT
TCAATTTGCAAGNCTACCGGC
>Tb427.04.2730  | Trypanosoma brucei Lister strain 427 | kinesin, putative | genomic | Tb427_04_v4 forward | (geneCodeEnd+1 to geneCodeEnd+81) | length=81
AGAGGATTATGGGCAGCTATAAGACCCGGGGACACATTTACGCACTGAATCGTGGCCGCA
CACAAACACCGTGTGCACACT
>Tb427.04.2740  | Trypanosoma brucei Lister strain 427 | hypothetical protein, conserved | genomic | Tb427_04_v4 forward | (geneCodeEnd+1 to geneCodeEnd+81) | length=81
AACAAAAGAAATTGTAATATGTTATATTCATTTGNNNNNNNNNNNNNNNNNNNNNNNNNN
NNNNNNNNNNNNNNNNNNNNA
>Tb427.04.2750  | Trypanosoma brucei Lister strain 427 | hypothetical protein, conserved | genomic | Tb427_04_v4 forward | (geneCodeEnd+1 to geneCodeEnd+81) | length=81
AAGAGGGACCAAATGTCCACGAAACATTTTCGTGAAGAAGAGGAAGAGTGAGAGAATGAC
GTGGAAGAGAAAGAGAGAGAA
>Tb427.04.2760  | Trypanosoma brucei Lister strain 427 | hypothetical protein, conserved | genomic | Tb427_04_v4 forward | (geneCodeEnd+1 to geneCodeEnd+81) | length=81
TGACAACAAATATGTGAAATAAATAAACTTGCCCTACGCGGAAGCATGGGAAGGTTGAGT
TGGAAGTGATAGTAGCGGAGT
>Tb427.04.2770  | Trypanosoma brucei Lister strain 427 | hypothetical protein, conserved | genomic | Tb427_04_v4 forward | (geneCodeEnd+1 to geneCodeEnd+81) | length=81
AGGCTATTATATAACGTCTGCGTTTCGCACAATTTGCCCTCTCGTTTGCGCAGGGAAATG
TTTCCCAGTAGTATCGTTTCG
>Tb427.04.2780  | Trypanosoma brucei Lister strain 427 | hypothetical protein, conserved | genomic | Tb427_04_v4 forward | (geneCodeEnd+1 to geneCodeEnd+81) | length=81
GGCGGCCACCAGTAGCCGTTCAGTGAGCAAAACGGCAGGCCTTTCTCTGACGGTAAGCTC
TGCCCTCACCGCGATGTTGGA
>Tb427.04.2790  | Trypanosoma brucei Lister strain 427 | hypothetical protein, conserved | genomic | Tb427_04_v4 forward | (geneCodeEnd+1 to geneCodeEnd+81) | length=81
TGTGACGCCACTGGCAAAACGAAAGGAAAATTTGATGATACGGACGATTTGTTGCACGAA
CAGTTGGGCTGGTCAAGCGGA
>Tb427.04.280  | Trypanosoma brucei Lister strain 427 | retrotransposon hot spot (RHS) protein, putative | genomic | Tb427_04_v4 reverse | (geneCodeEnd+1 to geneCodeEnd+81) | length=81
TTATGCTTTAGCATGTTAGTGAAATGTGGCTCTGCAACACNTGGTGAACTCGATACCAAA
AATAGTATTTTCATTTAGTAA
>Tb427.04.2800  | Trypanosoma brucei Lister strain 427 | hypothetical protein, conserved | genomic | Tb427_04_v4 forward | (geneCodeEnd+1 to geneCodeEnd+81) | length=81
TGAAGGAATGATATGGTTTTAAATGACAGAACACTCGAACCCTTCATTGGCGTAGCAGAG
GGAGGGAGAAAATGGTGAAGG
>Tb427.04.2810  | Trypanosoma brucei Lister strain 427 | hypothetical protein | genomic | Tb427_04_v4 forward | (geneCodeEnd+1 to geneCodeEnd+81) | length=81
GTCTGAAAGAGGGAATGAATGTGATTTTACATATATGGGAAAAGAGAAAGAATGACAACT
TACATTATTGATGGTGNCTAA
>Tb427.04.2820  | Trypanosoma brucei Lister strain 427 | hypothetical protein, conserved | genomic | Tb427_04_v4 forward | (geneCodeEnd+1 to geneCodeEnd+81) | length=81
GAGGTGGTGGCTGGGCTGGGTTAAGGGCCTTGATGATGCACAGGAAGTGGAAAAAAAATA
TTGGAAGAGAGAGAAAAAGAA
>Tb427.04.2830  | Trypanosoma brucei Lister strain 427 | hypothetical protein, conserved | genomic | Tb427_04_v4 forward | (geneCodeEnd+1 to geneCodeEnd+81) | length=81
AGGTACTGAATCAACAACACATAGTGGAATATCAACGGTAACAGACATGAGGGTATGTCT
TCAACTTTAAGCAGCGTCCTC
>Tb427.04.2840  | Trypanosoma brucei Lister strain 427 | hypothetical protein, conserved | genomic | Tb427_04_v4 forward | (geneCodeEnd+1 to geneCodeEnd+81) | length=81
TTTCCTTAAGGTAAGTACCTACAGACGTATAAGACTTATGTATGTGTGTGCGTGTGTGTC
TTTTTGCCGTTGTTGNGCGGG
>Tb427.04.2850  | Trypanosoma brucei Lister strain 427 | hypothetical protein, conserved | genomic | Tb427_04_v4 forward | (geneCodeEnd+1 to geneCodeEnd+81) | length=81
GCATTCCGTGAAGGCGGNTGTGCGACTTGCTGCCGTTGGTTTTGGTGGCCGACACCAAGA
CGGGTATGAAAGTAGAAAAAC
>Tb427.04.2860  | Trypanosoma brucei Lister strain 427 | hypothetical protein, conserved | genomic | Tb427_04_v4 forward | (geneCodeEnd+1 to geneCodeEnd+81) | length=81
GTGTACCAGTGGGGGAACTACGCAAAGGCAAAATGCGCTCCGACAACAGGGTCAGTCGTG
AGGGTGAGTTTCGGCTCGCCG
>Tb427.04.2870  | Trypanosoma brucei Lister strain 427 | hypothetical protein, conserved | genomic | Tb427_04_v4 forward | (geneCodeEnd+1 to geneCodeEnd+81) | length=81
GACCACCTTCCCGCATTTCAGGTGGACAGAAAGGGTTAAATGTCCATAGTTGTCCACGAC
AGACGTGCGCACGCATTCACA
>Tb427.04.2880  | Trypanosoma brucei Lister strain 427 | Nucleoporin (TbNup225) | genomic | Tb427_04_v4 forward | (geneCodeEnd+1 to geneCodeEnd+81) | length=81
AAGGGTAAAGGGAAATGGTGTATCAGAACAGAATCAAACTTTGAGGAATAGCGTAGTGTG
ATGGAAGTGATGCTGAAATGC
>Tb427.04.2890  | Trypanosoma brucei Lister strain 427 | hypothetical protein, conserved | genomic | Tb427_04_v4 forward | (geneCodeEnd+1 to geneCodeEnd+81) | length=81
AATAGGGGGGGAATCAAGAAGAGGAAAAGTTAACTCTGAAGACGGGTTGAATGCTCGAGT
TTGTTAGTTCTCTTTACCCAT
>Tb427.04.290  | Trypanosoma brucei Lister strain 427 | retrotransposon hot spot (RHS) protein, putative | genomic | Tb427_04_v4 reverse | (geneCodeEnd+1 to geneCodeEnd+81) | length=81
TTATGCTTTAGCATGTTAGTGAAATGTGGCTCTGTAACACTTGGTGAACTCGATACCAAA
AATAGTATTTTCATTTAGTAA
>Tb427.04.2900  | Trypanosoma brucei Lister strain 427 | hypothetical protein, conserved | genomic | Tb427_04_v4 forward | (geneCodeEnd+1 to geneCodeEnd+81) | length=81
GAGAAAGGAAGAAGGCTAAGAACCACATATCGAGATGTGAGTACGGTTCCGACACCAGGA
ACTCACTGCAAGCAACAACGA
>Tb427.04.2910  | Trypanosoma brucei Lister strain 427 | hypothetical protein, conserved | genomic | Tb427_04_v4 forward | (geneCodeEnd+1 to geneCodeEnd+81) | length=81
GGCAGCCAATAAAGTCGGGTCGACCTGCGGGCTGAAGCAACGAGACGTAGACGAAAATAA
TGGAATAAATAAGTATATTTA
>Tb427.04.2920  | Trypanosoma brucei Lister strain 427 | hypothetical protein, conserved | genomic | Tb427_04_v4 forward | (geneCodeEnd+1 to geneCodeEnd+81) | length=81
GCTTGGCGGCACCTACACTTATTTTTCTCTCCTATTTACGTTATTCAACGATGGTGAGAA
ATTGGGCCGTGGCGGTCGGGT
>Tb427.04.2930  | Trypanosoma brucei Lister strain 427 | hypothetical protein, conserved | genomic | Tb427_04_v4 forward | (geneCodeEnd+1 to geneCodeEnd+81) | length=81
TTGGGTAATTAAAGCGGAGGCACACGAAAGTAACAGAGAAGGAATGAGATGGTTTGGTAG
TTCAAACCGTTGGACGCGTTA
>Tb427.04.2940  | Trypanosoma brucei Lister strain 427 | hypothetical protein, conserved | genomic | Tb427_04_v4 forward | (geneCodeEnd+1 to geneCodeEnd+81) | length=81
CAATTATCGTCAGGAACGGGATTGAAGAAGGAGCCTAAAAGTTGAATAACTGGATGAGGT
CTGCTGTGAAGGCGTGTGGTG
>Tb427.04.2950  | Trypanosoma brucei Lister strain 427 | mitochondrial DNA polymerase I protein A, putative | genomic | Tb427_04_v4 forward | (geneCodeEnd+1 to geneCodeEnd+81) | length=81
AGCATTGTGATAAAAGGCAGCAAGTGGCTTAGTAGCGTAGAGAAAGGATAGTGGAGGTTC
CATAATAGCCGTAAATAAATC
>Tb427.04.2960  | Trypanosoma brucei Lister strain 427 | hypothetical protein, conserved | genomic | Tb427_04_v4 forward | (geneCodeEnd+1 to geneCodeEnd+81) | length=81
GGTTNGGGTTACGGTGTGTGGAATACGGAAAAGAGGTGGTGATTGAGACTCATAACGCAG
CAATAGTGCGGATGTAGTGAA
>Tb427.04.2970  | Trypanosoma brucei Lister strain 427 | chaperone protein DNAj, putative | genomic | Tb427_04_v4 forward | (geneCodeEnd+1 to geneCodeEnd+81) | length=81
AGCGCCGTTTGAGCGTGTGATTGGGGTTATCTGACGCAACTTTCTTTTTATTTCTTACGT
GTCTTCCCCTAAGCACACACA
>Tb427.04.2980  | Trypanosoma brucei Lister strain 427 | hypothetical protein, conserved | genomic | Tb427_04_v4 forward | (geneCodeEnd+1 to geneCodeEnd+81) | length=81
TTGCTACTTGCTATGCGCCGTCAGGCGGAGGTGTGCACGCGGACACCTCTGTGATCGTTT
GGTGTGTAAGTGGTGTAAATC
>Tb427.04.2990  | Trypanosoma brucei Lister strain 427 | hypothetical protein, conserved | genomic | Tb427_04_v4 forward | (geneCodeEnd+1 to geneCodeEnd+81) | length=81
GTAGAGAGGCGAACCGAGAGGGAAGGAAATTCGCACGCATGGGTGCCCAACACCCGTCTG
AGTAAATATCAGTGCGCTACT
>Tb427.04.300  | Trypanosoma brucei Lister strain 427 | retrotransposon hot spot (RHS) protein, putative | genomic | Tb427_04_v4 reverse | (geneCodeEnd+1 to geneCodeEnd+81) | length=81
TTATGCTTTAGCATGTTAGTGAAATGTGGCTCTGTAACACATGGTGAACTCGATACCAAA
AAATAGTATTTTCATTTAGTA
>Tb427.04.3000  | Trypanosoma brucei Lister strain 427 | hypothetical protein, conserved | genomic | Tb427_04_v4 forward | (geneCodeEnd+1 to geneCodeEnd+81) | length=81
GATGATTGAGATTCCTGTTATATCACTATTTTCTTAAGCTGTACACTAACACACGAACAT
ATTGCACATCCGTCTTGTTGC
>Tb427.04.3010  | Trypanosoma brucei Lister strain 427 | hypothetical protein, conserved | genomic | Tb427_04_v4 forward | (geneCodeEnd+1 to geneCodeEnd+81) | length=81
GATGGTGAGAGTGGAAAATCATCTCTTCCTCCAGACGTGAGGGTATTGACCGCGGCTCCT
GTGGGAAAGTTGGAGCAGTTT
>Tb427.04.3020  | Trypanosoma brucei Lister strain 427 | ATP-dependent DEAH-box RNA helicase, putative | genomic | Tb427_04_v4 forward | (geneCodeEnd+1 to geneCodeEnd+81) | length=81
CACGGGAAGGGAGTAAAGCACATCCCGACTTCGTGCCGGGAACTATTACGGTTTCGCCCA
ACCACGTGATAAGTGGGAAGA
>Tb427.04.3030  | Trypanosoma brucei Lister strain 427 | hypothetical protein, conserved | genomic | Tb427_04_v4 forward | (geneCodeEnd+1 to geneCodeEnd+81) | length=81
GACCTTTCCTGTCGTTAAGAAAGGGAGGTGTCAAAAAAAAAAACAAAAGGGGGGGATTTA
AACTGGACCCTCGTGTACAGA
>Tb427.04.3040  | Trypanosoma brucei Lister strain 427 | hypothetical protein, conserved | genomic | Tb427_04_v4 forward | (geneCodeEnd+1 to geneCodeEnd+81) | length=81
ATATGAGGGTGAGGGATGGACAATGAAGGAGGAGAGAAGAAGAGGAAGGAGAAGGAGAAA
ACACAATGGAGAAATGGTGGC
>Tb427.04.3050  | Trypanosoma brucei Lister strain 427 | hypothetical protein | genomic | Tb427_04_v4 forward | (geneCodeEnd+1 to geneCodeEnd+81) | length=81
CTGACGCGCCATCAATATACCACCAGCAACAAAGGAGCTGTGAAACCTAGGGACTAAAGC
AAAATAGAGAAAGGACTTGCG
>Tb427.04.3060  | Trypanosoma brucei Lister strain 427 | hypothetical protein, conserved | genomic | Tb427_04_v4 forward | (geneCodeEnd+1 to geneCodeEnd+81) | length=81
TAGGCCGGGCGCCCAATACGAGGGGGAGAGATGAACAGGAATTATTGAAGGTCAGGTGTT
TGAGATGCGTGACTGAGGGAG
>Tb427.04.3070  | Trypanosoma brucei Lister strain 427 | hypothetical protein, conserved | genomic | Tb427_04_v4 forward | (geneCodeEnd+1 to geneCodeEnd+81) | length=81
GTGAAGAAATGGAACGGAGGAGAAGGAAGGAACGTGGCATGCGAAGAGCTGGTTTTGATG
ATGTGGAGTGGTATCGCCCAG
>Tb427.04.3080  | Trypanosoma brucei Lister strain 427 | hypothetical protein, conserved | genomic | Tb427_04_v4 forward | (geneCodeEnd+1 to geneCodeEnd+81) | length=81
GGGAGGGGGGTGCCTCGTGCCTTTCTTCCCTTGCTTTGCGGCTTTATTTGCCATCGACTC
CGCATATATTTCCATATATAT
>Tb427.04.3090  | Trypanosoma brucei Lister strain 427 | hypothetical protein, conserved | genomic | Tb427_04_v4 forward | (geneCodeEnd+1 to geneCodeEnd+81) | length=81
TTGTCATAATGACGGTGTGGAAACCATATGAACGGTTACGTTAAAACTCGTGGCCAGAGG
ATCGCAGAGGGCCCCGTGTGT
>Tb427.04.310  | Trypanosoma brucei Lister strain 427 | hypothetical protein, conserved | genomic | Tb427_04_v4 reverse | (geneCodeEnd+1 to geneCodeEnd+81) | length=81
TTGCATCGCAGTAAACGGGGGAGAGCGCCTTTTCATCAATATATGAAGAGCGTGAATTTC
GCTCGATTAAAGCATGAAACC
>Tb427.04.3100  | Trypanosoma brucei Lister strain 427 | hypothetical protein, conserved | genomic | Tb427_04_v4 forward | (geneCodeEnd+1 to geneCodeEnd+81) | length=81
TACACACTTCTTGCTCGTGGCACAATCCGCTGACAAACGGCTTTGCACGTTTAACCCGTG
TATGCGGGTACGGGGTAGTGT
>Tb427.04.3110  | Trypanosoma brucei Lister strain 427 | tRNA-dihydrouridine synthase 4, putative | genomic | Tb427_04_v4 forward | (geneCodeEnd+1 to geneCodeEnd+81) | length=81
AGTATCCCCACGAAGCGATGCGTTAGGATGCTCACCATGCACCCACGCAGTAACGATCAC
CGTTTCTATATGCAAGATATA
>Tb427.04.3120  | Trypanosoma brucei Lister strain 427 | hypothetical protein, conserved | genomic | Tb427_04_v4 forward | (geneCodeEnd+1 to geneCodeEnd+81) | length=81
GGACACTATGGCGAATAAATCAAAAATGTGAGGAAATGAACGGTTTATAGCGGAGTCGAA
TGCACTTCTGCTGTGCATGGC
>Tb427.04.3130  | Trypanosoma brucei Lister strain 427 | Spef1 | genomic | Tb427_04_v4 forward | (geneCodeEnd+1 to geneCodeEnd+81) | length=81
CTATGACGATGATGACTTTGATTTATATACGGGAGGCGACGAGAAGGAAAGTGAATAGAA
TTAAAGGAACATGAAACAGGG
>Tb427.04.3140  | Trypanosoma brucei Lister strain 427 | hypothetical protein, conserved | genomic | Tb427_04_v4 forward | (geneCodeEnd+1 to geneCodeEnd+81) | length=81
AACCCACAGATGCGCCGAAACGCCACGGACGGATGTGAAGAGCAGGTAGTACGGCCACTT
GGTTTAGTGCCGTACGTCAAC
>Tb427.04.3150  | Trypanosoma brucei Lister strain 427 | hypothetical protein, conserved | genomic | Tb427_04_v4 forward | (geneCodeEnd+1 to geneCodeEnd+81) | length=81
CTTTCACACGATTGCGAGCAAGCAAGCACAAAGGACAAAATTAAGACGGCGTAAAATAAA
CGGGAAACTTTTAGTGTGAAA
>Tb427.04.3160  | Trypanosoma brucei Lister strain 427 | dihydroxyacetone phosphate acyltransferase, putative (DAT) | genomic | Tb427_04_v4 forward | (geneCodeEnd+1 to geneCodeEnd+81) | length=81
GAAAGCATCAAGGAAATAATATTAATAATAATATAGAAAAAGAAGAAGGGGGGAAACGAG
AAAAGAAAGCGAATGAATGAA
>Tb427.04.3170  | Trypanosoma brucei Lister strain 427 | hypothetical protein, conserved | genomic | Tb427_04_v4 forward | (geneCodeEnd+1 to geneCodeEnd+81) | length=81
CCTCCCGATACGTCACATTCAAGACAAACATGGAACTGGATTTGTGTTCGTATTAGGCTC
CCTTTGTTTTGTTTTGTTTTG
>Tb427.04.3180  | Trypanosoma brucei Lister strain 427 | hypothetical protein, conserved | genomic | Tb427_04_v4 forward | (geneCodeEnd+1 to geneCodeEnd+81) | length=81
CATAAGCGCAATTCATTTGGAGCGCGCAGCAGGCCGTTGTGGTTTGGACGATGGTTTGAA
CCACCAATTTGATTAAAGTTA
>Tb427.04.3190  | Trypanosoma brucei Lister strain 427 | ubiquitin-conjugating enzyme e2, putative | genomic | Tb427_04_v4 forward | (geneCodeEnd+1 to geneCodeEnd+81) | length=81
CGGGCTGTTGACTCCATCCTTATTCCCATCCCCACCCAAACGCGCACGATCACAATTATT
CGTATGAAATTCTCACAGGCA
>Tb427.04.320  | Trypanosoma brucei Lister strain 427 | hypothetical protein, conserved | genomic | Tb427_04_v4 reverse | (geneCodeEnd+1 to geneCodeEnd+81) | length=81
GAGCGTNACGACGAGCCATCCCATTCGCAGTGGATATTCCAACCTTGTGGGTGTTTAGTG
AAAGGACGTGCTCCATCTCTT
>Tb427.04.3280  | Trypanosoma brucei Lister strain 427 | expression site-associated gene (ESAG) protein, putative | genomic | Tb427_04_v4 reverse | (geneCodeEnd+1 to geneCodeEnd+81) | length=81
GNNNNNNNNNNNNNNNNNNNNNNNNNNNNNNNNNNNNNNNNNNNNNNNNNNNNNNNNNNN
NNNNNNNNNNNNNNNNNNNNN
>Tb427.04.3290  | Trypanosoma brucei Lister strain 427 | hypothetical protein, conserved | genomic | Tb427_04_v4 reverse | (geneCodeEnd+1 to geneCodeEnd+81) | length=81
CTTTCCGTGTTATATTTTTAATTTTTCCCAGNNNNCGCATTTTCTCTAAATGACTGCTGC
TGCGTGGCGCCTTGTTGATAT
>Tb427.04.330  | Trypanosoma brucei Lister strain 427 | hypothetical protein, conserved | genomic | Tb427_04_v4 reverse | (geneCodeEnd+1 to geneCodeEnd+81) | length=81
AAGTATTGTTTCCTTCCGGTGTACTGCCTTTGTAACTACATTTGTCTTACACCGTACATG
GCTCGGGTACGAGCGAGGAGG
>Tb427.04.3300  | Trypanosoma brucei Lister strain 427 | mitochondrial ATP-dependent zinc metallopeptidase, putative | genomic | Tb427_04_v4 reverse | (geneCodeEnd+1 to geneCodeEnd+81) | length=81
GGAGAGTGTGTGCTTGTGAATCCGTGTGTGTGGTTGGGTACTAAAAGGATGGGATCTGGC
GGTGGACTTCAAGTTCGTATC
>Tb427.04.3310  | Trypanosoma brucei Lister strain 427 | hypothetical protein, conserved | genomic | Tb427_04_v4 reverse | (geneCodeEnd+1 to geneCodeEnd+81) | length=81
ATGAAATAATCGAACGATTGTTAATTGGTGTGCGTGCGTCTGCGTCATCCCTTCGTTTCG
GCCGGTGACTGCCTTCTAATG
>Tb427.04.3320  | Trypanosoma brucei Lister strain 427 | uracil phosphoribosyltransferase, putative | genomic | Tb427_04_v4 reverse | (geneCodeEnd+1 to geneCodeEnd+81) | length=81
GCGAGCGCAAATGGGAAGCGAAGTGAAAAAAAAAAATTGAAGTGGAGGTCAANNNNNNNN
NNNNNNNNNNNNNNNNNNNNN
>Tb427.04.3330  | Trypanosoma brucei Lister strain 427 | hypothetical protein, conserved | genomic | Tb427_04_v4 reverse | (geneCodeEnd+1 to geneCodeEnd+81) | length=81
AATTCTTACAGTTTTCCTTCGGCATCATGTTTTGTTTTGTTTTTCCCCCTTTCTTTCTTT
CTTTCTTTGCTTTTGTTTGTT
>Tb427.04.3340  | Trypanosoma brucei Lister strain 427 | hypothetical protein, conserved | genomic | Tb427_04_v4 reverse | (geneCodeEnd+1 to geneCodeEnd+81) | length=81
AATGAGTTTAGTGCACATATGTACATTTGTTTGTGTGTACGAGTGACCAATTTCAGTGCG
GGCGTTTGTTCTGTNTGTTGG
>Tb427.04.3350  | Trypanosoma brucei Lister strain 427 | hypothetical protein, conserved | genomic | Tb427_04_v4 reverse | (geneCodeEnd+1 to geneCodeEnd+81) | length=81
ATTGCTAACTCAGTGCGTGAGGGACTGACGCCTCGGTTGTGGTGATGATTTGAGGATATT
TGCGTGTTTATGAACGGCAAG
[truncated: 3,976,646 more chars]
