# Supplementary material for: A toolkit enabling efficient, scalable and reproducible gene tagging in trypanosomatids
Source: Open Biol. 2015 Jan 7;5(1):140197. doi: 10.1098/rsob.140197 (PMC4313374; doi:10.1098/rsob.140197)
Supplement: Supplementary data [file rsob140197supp1.zip › Supplementary data/tagit1.0/data files/Trypanosome-5'UTR]

>Tb04.24M18.150  | Trypanosoma brucei TREU927 | hypothetical protein, conserved | genomic | Tb927_04_v4 reverse | (geneCodeStart-81 to geneCodeStart-1) | length=81
CCGGGGGGAAGGCAGACCACGGAAAGAATCTTTGGAGCAGCTGATGTAGTAATCGTTGTG
GGATCAGGGTTGGTAATTCAC
>Tb04.3I12.100  | Trypanosoma brucei TREU927 | hypothetical protein | genomic | Tb927_04_v4 reverse | (geneCodeStart-81 to geneCodeStart-1) | length=81
GGAAGAAGAACCCCTCATTTTCTCTCCACGGTAATGAGGGGGGAAGGAGAGAAGGGTGGG
AATTAAAAAAAAAAAACTTGT
>Tb05.30F7.410  | Trypanosoma brucei TREU927 | hypothetical protein | genomic | Tb927_05_v5 reverse | (geneCodeStart-81 to geneCodeStart-1) | length=81
GAATCCGGCAAATGCAATGTTTGAAACAGGGCCATTGGGTGCTTCTTCTATAGCGTCCAG
AAAGCACCAACTCACAGAGAG
>Tb05.5K5.10  | Trypanosoma brucei TREU927 | hypothetical protein, conserved,BAC from homologous region on chr5 | genomic | 5K5_v3 reverse | (geneCodeStart-81 to geneCodeStart-1) | length=81
TTTTTTCGCCCTCCGTATCCCCTTCCTCCGTTTGATGCGCACATTCGCGCTTCTTCAGAT
TGTTTTTTAAAGGGCGTGCTG
>Tb05.5K5.100  | Trypanosoma brucei TREU927 | hypothetical protein, conserved,BAC from homologous region on chr5 | genomic | 5K5_v3 reverse | (geneCodeStart-81 to geneCodeStart-1) | length=81
CCCGACCTGTTGTTTCATCTGAGAGCAAGGGGATAAGGTGACTGGTGTTTGTGGTGTGGC
TGCTGTGAGCGCTGTAGTCAC
>Tb05.5K5.110  | Trypanosoma brucei TREU927 | major vault protein, putative,BAC from homologous region on chr5 | genomic | 5K5_v3 reverse | (geneCodeStart-81 to geneCodeStart-1) | length=81
TCTTAATATTTCAGCAATAACATCCAAGTTCAGAGGCGTTGTCAATTTTCGTGTTGTCAT
TTTTGTCCAACTCTTTCGAAG
>Tb05.5K5.120  | Trypanosoma brucei TREU927 | hypothetical protein, conserved,BAC from homologous region on chr5 | genomic | 5K5_v3 reverse | (geneCodeStart-81 to geneCodeStart-1) | length=81
TGTAGCATCCTTCCTTTTTCATGTCTTTGTCAATTTAACGCTGGGACAAAGTTCTGCCGT
TTAGACAGTTACTTTAAATTT
>Tb05.5K5.130  | Trypanosoma brucei TREU927 | paraflagellar rod component par4, putative,BAC from homologous region on chr5 | genomic | 5K5_v3 reverse | (geneCodeStart-81 to geneCodeStart-1) | length=81
CGTTAACCCCACTAACATGTTAGTTTTACCGCTACTTACGGGATTTATTAGGTTCAGTAG
AGTGATCAAAGGTGAGAAAAC
>Tb05.5K5.140  | Trypanosoma brucei TREU927 | hypothetical protein, unlikely,BAC from homologous region on chr5 | genomic | 5K5_v3 reverse | (geneCodeStart-81 to geneCodeStart-1) | length=81
CTTTACACAAGCTCCCTATAACTAACTACGTTTTCGCTTGTACTGCCCACCAGTTTCTCT
CTTTTTCGTTTTTGCGAGGTG
>Tb05.5K5.150  | Trypanosoma brucei TREU927 | small GTP-binding protein, putative,BAC from homologous region on chr5 | genomic | 5K5_v3 reverse | (geneCodeStart-81 to geneCodeStart-1) | length=81
ACAGACTTTCTCTCCCCTATCTCGTTGTATCCTTTAGTGTTTCTTTCGACTGCACATCTT
ATTATCAGAGTTGTAGGGGCT
>Tb05.5K5.160  | Trypanosoma brucei TREU927 | hypothetical protein, conserved,BAC from homologous region on chr5 | genomic | 5K5_v3 reverse | (geneCodeStart-81 to geneCodeStart-1) | length=81
ATTGCGTTGGACGTTCTCGCTGTTTTCGAAATTATTATTATTATTATTTCTACTTTCTGG
CTGTAGTTTCTGTTTCAGTCG
>Tb05.5K5.170  | Trypanosoma brucei TREU927 | elongation of very long chain fatty acids protein, putative,ATP pyrophosphate-lyase, putative,BAC from homologous region on chr5 | genomic | 5K5_v3 reverse | (geneCodeStart-81 to geneCodeStart-1) | length=81
TTTCGTGTGGCAACGTTCGAATAAAACTTCTTGATTGTGTTTCTTCATCTTTCCATATAG
TAATTAAAAGCAAGAGTGATC
>Tb05.5K5.180  | Trypanosoma brucei TREU927 | receptor-type adenylate cyclase GRESAG 4, putative,adenylyl cyclase, putative,ATP pyrophosphate-lyase, putative,BAC from homologous region on chr5 | genomic | 5K5_v3 forward | (geneCodeStart-81 to geneCodeStart-1) | length=81
GTTTGGGATTGTTTACTTTGTTCTTTGTAGGACGTTTAGTTTACCTGTTTCACTAGCAGT
ATCGGTCAAAGTTTCCAAATT
>Tb05.5K5.190  | Trypanosoma brucei TREU927 | receptor-type adenylate cyclase GRESAG 4, putative,adenylyl cyclase, putative,ATP pyrophosphate-lyase, putative,BAC from homologous region on chr5 | genomic | 5K5_v3 forward | (geneCodeStart-81 to geneCodeStart-1) | length=81
GTTTGGGATTGTTTACTTTGTTCTTTGTAGGACGTTTAGTTTACCTGTTTCACTAGCAGT
ATCGGTCAAAGTTTCCAAATT
>Tb05.5K5.20  | Trypanosoma brucei TREU927 | hypothetical protein, conserved,BAC from homologous region on chr5 | genomic | 5K5_v3 reverse | (geneCodeStart-81 to geneCodeStart-1) | length=81
GCAGCTGCTGAACTTATCCGATGCGGAACTGCAAATGTGGGCGCGGTCTCGATTACGTCC
GGTACGCAACCCGATGAAGCC
>Tb05.5K5.200  | Trypanosoma brucei TREU927 | guanine deaminase, putative,guanase, putative,guanine aminase, putative,guanine aminohydrolase, putative,BAC from homologous region on chr5 | genomic | 5K5_v3 forward | (geneCodeStart-81 to geneCodeStart-1) | length=81
GTGGTAACGACGCATCTAACGGCTTAGGGGTCGTTTTACGCCGCTTTATTTTTATTTTTT
AATCGCGTTCATTTGCAAACA
>Tb05.5K5.210  | Trypanosoma brucei TREU927 | hypothetical protein,BAC from homologous region on chr5 | genomic | 5K5_v3 forward | (geneCodeStart-81 to geneCodeStart-1) | length=81
AGTTGCAGTAGTTGATCATTTGTTACTGTTAAGTGTTCATAGCACTGAGGAAAAGACGGG
CGTATCCATATTTGACTGGCA
>Tb05.5K5.220  | Trypanosoma brucei TREU927 | hypothetical protein,BAC from homologous region on chr5 | genomic | 5K5_v3 forward | (geneCodeStart-81 to geneCodeStart-1) | length=81
AGTTGCAGTAGTTGATCATTTGTTACTGTTAAGTGTTCATAGCACTGAGGAAAAGACGGG
CGTATCCATATTTGACTGGCA
>Tb05.5K5.240  | Trypanosoma brucei TREU927 | expression site-associated gene (ESAG) protein, putative,expression site-associated gene 3 (ESAG3) protein, putative,BAC from homologous region on chr5 | genomic | 5K5_v3 forward | (geneCodeStart-81 to geneCodeStart-1) | length=81
ACACACATACATATATATATATATATATATGCATAGAGCAGCCGAAAAACAGCATTTAAG
CCAAGGTGCCAACTTGAGCGA
>Tb05.5K5.250  | Trypanosoma brucei TREU927 | hypothetical protein,BAC from homologous region on chr5 | genomic | 5K5_v3 forward | (geneCodeStart-81 to geneCodeStart-1) | length=81
ATACTTCAGCAGCCGAAAGGTGGGATTTGGCCACGGAAACAATGAAACCTGAGTGCCGAG
AGAGTATTGGAATCCATACCC
>Tb05.5K5.260  | Trypanosoma brucei TREU927 | variant surface glycoprotein (VSG), putative,BAC from homologous region on chr5 | genomic | 5K5_v3 forward | (geneCodeStart-81 to geneCodeStart-1) | length=81
GTGAAGTTAGAGACGTATGGCTTTGTTTTGTTGCGTGTGATTTTCCCTTCTAGAAAGGTA
ATTGAAGGAAGTTTGATGAAT
>Tb05.5K5.290  | Trypanosoma brucei TREU927 | hypothetical protein,BAC from homologous region on chr5 | genomic | 5K5_v3 reverse | (geneCodeStart-81 to geneCodeStart-1) | length=81
GCCCCTAGAGAAAATGAAGCGATATATGGACCTCGCAGCTATATATTTCACACGGAAAAT
TGACTAGTGATAAGTCACGGG
>Tb05.5K5.30  | Trypanosoma brucei TREU927 | serine/threonine protein phosphatase, putative,BAC from homologous region on chr5 | genomic | 5K5_v3 reverse | (geneCodeStart-81 to geneCodeStart-1) | length=81
ACCATCAAAGGGGAAGCGTTCTGACTTTTTTCTTTTTTTTTTTCTTTTTGTAGCAAATTA
CGTGTTGGAAAACACTGACCT
>Tb05.5K5.320  | Trypanosoma brucei TREU927 | variant surface glycoprotein (VSG), putative,BAC from homologous region on chr5 | genomic | 5K5_v3 reverse | (geneCodeStart-81 to geneCodeStart-1) | length=81
GCGCCATTATTTTAGAACGGAAGAAAAAGTGTGTTCATACTCGCGATGAGACTTCAACAG
CAGCAACTAATCAACTATTTA
>Tb05.5K5.40  | Trypanosoma brucei TREU927 | hypothetical protein, conserved,BAC from homologous region on chr5 | genomic | 5K5_v3 reverse | (geneCodeStart-81 to geneCodeStart-1) | length=81
CTTTCCCCTTCCCTTTCTCCTGTTACCTCTAGCGGTGTTCCATCACCTCATTTACCAGCG
TTGAAGCGCAGTGTTTCGAGA
>Tb05.5K5.430  | Trypanosoma brucei TREU927 | variant surface glycoprotein (VSG), putative,BAC from homologous region on chr5 | genomic | 5K5_v3 reverse | (geneCodeStart-81 to geneCodeStart-1) | length=81
ATCAAATGGGTAGCTCTATTTTAACACTGGCAAGAGAAGTGCTCCTATATGTAGGCGGAC
CGCAAAAACAAAACAATATTT
>Tb05.5K5.460  | Trypanosoma brucei TREU927 | variant surface glycoprotein (VSG), putative,BAC from homologous region on chr5 | genomic | 5K5_v3 reverse | (geneCodeStart-81 to geneCodeStart-1) | length=81
AAGAACAATTATGAAAGAAATAGAGGATGTGGCAAGTATTACTATATTCTAAAATTCTTT
GCACCGCAATCAGTCCCTTCA
>Tb05.5K5.50  | Trypanosoma brucei TREU927 | hypothetical protein, conserved,BAC from homologous region on chr5 | genomic | 5K5_v3 reverse | (geneCodeStart-81 to geneCodeStart-1) | length=81
CCATATATATTTGGTATTCGGCTCCTCCTCCAGCTAGTGTATACTGGTGAACTTTTCACG
ATTGATTGAGGTGCTGAAGCC
>Tb05.5K5.530  | Trypanosoma brucei TREU927 | variant surface glycoprotein (VSG), putative,BAC from homologous region on chr5 | genomic | 5K5_v3 reverse | (geneCodeStart-81 to geneCodeStart-1) | length=81
CCAAACCCATCAGCACATACTTTCAATAGCATCGAAAACATAATAACAACAACGTCGCAG
GCAGTCAAAGTGAAAGCAAAC
>Tb05.5K5.60  | Trypanosoma brucei TREU927 | hypothetical protein, conserved,BAC from homologous region on chr5 | genomic | 5K5_v3 reverse | (geneCodeStart-81 to geneCodeStart-1) | length=81
TCTTTCTCTCTTCTGGTGGACTGTCTGATGTATGTCCCTGTGGCTGCATCCCAGCAAAAA
GTTAGCATTTAGCGGCAAATC
>Tb05.5K5.70  | Trypanosoma brucei TREU927 | nucleolar RNA helicase II, putative,nucleolar RNA helicase Gu, putative,BAC from homologous region on chr5 | genomic | 5K5_v3 reverse | (geneCodeStart-81 to geneCodeStart-1) | length=81
AAAGTGGTAAAAGGAGTGGGTTTAAAAAACAAAACAAAACAACAGTAACACTAAACTAAG
GTATAAAAGGCACTGACAAGC
>Tb05.5K5.80  | Trypanosoma brucei TREU927 | protein kinase, putative,BAC from homologous region on chr5 | genomic | 5K5_v3 reverse | (geneCodeStart-81 to geneCodeStart-1) | length=81
TTTCCTTTTGGTGAGAGGAAGGAAAGAAGTGGAGGTTGAAACATATTTCTTTCCCCACCT
TTATCAGTGTTTTGTGCAGGT
>Tb05.5K5.90  | Trypanosoma brucei TREU927 | dynein light chain, putative,BAC from homologous region on chr5 | genomic | 5K5_v3 reverse | (geneCodeStart-81 to geneCodeStart-1) | length=81
GGGATCGTGCCACGAGCAACAGTTAATCGTCACGGGGTTAACCAAGTTAAGGGGTGTGTA
GTATTATTAAAGCCACACAAC
>Tb06.3A7.270  | Trypanosoma brucei TREU927 | hypothetical protein, conserved | genomic | Tb927_06_v4 reverse | (geneCodeStart-81 to geneCodeStart-1) | length=81
TCGACCTCTACAACGACGTTTGTTTAACCGCAAAGGGGGAGTTTGTCTCATACTTCCCCC
ATACCTCATGAGCAAGCATTA
>Tb06.3A7.960  | Trypanosoma brucei TREU927 | hypothetical protein | genomic | Tb927_06_v4 forward | (geneCodeStart-81 to geneCodeStart-1) | length=81
TTATGGGGTTTCTGTTGATGTGGGGTAAGTTGTACTTCTGAGGGCTACAGGAAGTAAGAC
ATAGAAATACGGAAAATAGCA
>Tb07.11L3.100  | Trypanosoma brucei TREU927 | hypothetical protein, conserved | genomic | 11L3_v3 reverse | (geneCodeStart-81 to geneCodeStart-1) | length=81
ATTAACGTTGCATAACTTGTTCCTGTTTCCAATACCAGTCGTATTCGAAACAGAGAGGAA
AGAAAACATAGAAACCGAATA
>Tb07.11L3.90  | Trypanosoma brucei TREU927 | zinc finger protein family member, putative (ZC3H18) | genomic | 11L3_v3 reverse | (geneCodeStart-81 to geneCodeStart-1) | length=81
GGCGAGAGGTAATCAAAACAGAGAGAAAAGAAGAAAGCGATATTCTCCTAATCATCATTC
AACAGGAAAACAAGAAGAAAC
>Tb07.26A24.210  | Trypanosoma brucei TREU927 | hypothetical protein | genomic | Tb927_07_v4 reverse | (geneCodeStart-81 to geneCodeStart-1) | length=81
AGGATATTAGCGGCGTAACATGGGAGATTCAAAGGGGTAATATTTCCACATGGTGAAATA
GGAAATAAAATAAATAAGAGC
>Tb08.27P2.110  | Trypanosoma brucei TREU927 | hypothetical protein, conserved,BAC from homologous region on chr8 | genomic | Tbrucei.chr8.100 forward | (geneCodeStart-81 to geneCodeStart-1) | length=81
ACCATTATAATTATTTTTTCCGCTGTTTGATAACTGTTTTACAGCGTCGTTACTTAATTG
AGCACTACAAGGCGTCAAGAG
>Tb08.27P2.140  | Trypanosoma brucei TREU927 | variant surface glycoprotein (VSG, atypical), putative,BAC from homologous region on chr8 | genomic | Tbrucei.chr8.100 reverse | (geneCodeStart-81 to geneCodeStart-1) | length=81
ACCGACTTCTATAGAATGCAGGAAAACTACACATTAACAGCCGCTTTCGTTAAACCAGAC
AAGGATCTTTAAAGGAACAGG
>Tb08.27P2.220  | Trypanosoma brucei TREU927 | variant surface glycoprotein (VSG, atypical), putative,BAC from homologous region on chr8 | genomic | Tbrucei.chr8.100 reverse | (geneCodeStart-81 to geneCodeStart-1) | length=81
AACCAAATCTTCTCCGAACACAAGTCTACTGTCTCCACGGACGCAACCACCGCCCAAAAA
AACTTGAACTGAAAGCAGCTG
>Tb08.27P2.240  | Trypanosoma brucei TREU927 | variant surface glycoprotein (VSG), putative,BAC from homologous region on chr8 | genomic | Tbrucei.chr8.100 reverse | (geneCodeStart-81 to geneCodeStart-1) | length=81
AGCGGCGGCTTCACCCAGCTGAGCAACACTAAACTGTAGTTTTTACGTCATTTTGCTTGC
ATTTCTTAATTTAAGAAATAA
>Tb08.27P2.260  | Trypanosoma brucei TREU927 | variant surface glycoprotein (VSG, atypical), putative,BAC from homologous region on chr8 | genomic | Tbrucei.chr8.100 reverse | (geneCodeStart-81 to geneCodeStart-1) | length=81
GACGAAGAAAAAATGCCAAAAACTGCAAAAAATCACCTAAACTCAGCCCTTTTACAAAGA
AATAACCAAGACGAAGCAACT
>Tb08.27P2.290  | Trypanosoma brucei TREU927 | variant surface glycoprotein (VSG, atypical), putative,BAC from homologous region on chr8 | genomic | Tbrucei.chr8.100 reverse | (geneCodeStart-81 to geneCodeStart-1) | length=81
TACTATTTTTGTTATCTATTTGGCGTTCATCTGAAGCACAAAGCACTGATAAAGAAAAAA
GACGACACCACAACCAAGCCC
>Tb08.27P2.460  | Trypanosoma brucei TREU927 | variant surface glycoprotein (VSG), putative,BAC from homologous region on chr8 | genomic | Tbrucei.chr8.100 reverse | (geneCodeStart-81 to geneCodeStart-1) | length=81
GCTCGGTACCCAACTATCTATGTTGTATAAATCATCGACTGCTGTTTTTACACGAAAAAC
GTAAGAGTAGACAAGAACAAA
>Tb08.27P2.50  | Trypanosoma brucei TREU927 | hypothetical protein,BAC from homologous region on chr8 | genomic | Tbrucei.chr8.100 reverse | (geneCodeStart-81 to geneCodeStart-1) | length=81
TACTGTACTATAAATGAAAATATCGTACCTATAGGGTATTAGTCATATAATTATGTTAAA
GTACTATATTATTTTTTTTAC
>Tb08.27P2.60  | Trypanosoma brucei TREU927 | hypothetical protein,BAC from homologous region on chr8 | genomic | Tbrucei.chr8.100 forward | (geneCodeStart-81 to geneCodeStart-1) | length=81
CAAGAATGTTCAGTCCCGGGCTGACGTCGGAGCCCAATTACGCATTTCGCGGCAACCCCG
CGTACAGAAGCTACTGGTCCG
>Tb08.27P2.670  | Trypanosoma brucei TREU927 | variant surface glycoprotein (VSG, atypical), putative,BAC from homologous region on chr8 | genomic | Tbrucei.chr8.100 reverse | (geneCodeStart-81 to geneCodeStart-1) | length=81
ACTAAAACAACTACTCTCTCCTCCACAAAAGACCCACCACGTTTGCAAAGACAAGAAAAG
AAACGACAAGAGCCTCAGAGA
>Tb08.27P2.70  | Trypanosoma brucei TREU927 | hypothetical protein,BAC from homologous region on chr8 | genomic | Tbrucei.chr8.100 forward | (geneCodeStart-81 to geneCodeStart-1) | length=81
GAGAAGGTATATCGAATACGTTAGTGAGTATTGGGTAAAATATATGGGCATTTTTTCTGT
GTTTGTCAGTAGGAGATCAAT
>Tb08.27P2.80  | Trypanosoma brucei TREU927 | hypothetical protein,BAC from homologous region on chr8 | genomic | Tbrucei.chr8.100 forward | (geneCodeStart-81 to geneCodeStart-1) | length=81
ACCAAAGATCCAAACCACGTTGTGGTTCACAATCTGTTGCTTCACTGCCTCTAAAAATTT
ACGCCCTCAGAATTGTTGTTG
>Tb08.27P2.90  | Trypanosoma brucei TREU927 | hypothetical protein,BAC from homologous region on chr8 | genomic | Tbrucei.chr8.100 forward | (geneCodeStart-81 to geneCodeStart-1) | length=81
GAGAAGGTATATCGAATACGTTAGTGAGTATTGGGTAAAATATATGGGCATTTTTTCTGT
GTTTGTCAGTAGGAGATCAAT
>Tb09.v4.0009  | Trypanosoma brucei TREU927 | receptor-type adenylate cyclase, putative,adenylyl cyclase, putative,expression site-associated protein (ESAG), putative,expression site-associated gene 4 (ESAG4) protein, putative,chrIX additional, unordered contigs | genomic | TP26M21-2a10.p1k forward | (geneCodeStart-81 to geneCodeStart-1) | length=81
TATTCGGTGACTGAGGTGTTCAAGAACTGCCATTTTTAAAGAAAAAGGAAAGGAAAACGT
CGGTGCACAAATATAAACAAC
>Tb09.v4.0010  | Trypanosoma brucei TREU927 | variant surface glycoprotein (VSG), putative,chrIX additional, unordered contigs | genomic | TP26M21-2a10.p1k forward | (geneCodeStart-81 to geneCodeStart-1) | length=81
AATCCTAAATGCTTTTTTTTTTGCAATTTTTTAAGACACTCAACGTTGCTCCTCCCTTTC
CCTCACCTTACCTCAGAGAGT
>Tb09.v4.0011  | Trypanosoma brucei TREU927 | variant surface glycoprotein (VSG), putative,chrIX additional, unordered contigs | genomic | TP26M21-2a10.p1k forward | (geneCodeStart-81 to geneCodeStart-1) | length=81
GCCAAAAAAGATCATAATACTTCACTTTTTGGTTCTTTTTTGATTTTTTTTACAGGGCAA
GGGTGAAGCATCCAAGGCACT
>Tb09.v4.0012  | Trypanosoma brucei TREU927 | variant surface glycoprotein (VSG), putative,chrIX additional, unordered contigs | genomic | TP26M21-2a10.p1k forward | (geneCodeStart-81 to geneCodeStart-1) | length=81
AGAATGCCAAAATGTCAAAAAAGATCATAATACTTCACTTTTTGGTTCTTTTTTGATTTT
GCTAGAGGACAAAGGCGAAAC
>Tb09.v4.0013  | Trypanosoma brucei TREU927 | retrotransposon hot spot (RHS) protein, putative,chrIX additional, unordered contigs | genomic | TP26M21-2a10.p1k reverse | (geneCodeStart-81 to geneCodeStart-1) | length=81
CGTTTCCCCCATTGTTTATTTTACTTCAGTCATATATATTCTAAGAAAGGGAAGCTAAAT
TGCGTTAATAGTAAAAGAGTT
>Tb09.v4.0014  | Trypanosoma brucei TREU927 | hypothetical protein,chrIX additional, unordered contigs | genomic | TP26M21-2a10.p1k reverse | (geneCodeStart-81 to geneCodeStart-1) | length=81
AAATAAAATAAAATAAAACGAGATATCTTTGATTAATTAATTTTGTGGAATAATTTAAAA
ATAAAAAAAAACAAAAATCAA
>Tb09.v4.0015  | Trypanosoma brucei TREU927 | hypothetical protein,chrIX additional, unordered contigs | genomic | TP26M21-2a10.p1k reverse | (geneCodeStart-81 to geneCodeStart-1) | length=81
GAAGTTGCAGGTGTAAATTGGGGACCCGCTGGCAACCAATATAATATCAACAAATAGCAA
CAAATAGTAACAGTAACAGTA
>Tb09.v4.0016  | Trypanosoma brucei TREU927 | expression site- associated gene (ESAG) protein, putative,expression site associated gene 5 (ESAG5) protein, putative,chrIX additional, unordered contigs | genomic | TP26P4-1a02.q1ka reverse | (geneCodeStart-81 to geneCodeStart-1) | length=81
CCGTTTGGGTTAACACAAATTCACCTCACTTTTGTAGGTAGTGGCTTTCGTCGGGTAGAT
CGAATATATATTAGTTCATCA
>Tb09.v4.0017  | Trypanosoma brucei TREU927 | rab1 (small gtp-binding protein rab1, putative),chrIX additional, unordered contigs | genomic | TP26P4-1a02.q1ka forward | (geneCodeStart-81 to geneCodeStart-1) | length=81
TCAACTGCAACTGTGTGTCCCATATGTCGCGCAGAGGTGACTGGGCTACGTACCGCTAAC
CGATACTTGGTAGATGCCTCT
>Tb09.v4.0018  | Trypanosoma brucei TREU927 | expression site-associated gene (ESAG) protein, putative,expression site-associated gene 3 (ESAG3) protein, putative,chrIX additional, unordered contigs | genomic | TP26P4-1a02.q1ka forward | (geneCodeStart-81 to geneCodeStart-1) | length=81
TCTGCCCCCCTCATTCACACACATATACACATATACAAAGACACTGTGAAGCGATAAAAA
GCAGCGTCGAGACCTGGCGAA
>Tb09.v4.0019  | Trypanosoma brucei TREU927 | hypothetical protein, unlikely,chrIX additional, unordered contigs | genomic | TP26P4-1a02.q1ka reverse | (geneCodeStart-81 to geneCodeStart-1) | length=81
GGCACCTTCTTCATCTTCCTAACTGCTTTTTTTTTGCTCCTGTCGAGTCAGGCTTCCGCC
TCGATACTACTTGACATTGTC
>Tb09.v4.0020  | Trypanosoma brucei TREU927 | hypothetical protein,chrIX additional, unordered contigs | genomic | TP26P4-1a02.q1ka forward | (geneCodeStart-81 to geneCodeStart-1) | length=81
ATCAAGGGGTTGTTAAAGCACAAACATATTTGTGTATATTTTTATTTAGACTCACCTATT
TATATAATACCTCTACATCGT
>Tb09.v4.0023  | Trypanosoma brucei TREU927 | variant surface glycoprotein (VSG), putative,chrIX additional, unordered contigs | genomic | TP26P4-3b07.q1k reverse | (geneCodeStart-81 to geneCodeStart-1) | length=81
TAAAGCAACCTGCGAGCTGGCACTTTATCATTTAAACAACATTGCTTCTTTCTCAAACTT
CCGCTAAAGAGAGGATTGACG
>Tb09.v4.0026  | Trypanosoma brucei TREU927 | variant surface glycoprotein (VSG), putative,chrIX additional, unordered contigs | genomic | TP26P4-3b07.q1k reverse | (geneCodeStart-81 to geneCodeStart-1) | length=81
AATCATATCAATTATTGGTATTTAAATAATAAAACAAAAGCACAATTGGGCAAGGCAAGG
TAGTGTTTAACAACACTGAAC
>Tb09.v4.0030  | Trypanosoma brucei TREU927 | variant surface glycoprotein (VSG), putative,chrIX additional, unordered contigs | genomic | TP26P4-3b07.q1k reverse | (geneCodeStart-81 to geneCodeStart-1) | length=81
ATTCCCTTTCTTTTCAGAGCTGTCCCAAACTTTAAAGCGCTCACTCAACTATAGTGAACT
TTATACACAACCCACAAAGCC
>Tb09.v4.0031  | Trypanosoma brucei TREU927 | variant surface glycoprotein (VSG), putative,chrIX additional, unordered contigs | genomic | TP26P4-3b07.q1k reverse | (geneCodeStart-81 to geneCodeStart-1) | length=81
ATAGACGATACTTTAGACTCACTGCATTCCCAAGTATATCAAGTATACCTAACATACACA
TACAACTAGAAATAAAAAACG
>Tb09.v4.0050  | Trypanosoma brucei TREU927 | variant surface glycoprotein (VSG), putative,chrIX additional, unordered contigs | genomic | TP29O12a-1b01.p1k forward | (geneCodeStart-81 to geneCodeStart-1) | length=81
AAACCTTCAGTACCGCTAATCTTTCCGAGAAAATAAGTAGGTTTCAGAATCAACAGGAAA
CTCAAGACAGTGCCGGCAGAT
>Tb09.v4.0051  | Trypanosoma brucei TREU927 | variant surface glycoprotein (VSG), putative,chrIX additional, unordered contigs | genomic | TP29O12a-1b01.p1k forward | (geneCodeStart-81 to geneCodeStart-1) | length=81
TGGTAACGCCAATTCGAGTATTTCAATTTCAAAAATTTGATTAAATACCTTTCACCGCGT
ACCAGTTTAGGAATAAAAAGA
>Tb09.v4.0053  | Trypanosoma brucei TREU927 | hypothetical protein,chrIX additional, unordered contigs | genomic | TP29O12a-1b01.p1k forward | (geneCodeStart-81 to geneCodeStart-1) | length=81
CCATCTACACCCAAAATCTTGCGTTTTTCAGCATTATTTTCCGCACTTTTTAATTATTGC
TGAGATACTTATACCAAGCAG
>Tb09.v4.0058  | Trypanosoma brucei TREU927 | hypothetical protein,chrIX additional, unordered contigs | genomic | tryp_IXa-16h03.q1c forward | (geneCodeStart-81 to geneCodeStart-1) | length=81
CCCTTTAACTAACCCTTTCATATCTCTTTGATTTCCCAACATTAACTACAGACTCATAAG
CAAGCAAGTTTAACAGTAAAC
>Tb09.v4.0059  | Trypanosoma brucei TREU927 | hypothetical protein,chrIX additional, unordered contigs | genomic | tryp_IXa-16h03.q1c forward | (geneCodeStart-81 to geneCodeStart-1) | length=81
CCCTTTAACTAACCCTTTCATATCTCTTTGATTTCCCAACATTAACTACAGACTCATAAG
CAAGCAAGTTTAACAGTAAAC
>Tb09.v4.0060  | Trypanosoma brucei TREU927 | hypothetical protein,chrIX additional, unordered contigs | genomic | tryp_IXa-16h03.q1c forward | (geneCodeStart-81 to geneCodeStart-1) | length=81
CCCTTTAACTAACCCTTTCATATCTCTTTGATTTCCCAACATTAACTACAGACTCATAAG
CAAGCAAGTTTAACAGTAAAC
>Tb09.v4.0064  | Trypanosoma brucei TREU927 | hypothetical protein,chrIX additional, unordered contigs | genomic | tryp_IXb-1c10.p1c forward | (geneCodeStart-81 to geneCodeStart-1) | length=81
ACCTCTGGAGAAAATGAAGCGATATATGGACCTCGCAGCTATATATTTCACACGCAAAAT
GGACTAGTGATAAGTCACGGG
>Tb09.v4.0065  | Trypanosoma brucei TREU927 | expression site-associated gene 1 (ESAG 1), putative,chrIX additional, unordered contigs | genomic | tryp_IXb-1c10.p1c reverse | (geneCodeStart-81 to geneCodeStart-1) | length=81
ACTAGATACGTCTAATTCCATCGCTTTGATGAAAAGAAATGTATGCCTTTTCCATATGTT
TTGGTCTATAGACTATAAATA
>Tb09.v4.0066  | Trypanosoma brucei TREU927 | hypothetical protein,chrIX additional, unordered contigs | genomic | tryp_IXb-217g08.q1c forward | (geneCodeStart-81 to geneCodeStart-1) | length=81
AAAATTTAGATTGTATAAATGAAAAGAAGATGTGAAAAGTTAGTGTAGTATAATCCAATC
CTTTAGTTGGTAATAGCACAA
>Tb09.v4.0073  | Trypanosoma brucei TREU927 | variant surface glycoprotein (VSG), putative,chrIX additional, unordered contigs | genomic | tryp_IXb-217g08.q1c forward | (geneCodeStart-81 to geneCodeStart-1) | length=81
GGTTGGTAACAATTAGGAAATACATACTCAAACCAAGTAGTACAGGTATCAAACGTCCCA
AAAATTTGACAAAACAACAAA
>Tb09.v4.0077  | Trypanosoma brucei TREU927 | variant surface glycoprotein (VSG), putative,chrIX additional, unordered contigs | genomic | tryp_IXb-217g08.q1c forward | (geneCodeStart-81 to geneCodeStart-1) | length=81
GTATACTTCCAAACAAGATAGTGGAAACAGGAAAGGAAGTTACAACCTCCCTAGCAAACA
AAGAGGTCGCTGATAACAGAA
>Tb09.v4.0080  | Trypanosoma brucei TREU927 | hypothetical protein, conserved,chrIX additional, unordered contigs | genomic | tryp_IXb-217g08.q1c forward | (geneCodeStart-81 to geneCodeStart-1) | length=81
GGTGATTAGTTTATTTGTATTGCTATACAGCTTTTTTGATGAGAGTGATTCCATTTCATT
AAAATTGTCAAAGATGAGTAT
>Tb09.v4.0086  | Trypanosoma brucei TREU927 | hypothetical protein, conserved,chrIX additional, unordered contigs | genomic | tryp_IXb-217g08.q1c reverse | (geneCodeStart-81 to geneCodeStart-1) | length=81
TGGTGACTATAAAATTTGTTTGCCTTTACACTGGTCTCTGCGGGCTCCTCATTGTACCTC
TCCTTCACTTCCTCGCGTACG
>Tb09.v4.0088  | Trypanosoma brucei TREU927 | variant surface glycoprotein (VSG),chrIX additional, unordered contigs | genomic | tryp_IXb-218d07.p1c forward | (geneCodeStart-81 to geneCodeStart-1) | length=81
ATAGTGTGTTCATTACCCCCTAAGCTTAAACTCTGATAAAAAACACGAACTCAAGACAGA
GGTCGCTAGCTCAGCGACAAA
>Tb09.v4.0102  | Trypanosoma brucei TREU927 | variant surface glycoprotein (VSG, atypical), putative,chrIX additional, unordered contigs | genomic | tryp_IXb-218d07.p1c forward | (geneCodeStart-81 to geneCodeStart-1) | length=81
TTTTATTTGCTCGCAACACCGACAAAGCGGACGCCTTTTCGCCGACCTGCCAAAGTAGAA
AGCTTAGACGAGTTACTCGAC
>Tb09.v4.0105  | Trypanosoma brucei TREU927 | hypothetical protein,chrIX additional, unordered contigs | genomic | tryp_IXb-218d07.p1c reverse | (geneCodeStart-81 to geneCodeStart-1) | length=81
TATTCTGACAGATTATTAAACGACGTAGGGGATCTTAGGAAACTGCCATGGCTTAATGTA
CTGAGACTCCGCTATTTCGAT
>Tb09.v4.0106  | Trypanosoma brucei TREU927 | nucleoside transporter 1, putative,chrIX additional, unordered contigs | genomic | tryp_IXb-218d07.p1c forward | (geneCodeStart-81 to geneCodeStart-1) | length=81
ATAACCATTTTTCTTGCCCTTTCACCTTGCTTCGTAGAAGGTTAGTTGTTACTCAAAGGT
GTGCTGGCTGAAATTGGAAGG
>Tb09.v4.0107  | Trypanosoma brucei TREU927 | expression site-associated gene (ESAG) protein, putative,expression site-associated gene 5 (ESAG5) protein, putative,chrIX additional, unordered contigs | genomic | tryp_IXb-218d07.p1c forward | (geneCodeStart-81 to geneCodeStart-1) | length=81
CCGTTTGGGTTAACACAAGTTCACCTTACTTTTGTAGGTAGTGGCTTTCGTCGGGTAGAT
CGAATATATATTAGTTCATCA
>Tb09.v4.0109  | Trypanosoma brucei TREU927 | hypothetical protein,chrIX additional, unordered contigs | genomic | tryp_IXb-218d07.p1c forward | (geneCodeStart-81 to geneCodeStart-1) | length=81
GAAGTTGCAGGTGTAAATTGGGGACCCGCTGGCAACCGATATAATATCAACAAATAGCAA
CAAATAGTAACAGTAACAGTA
>Tb09.v4.0110  | Trypanosoma brucei TREU927 | hypothetical protein,chrIX additional, unordered contigs | genomic | tryp_IXb-218d07.p1c forward | (geneCodeStart-81 to geneCodeStart-1) | length=81
AAAAAATAAAAATAAAACGAGATATCTTTGATTAATTAATTTTGTGGAATAATTTAAAAA
TAAAAAAAAAACAAAAATCAA
>Tb09.v4.0113  | Trypanosoma brucei TREU927 | variant surface glycoprotein (VSG, atypical), putative,chrIX additional, unordered contigs | genomic | tryp_IXb-218d07.p1c forward | (geneCodeStart-81 to geneCodeStart-1) | length=81
CCGCTTAATCGCACCTTCTTTCTTCGCGCACGCGCACAAAAACGAACAAAAAAAAAGAAT
AACCAAGTAATGCAGATATAA
>Tb09.v4.0114  | Trypanosoma brucei TREU927 | variant surface glycoprotein (VSG, atypical), putative,chrIX additional, unordered contigs | genomic | tryp_IXb-218d07.p1c forward | (geneCodeStart-81 to geneCodeStart-1) | length=81
AGACAAAACACTATTCTTTAAACACTAACATAAAGGATTTTGATTTATAGGATAAATTTT
GCAGCAACCTTGAAAGAACAA
>Tb09.v4.0124  | Trypanosoma brucei TREU927 | hypothetical protein,chrIX additional, unordered contigs | genomic | tryp_IXb-218d07.p1c reverse | (geneCodeStart-81 to geneCodeStart-1) | length=81
CCCTTGAAGGAGCTACCCTTTCTAGTGAGGCGGCTGGGCGGCAACAACAACAGCAAGCCA
CTAGAAACAGGCGTCGATACC
>Tb09.v4.0136  | Trypanosoma brucei TREU927 | variant surface glycoprotein (VSG, atypical), putative,chrIX additional, unordered contigs | genomic | tryp_IXb-218d07.p1c reverse | (geneCodeStart-81 to geneCodeStart-1) | length=81
AGCCGACCGTGATCTCAAACTTTAAATACCACCTAACTGAACTTATGCCACCAACCGACC
TGCCAATTAAACTTTCACCGG
>Tb09.v4.0142  | Trypanosoma brucei TREU927 | variant surface glycoprotein,chrIX additional, unordered contigs | genomic | tryp_IXb-218d07.p1c reverse | (geneCodeStart-81 to geneCodeStart-1) | length=81
AAGAACACCCCAACTGTACGTGCAGCCAGCGAACTAGCAAACCCATTTTGACCTGATAAC
CTCCCTTGAGGCAGACAAAAC
>Tb09.v4.0146  | Trypanosoma brucei TREU927 | hypothetical protein,chrIX additional, unordered contigs | genomic | tryp_IXb-277d03.p1c forward | (geneCodeStart-81 to geneCodeStart-1) | length=81
CCCTTTAACTAACCCTTTCATATCTCTTTGATTTCCCAACATTAACTACAGACTCATAAG
CAAGCAAGTTTAACAGTAAAC
>Tb09.v4.0147  | Trypanosoma brucei TREU927 | hypothetical protein,chrIX additional, unordered contigs | genomic | tryp_IXb-277d03.p1c forward | (geneCodeStart-81 to geneCodeStart-1) | length=81
CCCTTTAACTAACCCTTTCATATCTCTTTGATTTCCCAACATTAACTACAGACTCATAAG
CAAGCAAGTTTAACAGTAAAC
>Tb09.v4.0148  | Trypanosoma brucei TREU927 | hypothetical protein,chrIX additional, unordered contigs | genomic | tryp_IXb-277d03.p1c forward | (geneCodeStart-81 to geneCodeStart-1) | length=81
CCCTTTAACTAACCCTTTCATATCTCTTTGATTTCCCAACATTAACTACAGACTCATAAG
CAAGCAAGTTTAACAGTAAAC
>Tb09.v4.0149  | Trypanosoma brucei TREU927 | hypothetical protein,chrIX additional, unordered contigs | genomic | tryp_IXb-277d03.p1c forward | (geneCodeStart-81 to geneCodeStart-1) | length=81
CCCTTTAACTAACCCTTTCATATCTCTTTGATTTCCCAACATTAACTACAGACTCATAAG
CAAGCAAGTTTAACAGTAAAC
>Tb09.v4.0151  | Trypanosoma brucei TREU927 | hypothetical protein,chrIX additional, unordered contigs | genomic | tryp_IXb-314f06.q1c forward | (geneCodeStart-81 to geneCodeStart-1) | length=81
TTTTATTTTTGAAAAATCACATCTTGTTTTTTGTAACTTTTTGTTTAAGTTTGTTGCGTA
GGTCCTTAAAAAAGTAAGACG
>Tb09.v4.0152  | Trypanosoma brucei TREU927 | hypothetical protein,chrIX additional, unordered contigs | genomic | tryp_IXb-314f06.q1c forward | (geneCodeStart-81 to geneCodeStart-1) | length=81
CTCAGCTCGTCGCGCCATTTGTTTGGCTGTGCTCGCGCCTTCCGGAATTCTGTTGAAAGC
TGCGTCTTCCTTCTGTTCCCG
>Tb09.v4.0153  | Trypanosoma brucei TREU927 | hypothetical protein,chrIX additional, unordered contigs | genomic | tryp_IXb-314f06.q1c reverse | (geneCodeStart-81 to geneCodeStart-1) | length=81
GTTCACACGTAGATCGACAACATCCGTATCAGTAGACCACACAAAACGTTCAAGGAATGG
GGGGACCACATTGCTAAAAAC
>Tb09.v4.0166  | Trypanosoma brucei TREU927 | variant surface glycoprotein (VSG, atypical), putative,chrIX additional, unordered contigs | genomic | tryp_IXb-68a05.p2k3050 forward | (geneCodeStart-81 to geneCodeStart-1) | length=81
TCGACTCGGCAGAAAAAAGTAACCTGAATTTCCCAATATAAATAGTAGGCTCGGTTAATC
CTGAAGGCAGTTGAATCAAAG
>Tb09.v4.0177  | Trypanosoma brucei TREU927 | variant surface glycoprotein (VSG), putative,chrIX additional, unordered contigs | genomic | tryp_IXb-68a05.p2k3050 forward | (geneCodeStart-81 to geneCodeStart-1) | length=81
GCAAGGAATGACGAAAAAGAAAAGCAGTGGTGTACGACAGGCCGCTTCTGCAACAGATCG
GCATTTCTACCGACCATACGG
>Tb09.v4.0185  | Trypanosoma brucei TREU927 | variant surface glycoprotein (VSG), putative,chrIX additional, unordered contigs | genomic | tryp_IXb-6g03.q1c forward | (geneCodeStart-81 to geneCodeStart-1) | length=81
TATCTTGAATTCCAACCGATATCCTGAAACCGCCACAAGAATATATGACTGTAACTTTCC
TTCTTTAATCAAGGTATAGAG
>Tb09.v4.0191  | Trypanosoma brucei TREU927 | variant surface glycoprotein (VSG), putative,chrIX additional, unordered contigs | genomic | tryp_IXb-73h01.q1c reverse | (geneCodeStart-81 to geneCodeStart-1) | length=81
AACAGAGCGGCATACAGCGCCACACAAACGGCGAAACTACACAACAAAAACAGACCGACA
GACCAAATCACGGACAAAACA
>Tb09.v4.0192  | Trypanosoma brucei TREU927 | variant surface glycoprotein (VSG), putative,chrIX additional, unordered contigs | genomic | tryp_IXb-73h01.q1c reverse | (geneCodeStart-81 to geneCodeStart-1) | length=81
AAGGCATAGGCAAAATACCCTCTTTCTCCGGAAAGGAAGGAAAAGGTTTAATAAATGACG
AGACTTCAGAGCAATGTCGCA
>Tb09.v4.0202  | Trypanosoma brucei TREU927 | variant surface glycoprotein (VSG), putative,chrIX additional, unordered contigs | genomic | tryp_IXb-86g11.p1c reverse | (geneCodeStart-81 to geneCodeStart-1) | length=81
CGATAGTAAAGTTAAACATAAAAGATGCACTCTCTACGCGCTCTCCACTAAATCTTAAAA
ACAGGACTTAAGAAAGCCCAA
>Tb10.v4.0032  | Trypanosoma brucei TREU927 | expression site associated gene (ESAG) protein, putative,expression site- associated gene 3 (ESAG3) protein, putative,chrX additional, unordered contigs | genomic | TP3F6-6f06.p1k reverse | (geneCodeStart-81 to geneCodeStart-1) | length=81
ATAATTTCTTTTTGTGGTTTATATATACTAAACGGGTGATGTTTTTTTTTTGTTGTTGTG
GTTCCATATTGCGATGGAGGC
>Tb10.v4.0033  | Trypanosoma brucei TREU927 | pumillo RNA binding protein PUF1,chrX additional, unordered contigs (PUF1) | genomic | TP3F6-6f06.p1k reverse | (geneCodeStart-81 to geneCodeStart-1) | length=81
AGGGACAACAAAGAAAGAACGAGGGCAAGTGGAACGTTGGGGGAGAAGTAACATAAGCGA
AAAAAGAAGAGGACCAAAGCT
>Tb10.v4.0034  | Trypanosoma brucei TREU927 | hypothetical protein, conserved,chrX additional, unordered contigs | genomic | TP3F6-6f06.p1k reverse | (geneCodeStart-81 to geneCodeStart-1) | length=81
TCTGTTCTTTATTTTGTCTTGCCCAGCGGATCATCCCCAGCGCGCGTGTGTGTGTGTGTG
TGTGTGTGTGTGTGCAAAGGA
>Tb10.v4.0035  | Trypanosoma brucei TREU927 | stress-inducible protein STI1-like, putative,chrX additional, unordered contigs | genomic | TP3F6-6f06.p1k reverse | (geneCodeStart-81 to geneCodeStart-1) | length=81
TGGAACAACCATGTCACCGTGAAGGAGACATCACTAAGTCTTTTTTTTAAAAAAAAGGAA
GGAAGAAGAGCATAAGGTAAT
>Tb10.v4.0036  | Trypanosoma brucei TREU927 | leucine carboxyl methyltransferase, putative,chrX additional, unordered contigs | genomic | TP3F6-6f06.p1k reverse | (geneCodeStart-81 to geneCodeStart-1) | length=81
TGGGGATGCTTTGTAGCCAACCCAAAGTTGGATTCTTTTGATGTCGGTACTGAGCTTCTA
TTTTGCTTTTTTTTTCTTCAT
>Tb10.v4.0037  | Trypanosoma brucei TREU927 | hypothetical protein, conserved,chrX additional, unordered contigs | genomic | TP3F6-6f06.p1k reverse | (geneCodeStart-81 to geneCodeStart-1) | length=81
TACATTAGTTTCTTTTGCACAAGGTTTATTGCCTCACCCTGTTGCTTTTACATAGGTTAG
AAATAAATTTACTCTCGAAAC
>Tb10.v4.0038  | Trypanosoma brucei TREU927 | DNA damage repair protein, putative,chrX additional, unordered contigs | genomic | TP3F6-6f06.p1k reverse | (geneCodeStart-81 to geneCodeStart-1) | length=81
TACGTGACGTTTGCGAAGATTTCGTAATTGACGACTGCGCGCGTGAGGTTTTCAATCGCT
TTGCACAGTTCCTTCTTCAAC
>Tb10.v4.0039  | Trypanosoma brucei TREU927 | hypothetical protein, conserved,chrX additional, unordered contigs | genomic | TP3F6-6f06.p1k reverse | (geneCodeStart-81 to geneCodeStart-1) | length=81
TTTTCTATTTCTTTATTACTGTTACATTTCATTTTGTTAGTTACTCTCCCCCTTCGGAAG
GGGAATTACGAAGTGGCCTCG
>Tb10.v4.0040  | Trypanosoma brucei TREU927 | mRNA capping methyltransferase, putative,chrX additional, unordered contigs | genomic | TP3F6-6f06.p1k reverse | (geneCodeStart-81 to geneCodeStart-1) | length=81
TTTAAAGTTTTCAAGCGGATGAAGATGTATTTGTTGATATTGTATGAATTTTGTTGTATC
GTTTCATTCATTTTTTTTTCT
>Tb10.v4.0041  | Trypanosoma brucei TREU927 | hypothetical protein, conserved,chrX additional, unordered contigs | genomic | TP3F6-6f06.p1k reverse | (geneCodeStart-81 to geneCodeStart-1) | length=81
GTTTTTTTTCTTTGGTATTGTTTTGTTGCGTTACTGCTCATCTCTTTCGGGGTCTGCGTG
GGGGAAGACGACATAGTGCCG
>Tb10.v4.0042  | Trypanosoma brucei TREU927 | hypothetical protein,chrX additional, unordered contigs | genomic | TP3F6-6h01.p1k reverse | (geneCodeStart-81 to geneCodeStart-1) | length=81
ACCCCTGGAGAAAATGAAGCGATATATGGACCTCGCGGCTACATATTTCACACGTAAAAT
GGACTAGTGATACGTCACGGG
>Tb10.v4.0043  | Trypanosoma brucei TREU927 | branched-chain alpha-keto acid dehydrogenase e1-beta subunit precursor, putative,chrX additional, unordered contigs | genomic | TP3F6-6h01.p1k reverse | (geneCodeStart-81 to geneCodeStart-1) | length=81
TTTGTGTGTGCACATAGATCAACACTTCACCGCTGGGGTTATTTGTTGTTTGTTGAGTTT
GTAGGAAGGCAACCCCGTGGT
>Tb10.v4.0044  | Trypanosoma brucei TREU927 | hypothetical protein, conserved,chrX additional, unordered contigs | genomic | TP3F6-6h01.p1k reverse | (geneCodeStart-81 to geneCodeStart-1) | length=81
TTATTGCCGTGCTCCTGAACGTTTTCCGCACAAAATAAGCTAGTAGCGCTTTGTCAGAGT
TGCTTAGATACATTATAGGCC
>Tb10.v4.0045  | Trypanosoma brucei TREU927 | prohibitin, putative,chrX additional, unordered contigs | genomic | TP3F6-6h01.p1k reverse | (geneCodeStart-81 to geneCodeStart-1) | length=81
ATTGTTACGTGAGCGCCCCCGTGAAGAAACAAGGAAGGTTGTAGTGTCATATTTTATCGG
TTCCTAATATATATTTGTGGT
>Tb10.v4.0046  | Trypanosoma brucei TREU927 | transporter, putative,chrX additional, unordered contigs | genomic | TP3F6-6h01.p1k reverse | (geneCodeStart-81 to geneCodeStart-1) | length=81
CTCACAGAAGCACAGGAGTGTCTTGTTCGGCGGATCAACTTTATAAGGAGGCATTACATC
TATTTGCATGCAGCATATATA
>Tb10.v4.0049  | Trypanosoma brucei TREU927 | hypothetical protein,chrX additional, unordered contigs | genomic | TPB1C9-1a08.q1k reverse | (geneCodeStart-81 to geneCodeStart-1) | length=81
AGGTGCATGTATACCTCATACCTTGTTAGTGCATCTACTACGCACCTGTGGCTCACAGAG
TCAAATTCTCTTGCATAATCT
>Tb10.v4.0050  | Trypanosoma brucei TREU927 | hypothetical protein,chrX additional, unordered contigs | genomic | TPB1C9-1a08.q1k forward | (geneCodeStart-81 to geneCodeStart-1) | length=81
GATATTGATCATAGACGAGCAATATAATACCATTTAAAAAGGAAAGCAAACGGTAAGGAA
TCGGCAAATACAGTGGGAAAA
>Tb10.v4.0051  | Trypanosoma brucei TREU927 | hypothetical protein,chrX additional, unordered contigs | genomic | TPB1C9-1a08.q1k reverse | (geneCodeStart-81 to geneCodeStart-1) | length=81
TATTTTACATGTTTCTTTTTCCAACAGTGTTTTTTGTAATGGTGCACTTGGTTCCCCTTT
CTTCTGCTCCGGATTGCACTT
>Tb10.v4.0052  | Trypanosoma brucei TREU927 | microtubule-associated protein 2,chrX additional, unordered contigs | genomic | Tp_ends-39g01.p1k reverse | (geneCodeStart-81 to geneCodeStart-1) | WARNING: Partial sequence retrieved | length=1
C
>Tb10.v4.0053  | Trypanosoma brucei TREU927 | hypothetical protein,chrX additional, unordered contigs | genomic | tryp_X-106b08.p1c reverse | (geneCodeStart-81 to geneCodeStart-1) | length=81
ATATATCATTTTGAGCAAAAACAGAAATCTTTTCTAGCTAAAGCATAAGCCAACCACATC
GACGACAAACAAGAACAAAGA
>Tb10.v4.0054  | Trypanosoma brucei TREU927 | variant surface glycoprotein (VSG), putative,chrX additional, unordered contig | genomic | tryp_X-149c07.p1c reverse | (geneCodeStart-81 to geneCodeStart-1) | length=81
TTTTTCCTTCTACCGTCTTTTAATAATAGTCAAAAAGTAGTAAACGAAAAAAATTGACGC
TACAAGGCAGAGATTGGAACA
>Tb10.v4.0056  | Trypanosoma brucei TREU927 | variant surface glycoprotein (VSG), putative,chrX additional, unordered contig | genomic | tryp_X-149c07.p1c reverse | (geneCodeStart-81 to geneCodeStart-1) | length=81
GAAGATCGGCTACCGAAGCATTCACTGCTAGAGACTGTACAAAAATAGTAATGAGCACTG
CCATATGAATGATAAATCTGC
>Tb10.v4.0058  | Trypanosoma brucei TREU927 | variant surface glycoprotein (VSG), putative,chrX additional, unordered contig | genomic | tryp_X-155h05.q1c reverse | (geneCodeStart-81 to geneCodeStart-1) | length=81
TGTATTCCTGGGAGTATTTTTTATAAAGTCTCTTATCATTATTGTCTGCCATTTTTTTGT
TTGCAGCAGCGGCTGACCGCA
>Tb10.v4.0065  | Trypanosoma brucei TREU927 | variant surface glycoprotein (VSG), putative,chrX additional, unordered contig | genomic | tryp_X-174f04.q1c forward | (geneCodeStart-81 to geneCodeStart-1) | length=81
CGTTTTTCTCACCGCACAAGACAGAACAAAAAAGGCTAAAACACCTGTAGCCCCACCAAA
TAAGAGCCTAGGGGACCTACT
>Tb10.v4.0070  | Trypanosoma brucei TREU927 | variant surface glycoprotein (VSG), putative,chrX additional, unordered contig | genomic | tryp_X-179b07.p1c forward | (geneCodeStart-81 to geneCodeStart-1) | length=81
AAGCGCAACCGTAAGCAAACGATACTAAGTCAAACAAAGAGCACCCCATCCTTTAGACAA
GGGAAGAAAGTATACAAAGAA
>Tb10.v4.0078  | Trypanosoma brucei TREU927 | hypothetical protein,chrX additional, unordered contig | genomic | tryp_X-188b09.p2kB601 forward | (geneCodeStart-81 to geneCodeStart-1) | length=81
TCTAAACAAATAAAAGACTATAGCAAAGTGCAAGCGCACCTAAACGACACAGTATCGCTG
AAAACCCCAAGGAACGTTCAA
>Tb10.v4.0082  | Trypanosoma brucei TREU927 | hypothetical protein,chrX additional, unordered contig | genomic | tryp_X-188b09.p2kB601 reverse | (geneCodeStart-81 to geneCodeStart-1) | length=81
TAAGCATTTAAGCTACATTTCAACACATGATGTGCTTCATTAAAAAAAACGTGCTTCTAT
CGAGTAATTTTGCCGTTTATT
>Tb10.v4.0088  | Trypanosoma brucei TREU927 | variant surface glycoprotein (VSG), putative,chrX additional, unordered contig | genomic | tryp_X-206a03.p1c reverse | (geneCodeStart-81 to geneCodeStart-1) | length=81
AAACTAGAAAAAAAAGTACTGCAAACTACAAAATAAACCTCAAACAGTACAAAGCAGAAG
CGCCAGCTGAAGCACAGGAAA
>Tb10.v4.0089  | Trypanosoma brucei TREU927 | variant surface glycoprotein (VSG), putative,chrX additional, unordered contig | genomic | tryp_X-206a03.p1c reverse | (geneCodeStart-81 to geneCodeStart-1) | length=81
CGGCACTTTCTTTTTTCAACGTAAACAGTGAAATAGCCAGCCCTGCCTAACAACGACTGA
CTCAAGAAGCAAAAGTAGCTG
>Tb10.v4.0095  | Trypanosoma brucei TREU927 | variant surface glycoprotein (VSG), putative,chrX additional, unordered contig | genomic | tryp_X-220a01.q1c reverse | (geneCodeStart-81 to geneCodeStart-1) | length=81
TAAAACAAGCCGGCTTAAGACCTAGAACTGCCATAAATGTCATACCAACAAGCATCCTTA
GGTGCTGTAACAATAACGCTG
>Tb10.v4.0096  | Trypanosoma brucei TREU927 | variant surface glycoprotein (VSG), putative,chrX additional, unordered contig | genomic | tryp_X-220a01.q1c reverse | (geneCodeStart-81 to geneCodeStart-1) | length=81
TTAACCAATAGGTTACACACTATCAGCGCTTTCGAAGCCAATAGCTATATCTGTTCAGAA
TATAAGACGGCTAGATTCCAA
>Tb10.v4.0099  | Trypanosoma brucei TREU927 | hypothetical protein,chrX additional, unordered contig | genomic | tryp_X-220a01.q1c forward | (geneCodeStart-81 to geneCodeStart-1) | length=81
TACAACATTGCGGCAAGCGACCTTCTAACGGAAGCAAAGCTGAAAGCAGTAACGCAAAAA
TTCGGGGTCTACACCAAAGCC
>Tb10.v4.0100  | Trypanosoma brucei TREU927 | variant surface glycoprotein (VSG), putative,chrX additional, unordered contig | genomic | tryp_X-232f09.q1c reverse | (geneCodeStart-81 to geneCodeStart-1) | length=81
TCACTCAAAGCAGGACCATTTTACAAGATTTAAGCTCTGAATAAAGCAGCAGAACAAAAA
AGGGCTTAATACGTCAGGCTC
>Tb10.v4.0107  | Trypanosoma brucei TREU927 | variant surface glycoprotein (VSG, atypical), putative,chrX additional, unordered contig | genomic | tryp_X-254c10.q1c reverse | (geneCodeStart-81 to geneCodeStart-1) | length=81
CTAAATTCATATCACCATTAATACGAATCGAACATCCCAAGATCCAACCCAGCAGCAGAA
ACTGCTTAGCAACAGCAGCTG
>Tb10.v4.0117  | Trypanosoma brucei TREU927 | variant surface glycoprotein (VSG), putative,chrX additional, unordered contig | genomic | tryp_X-254c10.q1c reverse | (geneCodeStart-81 to geneCodeStart-1) | length=81
TTCTTTACGTGAGTGACACAATTGCGCGGCGGCAAACGATATCCACGAACACAACTATTT
ATAACACGAAGGAAGAAACCA
>Tb10.v4.0122  | Trypanosoma brucei TREU927 | variant surface glycoprotein (VSG, atypical), putative,chrX additional, unordered contig | genomic | tryp_X-254c10.q1c reverse | (geneCodeStart-81 to geneCodeStart-1) | length=81
AAAAGCAAACCTGACACAACGTTGTTTCTGCTCACAGCTGCTCAGAATAAGAAAAGCAAA
GGAAGTACCAGCGTCTGAAAC
>Tb10.v4.0128  | Trypanosoma brucei TREU927 | hypothetical protein,chrX additional, unordered contig | genomic | tryp_X-264e11.p1c reverse | (geneCodeStart-81 to geneCodeStart-1) | length=81
GTATATAATGATACTACATATGGGTGTGTATATTTATTACTTTGTATTTCTGTGTGAGAC
GTGTTTTGTGTGCGGGCATAT
>Tb10.v4.0130  | Trypanosoma brucei TREU927 | hypothetical protein,chrX additional, unordered contig | genomic | tryp_X-275g09.p1c forward | (geneCodeStart-81 to geneCodeStart-1) | WARNING: Partial sequence retrieved | length=1
C
>Tb10.v4.0131  | Trypanosoma brucei TREU927 | hypothetical protein,chrX additional, unordered contig | genomic | tryp_X-276b11.q1c forward | (geneCodeStart-81 to geneCodeStart-1) | WARNING: Partial sequence retrieved | length=1
G
>Tb10.v4.0132  | Trypanosoma brucei TREU927 | variant surface glycoprotein (VSG), putative,chrX additional, unordered contig | genomic | tryp_X-276b11.q1c forward | (geneCodeStart-81 to geneCodeStart-1) | length=81
CTAGCGGCCTTCAGCAGGAAGTTTCTCTCTATCTCCAATTCACCCTTGTTCAATTCATGT
ATTTTTGAACCACGTAAGAAA
>Tb10.v4.0134  | Trypanosoma brucei TREU927 | variant surface glycoprotein (VSG), putative,chrX additional, unordered contig | genomic | tryp_X-276b11.q1c forward | (geneCodeStart-81 to geneCodeStart-1) | length=81
AAAAGGTGAATCTGTCGGACCACCAGCAGTGAAAACATAAAACAAAGCGGGCTTGAGACG
AATGTCTAACATCACATAAAA
>Tb10.v4.0135  | Trypanosoma brucei TREU927 | variant surface glycoprotein (VSG), putative,chrX additional, unordered contig | genomic | tryp_X-276b11.q1c forward | (geneCodeStart-81 to geneCodeStart-1) | length=81
GTGTTTCGAAAAACGTTAAGAGAGGTTTAACTAGTGTATAAAATATTACAGCGATCTCAA
AAGCCTCTAAGCACCACCGAG
>Tb10.v4.0139  | Trypanosoma brucei TREU927 | variant surface glycoprotein (VSG), putative,chrX additional, unordered contig | genomic | tryp_X-276b11.q1c forward | (geneCodeStart-81 to geneCodeStart-1) | length=81
TGAACGCTGTGCAACCAACAAAATGCAAGCGCACAGAAAAGTTAGTATGTAACAAAGAAT
ACGCTGTGACCAAAAGGAATC
>Tb10.v4.0142  | Trypanosoma brucei TREU927 | variant surface glycoprotein (VSG), putative,chrX additional, unordered contig | genomic | tryp_X-276b11.q1c forward | (geneCodeStart-81 to geneCodeStart-1) | length=81
CACTCCTCAGAACAAAGAATTATAGCTTCACAGCGACGACACAAAGCCGCGATAACGACA
AAGCGACGCACTCGCCACAAA
>Tb10.v4.0145  | Trypanosoma brucei TREU927 | variant surface glycoprotein (VSG, atypical), putative,chrX additional, unordered contig | genomic | tryp_X-302f11.q1ca reverse | (geneCodeStart-81 to geneCodeStart-1) | length=81
AGCATAGCACACAAGCTAACTACTTGGTTGTGAGTTTAAAACAAACTAGCGACAACGACA
AAGGAAATTTCAAGCAGCCCT
>Tb10.v4.0152  | Trypanosoma brucei TREU927 | variant surface glycoprotein (VSG, atypical), putative,chrX additional, unordered contig | genomic | tryp_X-302f11.q1ca reverse | (geneCodeStart-81 to geneCodeStart-1) | length=81
TACTAGGTTGTCGAAGAAGTGAACTTAGAAGCACACATCAGCCCTGGGTGCCGCGAAATA
CCGCCAGAAAAAGGTCAAAAA
>Tb10.v4.0159  | Trypanosoma brucei TREU927 | variant surface glycoprotein (VSG), putative,chrX additional, unordered contig | genomic | tryp_X-313e04.q2kB520 forward | (geneCodeStart-81 to geneCodeStart-1) | length=81
GAACAGCGGAGGAAATAAAACAAAAACAACATGCTGAGGAGGCTGCTGACCATAAGCCTA
GCGCTGTTACTTCAACAACCA
>Tb10.v4.0163  | Trypanosoma brucei TREU927 | variant surface glycoprotein (VSG), putative,chrX additional, unordered contig | genomic | tryp_X-324h11.p1k forward | (geneCodeStart-81 to geneCodeStart-1) | length=81
AGTCCATTACCACCACCAAAATCAAAGGATAGGGAGAACATAAAAACACTCTGAATAATT
TCCGAATAACGGCGGCAGAAC
>Tb10.v4.0178  | Trypanosoma brucei TREU927 | variant surface glycoprotein (VSG, atypical), putative,chrX additional, unordered contig | genomic | tryp_X-324h11.p1k forward | (geneCodeStart-81 to geneCodeStart-1) | length=81
CACCAGCTTTTTGTCCCTCAAAGATCTCGACGGACTTTTGTAATTTTCAAAAGAAGCAGA
GAAAGCTAACTAATACGAGAA
>Tb10.v4.0188  | Trypanosoma brucei TREU927 | hypothetical protein,chrX additional, unordered contig | genomic | tryp_X-324h11.p1k forward | (geneCodeStart-81 to geneCodeStart-1) | length=81
CCACCACTGACTTCTTTCCTTAATGTTTTATGTAATTTTCTAACTCATAAGAAGCTCGGC
TTAGTATGTCAATAGAGTCCT
>Tb10.v4.0189  | Trypanosoma brucei TREU927 | variant surface glycoprotein (VSG, atypical), putative,chrX additional, unordered contig | genomic | tryp_X-324h11.p1k forward | (geneCodeStart-81 to geneCodeStart-1) | length=81
CGAAACAAACATCCAGTAACAAGGGTTCCACCCGCCGTAACCCACTGAACTTAAAAGGCG
AGTGCAGCAGAACACACAGCT
>Tb10.v4.0194  | Trypanosoma brucei TREU927 | hypothetical protein,chrX additional, unordered contig | genomic | tryp_X-333c11.p1c forward | (geneCodeStart-81 to geneCodeStart-1) | length=81
AAAATGTGCATTATTGCCTATTATTGTACATTATGGCGTAAAATGCACATTGTTTCCAAT
TATTGCACATTATGACTTAAA
>Tb10.v4.0195  | Trypanosoma brucei TREU927 | hypothetical protein,chrX additional, unordered contig | genomic | tryp_X-333c11.p1c forward | (geneCodeStart-81 to geneCodeStart-1) | length=81
ATTATGACTTAAAATGTGCATTATTGATAATTATTGCACATTGTAGCGTAAAATGTGCAT
TATTGCCTATTATTGCACATT
>Tb10.v4.0196  | Trypanosoma brucei TREU927 | hypothetical protein,chrX additional, unordered contig | genomic | tryp_X-333c11.p1c forward | (geneCodeStart-81 to geneCodeStart-1) | length=81
AAAATGTGCATTATTGCCTATTATTGCACATTATGGCGTAAAATGTGCATTATTGCCTAT
TATTGCACATTATGACTTAAA
>Tb10.v4.0200  | Trypanosoma brucei TREU927 | variant surface glycoprotein (VSG), putative,chrX additional, unordered contig | genomic | tryp_X-36a02.p1c forward | (geneCodeStart-81 to geneCodeStart-1) | length=81
AACCCATACCTTCCAACGGCACTATAAGAATGAGCGAAACGCAGTAACAAGCGGAGCTGC
GTCTTCCATAAGATTCAATTC
>Tb10.v4.0209  | Trypanosoma brucei TREU927 | variant surface glycoprotein (VSG), putative,chrX additional, unordered contig | genomic | tryp_X-432f03.p2kB42 reverse | (geneCodeStart-81 to geneCodeStart-1) | length=81
ATTTCTTACGCAACGCAATCCAAATTAGGCCGTGCGCAAACCCGCCGAGGAAAAGAGACT
TCGAACCTCAAAACATAAGAA
>Tb10.v4.0211  | Trypanosoma brucei TREU927 | variant surface glycoprotein (VSG), putative,chrX additional, unordered contig | genomic | tryp_X-432f03.p2kB42 reverse | (geneCodeStart-81 to geneCodeStart-1) | length=81
ATGAACCCTACTTGTTTTACTTAATCAATAAACAACAAGACAGCCATAATTTTAGCAAGT
CAAGGAACCTCCAAGCCCACG
>Tb10.v4.0213  | Trypanosoma brucei TREU927 | expression site-associated gene (ESAG), putative,expression site-associated protein 1 (ESAG1), putative,chrX additional, unordered contig | genomic | tryp_X-448g06.q1c reverse | (geneCodeStart-81 to geneCodeStart-1) | length=81
CTATGCACCTATAATGCGTTCTGTGTTCAGTGAAATGTACATGTTTGATTTCGTGCCACT
TCGTGTGTAGCGGTGTAGCAG
>Tb10.v4.0215  | Trypanosoma brucei TREU927 | hypothetical protein,chrX additional, unordered contig | genomic | tryp_X-448g06.q1c reverse | (geneCodeStart-81 to geneCodeStart-1) | length=81
TCGATAATATCTTGCAGGAAGTTCCGTCCAGAGTGGTATCCAGTTGCAATATCAATGGAA
TGAATTGCATCCAGCCATGCG
>Tb10.v4.0217  | Trypanosoma brucei TREU927 | hypothetical protein,chrX additional, unordered contig | genomic | tryp_X-448g06.q1c reverse | (geneCodeStart-81 to geneCodeStart-1) | length=81
CTTCTTACTTCTGCATATACTCATCATTTTTTTCCAAATATTTTTTCTGCTTTGTGAAGC
AACAATAGAGGGAGGAGAGAC
>Tb10.v4.0218  | Trypanosoma brucei TREU927 | expression site-associated gene (ESAG) protein, putative,expression site-associated gene 3 (ESAG3) protein, putative,chrX additional, unordered contigs | genomic | tryp_X-448g06.q1c reverse | (geneCodeStart-81 to geneCodeStart-1) | length=81
TTTGCACCTCTGAAACTTACCGCCCTCGTGTGCTAGTTTTTATGCGTCTTCCCCCTTTAT
TTGTCCAGGGAAGTAAGGGTG
>Tb10.v4.0221  | Trypanosoma brucei TREU927 | hypothetical protein,chrX additional, unordered contigs | genomic | tryp_X-448g06.q1c reverse | (geneCodeStart-81 to geneCodeStart-1) | length=81
CACATCAGAGAAATGTTCGACGATTGGCTTGGGAGTGTTCCCCTTTTTCAGCTGGATGAT
TGAATGAAGTCTCACTAAAGC
>Tb10.v4.0245  | Trypanosoma brucei TREU927 | hypothetical protein,chrX additional, unordered contigs | genomic | tryp_X-68d04.q1c forward | (geneCodeStart-81 to geneCodeStart-1) | length=81
TACGCGGGCCGTACTTTCGTCGGTGCGAGACTCCCCACCCGGTGGTATGAATGGCGGGCA
CCACTGAGTACACGTATAGCC
>Tb10.v4.0246  | Trypanosoma brucei TREU927 | hypothetical protein,chrX additional, unordered contigs | genomic | tryp_X-68d04.q1c forward | (geneCodeStart-81 to geneCodeStart-1) | length=81
TATTTAAGGCATCATTTAATCCCTCTTTTTCTGATGATTTTTTTTTCTGGCTTTACGTAG
TTTATAGTAGACTTTTTAGGT
>Tb10.v4.0247  | Trypanosoma brucei TREU927 | s-adenosyl-L-methionine-c-24-delta-sterol-methy lt ransferase a, putative,chrX additional, unordered contigs | genomic | tryp_X-68d04.q1c forward | (geneCodeStart-81 to geneCodeStart-1) | length=81
CGTTTCGAATAGACACACGGCGAAAGGTGAAGGGACGTGTGTTACATTGAGTAAAATTGC
AGAGGCACAGTATCGTTGATT
>Tb10.v4.0248  | Trypanosoma brucei TREU927 | hypothetical protein,chrX additional, unordered contigs | genomic | tryp_X-68d04.q1c forward | (geneCodeStart-81 to geneCodeStart-1) | length=81
CTAATAAGGTCGGGGGTGTGAAGAAACATAAGTGGTTACTGACCCTTAACGCAGTGTCTT
TGCAGTGAGCCTCACTGAAGC
>Tb10.v4.0249  | Trypanosoma brucei TREU927 | hypothetical protein,chrX additional, unordered contigs | genomic | tryp_X-68d04.q1c forward | (geneCodeStart-81 to geneCodeStart-1) | length=81
TTGTTGCGTTCATTTACCTTACGTTTTTCCTTCCTGCCTTTCGTCTAGTTTCTGCGTTTC
CTCCTCCCTTCCCGTTTCGTT
>Tb10.v4.0257  | Trypanosoma brucei TREU927 | variant surface glycoprotein (VSG), putative,chrX additional, unordered contig | genomic | tryp_X-76f06.p1c forward | (geneCodeStart-81 to geneCodeStart-1) | length=81
CCACCAACTGCTAAACAGTATTACACAAAAACTCTATAAAACATCGCAATCTATCTTTTA
GTAACCAACTAGGAAAAAGCG
>Tb10.v4.0258  | Trypanosoma brucei TREU927 | hypothetical protein,chrX additional, unordered contig | genomic | tryp_X-76f06.p1c reverse | (geneCodeStart-81 to geneCodeStart-1) | length=81
TAACCTAGGCAAGGTAATGCGATAAAAGTGGAGAAAGGAGCAGGCAGGTTAGCATGCAGC
TACAGAGCCGAGTATGTAGCC
>Tb10.v4.0259  | Trypanosoma brucei TREU927 | hypothetical protein,chrX additional, unordered contig | genomic | tryp_X-76f06.p1c reverse | (geneCodeStart-81 to geneCodeStart-1) | length=81
ATGGTAGTATTTTTTCTGTTGCGGGAGACTCACTTAGCAGCAGAAGAATGCTAAGCATTG
AAAATCAGTTGTTACAAACAC
>Tb10.v4.0263  | Trypanosoma brucei TREU927 | variant surface glycoprotein (VSG), putative,chrX additional, unordered contig | genomic | tryp_X-76f06.p1c forward | (geneCodeStart-81 to geneCodeStart-1) | length=81
CCTACCACCACACAGCGGCGGCCAAACGTAGCCGAACTACTTCAAGGACATTTAAATTTA
AAACTGACAAGCAAGGTTCAT
>Tb11.0060  | Trypanosoma brucei TREU927 | hypothetical protein,chrXI additional, unordered contigs | genomic | tryp_XI-1011b06.p1k forward | (geneCodeStart-81 to geneCodeStart-1) | length=81
AAATGCACATTATTGCACATTATTGCACATTATTGCACATTATTGCGCATTATTGCCCAT
TATTGCCCATTATTGCGTAAA
>Tb11.0070  | Trypanosoma brucei TREU927 | hypothetical protein,chrXI additional, unordered contigs | genomic | tryp_XI-1011b06.p1k forward | (geneCodeStart-81 to geneCodeStart-1) | length=81
TTATTGTCTATTATTGCACATTATTGCGTGAAATGCACATTATTGTCTATTATTGCACAT
TATTGCCCATTATTGCGTGAA
>Tb11.0080  | Trypanosoma brucei TREU927 | hypothetical protein,chrXI additional, unordered contigs | genomic | tryp_XI-1011b06.p1k forward | (geneCodeStart-81 to geneCodeStart-1) | length=81
AAATGCACATTATTGCACATTATTGCACATTATTGCACATTATTGCGCATTATTGCCCAT
TATTGCCCATTATTGCGTAAA
>Tb11.0110  | Trypanosoma brucei TREU927 | hypothetical protein,chrXI additional, unordered contigs | genomic | tryp_XI-1032b03.p2k737 reverse | (geneCodeStart-81 to geneCodeStart-1) | length=81
AAAACAACGTCAGTTTCAAACAATTCTCTTTGATTCTACCCACTAAAATCAAAATGCCGC
GGAGAAAAAATAGTATAAGCT
>Tb11.0170  | Trypanosoma brucei TREU927 | variant surface glycoprotein (VSG), putative,chrXI additional, unordered contigs | genomic | tryp_XI-1032b03.p2k737 reverse | (geneCodeStart-81 to geneCodeStart-1) | length=81
ACGAACTAGCAGTAAATCACCCCGTACGGCAACTAGAGAACACGAACAAGAAATTCTTAA
ACAAAGCACCGTAAGGAAGCT
>Tb11.02.5400  | Trypanosoma brucei TREU927 | cystathionine beta-synthase, putative | genomic | Tb927_11_v5 forward | (geneCodeStart-81 to geneCodeStart-1) | length=81
GGAAGCTTCACAGGAGTCGAATACGGGCAGCCATTAATTATTTTTTTTAGTTGGTGCTTC
GATTTGCATTAATCACAAAAG
>Tb11.0230  | Trypanosoma brucei TREU927 | variant surface glycoprotein (VSG), putative,chrXI additional, unordered contigs | genomic | tryp_XI-1032h01.q1k forward | (geneCodeStart-81 to geneCodeStart-1) | length=81
CATCGATCGCAGTATTTCAGGTTTATTTTTCTTTTCTGTGGAGTGGAAAAGCAGTTAGCA
AGTCGACAGTTGCGTATTCGG
>Tb11.0290  | Trypanosoma brucei TREU927 | 40S ribosomal protein S14, putative,chrXI additional, unordered contigs (RPS14) | genomic | tryp_XI-1036e06.p1k forward | (geneCodeStart-81 to geneCodeStart-1) | length=81
GTTGCTTGACTCCAAAATGATAAATTTGTTAAATATCATCTGCTCGTTTGTTTATAGGTG
AAGCAGACACAACTTCCCCCC
>Tb11.0300  | Trypanosoma brucei TREU927 | hypothetical protein,chrXI additional, unordered contigs | genomic | tryp_XI-1036e06.p1k forward | (geneCodeStart-81 to geneCodeStart-1) | length=81
TAATATTCTTTTTTTTTTGTAGTAACGTAGTATCTATCGTAGATTTATTATTGATCTTAT
CCCGCACCTGCCGTCGTTATT
>Tb11.0310  | Trypanosoma brucei TREU927 | hypothetical protein,chrXI additional, unordered contigs | genomic | tryp_XI-1036e06.p1k forward | (geneCodeStart-81 to geneCodeStart-1) | length=81
ATTCATTTCACCGTCGTGGCCTTTCGGGAGCCAACCTTTTGGTGCGTGGGACTTGTTCAC
CCTGCACCTCCCCGCTCCTAC
>Tb11.0320  | Trypanosoma brucei TREU927 | hypothetical protein,chrXI additional, unordered contigs | genomic | tryp_XI-1036e06.p1k forward | (geneCodeStart-81 to geneCodeStart-1) | length=81
AAGCTCATTTCTACAGGAAGCCAACGGCAGCGCCGCTTTGGATATCGGTATAACGTGTTG
TGGTGATGAAAACTATCTCCG
>Tb11.0330  | Trypanosoma brucei TREU927 | hypothetical protein,chrXI additional, unordered contigs | genomic | tryp_XI-1036e06.p1k forward | (geneCodeStart-81 to geneCodeStart-1) | length=81
TTATTAAATTTTTTTTTTTTGCGGCAGTCGGGCATTGCCCCCTCCCAGTTTTTTTTCATT
ATTCTGTTTAATATTTTCTCC
>Tb11.0340  | Trypanosoma brucei TREU927 | hypothetical protein,chrXI additional, unordered contigs | genomic | tryp_XI-1036e06.p1k forward | (geneCodeStart-81 to geneCodeStart-1) | length=81
ACTTAACATAGTTTGTGTGGAAGTACAACGCCGAAGAAGATAAACGGGTGATACACTGGG
GGGAGCAGCTGCTTTGTCGCA
>Tb11.0350  | Trypanosoma brucei TREU927 | hypothetical protein,chrXI additional, unordered contigs | genomic | tryp_XI-1036e06.p1k forward | (geneCodeStart-81 to geneCodeStart-1) | length=81
ACACTTCATTGGGCCCTGTACTGTTTCTCCACTCATAATAGCCCCTTTGCAGTTTGGGTG
TAGAGTAGCACGCACAAAGAC
>Tb11.0360  | Trypanosoma brucei TREU927 | MSP-A, putative,chrXI additional, unordered contigs | genomic | tryp_XI-1036e06.p1k forward | (geneCodeStart-81 to geneCodeStart-1) | length=81
GTGTTGTTACATTTCTAACTCTTGACCTTACATATCTTCCTATGGCTTTGCATTCCTATT
CCTATTTTCTTTTTTTATTCT
>Tb11.0370  | Trypanosoma brucei TREU927 | MSP-A, putative,chrXI additional, unordered contigs | genomic | tryp_XI-1036e06.p1k forward | (geneCodeStart-81 to geneCodeStart-1) | length=81
CCTTTTCTTATTCTATGTATGTAGTTTCTATCCTGTAAGTTAAGGAATTGCAAATATCTA
TTGATACGCTTGAGTGTATAT
>Tb11.0380  | Trypanosoma brucei TREU927 | MSP-A, putative,chrXI additional, unordered contigs | genomic | tryp_XI-1036e06.p1k forward | (geneCodeStart-81 to geneCodeStart-1) | length=81
TTTTCTTATTCTATGTATGTAGTTACTATCCTATAAGTTAAGGGATTGCAAATACCTATT
GATACGCTTGAGTGTGTATAT
>Tb11.0390  | Trypanosoma brucei TREU927 | 40S ribosomal protein S14, putative,chrXI additional, unordered contigs (RPS14) | genomic | tryp_XI-1036e06.p1k forward | (geneCodeStart-81 to geneCodeStart-1) | length=81
GTTGCTTGACTCCAAAATGATAAATTTGTTAAATATCATCTGCTCGTTTGTTTATAGGTG
AAGCAGACACAACTTCCCCCC
>Tb11.0400  | Trypanosoma brucei TREU927 | P27 protein, putative (P27) | genomic | tryp_XI-1036e06.p1k forward | (geneCodeStart-81 to geneCodeStart-1) | length=81
AATATTCTTTTTTTTTTTGTAGTAACGTAGTATCTATCGTAGATTTATTATTGATCTTAT
CCCGCACCTGCCGTCGTTATT
>Tb11.0410  | Trypanosoma brucei TREU927 | hypothetical protein,chrXI additional, unordered contigs | genomic | tryp_XI-1036e06.p1k forward | (geneCodeStart-81 to geneCodeStart-1) | length=81
TTCCTCTTCTCCACTGATCTTCGTTTATTTTATTTTTTGGCGCTGCTGTGTGGGGTTTTA
GCCACCCTGGTTTTGCACAGA
>Tb11.0420  | Trypanosoma brucei TREU927 | hypothetical protein,chrXI additional, unordered contigs | genomic | tryp_XI-1036e06.p1k forward | (geneCodeStart-81 to geneCodeStart-1) | length=81
AAGCTCATTTCTACAGGAAGCCAACGGCAGCGCCGCTTTGGATATCGGTATAACGTGTTG
TGGTGATGAAAACTATCTCCG
>Tb11.0430  | Trypanosoma brucei TREU927 | hypothetical protein,chrXI additional, unordered contigs | genomic | tryp_XI-1056c09.q1k forward | (geneCodeStart-81 to geneCodeStart-1) | WARNING: Partial sequence retrieved | length=3
GCC
>Tb11.0440  | Trypanosoma brucei TREU927 | hypothetical protein,chrXI additional, unordered contigs | genomic | tryp_XI-1056c09.q1k forward | (geneCodeStart-81 to geneCodeStart-1) | length=81
TTATTGCACATTATGGCGTAAAATGTGCATTATTGACTATTATTGCAAATTATTGCCTAT
TATTGCACATTATGGCGTAAA
>Tb11.0450  | Trypanosoma brucei TREU927 | hypothetical protein,chrXI additional, unordered contigs | genomic | tryp_XI-1056c09.q1k forward | (geneCodeStart-81 to geneCodeStart-1) | length=81
TTATTGCACATTATGGCGTAAAATGTGCATTATTGATTATTATTGCACATTATTGCCTAT
TATTGCACATTATGGCGTAAT
>Tb11.0460  | Trypanosoma brucei TREU927 | hypothetical protein,chrXI additional, unordered contigs | genomic | tryp_XI-1056c09.q1k forward | (geneCodeStart-81 to geneCodeStart-1) | length=81
TTATTGCACATTCTTGGGTAAAATGTGCATTATTGACTATTATTGCAGATTATTGCCTAT
TATTGCACATTATGGCGTAAA
>Tb11.0470  | Trypanosoma brucei TREU927 | hypothetical protein,chrXI additional, unordered contigs | genomic | tryp_XI-1056c09.q1k forward | (geneCodeStart-81 to geneCodeStart-1) | length=81
TAATTGCACATTATGGCGTAAAATGTGCATTATTGACTATTATTGCAAATTATTGCCTAT
TATTGCACATTCTTGGGTAAA
>Tb11.0480  | Trypanosoma brucei TREU927 | hypothetical protein,chrXI additional, unordered contigs | genomic | tryp_XI-1056c09.q1k forward | (geneCodeStart-81 to geneCodeStart-1) | length=81
TTATTGCACATTCTCGGGTAAAATGTGCATTATTGACTATTATTGCACATTATTGCCTAT
TATTGCACATTATGGCGTAAA
>Tb11.0520  | Trypanosoma brucei TREU927 | chrX additional, unordered contigs,dynein light chain, putative | genomic | tryp_XI-1084b11.p1k reverse | (geneCodeStart-81 to geneCodeStart-1) | length=81
CAGACACTTCCATTAAAAAAAGAAAGAAAGAGCGACACGGAAGGCGCATAGGAGAAGTGG
AGCATTTACCGAAATTACCAG
>Tb11.0530  | Trypanosoma brucei TREU927 | chrX additional, unordered contigs,epsilon tubulin | genomic | tryp_XI-1084b11.p1k reverse | (geneCodeStart-81 to geneCodeStart-1) | length=81
AAGCGGGAACTAGCACCGACGCAGATTTTGGGGCGCGATTAACAGTTCTCCAGATTACGT
CTGCCCCGATATCAGGCCCTG
>Tb11.0540  | Trypanosoma brucei TREU927 | chrX additional, unordered contigs,hypothetical protein | genomic | tryp_XI-1084b11.p1k reverse | (geneCodeStart-81 to geneCodeStart-1) | length=81
GTGTAGTTTTAACGATCTAGTACTTTAATTAATATAGTGGCCGCTGTGTTTATTACAAGA
AAGGTCTCGTAAACAATCAAG
>Tb11.0550  | Trypanosoma brucei TREU927 | chrX additional, unordered contigs,hypothetical protein, conserved | genomic | tryp_XI-1084b11.p1k reverse | (geneCodeStart-81 to geneCodeStart-1) | length=81
GGTTGGAGGGGAGAAGTGTGCTCCTAACCGTTTGTAGGGACGATAAAAGTAGGAAATAAT
ATTAGTTATCACGACAGCAAC
>Tb11.0560  | Trypanosoma brucei TREU927 | chrX additional, unordered contigs,hypothetical protein, conserved | genomic | tryp_XI-1084b11.p1k reverse | (geneCodeStart-81 to geneCodeStart-1) | WARNING: Partial sequence retrieved | length=2
CG
>Tb11.0590  | Trypanosoma brucei TREU927 | variant surface glycoprotein (VSG), putative,chrXI additional, unordered contigs | genomic | tryp_XI-1094c12.q2k740 reverse | (geneCodeStart-81 to geneCodeStart-1) | length=81
AACCATGAACAGGGGTCAAGCCAACAAAGCTACGCAAAAAACGATATACAGGAACATAGA
CAGGCAAACAGCGCAGCGGAG
>Tb11.0610  | Trypanosoma brucei TREU927 | variant surface glycoprotein (VSG), putative,chrXI additional, unordered contigs | genomic | tryp_XI-1113h05.p1k forward | (geneCodeStart-81 to geneCodeStart-1) | length=81
TTTACTTCTTTGTGGAACTTCACACTAACTAAAACGGATAACAGCCACGGGCAGCGAAGT
ATAATAGAAGACCTAACCGCG
>Tb11.0660  | Trypanosoma brucei TREU927 | variant surface glycoprotein (VSG), putative,chrXI additional, unordered contigs | genomic | tryp_XI-1130e12.q1k forward | (geneCodeStart-81 to geneCodeStart-1) | length=81
GAACCCCACCTGAAAGCAACCCACAGTAGACCAAACGACACGCAGCTTGGATCTTAATTC
TAAGGCAACAAAAACAAAGAG
>Tb11.0670  | Trypanosoma brucei TREU927 | variant surface glycoprotein (VSG), putative,chrXI additional, unordered contigs | genomic | tryp_XI-1130e12.q1k forward | (geneCodeStart-81 to geneCodeStart-1) | length=81
AGCAAGCAGTAAGCAATTGATTTTTCCAAACCAACACGGCTCCCACAATGACCTCAAGAA
AAGCCAAACTAGAAACAGAGT
>Tb11.0680  | Trypanosoma brucei TREU927 | variant surface glycoprotein (VSG), putative,chrXI additional, unordered contigs | genomic | tryp_XI-1130e12.q1k forward | (geneCodeStart-81 to geneCodeStart-1) | length=81
TAAAACAATCCGGCTTAAGACCTAGAACTGCCATAAATGTCATACCAACAAGCATCCTTA
GGTGCTGTAACAATAACGCTG
>Tb11.0710  | Trypanosoma brucei TREU927 | variant surface glycoprotein (VSG), putative,chrXI additional, unordered contigs | genomic | tryp_XI-1133d10.q1k forward | (geneCodeStart-81 to geneCodeStart-1) | length=81
AGAGCCACCAGCATATGTTGCAATCCTTGCCGACACAAGGTGTCTGCCATCAACCATCCG
CACTAGGGCTAAACAAAGGAA
>Tb11.0730  | Trypanosoma brucei TREU927 | hypothetical protein,chrXI additional, unordered contigs | genomic | tryp_XI-1133d10.q1k forward | (geneCodeStart-81 to geneCodeStart-1) | length=81
GGCACAACTGGCTTCTCTTTTAATAAACTCTACGATTTTATAAGATATTTAACATTTTCA
TTAGTATGTTAATAGTATCTT
>Tb11.0740  | Trypanosoma brucei TREU927 | hypothetical protein,chrXI additional, unordered contigs | genomic | tryp_XI-1133d10.q1k forward | (geneCodeStart-81 to geneCodeStart-1) | length=81
GCAGAACTCACTAGGAGTAGAAATACATATTTGTAATTCAAATTTGAAGTTGAAATATTC
AAAACAACTAATCCTTATATA
>Tb11.0750  | Trypanosoma brucei TREU927 | variant surface glycoprotein (VSG), putative,chrXI additional, unordered contigs | genomic | tryp_XI-1133d10.q1k forward | (geneCodeStart-81 to geneCodeStart-1) | length=81
TCGGCAAAATAGGGGCAGCAGGAAACAAAATCAGGAGAAAACACCAATTTATTTCCCCTT
TTCAATTATAGAAGCAAGACT
>Tb11.0760  | Trypanosoma brucei TREU927 | hypothetical protein,chrXI additional, unordered contigs | genomic | tryp_XI-1138e03.p1k forward | (geneCodeStart-81 to geneCodeStart-1) | length=81
AAATGCACATTATTGCACATTATTGCACATTATTGCACATTATTGCGCATTATTGCCCAT
TATTGCCCATTATTGCGTAAA
>Tb11.0770  | Trypanosoma brucei TREU927 | hypothetical protein,chrXI additional, unordered contigs | genomic | tryp_XI-1138e03.p1k forward | (geneCodeStart-81 to geneCodeStart-1) | length=81
TGTTGCACATTATTGCCTATTATTGCCCATTATTGCCCATTATTGCGCATTATTGCCCAT
TATTGCCCATTATTGCGTAAA
>Tb11.0780  | Trypanosoma brucei TREU927 | hypothetical protein,chrXI additional, unordered contigs | genomic | tryp_XI-1138e03.p1k forward | (geneCodeStart-81 to geneCodeStart-1) | length=81
TATTACCTATTGTTGCACATTATTGCCTATTATTGCCCATTATTGCACATTATTGCCTAT
TATTGTCCATTATTGCGTGAA
>Tb11.0790  | Trypanosoma brucei TREU927 | hypothetical protein,chrXI additional, unordered contigs | genomic | tryp_XI-1150d08.q1k reverse | (geneCodeStart-81 to geneCodeStart-1) | length=81
TTATTGCACATTATGGCGTAAAATGTGCATTATTGACTATTATTGCAAATTATTGCCTAT
TATTGCACATTATGGCGTAAA
>Tb11.0800  | Trypanosoma brucei TREU927 | hypothetical protein,chrXI additional, unordered contigs | genomic | tryp_XI-1150d08.q1k reverse | (geneCodeStart-81 to geneCodeStart-1) | length=81
TAATTGCACATTATGGCGTAAAATGTGCATTATTGACTATTATTGCAAATTATTGCCTAT
TATTGCACATTCTTGGGTAAA
>Tb11.0810  | Trypanosoma brucei TREU927 | hypothetical protein,chrXI additional, unordered contigs | genomic | tryp_XI-1150d08.q1k reverse | (geneCodeStart-81 to geneCodeStart-1) | length=81
TTATTGCACATTATGGCGTAAAATGTGCATTATTAACTATTATTGCAAATTATTGCCTAT
AATTGCACATTATGGCGTAAA
>Tb11.0840  | Trypanosoma brucei TREU927 | hypothetical protein,chrXI additional, unordered contigs | genomic | tryp_XI-147f01.q1ca forward | (geneCodeStart-81 to geneCodeStart-1) | length=81
ATTTATTCTAGGGTTAGGTTGAGGATATACTTCAAATATAATCGAGAAAGGTTAACGAAA
AGATCGTTGCGTATGGAACTG
>Tb11.0845  | Trypanosoma brucei TREU927 | dynein light chain LC8, putative (DYNLL2) | genomic | tryp_XI-147f01.q1ca forward | (geneCodeStart-81 to geneCodeStart-1) | length=81
TTGTTTTCCCATATCTTTCTTTTCCATATAGTTCTTTCTGTCTTCGAAGTATTATTAACT
CCGCTATATTGTTCGTTTACG
>Tb11.0850  | Trypanosoma brucei TREU927 | hypothetical protein,chrXI additional, unordered contigs | genomic | tryp_XI-147f01.q1ca forward | (geneCodeStart-81 to geneCodeStart-1) | length=81
GCACCTTCAGGCAATCATGATTCGCGAACGCACCAATCCCAACGGCAAGAAGCTCGGGGT
TCGCATGACACCCCGACAAAT
>Tb11.0860  | Trypanosoma brucei TREU927 | hypothetical protein,chrXI additional, unordered contigs | genomic | tryp_XI-147f01.q1ca forward | (geneCodeStart-81 to geneCodeStart-1) | length=81
TCTATTAATTCACTGCTTGAGGGTGTGGTGAAATCAGCACAAAGTCTTGTAAAGGGGACT
GACTCTCAGAAGCGATTTAAC
>Tb11.0870  | Trypanosoma brucei TREU927 | hypothetical protein,chrXI additional, unordered contigs | genomic | tryp_XI-147f01.q1ca forward | (geneCodeStart-81 to geneCodeStart-1) | length=81
CTCTCTTCTTTGTCAACTTCGATGGCAGAAGGGGAGAAGGTAGTAGTGCGCGCTCTAGGC
GTTTGTTGGACGGCTGCCGCG
>Tb11.0880  | Trypanosoma brucei TREU927 | 60S ribosomal protein L21e, putative,chrXI additional, unordered contigs | genomic | tryp_XI-147f01.q1ca forward | (geneCodeStart-81 to geneCodeStart-1) | length=81
ACTGAGTGTCTTTTGCTCATTTTTTTTTCATTGATCATGTTTTTCATACCTTTCTCTTGT
TATCCCTAGCTCTAGTTGGAG
>Tb11.0890  | Trypanosoma brucei TREU927 | epsin, putative,chrXI additional, unordered contigs | genomic | tryp_XI-147f01.q1ca forward | (geneCodeStart-81 to geneCodeStart-1) | length=81
GAACACCAGTAGTTGCGATCTTCTTTAAAGTGTGCACAGTTGTTAATGTCATTTCCGACT
TCTCTCCACGCGGCAAAAGAG
>Tb11.0910  | Trypanosoma brucei TREU927 | variant surface glycoprotein (VSG), putative,chrXI additional, unordered contigs | genomic | tryp_XI-256a10.p1c reverse | (geneCodeStart-81 to geneCodeStart-1) | length=81
GTTTATCAGTTTGGAGCAAAAATTTTTATTTAAAAGGTGCTGAAAGCTTCGAACTAACGC
CGAAACACCGGTTAAGTTCTA
>Tb11.0980  | Trypanosoma brucei TREU927 | variant surface glycoprotein (VSG), putative,chrXI additional, unordered contigs | genomic | tryp_XI-266b02.p1c reverse | (geneCodeStart-81 to geneCodeStart-1) | length=81
AAATGCCATTCCTAACCAAACCACATTTTGCTCCCACCCTTGTGACCATAACCGCTCAGG
CCTAACACAGAGCAGCGACAA
>Tb11.1000  | Trypanosoma brucei TREU927 | expression site-associated gene 9 (ESAG9) protein, putative,chrXI additional, unordered contigs | genomic | tryp_XI-270f07.q2k6013 forward | (geneCodeStart-81 to geneCodeStart-1) | length=81
TGGATGTGGGTAAGAATAGATACATTCATTGAATGACTGTACGCTCATACATATATCGGA
AGCTCCTATATTTTTTTGGTA
>Tb11.1020  | Trypanosoma brucei TREU927 | expression site-associated gene 1 (ESAG1) protein, putative,chrXI additional, unordered contigs | genomic | tryp_XI-270f07.q2k6013 forward | (geneCodeStart-81 to geneCodeStart-1) | length=81
ATCTTACATCTGTGGTGTCTACCGCCCCCTTGTTGTTAGGGCGTGTGAAGTTCTTTCTCT
TTTTTTCGTAGTGAATTGTAG
>Tb11.1040  | Trypanosoma brucei TREU927 | variant surface glycoprotein (VSG), putative,chrXI additional, unordered contigs | genomic | tryp_XI-311f03.p2k913w forward | (geneCodeStart-81 to geneCodeStart-1) | length=81
GTAGGCGTTTCTTTCGAATGCTGTCTTCTTTTTAAAGAGAATACACAAGGTGTTAAGAAG
CGAAACGCAGCAGCAAGCAAG
>Tb11.1130  | Trypanosoma brucei TREU927 | variant surface glycoprotein (VSG), putative,chrXI additional, unordered contigs | genomic | tryp_XI-361h08.q1k forward | (geneCodeStart-81 to geneCodeStart-1) | length=81
GACCTCCTTAACAAAACTTCAATTTTCACACCTATACAGTCAAAATCAACATTTAGCTAG
GAAAAACAAGGATAAAAACCG
>Tb11.1160  | Trypanosoma brucei TREU927 | hypothetical protein,chrXI additional, unordered contigs | genomic | tryp_XI-374h12.q2kA203 reverse | (geneCodeStart-81 to geneCodeStart-1) | length=81
GCAGAACTCACAGTTAGTAGAAAAACATATCTGTGGTTCAAATTTGCCGTTGAAATATTT
TATAAAAATAGTCCCTATATA
>Tb11.1190  | Trypanosoma brucei TREU927 | hypothetical protein,chrXI additional, unordered contigs | genomic | tryp_XI-390c04.p2kA614 forward | (geneCodeStart-81 to geneCodeStart-1) | length=81
TCAAGGAAACTGCGGCTATCGGATGCTTTCAGTTTAGCAAGCTCATGTGAATGCTCGCTC
ATTGCTGCTTCTAATTCAGCA
>Tb11.1200  | Trypanosoma brucei TREU927 | hypothetical protein,chrXI additional, unordered contigs | genomic | tryp_XI-390c04.p2kA614 forward | (geneCodeStart-81 to geneCodeStart-1) | length=81
TTCATTGCTGCTTCTAATTCAGCAATGCGTGTTGCATTACCTTCACGATCCTCAGCAATA
AGCTTACGACGCTCCTCTTCC
>Tb11.1210  | Trypanosoma brucei TREU927 | hypothetical protein,chrXI additional, unordered contigs | genomic | tryp_XI-396e01.q2k3025 forward | (geneCodeStart-81 to geneCodeStart-1) | length=81
GCCTCATCTAGCGTAACTGCTGCGGTAGGGCCAAAAGATACTACTAAACAGTTTGGCAAT
GTTGTTGATGCCCACTGGAAC
>Tb11.1220  | Trypanosoma brucei TREU927 | hypothetical protein,chrXI additional, unordered contigs | genomic | tryp_XI-396e01.q2k3025 forward | (geneCodeStart-81 to geneCodeStart-1) | length=81
TGCAACGGGCGTGGATCTCGCTGTTGTGCGTTTTGTATCGTGGTGCATCATTAAAAGAGA
AGGTTCTTACGGGGTTCAACA
>Tb11.1230  | Trypanosoma brucei TREU927 | hypothetical protein,chrXI additional, unordered contigs | genomic | tryp_XI-396e01.q2k3025 forward | (geneCodeStart-81 to geneCodeStart-1) | length=81
GCCGCGTAACTAGCCTGACACATCTGACTGGTCACCTATATATTTTTTAAACAAGGTGGG
AGAGATAGACTCTCTCGGAAA
>Tb11.1240  | Trypanosoma brucei TREU927 | hypothetical protein,chrXI additional, unordered contigs | genomic | tryp_XI-396e01.q2k3025 forward | (geneCodeStart-81 to geneCodeStart-1) | length=81
GACAGACCTACCTGATGATACATTCCACTCCTTTTCGCTTCCACTGTAGTAGATACTAAG
ACTTTTTTTTTCCCTTGACTG
>Tb11.1270  | Trypanosoma brucei TREU927 | hypothetical protein,chrXI additional, unordered contigs | genomic | tryp_XI-431h02.p1k forward | (geneCodeStart-81 to geneCodeStart-1) | length=81
TATTGCACATTATTGCACATTATTGCACATTATTGCACATTATTGCGCATTATTGCCCAT
TATTGCCCATTATTGCGTAAA
>Tb11.1280  | Trypanosoma brucei TREU927 | hypothetical protein,chrXI additional, unordered contigs | genomic | tryp_XI-431h02.p1k forward | (geneCodeStart-81 to geneCodeStart-1) | length=81
TTATTACCTATTATTGCACATTGTTACCTATTATTGCTCATTATTGAGTAAAATGCACAT
TATTGCACATTATTGCGTAAA
>Tb11.1290  | Trypanosoma brucei TREU927 | hypothetical protein,chrXI additional, unordered contigs | genomic | tryp_XI-431h02.p1k forward | (geneCodeStart-81 to geneCodeStart-1) | length=81
TATTGCACATTATTGTCCATTATTGCCCATTATTGCCCATTATTGCACATTGTTACCTAT
TATTGCTCATTATTGAGTAAA
>Tb11.1300  | Trypanosoma brucei TREU927 | hypothetical protein,chrXI additional, unordered contigs | genomic | tryp_XI-431h02.p1k forward | (geneCodeStart-81 to geneCodeStart-1) | length=81
TATTGCCTATTATTGCACATTATTGCCTATTATTGTCCATTATTACCTATTGTTGCACAT
TATTGCACATTGTTGCGTGAA
>Tb11.1310  | Trypanosoma brucei TREU927 | hypothetical protein,chrXI additional, unordered contigs | genomic | tryp_XI-431h02.p1k forward | (geneCodeStart-81 to geneCodeStart-1) | length=81
TATTGCACATTATTGCCTATTATTGTCCATTATTACCTATTGTTGCCCATTATTGCCCAT
TATTGCCCATTATTGCGTAAA
>Tb11.1420  | Trypanosoma brucei TREU927 | hypothetical protein,chrXI additional, unordered contigs | genomic | tryp_XI-476g10.q2k4126 forward | (geneCodeStart-81 to geneCodeStart-1) | length=81
GTTGAGCGACAGTTTCAGAAACCGGAATTTACGGCGAAGGGTATCAACAAACGCCTTGAT
GATGTCAACACTGAACCTCTG
>Tb11.1490  | Trypanosoma brucei TREU927 | variant surface glycoprotein (VSG), putative,chrXI additional, unordered contigs | genomic | tryp_XI-881g06.q2k5028 forward | (geneCodeStart-81 to geneCodeStart-1) | length=81
AAGGAATCTTGAAAATGCAACCACGCGATGCTCCAAATATTCTAACTCACAAGAAGTAGA
GTCGAAGAAGCCAAAAGACAA
>Tb11.1520  | Trypanosoma brucei TREU927 | hypothetical protein, conserved,chrXI additional, unordered contigs | genomic | tryp_XI-881g06.q2k5028 forward | (geneCodeStart-81 to geneCodeStart-1) | length=81
ACCTCTGGAGAAAATGAAGCGATATATGGACCTCGCGGCTACATATTTCGCACAAAAAAT
GGACTAGTGATAAGTCACGGG
>Tb11.1670  | Trypanosoma brucei TREU927 | hypothetical protein,chrXI additional, unordered contigs | genomic | tryp_XI-905b11.p1k reverse | (geneCodeStart-81 to geneCodeStart-1) | length=81
TATTGCACATTATTGCGTATAATTGCACATTATTGCCCATTATTGCACATTATTGCCCAT
TATTGCCCATTATTGCGTAAA
>Tb11.1680  | Trypanosoma brucei TREU927 | hypothetical protein,chrXI additional, unordered contigs | genomic | tryp_XI-905b11.p1k reverse | (geneCodeStart-81 to geneCodeStart-1) | length=81
TTATTGCACATTATTGCGTAAAATGTACATTATTGCCCATTATTGCACATTGTTACCTAT
TATTGCTCATTATTGAGTAAA
>Tb11.1740  | Trypanosoma brucei TREU927 | hypothetical protein,chrXI additional, unordered contigs | genomic | tryp_XI-974h12.q1k forward | (geneCodeStart-81 to geneCodeStart-1) | WARNING: Partial sequence retrieved | length=74
TACGCATGAACGCGTATTTGACGTGAAAATACGCAATAGTGCACAATTTGCACACAAACA
CGCCACATTGTGCA
>Tb11.1760  | Trypanosoma brucei TREU927 | hypothetical protein,chrXI additional, unordered contigs | genomic | tryp_XI-974h12.q1k forward | (geneCodeStart-81 to geneCodeStart-1) | length=81
GCGCAATCATACGCATGAACGCGTATTTGACGTGAAAATACGCAATAGTGCACAATTTGT
GAACAACATGCAACGTTGTGC
>Tb11.1770  | Trypanosoma brucei TREU927 | hypothetical protein,chrXI additional, unordered contigs | genomic | tryp_XI-974h12.q1k forward | (geneCodeStart-81 to geneCodeStart-1) | length=81
CGCAATCATACGCATAAACGCGTATTTGACGTGAAAATACGCAATAGTGCACAATTTGCA
CACAAACACGCCACATTGTGC
>Tb427.01.1000  | Trypanosoma brucei Lister strain 427 | developmentally regulated phosphoprotein | genomic | Tb427_01_v4 forward | (geneCodeStart-81 to geneCodeStart-1) | length=81
CCATGTTTTTTCTGTTCATTCCGGGAAAGACCTGCAATACTTTTAACAAACATTTTGTTT
CGTTAGAATGAAGGTAGTACT
>Tb427.01.1010  | Trypanosoma brucei Lister strain 427 | hypothetical protein, conserved | genomic | Tb427_01_v4 forward | (geneCodeStart-81 to geneCodeStart-1) | length=81
TACCAGCCGTGAGGGCTGTTATGTTGTCTATATCTTTTCCATTTATCCATTCGCTCCCTA
GGTCAGTACGTAGTTGCTAGG
>Tb427.01.1020  | Trypanosoma brucei Lister strain 427 | hypothetical protein, conserved | genomic | Tb427_01_v4 forward | (geneCodeStart-81 to geneCodeStart-1) | length=81
GGTGTAATCGACTATTCGTTGGTAAAAGTGTCCCGGGCATCCGGGGCTGCGGAGGGTCAT
TACGTTTACCGTGCCGAAGCT
>Tb427.01.1030  | Trypanosoma brucei Lister strain 427 | hypothetical protein, conserved | genomic | Tb427_01_v4 forward | (geneCodeStart-81 to geneCodeStart-1) | length=81
TATATATATATTACATGGGTATCACTTTCAGTTTACTGCCGGTAGTTTGCTGAAGTCTCA
GTAGTGCTCTAGCGAGCTACG
>Tb427.01.1040  | Trypanosoma brucei Lister strain 427 | hypothetical protein, conserved | genomic | Tb427_01_v4 forward | (geneCodeStart-81 to geneCodeStart-1) | length=81
AAACCTGTACAGCTTAATGTATACTTAAACTTCTATGCTCTTTCCCCCCCTTTTTTACCA
TTCTCACTACTGTGAACAGTA
>Tb427.01.1050  | Trypanosoma brucei Lister strain 427 | hypothetical protein, conserved | genomic | Tb427_01_v4 forward | (geneCodeStart-81 to geneCodeStart-1) | length=81
CCTTTTCTCAAAGCCAACTCTTTCTCCTTTATCCTTCGTTCTCCACTTCACGTGACGATA
GCATATAACTGAAGGAAGCTT
>Tb427.01.1060  | Trypanosoma brucei Lister strain 427 | hypothetical protein, conserved | genomic | Tb427_01_v4 forward | (geneCodeStart-81 to geneCodeStart-1) | length=81
TTGTCTGCTTTTAGTACATTGTGGTACCTCGATACCGGGGAGGTTCCGAAGCACGCATAC
GGATCAAAGGGTGCCATTTTC
>Tb427.01.1080  | Trypanosoma brucei Lister strain 427 | hypothetical protein, conserved | genomic | Tb427_01_v4 forward | (geneCodeStart-81 to geneCodeStart-1) | length=81
TGCAAGCTCTTTTCCCCTTCTTTGCTCTGTTGTTTTCCCCCTTTGGAATACTTGTGTGAA
TCTTTTTGTAAGAGACCGGTT
>Tb427.01.110  | Trypanosoma brucei Lister strain 427 | hypothetical protein, conserved | genomic | Tb427_01_v4 forward | (geneCodeStart-81 to geneCodeStart-1) | length=81
AAAATTTAGATTGTATAAATGAAAAGAAGATGTGAAAAGTTAGTGTAGTATAATCCAATT
CTTTAGTTAGTAACAGCACAA
>Tb427.01.1100  | Trypanosoma brucei Lister strain 427 | hypothetical protein, conserved | genomic | Tb427_01_v4 forward | (geneCodeStart-81 to geneCodeStart-1) | length=81
TAACCAGAAGAGTAGGCTGTGCTGACACCTTGTGCAGCGGAGCAGGGAGCCTTGTCGTTT
GCTTGCTCGGGGCGGGGTGTC
>Tb427.01.1120  | Trypanosoma brucei Lister strain 427 | hypothetical protein, conserved | genomic | Tb427_01_v4 forward | (geneCodeStart-81 to geneCodeStart-1) | length=81
TTTCAAGTTTCCGGTAGTTTGTGTGCCTACCCGAACGTGGCTCTAGGACGAAAGTAAATA
CTTCTGGGCAGTCCACTTTTT
>Tb427.01.1130  | Trypanosoma brucei Lister strain 427 | glycerol-3-phosphate dehydrogenase (FAD-dependent), putative | genomic | Tb427_01_v4 forward | (geneCodeStart-81 to geneCodeStart-1) | length=81
TGTGCGGTCTTTTTCATTCCTTTCTGTAGGTATAACTCACCTGACGAAAAAAAGGAGAAG
GTGGGGAGGTGGGTACTACCA
>Tb427.01.1140  | Trypanosoma brucei Lister strain 427 | hypothetical protein, conserved | genomic | Tb427_01_v4 forward | (geneCodeStart-81 to geneCodeStart-1) | length=81
CCTCCCTCTCCCCTCTGTTATTTGTAGGCGGCCGTTGTTTATCGCCTTCGTATAACCACC
GCTTAGTACGCGCCTTGGAGC
>Tb427.01.1150  | Trypanosoma brucei Lister strain 427 | zeta tubulin | genomic | Tb427_01_v4 forward | (geneCodeStart-81 to geneCodeStart-1) | length=81
AATCACTTGGGTAGTGTGTTGCCCCGTGGTCCCAATTCAACTGGTAGAAGTGCGGAACTC
ACAGATTATTTTTGTTGTTAG
>Tb427.01.1160  | Trypanosoma brucei Lister strain 427 | hypothetical protein, conserved | genomic | Tb427_01_v4 forward | (geneCodeStart-81 to geneCodeStart-1) | length=81
GTCTGTTTGTTTATTTTTTAATTTTGGTATCCCTTATGTGTTTTCCCCTTTACTCTCGAC
TTACCTGTGTTAGCATGCGAC
>Tb427.01.1170  | Trypanosoma brucei Lister strain 427 | DNA-directed RNA polymerase subunit RBP12, putative (RBP12) | genomic | Tb427_01_v4 forward | (geneCodeStart-81 to geneCodeStart-1) | length=81
GTTTGCTCCCAACATGGCTTTCATTTTTGGGTTGTCTTCAACCGAAGGAGGACTAGTATA
TTCGACCCTCAAGCGCGCAGC
>Tb427.01.120  | Trypanosoma brucei Lister strain 427 | retrotransposon hot spot (RHS) protein, putative | genomic | Tb427_01_v4 reverse | (geneCodeStart-81 to geneCodeStart-1) | length=81
TTATCCCTTTTTTAAAATTTATGTTACAAAGAAAGGAAATAACACAACGCACTCAATTAA
GATTATTATTCAGAGAGTGAA
>Tb427.01.1200  | Trypanosoma brucei Lister strain 427 | hypothetical protein, conserved | genomic | Tb427_01_v4 forward | (geneCodeStart-81 to geneCodeStart-1) | length=81
CACAAGCGGCCAAATAAGGTGTAAATTCGGTTGCCGTCCTCGTTAGCGTACGTCTTGTGT
TGACATTGAGGTCGCAGCACC
>Tb427.01.1210  | Trypanosoma brucei Lister strain 427 | hypothetical protein, conserved | genomic | Tb427_01_v4 forward | (geneCodeStart-81 to geneCodeStart-1) | length=81
GTTACTCCATTTTTATCGTCACTGAAGCTCCTTCTGTTTTTAACATATATAAACGGGGCG
AGTTCGTGTTCGTATTAAACG
>Tb427.01.1220  | Trypanosoma brucei Lister strain 427 | hypothetical protein, conserved | genomic | Tb427_01_v4 forward | (geneCodeStart-81 to geneCodeStart-1) | length=81
CATATCCAGATAAACGGAAATAAATACAATAAATAAGTATACATAATACTGTATTGAGAA
GTTAGTCACCATTTTGACAAG
>Tb427.01.1230  | Trypanosoma brucei Lister strain 427 | chaperone protein DNAj, putative | genomic | Tb427_01_v4 forward | (geneCodeStart-81 to geneCodeStart-1) | length=81
CTTTTTTAAAAAATTTTTACTTCTGTTTTTGTTTTGCGTGATAGCCGTATTTTCATCCTT
GCTTTGCGGTGGGAGCCGTTT
>Tb427.01.1240  | Trypanosoma brucei Lister strain 427 | cytidine triphosphate synthase, putative | genomic | Tb427_01_v4 forward | (geneCodeStart-81 to geneCodeStart-1) | length=81
ACGCTGACGGCCAATAACAGACACGCCGAAACATCACTCGGTTGAGTTAAAACGGTAGAC
GAGGAGGAGGGGGGGGGACGT
>Tb427.01.1270  | Trypanosoma brucei Lister strain 427 | unspecified product | genomic | Tb427_01_v4 forward | (geneCodeStart-81 to geneCodeStart-1) | length=81
TNNNNNNNNNNNNNNNNNNNNNNNNNNNNNNTTTAAAAAAAAATAACACCCCCCTCCTCC
TTGTGGAGACTGCCCGCCTGA
>Tb427.01.1300  | Trypanosoma brucei Lister strain 427 | hypothetical protein, conserved | genomic | Tb427_01_v4 forward | (geneCodeStart-81 to geneCodeStart-1) | length=81
CCTCTGTTGTTTCCAATTTCTTTCCCCCCTCTCCCATACGTGTAGCTGCAAAGCAAAGAA
AAAAAATAATAAATTAAAACA
>Tb427.01.1310  | Trypanosoma brucei Lister strain 427 | hypothetical protein, conserved | genomic | Tb427_01_v4 forward | (geneCodeStart-81 to geneCodeStart-1) | length=81
CAAATAAAAACGGTACTCTTGCGATTCATTTGTGTAAGAGGGGAAGGTGTGTGTGTGAAA
AGCCTTTATGTTAGTAGCAGA
>Tb427.01.1330  | Trypanosoma brucei Lister strain 427 | Mitochondrial Editosome-like Complex TUTase (MEAT1) | genomic | Tb427_01_v4 forward | (geneCodeStart-81 to geneCodeStart-1) | length=81
CCGCATGTATCTTTTTTCTTCTGTTTGTATCGTACCTTCCCATTCAATCTTCACAATGGA
GGCAGTGATTGGGGTGCATAG
>Tb427.01.1340  | Trypanosoma brucei Lister strain 427 | FG-GAP repeat protein, putative | genomic | Tb427_01_v4 forward | (geneCodeStart-81 to geneCodeStart-1) | length=81
GACACCCATATCCTCTTCGATCTGTCGAAGGACCTTACCAGGGGGGAGGGAGGGGGGAAA
GGAGAGTGAATTTTGTCATTT
>Tb427.01.1350  | Trypanosoma brucei Lister strain 427 | kinesin heavy chain, putative | genomic | Tb427_01_v4 forward | (geneCodeStart-81 to geneCodeStart-1) | length=81
CGAAAAGCCATCAAGTCACCCAGCGGGGACAATTTTGTTGTCGATAACGCTCTCCCTCCA
ATCATTTGACCACCCCGATTC
>Tb427.01.1370  | Trypanosoma brucei Lister strain 427 | rRNA biogenesis protein, putative | genomic | Tb427_01_v4 forward | (geneCodeStart-81 to geneCodeStart-1) | length=81
TGTGAAGAGTTGTTTACAGCGTCTCGAACAGAGCGAAAAGGAAAGAAGGGAGAAAAGGAG
AAGTGTGCGTGTGTGTAACAT
>Tb427.01.1380  | Trypanosoma brucei Lister strain 427 | serine/threonine protein phosphatase 2A regulatory subunit, putative | genomic | Tb427_01_v4 forward | (geneCodeStart-81 to geneCodeStart-1) | length=81
AACAATCCTCGTTCTTCAGAGACAACAGTAACAAGTACAGGTGCGAGACTAAATATAGTT
TTTTTATATTTCATCGTAGGG
>Tb427.01.1390  | Trypanosoma brucei Lister strain 427 | hypothetical protein, conserved | genomic | Tb427_01_v4 forward | (geneCodeStart-81 to geneCodeStart-1) | length=81
CAGTAACACAATCTGTTCTACCTTTTTGATTAGAATCTTTTTTTTTTNNGTTGTTGTTCC
GTCCTACTGGTACTTTTCCTC
>Tb427.01.1400  | Trypanosoma brucei Lister strain 427 | hypothetical protein, conserved | genomic | Tb427_01_v4 forward | (geneCodeStart-81 to geneCodeStart-1) | length=81
GGATTTTTTTTGTTTGCTTCATTATTATTATTATTATTTTTCGTGAGCGTGTGCAAGCAT
CAACATCCATAGATATTTCAG
>Tb427.01.1420  | Trypanosoma brucei Lister strain 427 | hypothetical protein, conserved | genomic | Tb427_01_v4 forward | (geneCodeStart-81 to geneCodeStart-1) | length=81
TGCACGCATTGTCGCATATCGGTGGATATTCATTAGGGTTGGTAAAGTAAACAGCAGCGA
AAGGATAGGAACAACTCAGAG
>Tb427.01.1470  | Trypanosoma brucei Lister strain 427 | hypothetical protein, conserved | genomic | Tb427_01_v4 forward | (geneCodeStart-81 to geneCodeStart-1) | length=81
NNNNNNNNNNNNNNNNNNNNNNNNNNNNNNNNNNNTGATTACTTTGCCATTGATATATAT
ATATATATATATTTGTTAACA
>Tb427.01.1500  | Trypanosoma brucei Lister strain 427 | unspecified product | genomic | Tb427_01_v4 forward | (geneCodeStart-81 to geneCodeStart-1) | length=81
GACAGGAAAACGAAACAAGCAACAACTACGAGCACAAACACAACAAACGGCAAACAGCGA
CGGTGACGGTGACGAACAAAT
>Tb427.01.1530  | Trypanosoma brucei Lister strain 427 | unspecified product | genomic | Tb427_01_v4 forward | (geneCodeStart-81 to geneCodeStart-1) | length=81
CCGGATCTTTTTTTCTTTTTTCTTTTTGTTTTGTCCCCTCCCCTCCCAAAAAAAAAAGAA
AAATCGTGTTGGTGAATTACC
>Tb427.01.1540  | Trypanosoma brucei Lister strain 427 | hypothetical protein, conserved | genomic | Tb427_01_v4 forward | (geneCodeStart-81 to geneCodeStart-1) | length=81
CATTTCCACTCTTTTTTTTCTCTCTTTTGCATATATAATTAACGGGATCACTCAAGGCTT
TGCGTGAGAAGGTTATTGAGA
>Tb427.01.1550  | Trypanosoma brucei Lister strain 427 | tubulin-tyrosine ligase, putative | genomic | Tb427_01_v4 forward | (geneCodeStart-81 to geneCodeStart-1) | length=81
CGTATCGTGTTTATTTGCATTCATTTTCCCTATTTTCACCTCCTCTACTGTTGTGATAAC
TTCGCAACTTAAGGTACAGAA
>Tb427.01.1560  | Trypanosoma brucei Lister strain 427 | vesicular-fusion protein nsf, putative | genomic | Tb427_01_v4 forward | (geneCodeStart-81 to geneCodeStart-1) | length=81
GAAGATTCAAATAGACGGATAAATATAATAGGGAACAGACTACTTCCAAACAAAAACAAA
AAAGAAAAGAGAAAAATAAAC
>Tb427.01.1580  | Trypanosoma brucei Lister strain 427 | cytochrome c oxidase assembly factor, putative | genomic | Tb427_01_v4 forward | (geneCodeStart-81 to geneCodeStart-1) | length=81
GAGTGCCTTCTTTCTTTCTTTGTTGTTGTTTCTTTTTTATCGCTCCTATCACGATGACAG
AAGAGGTTGAACAAATTTGAC
>Tb427.01.1600  | Trypanosoma brucei Lister strain 427 | hypothetical protein, conserved | genomic | Tb427_01_v4 forward | (geneCodeStart-81 to geneCodeStart-1) | length=81
AGAGGGAACTGCGTGACAGCTAACGGCCCTGCTGCGGTTGCTGCTGTCCAACAGGCCTCT
AACGCATAGAATAGGGAGAAC
>Tb427.01.1610  | Trypanosoma brucei Lister strain 427 | hypothetical protein, conserved | genomic | Tb427_01_v4 forward | (geneCodeStart-81 to geneCodeStart-1) | length=81
ATACACACAGACAAAAGCGCGCGCAGTTAAGCTAAAATAGGTGATAACTATTAGTGGCAG
GTGACCAAGAAAGTACCACCA
>Tb427.01.1620  | Trypanosoma brucei Lister strain 427 | ATP-dependent DEAD/H RNA helicase, putative | genomic | Tb427_01_v4 forward | (geneCodeStart-81 to geneCodeStart-1) | length=81
ACGGCCCAGTAGTTAAAAACTTGTAAGTGATAGTAAGAAAGGGAGAGGGCTGTTGTTACT
TGGCTGTTCATAATCTCTTAC
>Tb427.01.1630  | Trypanosoma brucei Lister strain 427 | hypothetical protein, conserved | genomic | Tb427_01_v4 forward | (geneCodeStart-81 to geneCodeStart-1) | length=81
TTCTTGTTGATTTACGTGGAGTTTTTTTTTAAATTATTTTGTATACGCGTGTATATAAAC
ATATACGTTTTGCTGATTGCA
>Tb427.01.1640  | Trypanosoma brucei Lister strain 427 | hypothetical protein, conserved | genomic | Tb427_01_v4 forward | (geneCodeStart-81 to geneCodeStart-1) | length=81
GAGTGGGGCTCAGGAATTGGGAAATAAAATTTTGTAGAAACACGGTTCTTTACATACCAC
TTCTTCATTGCATGTAAGCCC
>Tb427.01.1650  | Trypanosoma brucei Lister strain 427 | hypothetical protein, conserved | genomic | Tb427_01_v4 forward | (geneCodeStart-81 to geneCodeStart-1) | length=81
AACCTGTACAGCTTAATGTATACTTAAACTTCTATTGCTCTTTCCCCCCTTTTTTTACCA
TTCTCACTACTGTGAACAGTA
>Tb427.01.1660  | Trypanosoma brucei Lister strain 427 | hypothetical protein, conserved | genomic | Tb427_01_v4 forward | (geneCodeStart-81 to geneCodeStart-1) | length=81
TCTTTTTTTTTTTTGATTCTTGGGCCCTCTCCAAAGGGACGTGGGCTTACCTGTTTAAGA
TCATGCTAATATTACGAACAC
>Tb427.01.1670  | Trypanosoma brucei Lister strain 427 | hypothetical protein, conserved | genomic | Tb427_01_v4 forward | (geneCodeStart-81 to geneCodeStart-1) | length=81
CTGCACTGTGGACTTCAGGATACCTGTTGATCAAATAATAAAAAAAGAAAAAATAAACCC
AATAAGTTGCCACTTACCGAT
>Tb427.01.1680  | Trypanosoma brucei Lister strain 427 | hypothetical protein, conserved | genomic | Tb427_01_v4 forward | (geneCodeStart-81 to geneCodeStart-1) | length=81
TTGTCACGACAGAAGAGGATCTTCATCCGCTATCCTGCTCCTTAACCGCAGTCCCCCCCG
TCTGTTCCTACAACGTGGAGC
>Tb427.01.1690  | Trypanosoma brucei Lister strain 427 | RNA editing endoribonuclease (KREN1) | genomic | Tb427_01_v4 forward | (geneCodeStart-81 to geneCodeStart-1) | length=81
ATGTCTTTTCAATGCTTGAATTCTCCCTATCCTCTTCGACATCCGTTGGTCGTCTTTGCA
TTGCTAAGTGGCTAAAGGTAG
>Tb427.01.1700  | Trypanosoma brucei Lister strain 427 | hypothetical protein, conserved | genomic | Tb427_01_v4 forward | (geneCodeStart-81 to geneCodeStart-1) | length=81
GATACCAAGCAGACGTGCCGTACAGAAAATTTGTGTGCTTCAGCAAACATCAGCCTGACT
TAGTAATAGGGGGTGTAAATC
>Tb427.01.1710  | Trypanosoma brucei Lister strain 427 | hypothetical protein, conserved | genomic | Tb427_01_v4 forward | (geneCodeStart-81 to geneCodeStart-1) | length=81
AAAAGAGCAGCCCAGCACTTAACGAAGAAAGTTGCGGACATCGCTACTTTGTTAACTTAT
CTTTTTTTTTTGAAGTCCTCT
>Tb427.01.1720  | Trypanosoma brucei Lister strain 427 | hypothetical protein, conserved | genomic | Tb427_01_v4 forward | (geneCodeStart-81 to geneCodeStart-1) | length=81
CAGCGATATATTGATATGTGTGACCTATTTTCATCGTCTTCTGTTTTCTCCTTTTGCTCT
TCGGCTTTTGAGAGGTTTAGT
>Tb427.01.1730  | Trypanosoma brucei Lister strain 427 | hypothetical protein, conserved | genomic | Tb427_01_v4 forward | (geneCodeStart-81 to geneCodeStart-1) | length=81
AAGTGAAGAAACGCCTGTACATACGTCCATAGATTAATAACACCGCAGGAAAGAAGGGAT
ATAATAAGCAATTAAGTTGGT
>Tb427.01.1740  | Trypanosoma brucei Lister strain 427 | hypothetical protein | genomic | Tb427_01_v4 forward | (geneCodeStart-81 to geneCodeStart-1) | length=81
GTGTGAGTATTTTCAGCAAGGTAAAGATTTTGAAACGCCAAGAGTTGCATACACACAGAC
AAACAGAGGAAAGAGAAGACA
>Tb427.01.1750  | Trypanosoma brucei Lister strain 427 | hypothetical protein, conserved | genomic | Tb427_01_v4 forward | (geneCodeStart-81 to geneCodeStart-1) | length=81
TTCCTTTTTTTTTTTTTGGTTACGTCCCCTCTAACAGGACTAACTTGTTAGCCTTCGTTT
GAACGCAGAAGTAGAGGTTGA
>Tb427.01.1760  | Trypanosoma brucei Lister strain 427 | hypothetical protein, conserved | genomic | Tb427_01_v4 forward | (geneCodeStart-81 to geneCodeStart-1) | length=81
GCAAACAGGCAAACACACTCAGTAAAATGANNNNNNNNNNNNNNNNAAAAAAAAAAGCGA
GCCGTTGGCACAAAAATTTAA
>Tb427.01.1770  | Trypanosoma brucei Lister strain 427 | glutaredoxin, putative | genomic | Tb427_01_v4 forward | (geneCodeStart-81 to geneCodeStart-1) | length=81
TATAGTTGACTTGTTTGCTTTATTTTGTTCTATTTTATTCTATTTTTTTTTTTTGTACGT
TGCTGTGAGGGACCTACCAGG
>Tb427.01.1790  | Trypanosoma brucei Lister strain 427 | hypothetical protein | genomic | Tb427_01_v4 forward | (geneCodeStart-81 to geneCodeStart-1) | length=81
NNNATTTATATATTTATATATATTCTGATTTGACTGACAGAGCCCTTGAAATTACACGGA
CTACCTCCTACGGCCAACTCG
>Tb427.01.180  | Trypanosoma brucei Lister strain 427 | unspecified product | genomic | Tb427_01_v4 reverse | (geneCodeStart-81 to geneCodeStart-1) | length=81
CTATTATTTTACTTCAGTTATTTATAATTTCAGAGAAAAAAGAAAAGGAAAGGAAGTTAA
GTTAATAATATTAAGAGAGTT
>Tb427.01.1820  | Trypanosoma brucei Lister strain 427 | hypothetical protein, conserved | genomic | Tb427_01_v4 forward | (geneCodeStart-81 to geneCodeStart-1) | length=81
GCTTCTGATCTGCGTATTGCAACTTTCGTGTTGTAAAATAGATTGCGGTAGTACTAGCAG
TGGGTTTTTGCCCTGTGCGCG
>Tb427.01.1850  | Trypanosoma brucei Lister strain 427 | hypothetical protein, conserved | genomic | Tb427_01_v4 forward | (geneCodeStart-81 to geneCodeStart-1) | length=81
CGATTACATTTCCTTCCAACCGGCGGAAAAAGGAAAAGAGGGGGGAGGAAAAAAAAAAAC
AGTCCTCAACGTTAGCCATAT
>Tb427.01.1880  | Trypanosoma brucei Lister strain 427 | hypothetical protein, conserved | genomic | Tb427_01_v4 forward | (geneCodeStart-81 to geneCodeStart-1) | length=81
ATTGTTTTATTTTTTTGTTTATCTTGAAATTTACGACGGCCAACTGCGGGAAAAAGAGGA
GGTAACTACGGAGCAGCGCAA
>Tb427.01.1890  | Trypanosoma brucei Lister strain 427 | hypothetical protein, conserved | genomic | Tb427_01_v4 forward | (geneCodeStart-81 to geneCodeStart-1) | length=81
GTGCGCGAGTGGAGTGGGGCGAACACAAACAGCACGTATCTATATATATATATATATATA
CAGATATAGACACATAGAAGG
>Tb427.01.1910  | Trypanosoma brucei Lister strain 427 | hypothetical protein, conserved | genomic | Tb427_01_v4 forward | (geneCodeStart-81 to geneCodeStart-1) | length=81
GGATTTATTCCACACGCACCCTGAAAGGGAAAGGAGACCCCTCTTTCCTATACGTATCGC
CCCCGAGTGAAAGTAACCTTT
>Tb427.01.1920  | Trypanosoma brucei Lister strain 427 | hypothetical protein, conserved | genomic | Tb427_01_v4 forward | (geneCodeStart-81 to geneCodeStart-1) | length=81
TACATTTGACCACAACTACAAAAATACATTCAAGAAAATTTCCCTTACTCTGTTCCCAGT
AAGAAAGGAGGGAAAAAGGCG
>Tb427.01.1930  | Trypanosoma brucei Lister strain 427 | phosphatidylinositol 3-kinase, putative | genomic | Tb427_01_v4 forward | (geneCodeStart-81 to geneCodeStart-1) | length=81
GAAGAGAAAAGTTGCAAGGTGTTCAGCGGATTACACGAATTTGTAATCTCCCTGCCTCGC
AGCGGTAGGTAGGGGGTTTCA
>Tb427.01.1960  | Trypanosoma brucei Lister strain 427 | chaperone protein DNAj, putative | genomic | Tb427_01_v4 forward | (geneCodeStart-81 to geneCodeStart-1) | length=81
ATAACAATAACAATAAAAGTTAGACGACGAAGAACAAAAAAAAAAGAAATAAAAAACACA
AAAAGATAACAGAAACAGGAG
>Tb427.01.1980  | Trypanosoma brucei Lister strain 427 | hypothetical protein, conserved | genomic | Tb427_01_v4 forward | (geneCodeStart-81 to geneCodeStart-1) | length=81
AGGAAACAAGGGGGCGGCGACGTGCTCCCAGAAAAAATAAATAAATAAAATAGGTAACAG
TAACGTGGTTACAATTCGTGT
>Tb427.01.1990  | Trypanosoma brucei Lister strain 427 | hypothetical protein, conserved | genomic | Tb427_01_v4 forward | (geneCodeStart-81 to geneCodeStart-1) | length=81
ATGGCCACCGAAGCGGAGAAGGCGCAGGTAGGAACGCATCCCATCCAAGAAACAAATAAA
TTAATTAGTAGTTCGAACGTA
>Tb427.01.2020  | Trypanosoma brucei Lister strain 427 | hypothetical protein | genomic | Tb427_01_v4 forward | (geneCodeStart-81 to geneCodeStart-1) | length=81
GGCCCGTTTCTTCAGCACCGTGACACAATTAGCCGAGACTGCTCTCACCCCCATCCGAAG
CAGCGATACAAACAGAACACA
>Tb427.01.2040  | Trypanosoma brucei Lister strain 427 | expression site-associated gene 2 (ESAG2) protein, putative | genomic | Tb427_01_v4 reverse | (geneCodeStart-81 to geneCodeStart-1) | length=81
NNNNNNNNNNNNNACAGTAATGACTGTGATACTAAGATTTTTTCCCTCCTTTTGACTGAT
GATTGTAGAGGCAAAATCACG
>Tb427.01.2100  | Trypanosoma brucei Lister strain 427 | calpain-like cysteine peptidase, putative | genomic | Tb427_01_v4 forward | (geneCodeStart-81 to geneCodeStart-1) | length=81
CACTGGTACACAGAGGATAGGGTTATTTGAGAATAAGCGAATCCAAGCATATCTCTTATC
CTTAAGCATCAGGGACAAGAT
>Tb427.01.2110  | Trypanosoma brucei Lister strain 427 | calpain-like cysteine peptidase, putative | genomic | Tb427_01_v4 forward | (geneCodeStart-81 to geneCodeStart-1) | length=81
AAAAAAAAAAGAGAATAGTGTCCATCTCCTAACCCTCGTAACGAGCCTTCACAGCTGTTA
TTGAAGGGAGATCTGCAAATA
>Tb427.01.2120  | Trypanosoma brucei Lister strain 427 | calpain, putative | genomic | Tb427_01_v4 forward | (geneCodeStart-81 to geneCodeStart-1) | length=81
TCAAAAAGAATAGAGACTCTTACCTTATACTTTTTTTTTGTGTCGGTGGACAAACTATTG
GTGAATAGAAGAATTATATAA
>Tb427.01.2150  | Trypanosoma brucei Lister strain 427 | unspecified product | genomic | Tb427_01_v4 forward | (geneCodeStart-81 to geneCodeStart-1) | length=81
TACACTTAGAAGCAACAACAGCAGCAACNNNNNNNNNNNNNNNNNNNNNNAACAACTTAC
AAAGGAAAAAAAAAAATAAAG
>Tb427.01.2160  | Trypanosoma brucei Lister strain 427 | unspecified product | genomic | Tb427_01_v4 forward | (geneCodeStart-81 to geneCodeStart-1) | length=81
NNNNNNNNNNNNNNNNNNNNNNNNNNNNNNNNNAACAACAACAGCAACAAGAACACAAAA
CACACACACAAAAAAAACAAA
>Tb427.01.2190  | Trypanosoma brucei Lister strain 427 | unspecified product | genomic | Tb427_01_v4 forward | (geneCodeStart-81 to geneCodeStart-1) | length=81
GTGTGTGTGTGTGTGTGANCGTNTGTGTGCGGTGTGCCGTGTTGTTTACTCCCCTCACGG
CGATTTGAGCCGTTGCGGTCA
>Tb427.01.220  | Trypanosoma brucei Lister strain 427 | retrotransposon hot spot protein 1 (RHS1), putative | genomic | Tb427_01_v4 reverse | (geneCodeStart-81 to geneCodeStart-1) | length=81
CTATTATTTTACTTCAGTTATTTATAATTTCAGAGAAAAAAGAAAAGGAAAGGAAGTTAA
GTTAATAATATTAAGAGAGTT
>Tb427.01.2200  | Trypanosoma brucei Lister strain 427 | unspecified product | genomic | Tb427_01_v4 forward | (geneCodeStart-81 to geneCodeStart-1) | length=81
AGGCAGTAAAAGGTGGAAAAAAAAGCCTTTTTTTTAAAAGAAAAAAAAGGCACGTATACA
TATATTTATTTGTTCACACCT
>Tb427.01.2210  | Trypanosoma brucei Lister strain 427 | unspecified product | genomic | Tb427_01_v4 forward | (geneCodeStart-81 to geneCodeStart-1) | length=81
AAGAAAAAAAAAAGACGGAATAGGAAGAGAAAGAAGAAGAAGAGGGGACAGTTACCGACA
CCGTTTGGTCGAAACAATTAA
>Tb427.01.2230  | Trypanosoma brucei Lister strain 427 | unspecified product | genomic | Tb427_01_v4 forward | (geneCodeStart-81 to geneCodeStart-1) | length=81
TAATAAACACTACGTTAAGGGCGAACGAATTTGAGGAAGAAGAAGGAGGAGGAGATTTAC
ACAAACAAGACAGCAAAATAA
>Tb427.01.2260  | Trypanosoma brucei Lister strain 427 | unspecified product | genomic | Tb427_01_v4 forward | (geneCodeStart-81 to geneCodeStart-1) | length=81
AGGATAGAAAGGGAAGGGAAAAAAGTAATTCCAAAAGAGTAAGAAAATAAATAAAAANNN
NAAAGAAAAAAGAAAATAAAA
>Tb427.01.2310  | Trypanosoma brucei Lister strain 427 | unspecified product | genomic | Tb427_01_v4 forward | (geneCodeStart-81 to geneCodeStart-1) | length=81
TATTATTTATTTATTATATTGATATTTATACATTTTGATATATTTGGATGTGCGTCTGTG
GGAAAGTGGGGGCAGGTGGTA
>Tb427.01.2320  | Trypanosoma brucei Lister strain 427 | unspecified product | genomic | Tb427_01_v4 forward | (geneCodeStart-81 to geneCodeStart-1) | length=81
CTCATACATTTCATCGTTATATTTAAATTTCAACTCGCACTCGCATCAGTTGTTTTGTTT
TGTTTTTCTTCTCTTCTTCTC
>Tb427.01.2330  | Trypanosoma brucei Lister strain 427 | beta tubulin | genomic | Tb427_01_v4 forward | (geneCodeStart-81 to geneCodeStart-1) | length=81
TCAATCTTGTTTTCTCGACCAGTCCTACTAGAGGAGAAAGAATAGTAACCCTTTCATCAA
AGAAAATAGTTCAAACGAATT
>Tb427.01.2340  | Trypanosoma brucei Lister strain 427 | alpha tubulin | genomic | Tb427_01_v4 forward | (geneCodeStart-81 to geneCodeStart-1) | length=81
GGACTATTCATCCGTTTATATTAGCAACAGTAGGTACTAGCACCACTAACAACAACAACA
AAGCACTTCTATTTATTTATC
>Tb427.01.2350  | Trypanosoma brucei Lister strain 427 | beta tubulin | genomic | Tb427_01_v4 forward | (geneCodeStart-81 to geneCodeStart-1) | length=81
TCAATCTTGTTTTCTCGACCAGCCCTACTAGAGGAGAAAGAATAGTAACCCTTTCATCAA
AGAAAATAGTTCAAACGAATT
>Tb427.01.2360  | Trypanosoma brucei Lister strain 427 | alpha tubulin | genomic | Tb427_01_v4 forward | (geneCodeStart-81 to geneCodeStart-1) | length=81
GGACTATTCATCCGTTTATATTAGCAACAGTAGGTACTAGCACCACTAACAACAACAACA
AAGCACTTCTATTTATTTATC
>Tb427.01.2370  | Trypanosoma brucei Lister strain 427 | beta tubulin | genomic | Tb427_01_v4 forward | (geneCodeStart-81 to geneCodeStart-1) | length=81
TCAATCTTGTTTTCTCGACCAGCCCTACTAGAGGAGAAAGAATAGTAACCCTTTCATCAA
AGAAAATAGTTCAAACGAATT
>Tb427.01.2380  | Trypanosoma brucei Lister strain 427 | alpha tubulin | genomic | Tb427_01_v4 forward | (geneCodeStart-81 to geneCodeStart-1) | length=81
GGACTATTCATCCGTTTATATTAGCAACAGTAGGTACTAGCACCACTAACAACAACAACA
AAGCACTTCTATTTATTTATC
>Tb427.01.2390  | Trypanosoma brucei Lister strain 427 | beta tubulin | genomic | Tb427_01_v4 forward | (geneCodeStart-81 to geneCodeStart-1) | length=81
TCAATCTTGTTTTCTCGACCAGCCCTACTAGAGGAGAAAGAATAGTAACCCTTTCATCAA
AGAAAATAGTTCAAACGAATT
>Tb427.01.240  | Trypanosoma brucei Lister strain 427 | unspecified product | genomic | Tb427_01_v4 reverse | (geneCodeStart-81 to geneCodeStart-1) | length=81
TGTCAAGAGCAAATAGTCCCGCAGCTCCACAAGGAAATAATGAAAACCAACAAGTGGCAG
GTAATATTGAAGGGCCCATGA
>Tb427.01.2400  | Trypanosoma brucei Lister strain 427 | alpha tubulin | genomic | Tb427_01_v4 forward | (geneCodeStart-81 to geneCodeStart-1) | length=81
GGACTATTCATCCGTTTATATTAGCAACAGTAGGTACTAGCACCACTAACAACAACAACA
AAGCACTTCTATTTATTTATC
>Tb427.01.2420  | Trypanosoma brucei Lister strain 427 | hypothetical protein | genomic | Tb427_01_v4 forward | (geneCodeStart-81 to geneCodeStart-1) | length=81
CAGCAGATTCCCTCAAAGAGCTGACGGTTGCAGGGGCTTGGCTTCCCCCGCATAGGCGAG
GTACTGGACCCTGGTACCACG
>Tb427.01.2430  | Trypanosoma brucei Lister strain 427 | histone H3, putative | genomic | Tb427_01_v4 forward | (geneCodeStart-81 to geneCodeStart-1) | length=81
TTTTTTTCTGTTACATCTCATACTAGAAAGCTAAAAAGCTACTTTACCACAACTCTCAAA
CCAAGCAACAAACTAAAAGAC
>Tb427.01.2450  | Trypanosoma brucei Lister strain 427 | histone H3, putative | genomic | Tb427_01_v4 forward | (geneCodeStart-81 to geneCodeStart-1) | length=81
TTTTTTTCTGTTACATCTCATACTAGAAAGCTAAAAAGCTACTTTACCACAACTCTCAAA
CCAAGCAACAAACTAAAAGAC
>Tb427.01.2470  | Trypanosoma brucei Lister strain 427 | histone H3, putative | genomic | Tb427_01_v4 forward | (geneCodeStart-81 to geneCodeStart-1) | length=81
TTTTTTTCTGTTACATCTCATACTAGAAAGCTAAAAAGCTACTTTACCACAACTCTCAAA
CCAAGCAACAAACTAAAAGAC
>Tb427.01.2490  | Trypanosoma brucei Lister strain 427 | histone H3, putative | genomic | Tb427_01_v4 forward | (geneCodeStart-81 to geneCodeStart-1) | length=81
TTTTTTTCTGTTACATCTCATACTAGAAAGCTAAAAAGCTACTTTACCACAACTCTCAAA
CCAAGCAACAAACTAAAAGAC
>Tb427.01.2510  | Trypanosoma brucei Lister strain 427 | histone H3, putative | genomic | Tb427_01_v4 forward | (geneCodeStart-81 to geneCodeStart-1) | length=81
TTTTTTTCTGTTACATCTCATACTAGAAAGCTAAAAAGCTACTTTACCACAACTCTCAAA
CCAAGCAACAAACTAAAAGAC
>Tb427.01.2530  | Trypanosoma brucei Lister strain 427 | histone H3, putative | genomic | Tb427_01_v4 forward | (geneCodeStart-81 to geneCodeStart-1) | length=81
TTTTTTTCTGTTACATCTCATACTAGAAAGCTAAAAAGCTACTTTACCACAACTCTCAAA
CCAAGCAACAAACTAAAAGAC
>Tb427.01.2550  | Trypanosoma brucei Lister strain 427 | histone H3, putative | genomic | Tb427_01_v4 forward | (geneCodeStart-81 to geneCodeStart-1) | length=81
TTTTTTTCTGTTACATCTCATACTAGAAAGCTAAAAAGCTACTTTACCACAACTCTCAAA
CCAAGCAACAAACTAAAAGAC
>Tb427.01.2570  | Trypanosoma brucei Lister strain 427 | coatomer beta subunit (beta-coP) | genomic | Tb427_01_v4 forward | (geneCodeStart-81 to geneCodeStart-1) | length=81
TTTTCGTATGATGTTTTTTTTTTGCTGTTATCCCTTTTCTTTTTTTTTTGTATTGAAGTG
TTGATTTTTAGTGTCGTGAGT
>Tb427.01.2580  | Trypanosoma brucei Lister strain 427 | RNasePH-like protein (TbEAP1) | genomic | Tb427_01_v4 forward | (geneCodeStart-81 to geneCodeStart-1) | length=81
GTGGGGGGGTTGTTGCATTATTATTATTATTATCATTTTGTGTGCATGTGTATTGAGCGT
CGGCATAACCGTTAGCACAGA
>Tb427.01.2600  | Trypanosoma brucei Lister strain 427 | pumilio/PUF RNA binding protein 9 (PUF9) | genomic | Tb427_01_v4 forward | (geneCodeStart-81 to geneCodeStart-1) | length=81
AAGAAAACAAACGNAAAGAAAACAAACGCAACGCAACACGACGCAAGCGACACTACTAGT
CAGCCTCCGTCACCAGTCATT
>Tb427.01.2640  | Trypanosoma brucei Lister strain 427 | hypothetical protein, conserved | genomic | Tb427_01_v4 forward | (geneCodeStart-81 to geneCodeStart-1) | length=81
NNNNNNNNNNNNNNNNNNNNNNNNNNNNNNNNNNNNNNNNNNNNNNNNNNNNNNNNNNNC
TGATATATATATATATATATA
>Tb427.01.2670  | Trypanosoma brucei Lister strain 427 | flagellar protein PF16 | genomic | Tb427_01_v4 forward | (geneCodeStart-81 to geneCodeStart-1) | length=81
AGGGCGGAAGATTCTTCTTTTCCCTTTTTATCTAAGAGCAGGAAAAAGAATTNNNNNNNN
NNAAAAAACTATCACATCACA
>Tb427.01.270  | Trypanosoma brucei Lister strain 427 | hypothetical protein | genomic | Tb427_01_v4 forward | (geneCodeStart-81 to geneCodeStart-1) | length=81
TAAAGCATTGTACCGATGCGAAAGCAAAGGGCGCATGCATGTCAACGATAGAAAACTAGT
TTAGACTCTTTTTATTCGGAT
>Tb427.01.2700  | Trypanosoma brucei Lister strain 427 | hypothetical protein, conserved | genomic | Tb427_01_v4 forward | (geneCodeStart-81 to geneCodeStart-1) | length=81
GGGGTATTATTGTTTAGTAAAGCGGTGTGTCCCTTCCATATCTTTTATCAACAGACATTT
GTCATTTATTTTCATATTTAT
>Tb427.01.2710  | Trypanosoma brucei Lister strain 427 | hypothetical protein, conserved | genomic | Tb427_01_v4 forward | (geneCodeStart-81 to geneCodeStart-1) | length=81
GGTCATATACCCTACCCATTTTTCACCTCCAGAGAGTGTGAAATTATTAGAAGGGTAGCG
CGGCGGGCACGAAGTCATAGA
>Tb427.01.2730  | Trypanosoma brucei Lister strain 427 | hypothetical protein, conserved | genomic | Tb427_01_v4 forward | (geneCodeStart-81 to geneCodeStart-1) | length=81
GTTTCCCTCCCTTCCCCCTCCACAAACACACANACACACATACACGCAAGCACACAAATA
CCACCGCCGTCGGTTAACATT
>Tb427.01.2740  | Trypanosoma brucei Lister strain 427 | lipase-like protein, putative | genomic | Tb427_01_v4 forward | (geneCodeStart-81 to geneCodeStart-1) | length=81
TAAAAGGTGTGTGTTCATACATCCTTGTACTTTCCTCACATCTATATATAGATATATATA
TATCTGTAGNTATATATAGAT
>Tb427.01.2750  | Trypanosoma brucei Lister strain 427 | hypothetical protein, conserved | genomic | Tb427_01_v4 forward | (geneCodeStart-81 to geneCodeStart-1) | length=81
AAAACGAAAAGCGAAAGAGTATAGGCAGGCAGAAGGGGGGAGAGAAGGAAGGATACAAAA
AAAAAGGAAAAAGGAAGAGTC
>Tb427.01.2760  | Trypanosoma brucei Lister strain 427 | hypothetical protein | genomic | Tb427_01_v4 forward | (geneCodeStart-81 to geneCodeStart-1) | length=81
TCCTTTTTTTGTTTTTTTCTTCATTCGTTTCGTATACAAGNACACAGCGTTGTAGCTTTT
TCCGCCCGTCGTCACATAATT
>Tb427.01.2770  | Trypanosoma brucei Lister strain 427 | hypothetical protein, conserved | genomic | Tb427_01_v4 forward | (geneCodeStart-81 to geneCodeStart-1) | length=81
CCATTATTTTTGTTTTTGTTTTTGTTTTTGTTTTGCTCTTTACTTACCATCGAGCGAAGC
AAAAAGTAACAGACAGTAGAA
>Tb427.01.2780  | Trypanosoma brucei Lister strain 427 | hypothetical protein | genomic | Tb427_01_v4 reverse | (geneCodeStart-81 to geneCodeStart-1) | length=81
ATTATTACCCGTTGTTTATATTAACAAAGCACTCTCAAATTGTTTAGGCCTTTAATCCTC
TTCCACCGCGTGGCAGTTGCC
>Tb427.01.2820  | Trypanosoma brucei Lister strain 427 | pteridine transporter, putative | genomic | Tb427_01_v4 reverse | (geneCodeStart-81 to geneCodeStart-1) | length=81
ATCTTCTCACCTCTTTGTTTTTCGTATTGTTTTGTGTGTGGCTCGTGAATGTTAGCTAAG
CATTGGTCATAAAAGCTGACG
>Tb427.01.2850  | Trypanosoma brucei Lister strain 427 | pteridine transporter, putative | genomic | Tb427_01_v4 reverse | (geneCodeStart-81 to geneCodeStart-1) | length=81
ATCTTCTCACCTCTTTGTTTTTCGTATTGTTTTGTGTGTGGCTCGTGAATGTTAGCTAAG
CATTGGTCATAAAAGCTGACG
>Tb427.01.2880  | Trypanosoma brucei Lister strain 427 | pteridine transporter, putative | genomic | Tb427_01_v4 reverse | (geneCodeStart-81 to geneCodeStart-1) | length=81
ATCTTCTCACCTCTTTGTTTTTCGTATTGTTTTGTGTGTGGCTCGTGAATGTTAGCTAAG
CATTGGTCATAAAAGCTGACG
>Tb427.01.290  | Trypanosoma brucei Lister strain 427 | unspecified product | genomic | Tb427_01_v4 forward | (geneCodeStart-81 to geneCodeStart-1) | length=81
TGCCACACTTTATTGATTTCTATATATATACAAAACAACCTCATTACATTTATCATTTCT
TTTGTGCCCAAAGACTGCTGA
>Tb427.01.2970  | Trypanosoma brucei Lister strain 427 | hypothetical protein, conserved | genomic | Tb427_01_v4 forward | (geneCodeStart-81 to geneCodeStart-1) | length=81
TTGTTGAACTGAATCTCTCCTTTCTGGCATCTGTCCCTGCATCTTGTCATTAGCGCTGTT
GGAAACCCCCATACATCAACA
>Tb427.01.2980  | Trypanosoma brucei Lister strain 427 | hypothetical protein, conserved | genomic | Tb427_01_v4 forward | (geneCodeStart-81 to geneCodeStart-1) | length=81
AGTGACGGGAAAACATGTGAATGTAGCCCTCGACTCACGAAAAAGTACACTTTTATTCCA
TTATGTTCAAGTCGTTTTACC
>Tb427.01.2985  | Trypanosoma brucei Lister strain 427 | hypothetical protein, conserved | genomic | Tb427_01_v4 forward | (geneCodeStart-81 to geneCodeStart-1) | length=81
TGCGTTAACCTGCTACGCGCACGCACCTATTCCCTAACTTTTCTTTTTTATAAACCGAAG
CTCAGTTGTGTAAGAAGCGAA
>Tb427.01.2990  | Trypanosoma brucei Lister strain 427 | hypothetical protein, conserved | genomic | Tb427_01_v4 forward | (geneCodeStart-81 to geneCodeStart-1) | length=81
GACTTGTTTGCTTGTTCGTTGCACTTCGTTACGTCCCCTGTCCGCTGCCCATTAACGTTC
CCCTTTCACACGTAGACTCTG
>Tb427.01.3000  | Trypanosoma brucei Lister strain 427 | aminoacylase, putative | genomic | Tb427_01_v4 forward | (geneCodeStart-81 to geneCodeStart-1) | length=81
CCACTTGAACATGTTCGCTTCTTCCCACTTGGACTGTGGTCATTTTCTTCAGAAGTCTCA
AAACCAACACTGCCCCCGAGC
>Tb427.01.3010  | Trypanosoma brucei Lister strain 427 | mRNA processing protein, putative | genomic | Tb427_01_v4 forward | (geneCodeStart-81 to geneCodeStart-1) | length=81
TCCTTACGTAACCGAAAGTGAACTGCTCGTTTACCCCTTGAGGAATACAAACAAAAAAGA
AAGGGAAACGGAAACGTGGGA
>Tb427.01.3030  | Trypanosoma brucei Lister strain 427 | RNA-editing complex protein (KREL2) | genomic | Tb427_01_v4 forward | (geneCodeStart-81 to geneCodeStart-1) | length=81
TCCCTTTGCTTCACCTAACTACGTCGTGATTAGTGTTTGTTGGGCGCCGGTGTGGTCAGG
GGGGGCGCCTCCTTGCTGAAG
>Tb427.01.3040  | Trypanosoma brucei Lister strain 427 | hypothetical protein, conserved | genomic | Tb427_01_v4 forward | (geneCodeStart-81 to geneCodeStart-1) | length=81
TATCATATAGGCTTTGAGGTGCTCTCCAAAGGGCTAGCGCTGTGGTCAGACGAGACCAGA
GCGGGGTGAGAAGGGGAGCAA
>Tb427.01.3050  | Trypanosoma brucei Lister strain 427 | hypothetical protein, conserved | genomic | Tb427_01_v4 forward | (geneCodeStart-81 to geneCodeStart-1) | length=81
AAGGGGGGGAAGCATCGCGGCGCTGCGACCAGACATTCATCTACTGATCCCATACCTGCA
CATACAAAGTAAGGCTCAACC
>Tb427.01.3070  | Trypanosoma brucei Lister strain 427 | hypothetical protein, conserved | genomic | Tb427_01_v4 forward | (geneCodeStart-81 to geneCodeStart-1) | length=81
AAGGAAAGACATCTGCGTCGGCTATCTCACGTTATCACCACCGCCCTCCTTCCCCGCCAG
TAGAAAGCGTTGAAAAGAGCG
>Tb427.01.3110  | Trypanosoma brucei Lister strain 427 | soluble N-ethylmaleimide sensitive factor (NSF) attachment protein, putative | genomic | Tb427_01_v4 forward | (geneCodeStart-81 to geneCodeStart-1) | length=81
CGCAGAATTAGGAACCACGGCGTTTCCGGCGTATAACGACAGCAGTTGATACAGAAACGC
AAGCAGCACAACACCACCTTC
>Tb427.01.3120  | Trypanosoma brucei Lister strain 427 | separase, putative | genomic | Tb427_01_v4 forward | (geneCodeStart-81 to geneCodeStart-1) | length=81
CGCATGATTGAGACCCCTCTCATTTATGTCTGCTTTTTTTTTTCGTCCATCTTCGCACGC
ATAATTCACAAGCCATAGACA
>Tb427.01.3130  | Trypanosoma brucei Lister strain 427 | protein kinase, putative | genomic | Tb427_01_v4 forward | (geneCodeStart-81 to geneCodeStart-1) | length=81
AAAAGGAAGCGAGGCAGGTAGGTAGATAGGGAAAGGCCGATACCCACCTACCCATCCTAC
CTCCCACCATCAAGGAGACGG
>Tb427.01.3150  | Trypanosoma brucei Lister strain 427 | hypothetical protein, conserved | genomic | Tb427_01_v4 forward | (geneCodeStart-81 to geneCodeStart-1) | length=81
ATAGGTATCGGTACACGTACAAGTATATAGTACATAAGAAGGATAGAACAATAGAAACGA
ATTGTAACCTCGTGGGTGTCG
>Tb427.01.3170  | Trypanosoma brucei Lister strain 427 | hypothetical protein, conserved | genomic | Tb427_01_v4 forward | (geneCodeStart-81 to geneCodeStart-1) | length=81
ACAAATCGCAACAGCAAGAGGGAAAAAATAAATTAATAAATAAAACACCAACATAGGCGT
ACCTGTCACTCACGTTTGTCA
>Tb427.01.3180  | Trypanosoma brucei Lister strain 427 | 40S ribosomal protein S11, putative | genomic | Tb427_01_v4 forward | (geneCodeStart-81 to geneCodeStart-1) | length=81
TATTGTTTATTTTTTCTCGTCACCTCTCCCTTCACGTGCTTACATCGCACAGCGCCGTAG
GAGCACGAAAGCCCATCGCCG
>Tb427.01.3200  | Trypanosoma brucei Lister strain 427 | phosphatase-like protein, putative | genomic | Tb427_01_v4 forward | (geneCodeStart-81 to geneCodeStart-1) | length=81
CAAGCAAAGGTACATCAAGAAACAAGCTGTAAAAGCACAGGCACGGGTATATATAGATAT
ATACACAAAAATATCTAAAAC
>Tb427.01.3220  | Trypanosoma brucei Lister strain 427 | GTPase activating protein of Rab-like GTPase, putative | genomic | Tb427_01_v4 forward | (geneCodeStart-81 to geneCodeStart-1) | length=81
GAATAGTTCGCGAGGTGGAGACGGATACATATATATATACGAAAAGAGCAGACTATTTTG
CATTCGAAATTGTGTAAGCTT
>Tb427.01.3230  | Trypanosoma brucei Lister strain 427 | cell division cycle protein, putative | genomic | Tb427_01_v4 forward | (geneCodeStart-81 to geneCodeStart-1) | length=81
AAAAGCACTTCTGGATAAGGAGCTGAGTGTACTTGTTCCAGCACGGCGGAAGAGAGAAGA
GAAGAGAGGTAGCGGAACTGT
>Tb427.01.3250  | Trypanosoma brucei Lister strain 427 | hypothetical protein, conserved | genomic | Tb427_01_v4 forward | (geneCodeStart-81 to geneCodeStart-1) | length=81
TCGTGGGTCTGCACGCGCGTATACATATATTTGACTAGCATCGTCCGTTTAAAGGAAGTT
TGATTGAGGTAAGTTACAAGG
>Tb427.01.3260  | Trypanosoma brucei Lister strain 427 | hypothetical protein, conserved | genomic | Tb427_01_v4 forward | (geneCodeStart-81 to geneCodeStart-1) | length=81
ACATCCCTAATAGGCGCATACGCACATATATACGCAAAACCCTTCCCCTCTTCCTTATTC
CCACGAGTTCGGCTTGTCACC
>Tb427.01.3270  | Trypanosoma brucei Lister strain 427 | hypothetical protein, conserved | genomic | Tb427_01_v4 forward | (geneCodeStart-81 to geneCodeStart-1) | length=81
GGGAGTAGCATCACACAGTCTCCAAAAAAAAAAAGGAAATAAGCGAAAAAAAGTACAGGC
GACGATATCAGCCGTGATTAG
>Tb427.01.3280  | Trypanosoma brucei Lister strain 427 | septum formation protein MAF homologue, putative | genomic | Tb427_01_v4 forward | (geneCodeStart-81 to geneCodeStart-1) | length=81
GAAGGAAGAGGGGAGTATTTCTACTCGTTATTCTCCAGTAGCAGCCGTGACCAGCACCAG
TCCTCCTTTTTCCGGCCTTTA
>Tb427.01.3290  | Trypanosoma brucei Lister strain 427 | hypothetical protein, conserved | genomic | Tb427_01_v4 forward | (geneCodeStart-81 to geneCodeStart-1) | length=81
TTTGGAGTGGGAGGAGGAGACAATCCAGGAAGGGATAGAGGGCTCGTTTTTTTCTTTTTC
TTGTCAGTGGTAGTAAGGGGA
>Tb427.01.3300  | Trypanosoma brucei Lister strain 427 | myotubularin, putative | genomic | Tb427_01_v4 forward | (geneCodeStart-81 to geneCodeStart-1) | length=81
GTAGCTTTCAAAGGGGGAAACACTCAACGCCAGCAAACAAAGTTACACCAACAGCGAGCG
AAACGGGTAAAGTGAAACATC
>Tb427.01.3310  | Trypanosoma brucei Lister strain 427 | hypothetical protein, conserved | genomic | Tb427_01_v4 forward | (geneCodeStart-81 to geneCodeStart-1) | length=81
AAAAAGAGGAAAAAGAACATAAACAAACAAAAATATAAGGAGAAGAGACAGAGAAACAAA
AGGAAATAAATAAATAAATAA
>Tb427.01.3320  | Trypanosoma brucei Lister strain 427 | leucine-rich repeat protein (LRRP), putative | genomic | Tb427_01_v4 forward | (geneCodeStart-81 to geneCodeStart-1) | length=81
TTCCAGGCTATTTACGTTTTCTAATGTTTCGTTTTGCCTTGCAAATATGTGAAAACGTGG
GTTGGTTGAGGCCCAGGAAAG
>Tb427.01.3350  | Trypanosoma brucei Lister strain 427 | hypothetical protein | genomic | Tb427_01_v4 forward | (geneCodeStart-81 to geneCodeStart-1) | length=81
CTGGGAAAATCTTCACAACAATGGGGAAAGCAATGGTTAACCCTTCACTTGACTACCTGC
AATACTCCACCGGAGGTGCCA
>Tb427.01.3390  | Trypanosoma brucei Lister strain 427 | hypothetical protein, conserved | genomic | Tb427_01_v4 reverse | (geneCodeStart-81 to geneCodeStart-1) | length=81
GCAAGCCGCTGCGCACTGTCACTGCCTTTCAACTCTTAACAGCCCTTTTTTTTAAAAAAA
AATCCCTTTGAAGTTTTACGA
>Tb427.01.3400  | Trypanosoma brucei Lister strain 427 | hypothetical protein, conserved | genomic | Tb427_01_v4 reverse | (geneCodeStart-81 to geneCodeStart-1) | length=81
TAGTAGTGCTGTTGACTCTTTTTTCGGTTCTTCACGGCCACACGGCTGTGCAACTCAAAA
GAAAAGAAAAAGAAGAGGTAT
>Tb427.01.3410  | Trypanosoma brucei Lister strain 427 | hypothetical protein, conserved | genomic | Tb427_01_v4 reverse | (geneCodeStart-81 to geneCodeStart-1) | length=81
TATATTTTTAAATTGCTACCGCCGTCACTATTATTATTATTATTGTTATTATTAGTATTT
GCGGTTAAGGGATATCACAAG
>Tb427.01.3450  | Trypanosoma brucei Lister strain 427 | unspecified product | genomic | Tb427_01_v4 reverse | (geneCodeStart-81 to geneCodeStart-1) | length=81
NNNNNNNNNNNNNNNNNNNNNNNNNNNNNNNCTTTTAGTTATCTTTTCCCTCTCGTTATT
ACACACGTTTCCATTTCCAAA
>Tb427.01.3550  | Trypanosoma brucei Lister strain 427 | hypothetical protein | genomic | Tb427_01_v4 reverse | (geneCodeStart-81 to geneCodeStart-1) | length=81
TATTAAAATCTTAGCGAACATCTGAACGAAAAAGGGGAGCAAGAGGAAGTAAAAGACAAC
GAAACAAGAAACAAAAGAGAA
>Tb427.01.3560  | Trypanosoma brucei Lister strain 427 | hypothetical protein, conserved | genomic | Tb427_01_v4 reverse | (geneCodeStart-81 to geneCodeStart-1) | length=81
TTTCTACGCTCCCGCTATATTACTCTCTTTCTTTCCATTAGAAAGGTCAACTCATAGTCG
AAATTTTTTTTTTTTGAAGCT
>Tb427.01.3610  | Trypanosoma brucei Lister strain 427 | hypothetical protein | genomic | Tb427_01_v4 reverse | (geneCodeStart-81 to geneCodeStart-1) | length=81
CTCTAGAAGACTGCAGTATTATCAGAACACTGAAACGTACGCGTGTTTCAATGCTTTGAA
ACTAAAAATATCCCGAACCAG
>Tb427.01.3670  | Trypanosoma brucei Lister strain 427 | expression site-associated gene (ESAG) protein, putative | genomic | Tb427_01_v4 forward | (geneCodeStart-81 to geneCodeStart-1) | length=81
AATTATCTTCTTTTCATTTAGGTCGTTTAGGTGGGAGCGCGAAAAGCAGAATTGTGTCAA
GAAGAGGATATTGATTTAAAT
>Tb427.01.370  | Trypanosoma brucei Lister strain 427 | leucine-rich repeat protein (LRRP), putative | genomic | Tb427_01_v4 reverse | (geneCodeStart-81 to geneCodeStart-1) | length=81
ACCTCATTACATTTATCATTTCTTTTGTGCCCAAAGACTGCTGAATGAAGGTTAGGATTA
CTGACCATAACACATTTTGGC
>Tb427.01.3750  | Trypanosoma brucei Lister strain 427 | unspecified product | genomic | Tb427_01_v4 reverse | (geneCodeStart-81 to geneCodeStart-1) | length=81
CTTTTACAGCCCGCCGAGTGTTGGTGTTCAAAACTTCTAACTGGGAAGAAGAAGTGCGCC
ACAACAGCTCGCCACCACGGC
>Tb427.01.3760  | Trypanosoma brucei Lister strain 427 | unspecified product | genomic | Tb427_01_v4 reverse | (geneCodeStart-81 to geneCodeStart-1) | length=81
ACCCCTGGAGAAAATGAAGCGATATATGGACCTCGCAGCTATATATTTCACACGGAAAAT
TGACTAGTGATAAGTCACGGG
>Tb427.01.3800  | Trypanosoma brucei Lister strain 427 | hypothetical protein, conserved | genomic | Tb427_01_v4 forward | (geneCodeStart-81 to geneCodeStart-1) | length=81
TTTAAAAGTCTCTTTTAGTGCTTCTGTAGTCTGGGAGAGTTGACTTTCAGAGGGCCGTCA
GTTCCTTTACGTGGAGCGAAA
>Tb427.01.3810  | Trypanosoma brucei Lister strain 427 | hypothetical protein, conserved | genomic | Tb427_01_v4 forward | (geneCodeStart-81 to geneCodeStart-1) | length=81
GGTCAATGTTTTTGTCTACACTTATTTTCTTTCTTTCTCGTATTCCAAGTGTGCACAAAC
ATATACGTATCTGAAAGGCCC
>Tb427.01.3820  | Trypanosoma brucei Lister strain 427 | ATP synthase subunit, putative | genomic | Tb427_01_v4 forward | (geneCodeStart-81 to geneCodeStart-1) | length=81
TATATCACTGTTCCTGCTCAACTCGTTTTCTCCCTTGCGCTGAACGCTTAGTGTGAACAG
AGAGCAACACAAAAAGTACCT
>Tb427.01.3830  | Trypanosoma brucei Lister strain 427 | glucose-6-phosphate isomerase, glycosomal (PGI) | genomic | Tb427_01_v4 forward | (geneCodeStart-81 to geneCodeStart-1) | length=81
ATATTTGTGACAAATTACCTTTTAAAGAGAGAAAGAATACTACTAAGGAAAGAGGAAGGA
CGAGGCAAACTTTCCGCAACG
>Tb427.01.3840  | Trypanosoma brucei Lister strain 427 | hypothetical protein, conserved | genomic | Tb427_01_v4 forward | (geneCodeStart-81 to geneCodeStart-1) | length=81
TTTTCCATCTCTGGATGGGATCGTTCTTGGTGTTGGGTCTGTTAGCTGTTGTTCATGTGT
GACACTTTTTTTTTTTTTTGA
>Tb427.01.3850  | Trypanosoma brucei Lister strain 427 | hypothetical protein, conserved | genomic | Tb427_01_v4 forward | (geneCodeStart-81 to geneCodeStart-1) | length=81
AAGATTCGAGCAGCTCACTTTCAGTTTGTACGCTTGTGCGTGTTCCTACTAGAGCAAACA
AGCAAGACCGGAAGGAGTAAA
>Tb427.01.3860  | Trypanosoma brucei Lister strain 427 | hypothetical protein, conserved | genomic | Tb427_01_v4 forward | (geneCodeStart-81 to geneCodeStart-1) | length=81
GAGGCCATCCGACACGTAGGCAGTCTTGACCACAAGCAACTGCACCTAAGTTGCTTTTAC
CTTTTTTTTCTTGTGGAGCCC
>Tb427.01.3880  | Trypanosoma brucei Lister strain 427 | hypothetical protein, conserved | genomic | Tb427_01_v4 forward | (geneCodeStart-81 to geneCodeStart-1) | length=81
ATAGCGGGGCCTTTGGTACGCGCGCGTGTCTGTGTGGAAGCAGCTACGGTAGTGGCGGCA
AGTGGGGGGTGGGGGTTTTCT
>Tb427.01.3890  | Trypanosoma brucei Lister strain 427 | hypothetical protein | genomic | Tb427_01_v4 forward | (geneCodeStart-81 to geneCodeStart-1) | length=81
GGAGGGAGTAAAGACGATACAAAAATACTCTAAACACAGTTCGCGCTTGTGCGCAGAAAT
TGAGAGGAGGGGTGTGCGCGC
>Tb427.01.3910  | Trypanosoma brucei Lister strain 427 | hypothetical protein, conserved | genomic | Tb427_01_v4 forward | (geneCodeStart-81 to geneCodeStart-1) | length=81
ACTGTTACTACACAATAGAGCCTTCAGGGAGGGAGGGGGGGGGGACGAAAAGTGCAAGAA
ACAAACAGACGTGTGACAGCC
>Tb427.01.3940  | Trypanosoma brucei Lister strain 427 | hypothetical protein, conserved | genomic | Tb427_01_v4 forward | (geneCodeStart-81 to geneCodeStart-1) | length=81
CTAAAAGGCTTGCACGTGAGAGGGAGAGTTGTTTAGAGTGTTGCTGGCTGAAGTTTCCAA
AGAGGCACGTGTCCTTTAACC
>Tb427.01.3950  | Trypanosoma brucei Lister strain 427 | D-alanine aminotransferase (ALAT) | genomic | Tb427_01_v4 forward | (geneCodeStart-81 to geneCodeStart-1) | length=81
TTAGCGCGAAAACAGAATCCTGAGCCCACAAAATCAATTTTTGTGTCGAGATACGGAGCA
CGATCACTGAAGACCTCGACA
>Tb427.01.400  | Trypanosoma brucei Lister strain 427 | hypothetical protein, conserved | genomic | Tb427_01_v4 forward | (geneCodeStart-81 to geneCodeStart-1) | length=81
CTGCTCATATTCGCTGCTCTAACATCGTTATCATATTTAGTGGTCTCTTTTCTTACATTT
CCCCACATTCCACAAACAGCG
>Tb427.01.4010  | Trypanosoma brucei Lister strain 427 | hypothetical protein, conserved | genomic | Tb427_01_v4 forward | (geneCodeStart-81 to geneCodeStart-1) | length=81
ATTTAAAGGAGAAGTACAGGTGGTAAAGAGGGGAGCAGTGCCACTGAATTGTGGGGGATT
GCTTTCATCTTTACAACTCTA
>Tb427.01.4020  | Trypanosoma brucei Lister strain 427 | hypothetical protein | genomic | Tb427_01_v4 forward | (geneCodeStart-81 to geneCodeStart-1) | length=81
GAAGGGGGGGGGTGTGGGGGAGAGGGGGATGGGAAGTTTTGAGTTTATGAGGGAAAAATG
TAGCAGTGGAAGGGAAGAGAG
>Tb427.01.4040  | Trypanosoma brucei Lister strain 427 | hypothetical protein, conserved | genomic | Tb427_01_v4 forward | (geneCodeStart-81 to geneCodeStart-1) | length=81
ACAGCAAGAGGAGAACACAGGAAGGAGGTGTGAAGAGTTCATTGAGTAGCACCAACATCA
CAACAAAATTGGCTCTACCAC
>Tb427.01.4050  | Trypanosoma brucei Lister strain 427 | protein phosphatase with EF-Hand domains (PPEF) | genomic | Tb427_01_v4 forward | (geneCodeStart-81 to geneCodeStart-1) | length=81
TTACTTACTTACTCTCTGACACGCACACGGAGCTTTATAGAAAGGTATTGACCCCGCAGG
TCGTACAGCACTTACGTTTGT
>Tb427.01.4100  | Trypanosoma brucei Lister strain 427 | cytochrome oxidase subunit IV (COXIV) | genomic | Tb427_01_v4 forward | (geneCodeStart-81 to geneCodeStart-1) | length=81
CCAAGCGAAAGGAAAGAAAAAAAAAAATAGCCTCAACTAAAACAACAACTGCAACCACAA
GAGGTATAAACGCGGAGGGAA
>Tb427.01.4140  | Trypanosoma brucei Lister strain 427 | hypothetical protein, conserved | genomic | Tb427_01_v4 forward | (geneCodeStart-81 to geneCodeStart-1) | length=81
TTATCACCGTTATTACTATTACTACTACTATTATTATTATTGTCTGTGGTGGTTCCGGCC
TGTGTGTACAACATTTTTTCA
>Tb427.01.4160  | Trypanosoma brucei Lister strain 427 | hypothetical protein, conserved | genomic | Tb427_01_v4 forward | (geneCodeStart-81 to geneCodeStart-1) | length=81
GTCTGAGGCATCTTTGCGCGAGTGACTGAATCAAACTTAGGTAAATCTGAGGGGGTTAGT
AGGAGAGGGGGAAAAAGGGAA
>Tb427.01.4180  | Trypanosoma brucei Lister strain 427 | hypothetical protein, conserved | genomic | Tb427_01_v4 forward | (geneCodeStart-81 to geneCodeStart-1) | length=81
TTTTACCCTCGTGTTTGTGATACATCCAAGTGAAAGTTGAGCCGCAAATTTGGTTCCCAT
CCAGTTGGATTCCAGGAAGGG
>Tb427.01.420  | Trypanosoma brucei Lister strain 427 | retrotransposon hot spot (RHS) protein, putative | genomic | Tb427_01_v4 forward | (geneCodeStart-81 to geneCodeStart-1) | length=81
CTTAATTTTTTTCATTATTTATGTTACAAAGAAAGGAAATAACACAACGCACTCAATTAA
GATTATTATTCGGAGAGTGAA
>Tb427.01.4220  | Trypanosoma brucei Lister strain 427 | hypothetical protein, conserved | genomic | Tb427_01_v4 forward | (geneCodeStart-81 to geneCodeStart-1) | length=81
TGGAGTCGACTAACTTTGTTAAATCGAATATGTCATTTCCTTTTATTGTTTTTTTCTTCT
CCTCACTGTCTTCTTAGCGCA
>Tb427.01.4230  | Trypanosoma brucei Lister strain 427 | hypothetical protein, conserved | genomic | Tb427_01_v4 forward | (geneCodeStart-81 to geneCodeStart-1) | length=81
ACCTTCCCCTCCACCATCTTATCACGGTCCTTCATTTGTTTTGGTGATACGCGATCGCAC
GCAAATACAAGTTTAGAACTT
>Tb427.01.4250  | Trypanosoma brucei Lister strain 427 | hypothetical protein, conserved | genomic | Tb427_01_v4 forward | (geneCodeStart-81 to geneCodeStart-1) | length=81
AGTGAACATTCGTATGGGGCGCCGCCTGTTTCCTTTTCAATTCATGCCTTTTTATCCTTT
CTCTTTATTGCATAATAGGGA
>Tb427.01.4280  | Trypanosoma brucei Lister strain 427 | hypothetical protein, conserved | genomic | Tb427_01_v4 forward | (geneCodeStart-81 to geneCodeStart-1) | length=81
NAAAAAAGAAAGATCAAGAGCAAGAGCAAGAAGAAAAAAAGAAAAAGAGAAATCACCATA
TATAATAGGAAATAGAGGGAT
>Tb427.01.4300  | Trypanosoma brucei Lister strain 427 | chaperone protein DNAj, putative | genomic | Tb427_01_v4 forward | (geneCodeStart-81 to geneCodeStart-1) | length=81
GAGTGACTTTTAGAGTAAGAGAAAGTGTACGTGGCGACCGGCCCAGCGGCGGTGTGGAGG
GCTTTTGAAGGAAGTTAAGGT
>Tb427.01.4310  | Trypanosoma brucei Lister strain 427 | hypothetical protein, conserved | genomic | Tb427_01_v4 forward | (geneCodeStart-81 to geneCodeStart-1) | length=81
GTCACTTTCACTTGAGTGAAGGGACGTTATAACAACAACAACAATAACAAAGGGAACACA
GGGCAAAAATCCAAGTTGAAA
>Tb427.01.4340  | Trypanosoma brucei Lister strain 427 | hypothetical protein, conserved | genomic | Tb427_01_v4 forward | (geneCodeStart-81 to geneCodeStart-1) | length=81
CACGAAGAAGGACAAGTAGTCCATTGTCGAGCTGTTTTCTTTTTTTTTGTCTGTTTACCG
TAACGAAGTGAGCATTTTTCA
>Tb427.01.4370  | Trypanosoma brucei Lister strain 427 | hypothetical protein, conserved | genomic | Tb427_01_v4 forward | (geneCodeStart-81 to geneCodeStart-1) | length=81
NNNNAGAGAGAGAGAACGGGANAAAAGAGGAGGAAGTCTCTCTCTGTGTGTGTGTGTGTT
TGTGTGTTTGTGTGAGACGTG
>Tb427.01.4380  | Trypanosoma brucei Lister strain 427 | hypothetical protein, conserved | genomic | Tb427_01_v4 forward | (geneCodeStart-81 to geneCodeStart-1) | length=81
GACGCTCACACACGCTGTAACGTTGAGCCAGTAGCTTTTGTTGCGTTGCAGGAGGAAAGA
CGGGCGTATCAGGTTTTGTGT
>Tb427.01.4400  | Trypanosoma brucei Lister strain 427 | hypothetical protein, conserved | genomic | Tb427_01_v4 forward | (geneCodeStart-81 to geneCodeStart-1) | length=81
GAAGGGAGAACGGGAAAGGAGTGGTGGTTGTGTTGGCACCGTAGAGTAACCAACAACCAA
ACGGGCAAATTGTAAATCCAC
>Tb427.01.4410  | Trypanosoma brucei Lister strain 427 | hypothetical protein, conserved | genomic | Tb427_01_v4 forward | (geneCodeStart-81 to geneCodeStart-1) | length=81
TTCTCTGGCTCCTATTTTCCCCCCCTCCGCGTTCCTCCGTCTATTTTACGGAGTCATATT
AGTTGAAAAGGGTTCAGAAAA
>Tb427.01.4420  | Trypanosoma brucei Lister strain 427 | ABC transporter, putative | genomic | Tb427_01_v4 forward | (geneCodeStart-81 to geneCodeStart-1) | length=81
CTCTGTTTGTACCGTACCTTGCCGGAGTGATTGCGGAGGGGAATATTCGCTGTTCGACAA
ACACCGAAACAGCCACGACGG
>Tb427.01.4440  | Trypanosoma brucei Lister strain 427 | hypothetical protein, conserved | genomic | Tb427_01_v4 forward | (geneCodeStart-81 to geneCodeStart-1) | length=81
CTGACTTTTTAAAAAAGGAAAAGAAGCAATGGGGGAAGGAAAGAGGCATAAATCTGTGTA
CGAGTGTTTTTCTTTTTTCGT
>Tb427.01.4450  | Trypanosoma brucei Lister strain 427 | hypothetical protein, conserved | genomic | Tb427_01_v4 forward | (geneCodeStart-81 to geneCodeStart-1) | length=81
GCGCGTGAGTGGGAAGGTAAACTGTAAGTAATTTTTCAAATCGAGGAGGCGGAAGTGAAG
GAGGTGGGGAGGGAAGTGTGC
>Tb427.01.4470  | Trypanosoma brucei Lister strain 427 | hypothetical protein, conserved | genomic | Tb427_01_v4 forward | (geneCodeStart-81 to geneCodeStart-1) | length=81
GAAAAAAAAAAATAAGTGAACCCACGGAGAAATAACACCAATACCCCACGCCTGTGTGTG
GAGCAGGGAGTTAAGCGTCTC
>Tb427.01.4480  | Trypanosoma brucei Lister strain 427 | hypothetical protein, conserved | genomic | Tb427_01_v4 forward | (geneCodeStart-81 to geneCodeStart-1) | length=81
TATATATATATATATATATACGTGCAAATCCCTAACTAACACTCTGACACGAATTATTTA
AGGATCTGAGTGCGGCAAACC
>Tb427.01.4490  | Trypanosoma brucei Lister strain 427 | acetyltransferase, putative | genomic | Tb427_01_v4 forward | (geneCodeStart-81 to geneCodeStart-1) | length=81
TCTTTGTTATCCATTTTTCATTTTAATTTCCCTCTGTAATGTGACATATTGACTAGTAAG
GGATAACATCTCATCACAGGC
>Tb427.01.4500  | Trypanosoma brucei Lister strain 427 | hypothetical protein, conserved | genomic | Tb427_01_v4 forward | (geneCodeStart-81 to geneCodeStart-1) | length=81
NNNNNNNNNNNNNNNNNNNNNNNNNNNTATATATAAAGGAATAAAAAGGGGTCGGGGAAA
AAAAAAGAAAGAGAAGGGGCC
>Tb427.01.4520  | Trypanosoma brucei Lister strain 427 | hypothetical protein, conserved | genomic | Tb427_01_v4 forward | (geneCodeStart-81 to geneCodeStart-1) | length=81
GTAGCAACTCAAAAGCAAGAAATAGAGAGACTTACGGATAGTGTCAATGCCGTTCAGCGT
AACTTTGAGCGGCTGAGTGAG
>Tb427.01.4540  | Trypanosoma brucei Lister strain 427 | cyclin-like F-box protein (CFB1A) | genomic | Tb427_01_v4 forward | (geneCodeStart-81 to geneCodeStart-1) | length=81
CAACCCAATTGCCATCATTTTCTTTGTCGTGAATTGTGAAGCAAACCTTTACCAAGCGTT
ATTTGAATAGCGGTGTACACG
>Tb427.01.4550  | Trypanosoma brucei Lister strain 427 | hypothetical protein, conserved | genomic | Tb427_01_v4 forward | (geneCodeStart-81 to geneCodeStart-1) | length=81
TATACACATGTTTTTTCCTCTCTTTTTCATCCTATACAAACATATAAGCATACCTATATA
CACGTATATACATACATATAT
>Tb427.01.4560  | Trypanosoma brucei Lister strain 427 | unspecified product | genomic | Tb427_01_v4 forward | (geneCodeStart-81 to geneCodeStart-1) | length=81
CAACCCAATTGCCATCATTTTCTTTGTCGTGAATTGTGAAGCAAACCTTTACCAAGCGTT
ATTTGAATAGCGGTGTACACG
>Tb427.01.4600  | Trypanosoma brucei Lister strain 427 | cyclin-like F-box protein (CFB1D) | genomic | Tb427_01_v4 forward | (geneCodeStart-81 to geneCodeStart-1) | length=81
CAACCCAATCGCCATCATTTTCTTTGTCGTGAATTGTGAAGCAAACCTCTACCAAGCGTT
ATTTGAATAGCGGTGTACACG
>Tb427.01.4620  | Trypanosoma brucei Lister strain 427 | hypothetical protein, conserved | genomic | Tb427_01_v4 forward | (geneCodeStart-81 to geneCodeStart-1) | length=81
TTGTTTTCATTGTTTTCTTTTGTATTTCTATTAACCTAAGATAATTTCACTCGCTGTACT
TTCTTCCCTCCCTACATCTAT
>Tb427.01.4630  | Trypanosoma brucei Lister strain 427 | cyclin-like F-box protein (CFB1E) | genomic | Tb427_01_v4 forward | (geneCodeStart-81 to geneCodeStart-1) | length=81
CAACCCAATTGCCATCATTTTCTTTGTCGTGAATTGTGAAGCAAACCTTTACCAAGCGTT
ATTTGAATAGCGGTGTACACG
>Tb427.01.4640  | Trypanosoma brucei Lister strain 427 | unspecified product | genomic | Tb427_01_v4 forward | (geneCodeStart-81 to geneCodeStart-1) | length=81
TATACACATGTTTTTTCCTCTCTTTTTCATCCTATACAAACATATAAGCATACCTATATA
CACGTATATACATACATATAT
>Tb427.01.4645  | Trypanosoma brucei Lister strain 427 | unspecified product | genomic | Tb427_01_v4 forward | (geneCodeStart-81 to geneCodeStart-1) | length=81
GGTAACATCTGAGGCCAACCCAATTGCCATCATTTTCTTTGTCGTGAATTGTGAAGCAAA
CCTTTACCAAGCGTTATTTGA
>Tb427.01.4650  | Trypanosoma brucei Lister strain 427 | cyclin-like F-box protein (CFB2) | genomic | Tb427_01_v4 forward | (geneCodeStart-81 to geneCodeStart-1) | length=81
CAACCCAATTGCCATCATTTTCTTTGTCGTGAATTGTGAAGCAAACCTCTACCAAGCGTT
ATTTGAATAGCGGTGTACACG
>Tb427.01.4680  | Trypanosoma brucei Lister strain 427 | hypothetical protein, conserved | genomic | Tb427_01_v4 forward | (geneCodeStart-81 to geneCodeStart-1) | length=81
CTTTTGCTCTGACGAGAGTTCGGATAAGAAGTTGTGTTGTGTGGATTAGGACGGACAGAC
AAGAAAAAAAAAAGGAAAATT
>Tb427.01.4690  | Trypanosoma brucei Lister strain 427 | arginine N-methyltransferase (PRMT1) | genomic | Tb427_01_v4 forward | (geneCodeStart-81 to geneCodeStart-1) | length=81
AATAATAGCAGGACGAACGGGCAGCATTTGAGACGCCTTGTATTCACAAAAATAAGAAAA
AGTGGTTTACCGCGTGCAACA
>Tb427.01.470  | Trypanosoma brucei Lister strain 427 | hypothetical protein, conserved | genomic | Tb427_01_v4 forward | (geneCodeStart-81 to geneCodeStart-1) | length=81
TCCGCCTGTCCACAGTTAATCGGAAACCGTAGTGCCCATATGTCTCCCTAATTACTGTTG
TCCCTTCAGTTTTCACAGTAG
>Tb427.01.4700  | Trypanosoma brucei Lister strain 427 | hypothetical protein, conserved | genomic | Tb427_01_v4 forward | (geneCodeStart-81 to geneCodeStart-1) | length=81
TGTGTGTGTGTGTGTGTCTGTGGAGAGTATTAGTGTGTGAATTTGAGTCCGTCATTAGCG
TTATAAAACATTTTGTCCCTG
>Tb427.01.4710  | Trypanosoma brucei Lister strain 427 | hypothetical protein, conserved | genomic | Tb427_01_v4 forward | (geneCodeStart-81 to geneCodeStart-1) | length=81
ACTAATAATAATAATAATAGCACTGTAATTACCATTTATTGTTATTATTGANAGTTCCTT
TTATTTATTTATTTTAGAGCC
>Tb427.01.4720  | Trypanosoma brucei Lister strain 427 | hypothetical protein, conserved | genomic | Tb427_01_v4 forward | (geneCodeStart-81 to geneCodeStart-1) | length=81
AACTGAACAGGACTGATCACGGGCCGCATTTTATCCCCGTTTGGCAGAAGGAGAAACGCT
GTAGTAGGCACAACAGTTGCC
>Tb427.01.4730  | Trypanosoma brucei Lister strain 427 | hypothetical protein, conserved | genomic | Tb427_01_v4 forward | (geneCodeStart-81 to geneCodeStart-1) | length=81
CGTTATAAGGACAGGGTACGTCTGTCTTTTTTTTTTTTTCTTTCTCTTACATTATTCTAT
TTGTCGTAAAAGCATAGTTCC
>Tb427.01.4740  | Trypanosoma brucei Lister strain 427 | hypothetical protein, conserved | genomic | Tb427_01_v4 forward | (geneCodeStart-81 to geneCodeStart-1) | length=81
TTTACTCCTTTNTCCTTTGAAGTAGTAGTGGTTTCCTGTGTTCAACCCGTTTTCTTTGTT
ATTGCAAGCAGACCTTTACTG
>Tb427.01.4760  | Trypanosoma brucei Lister strain 427 | hypothetical protein, conserved | genomic | Tb427_01_v4 forward | (geneCodeStart-81 to geneCodeStart-1) | length=81
TTTGCCATATGNAGCATGTAGCGGTTGAGGGGTATCGCAACCTTGTCTATTTTAGGTACC
GAATTAAATATCCATTGAACA
>Tb427.01.4780  | Trypanosoma brucei Lister strain 427 | serine peptidase, putative | genomic | Tb427_01_v4 forward | (geneCodeStart-81 to geneCodeStart-1) | length=81
CAAANAATAATAATAATAATATATAATATTAACAATAAAATAGGCGAAAGCATTGAAGTG
CTTTTTTTTCTTGGTGGGGGC
>Tb427.01.480  | Trypanosoma brucei Lister strain 427 | unspecified product | genomic | Tb427_01_v4 forward | (geneCodeStart-81 to geneCodeStart-1) | length=81
CATCGCTTAGCTCTATTATTAAAAAAGAAAAAGCATTTCCTCAACACTCAGCACCTCAAG
GAATCGGAAACGGGAACTACA
>Tb427.01.4800  | Trypanosoma brucei Lister strain 427 | hypothetical protein, conserved | genomic | Tb427_01_v4 forward | (geneCodeStart-81 to geneCodeStart-1) | length=81
TCATAAATAAATATATATATATATATATCAGCACAAGCATACAGATTGTAGCAAACTCCA
TATAAAATTTAAAACAGTNAA
>Tb427.01.4830  | Trypanosoma brucei Lister strain 427 | unspecified product | genomic | Tb427_01_v4 forward | (geneCodeStart-81 to geneCodeStart-1) | length=81
CTGTCGTATAGGTTTATTTTAGGAGAGAAGTGATTCAGAAATCCTTCACACACACCAANT
GGAATCATTTTATAAGGAATC
>Tb427.01.4870  | Trypanosoma brucei Lister strain 427 | expression site-associated gene (ESAG) protein, putative | genomic | Tb427_01_v4 forward | (geneCodeStart-81 to geneCodeStart-1) | length=81
GTGATACCCACTGCTTTTTTGTGTAATGGAGGGNATGTGTTTTTCCTCTTTTATATCTTT
TGCCACATGTGATTGTAGGTA
>Tb427.01.4890  | Trypanosoma brucei Lister strain 427 | expression site-associated gene 2 (ESAG2) protein, putative | genomic | Tb427_01_v4 forward | (geneCodeStart-81 to geneCodeStart-1) | length=81
TGCCAATATCAGTAATGACTGTAATTATAAGCTTTTGTTTTTCCCTCCTTCTCGGCGGAT
GAATGTATAGGCAAAATTACA
>Tb427.01.490  | Trypanosoma brucei Lister strain 427 | hypothetical protein | genomic | Tb427_01_v4 forward | (geneCodeStart-81 to geneCodeStart-1) | length=81
ACAATAATACTCATTATACAANGTGCTTTGAGTGGGGAAGGCGGCGCAGACTCAAATATC
CAAAACAATTTATTTTCCCAT
>Tb427.01.4900  | Trypanosoma brucei Lister strain 427 | expression site-associated gene 11 (ESAG11) protein, putative | genomic | Tb427_01_v4 forward | (geneCodeStart-81 to geneCodeStart-1) | length=81
GTTNATGTGTGTGTTAATTTCTCATGAGATGTAAATGTTTTAANTTATCCCATATAAACT
TGTTTTGTTTCTAGATAAATA
>Tb427.01.4910  | Trypanosoma brucei Lister strain 427 | expression site-associated gene (ESAG) protein, putative | genomic | Tb427_01_v4 forward | (geneCodeStart-81 to geneCodeStart-1) | length=81
GTGATACCCACTGCTTTTTTGTGTAATGGAGGGNATGTGTTTTTCCTCTTTTATATCTTT
TGCCACATGTGATTGTAGGTA
>Tb427.01.4920  | Trypanosoma brucei Lister strain 427 | hypothetical protein | genomic | Tb427_01_v4 forward | (geneCodeStart-81 to geneCodeStart-1) | length=81
TATCGTTAGGTTAGCCACTGAGCCGCAGCGCGATTGCAAAACGTAGGCGAAATGTGCAGG
TAAAGCAGATCTTTGTTTCAC
>Tb427.01.4970  | Trypanosoma brucei Lister strain 427 | hypothetical protein | genomic | Tb427_01_v4 forward | (geneCodeStart-81 to geneCodeStart-1) | length=81
GCGCTCGTTTGTGTTTTCGCGGTAAACTCATCCCCCATTCCTCGGGCGCGTAGTCCCCAT
CGCCGGTCACGGCGCTTGTCG
>Tb427.01.5000  | Trypanosoma brucei Lister strain 427 | hypothetical protein, conserved | genomic | Tb427_01_v4 forward | (geneCodeStart-81 to geneCodeStart-1) | length=81
TACCTTTTTTCAGCGAAAATTTCCACCCCTTTTCCCCCCTTTTAGTAACTCATTTACTAG
AGAGGCAAGTGAAAGCATAAC
>Tb427.01.5030  | Trypanosoma brucei Lister strain 427 | leucine-rich repeat protein (LRRP), putative | genomic | Tb427_01_v4 forward | (geneCodeStart-81 to geneCodeStart-1) | length=81
TTGTAACCCCTTTTGGTGGAGCATTTCTTTCCATATAGGGTANCATTTACCTTCAGTGAA
ATAAAAAGAACAAAGACAGGG
>Tb427.01.5060  | Trypanosoma brucei Lister strain 427 | variant surface glycoprotein (VSG)-related, putative | genomic | Tb427_01_v4 forward | (geneCodeStart-81 to geneCodeStart-1) | length=81
ACGAACGAAGCGAGAAAATGGCGACTTATCTTCGTAACTACTTTTTAAGAAAGGAGTTTA
ATTACATAAAGTGGAACAAAA
>Tb427.01.5080  | Trypanosoma brucei Lister strain 427 | expression site-associated gene (ESAG) protein, putative | genomic | Tb427_01_v4 forward | (geneCodeStart-81 to geneCodeStart-1) | length=81
AGCCCGCAGCAGACTCCAGTTTCCCCAGTTCTTAAAAGCCAGAAACCAGATGTGACCGGT
GACGATGCCCAAATACACAAA
>Tb427.01.5100  | Trypanosoma brucei Lister strain 427 | expression site-associated gene 2 (ESAG2) protein, putative | genomic | Tb427_01_v4 forward | (geneCodeStart-81 to geneCodeStart-1) | length=81
GTCTGCCAATATCAGTAATGACTGTAATGATAAGGTGTTGGNTTTCTCTTTTTGACTAAT
TGATGTATGAACAGGATCACG
>Tb427.01.5110  | Trypanosoma brucei Lister strain 427 | expression site-associated gene 11 (ESAG11) protein, putative | genomic | Tb427_01_v4 forward | (geneCodeStart-81 to geneCodeStart-1) | length=81
TATCACTTTTTTCTTGCAGCGTGTCTGGTAATATTGGGTGCTGCCAGTAAGGCAGTGACG
GAGCAGCCTTCCGGTAAGGCC
>Tb427.01.5120  | Trypanosoma brucei Lister strain 427 | expression site-associated gene (ESAG) protein, putative | genomic | Tb427_01_v4 forward | (geneCodeStart-81 to geneCodeStart-1) | length=81
TTAAGTAAGTCCGTATGTTATCTCAGTTGCCTTTCAGATGCATTAAATAAATTATACGCT
GATGGAGAGAACAAACTGTTT
>Tb427.01.5150  | Trypanosoma brucei Lister strain 427 | hypothetical protein | genomic | Tb427_01_v4 forward | (geneCodeStart-81 to geneCodeStart-1) | length=81
CTTCCAACATTCAGTCCAGAGGGACGGTTAAGCCACAAAACAACGGCCACATAGACACAG
GCGAGAAACAGCAAANCCCAG
>Tb427.01.5160  | Trypanosoma brucei Lister strain 427 | hypothetical protein | genomic | Tb427_01_v4 forward | (geneCodeStart-81 to geneCodeStart-1) | length=81
AGCGAATAGAGAAACGGTGATAATGAAGCGCGTGTGCTGTCATCGCACAAAGAGGAAGAA
AGATACTCGCTGAAAGTGCAT
>Tb427.01.5170  | Trypanosoma brucei Lister strain 427 | variant surface glycoprotein (VSG)-related, putative | genomic | Tb427_01_v4 forward | (geneCodeStart-81 to geneCodeStart-1) | length=81
AAAACACGAACCCTGTAAAAAGCAGCTCTGTCTTGGGAAAATTTGCAACCTATTTTTCGC
CACGCGAGGAACGAATAGACA
>Tb427.01.5180  | Trypanosoma brucei Lister strain 427 | hypothetical protein | genomic | Tb427_01_v4 forward | (geneCodeStart-81 to geneCodeStart-1) | length=81
CTACGTGGCACTCCCATGGTGTTATATTTTCAAGTTTGACTATTTAAATGTCGAAGAAAC
GTGCAAGTCTTTGAGAAGTTC
>Tb427.01.5200  | Trypanosoma brucei Lister strain 427 | expression site-associated gene (ESAG) protein, putative | genomic | Tb427_01_v4 forward | (geneCodeStart-81 to geneCodeStart-1) | length=81
GATTACGCAACTGTTATAAAATTTGTTCCTGCGCGATACACATTCTTTTCTCTCGCATAT
CCAAGTTTAGTGAANTAGATA
>Tb427.01.5250  | Trypanosoma brucei Lister strain 427 | hypothetical protein | genomic | Tb427_01_v4 reverse | (geneCodeStart-81 to geneCodeStart-1) | length=81
CCTGCGCAGTAGCGGCAGCATTAGCACAAGAGTCAGGTTTGCAAAAGAAACAAGCGCAGC
AAAAACACAAAAACAGCAAAC
>Tb427.01.5260  | Trypanosoma brucei Lister strain 427 | hypothetical protein | genomic | Tb427_01_v4 forward | (geneCodeStart-81 to geneCodeStart-1) | length=81
GACTCTTGTGCTAATGCTGCCGCTACTGCGCAGGTGTCTGCCTATAGGAGCTTTTGTTCC
GGGCCGTCAGAGCCTGGTTTT
>Tb427.01.530  | Trypanosoma brucei Lister strain 427 | hypothetical protein, conserved | genomic | Tb427_01_v4 reverse | (geneCodeStart-81 to geneCodeStart-1) | length=81
TCTTTTCTTTTACTTTTTTAAAAAAATACATTGACATATTAATGTGTCTGAAGGTGGCTC
TCTACAGGTAGTGTATGTAAC
>Tb427.01.5330  | Trypanosoma brucei Lister strain 427 | variant surface glycoprotein (VSG, atypical), putative | genomic | Tb427_01_v4 reverse | (geneCodeStart-81 to geneCodeStart-1) | length=81
GGCGGAATCCAAGGGCAGGGGCCAGCAACTGCAGCCAACACAGAGTCACATACACCGACA
AAGTAAGTTACACAGCAGCCA
>Tb427.01.540  | Trypanosoma brucei Lister strain 427 | DNA-directed RNA polymerase III, putative (RPC128) | genomic | Tb427_01_v4 reverse | (geneCodeStart-81 to geneCodeStart-1) | length=81
CTGTATATTTTCATTTGTGGAGAAGAGGCGGGTATAGTTATATTTATTTACGCATCAGAA
AGAGGAGGGAATTAAAAGGAA
>Tb427.01.560  | Trypanosoma brucei Lister strain 427 | hypothetical protein, conserved | genomic | Tb427_01_v4 reverse | (geneCodeStart-81 to geneCodeStart-1) | length=81
CTCTTTCCTTATACCCGCGTCTGTTAGCCTGGTTGAGGGTTGGTGATTGGGCCTCTCTCC
ATACTTGGCAACCTCAATTTT
>Tb427.01.570  | Trypanosoma brucei Lister strain 427 | Histone-lysine N-methyltransferase, H3 lysine-76 specific (DOT1B) | genomic | Tb427_01_v4 reverse | (geneCodeStart-81 to geneCodeStart-1) | length=81
TAACGCCGTATAATTCTGATTCCTTCTATTTTCTTTGTTTTGTTTTGTCTTTCTTCGATT
TACGGTTCTGAAGTGACACTA
>Tb427.01.580  | Trypanosoma brucei Lister strain 427 | phosphate-repressible phosphate permease, putative | genomic | Tb427_01_v4 reverse | (geneCodeStart-81 to geneCodeStart-1) | length=81
ATTAGTAAGTTACGTGCTGGCCTTAAGCTATAAGATTATTGTAAACAAGGAGAAAGAAGT
AAGTGAATACCATATTTCATC
>Tb427.01.600  | Trypanosoma brucei Lister strain 427 | phosphate-repressible phosphate permease, putative | genomic | Tb427_01_v4 reverse | (geneCodeStart-81 to geneCodeStart-1) | length=81
ATTAGTAAGTTACGTGCTGGCCTTAAGCTATAAGATTATTGTAAACAAGGAGAAAGAAGT
AAGTGAATACCATATTTCATC
>Tb427.01.610  | Trypanosoma brucei Lister strain 427 | hypothetical protein, conserved | genomic | Tb427_01_v4 reverse | (geneCodeStart-81 to geneCodeStart-1) | length=81
TGTCGGTACCCGTTGAAGCGTTTTCAGGGAGCATATAGGGAGTGGGGTTCGTGCCGTTTC
TGTGTTTCTCGAAGGAAAAGA
>Tb427.01.630  | Trypanosoma brucei Lister strain 427 | anti-silencing protein ASF 1 like protein, putative | genomic | Tb427_01_v4 reverse | (geneCodeStart-81 to geneCodeStart-1) | length=81
CATTAGTGAATTGGACCCAAATCAGGGAACAATACAAGAATTCAATCTATAACGGTAGCT
TAATTGAGGTTTGGTGAAGGG
>Tb427.01.640  | Trypanosoma brucei Lister strain 427 | hypothetical protein, conserved | genomic | Tb427_01_v4 reverse | (geneCodeStart-81 to geneCodeStart-1) | length=81
TCCTCCTCCTCCTTTTCTTCCATCCTGAAATTCCCCGTGTGTTGTTTAATTAATCTGCTC
GGAAGTCAAATTCTGATTATT
>Tb427.01.650  | Trypanosoma brucei Lister strain 427 | hypothetical protein, conserved | genomic | Tb427_01_v4 reverse | (geneCodeStart-81 to geneCodeStart-1) | length=81
ACTCCCTTTTTTTCCCCCTTCCCTCCCTTTTTAAAGTTGTTATTCACTTAGCCATTGTTC
TTTTTACCGCGGTGCAGGTGA
>Tb427.01.670  | Trypanosoma brucei Lister strain 427 | hypothetical protein, conserved | genomic | Tb427_01_v4 reverse | (geneCodeStart-81 to geneCodeStart-1) | length=81
GCGGCGGAAGGAAGTTTTGTATAAGTTGGGTGTGAGGCCGGTTTTTTCTTTCTTTTTTTT
TCTTTTGAGGGGGTGGGGGAG
>Tb427.01.690  | Trypanosoma brucei Lister strain 427 | hypothetical protein, conserved | genomic | Tb427_01_v4 reverse | (geneCodeStart-81 to geneCodeStart-1) | length=81
TGGGCTGTGATTTGCTTTTAAGAGCCGTTAGTTGCTTTTGCCCTCTCTCGTCTGTTTTCT
GCGTGTGTGTGTGTGTGTGTG
>Tb427.01.700  | Trypanosoma brucei Lister strain 427 | phosphoglycerate kinase (PGKC) | genomic | Tb427_01_v4 reverse | (geneCodeStart-81 to geneCodeStart-1) | length=81
TAGGTTCAGCTCTTTGGTGATATCAAAGCATAATTGCTGCGGAGATACGTTTTTCCACCT
AATAAGTAATTGTGATACAAG
>Tb427.01.710  | Trypanosoma brucei Lister strain 427 | phosphoglycerate kinase (PGKB) | genomic | Tb427_01_v4 reverse | (geneCodeStart-81 to geneCodeStart-1) | length=81
AAAAATTGTAACAAGGGAGTTTCTTATTTTTTTGAAAAAACTATATATATCGATATATAC
TTATCTGATCACAAATCAAAT
>Tb427.01.720  | Trypanosoma brucei Lister strain 427 | phosphoglycerate kinase (PGKA) | genomic | Tb427_01_v4 reverse | (geneCodeStart-81 to geneCodeStart-1) | length=81
GCGTTTTTTTTTTCTAAGTAATCGAAACAACGAGAAGTAGCGGGAAGGTCAAGAACAAAA
ATAAGAAAAACAAGCGGGATC
>Tb427.01.730  | Trypanosoma brucei Lister strain 427 | hypothetical protein, conserved | genomic | Tb427_01_v4 reverse | (geneCodeStart-81 to geneCodeStart-1) | length=81
TCCTTTCCCCGTATGTGTGTCCCACTCGTATATGCATTTATTGTTTCGTGATTCGATGTT
GGAAAGCGCTTCAAAGGAGCT
>Tb427.01.740  | Trypanosoma brucei Lister strain 427 | hypothetical protein, conserved | genomic | Tb427_01_v4 reverse | (geneCodeStart-81 to geneCodeStart-1) | length=81
GAAACACGCTTCCTATCACTGTGAACGTTTCGTGGGCGCTTGTTACCATGTGATAGACAA
TTGAAGGTAAAGTATAGTGAG
>Tb427.01.750  | Trypanosoma brucei Lister strain 427 | hypothetical protein, conserved | genomic | Tb427_01_v4 reverse | (geneCodeStart-81 to geneCodeStart-1) | length=81
TCCCTTCTTCCTTCAAGCTTCTTTGCAGAAGTCGCAGGGTGACTCTACCTTTCATTTGTC
TGCTCGGGGAAAGTTATCATC
>Tb427.01.760  | Trypanosoma brucei Lister strain 427 | hypothetical protein, conserved | genomic | Tb427_01_v4 reverse | (geneCodeStart-81 to geneCodeStart-1) | length=81
GGTTTGAAGAGAAGGAAAGAGAGATAAGCGGGTGATATTCCCCCCCCGTATTTTCCACGA
CTTCGTTTAGCGGCAGCAAAT
>Tb427.01.780  | Trypanosoma brucei Lister strain 427 | hypothetical protein, conserved | genomic | Tb427_01_v4 reverse | (geneCodeStart-81 to geneCodeStart-1) | length=81
ATAAAATAAAATAAAATTGTGTGTGTACGTTTATTGCGCTTATGTGTACACGATACAGTC
TAGCAACAGAAGACAGGTCGT
>Tb427.01.790  | Trypanosoma brucei Lister strain 427 | hypothetical protein, conserved | genomic | Tb427_01_v4 reverse | (geneCodeStart-81 to geneCodeStart-1) | length=81
TGAGCATCTAAACAGGAATCACGTACTTTTATTGCGGGTGGGACCCGTCCCGCGAGAGCT
TCCCACCAATTCGCTGCCCAC
>Tb427.01.820  | Trypanosoma brucei Lister strain 427 | hypothetical protein, conserved | genomic | Tb427_01_v4 reverse | (geneCodeStart-81 to geneCodeStart-1) | length=81
GTTACTGGTTTCCGGTTTCCTTCTTCCTTTGAGTTCCTGCACCGCTATTTGTTTGGGTGT
GGAGTTATAATACTCAGATAC
>Tb427.01.830  | Trypanosoma brucei Lister strain 427 | hypothetical protein, conserved | genomic | Tb427_01_v4 reverse | (geneCodeStart-81 to geneCodeStart-1) | length=81
GTGGTGATTACATTGTTTTATTTTCTATTTTTTTTCGTTGTGGATGTGCCGTTGTCTTTC
TGTTTGTTGTGTTATGTGCTC
>Tb427.01.840  | Trypanosoma brucei Lister strain 427 | hypothetical protein, conserved | genomic | Tb427_01_v4 reverse | (geneCodeStart-81 to geneCodeStart-1) | length=81
GTTCCACGAATTGTTTAGGGACAAACTGGGAGCAGCATTACATCTCATTTTTTCCACGTG
GTTAACGTCGTTATTATTATC
>Tb427.01.860  | Trypanosoma brucei Lister strain 427 | hypothetical protein, conserved | genomic | Tb427_01_v4 reverse | (geneCodeStart-81 to geneCodeStart-1) | length=81
GCCGATTCGAAAGTCGGGTAAGTCAGGTNNNNNNNNNNCCCTTTCACAATAAAGTGTGAA
GGAAGAGGAGCTAAGGAAATC
>Tb427.01.870  | Trypanosoma brucei Lister strain 427 | deoxyhypusine synthase, putative | genomic | Tb427_01_v4 reverse | (geneCodeStart-81 to geneCodeStart-1) | length=81
TTCAATTCTGCATCCGTTCTTTGAGGTACAAAAAACAAAAAGAGTGCGCACGGTGCCTTG
GCAGTTGCTGTCGTGCGGTTC
>Tb427.01.880  | Trypanosoma brucei Lister strain 427 | hypothetical protein, conserved | genomic | Tb427_01_v4 reverse | (geneCodeStart-81 to geneCodeStart-1) | length=81
TTTGAGCCTGACATAACTTACTCTTCTCACCCCTTTTTGACGTTCACTTAATTTGAAATG
TACATGCTTGGTTGGCAGACA
>Tb427.01.890  | Trypanosoma brucei Lister strain 427 | hypothetical protein, conserved | genomic | Tb427_01_v4 reverse | (geneCodeStart-81 to geneCodeStart-1) | length=81
TATGTATTCAAAGCTCACTTCTTACTGTATATCTTTTCCTATTTTCCCCATTGAAGTTCT
TTAAGCCTTTGGGATGGTTGG
>Tb427.01.990  | Trypanosoma brucei Lister strain 427 | hypothetical protein, conserved | genomic | Tb427_01_v4 forward | (geneCodeStart-81 to geneCodeStart-1) | length=81
TTGGCTAATTGATACGGTCTTGCACTTTTCAAATGCTTCTCTTTCTTTTTTACTTTCGTT
GACGAAGTTGCCTATTTTTAA
>Tb427.02.1170  | Trypanosoma brucei Lister strain 427 | retrotransposon hot spot (RHS) protein, putative | genomic | Tb427_02_v4 reverse | (geneCodeStart-81 to geneCodeStart-1) | length=81
TCTTAATTCTTTTTTAATTTATGTTACAAAGAAAGGAAATAACACAACACACTCAATTAA
GATTATTTTTCAGAGAGTGAA
>Tb427.02.1180  | Trypanosoma brucei Lister strain 427 | retrotransposon hot spot (RHS) protein, putative | genomic | Tb427_02_v4 reverse | (geneCodeStart-81 to geneCodeStart-1) | length=81
TTATCCCTTTTTTAAAATTTATGTTACAAAGAAAGGAAATAACACAACACACTCAATTAA
GATTATTATTAGGAGAGTGAA
>Tb427.02.1210  | Trypanosoma brucei Lister strain 427 | retrotransposon hot spot (RHS) protein, putative | genomic | Tb427_02_v4 reverse | (geneCodeStart-81 to geneCodeStart-1) | length=81
ATTATTTTACTTCAGTTATTTATAATTTCAGAGAAAAAAGAAAAGGAAAGGAAGTTAAGT
TACGTTAATATTAAGAGAGTT
>Tb427.02.1250  | Trypanosoma brucei Lister strain 427 | hypothetical protein | genomic | Tb427_02_v4 forward | (geneCodeStart-81 to geneCodeStart-1) | length=81
TAAAGCATTGTACCGATGCGAAAACAAAGGGCGCATGCATGTCAACGATAGAAAACTAGT
TTAGACTCTTTTTATTCGGAT
>Tb427.02.1290  | Trypanosoma brucei Lister strain 427 | hypothetical protein | genomic | Tb427_02_v4 forward | (geneCodeStart-81 to geneCodeStart-1) | length=81
TCACCACTGAGGCACGCACGCTCACCAACACCAACAAAGTCAAGCAAAAGNCGCTGCATA
TTAATACTCAATGGCGCCATA
>Tb427.02.1380  | Trypanosoma brucei Lister strain 427 | leucine-rich repeat protein (LRRP), putative | genomic | Tb427_02_v4 forward | (geneCodeStart-81 to geneCodeStart-1) | length=81
TTATTATGCTCTCTTTTGACCAGTAATTCAAAATCCAGAGAAGCTATTCAGTAAAAAAAA
AAAAACAGTCTCAAGCAACCG
>Tb427.02.150  | Trypanosoma brucei Lister strain 427 | hypothetical protein | genomic | Tb427_02_v4 forward | (geneCodeStart-81 to geneCodeStart-1) | length=81
GGTGGATCCTGCGAATAGTTGAAAGTAGGGTGCCTGTACTTTATTTCTCATATACTCGTA
TGCTCCGTATACAAAATATAA
>Tb427.02.1560  | Trypanosoma brucei Lister strain 427 | cyclophilin-type peptidyl-prolyl cis-trans isomerase, putative | genomic | Tb427_02_v4 reverse | (geneCodeStart-81 to geneCodeStart-1) | length=81
TCCGTTGCTCCTTCATTCAAGTCATCCGGTCAAAGGACAACCCATAAGTTCACTGCTGTA
GAATTAGTTCCTGCCGCACAC
>Tb427.02.1600  | Trypanosoma brucei Lister strain 427 | hypothetical protein | genomic | Tb427_02_v4 reverse | (geneCodeStart-81 to geneCodeStart-1) | length=81
ATCTCGGCNGCCACACTCGTCACGCTGTTTTTGTACCCATAGTATTCTCCCTCCGACTGC
AAAGAGAAAGGGGCTTTATGC
>Tb427.02.1680  | Trypanosoma brucei Lister strain 427 | cyclophilin-type peptidyl-prolyl cis-trans isomerase, putative | genomic | Tb427_02_v4 forward | (geneCodeStart-81 to geneCodeStart-1) | length=81
TCCGTTGCTCCTTCATTCAAGTCATCCGGTCAAAGGACAACCCATAAGTTCACTGCTGTA
GAATTAGTTCCTACCGCACAC
>Tb427.02.170  | Trypanosoma brucei Lister strain 427 | leucine-rich repeat protein (LRRP), putative | genomic | Tb427_02_v4 forward | (geneCodeStart-81 to geneCodeStart-1) | length=81
CGCTTAGCTCTATTATTAAAAAAGAAAAAGCATTTCCTCAACACTCAGCACCTCAAGGAA
TCGGAAACGGGAACTACAATG
>Tb427.02.1700  | Trypanosoma brucei Lister strain 427 | hypothetical protein, conserved | genomic | Tb427_02_v4 forward | (geneCodeStart-81 to geneCodeStart-1) | length=81
GACCGCGTTAATACCTTTGTTTTTCTTTTACAACCTACTGCACCACAAGTTTAGTTTGCG
AAGTGTTTCTTTCTACGAGTT
>Tb427.02.1720  | Trypanosoma brucei Lister strain 427 | hypothetical protein, conserved | genomic | Tb427_02_v4 forward | (geneCodeStart-81 to geneCodeStart-1) | length=81
CTACCGTAACCCCAACTTTGTCTTGCTGTGATTTCTCCGCTTCTAATCCTGACAAGGCCC
GTACATTGAAATATAGGAAAT
>Tb427.02.1730  | Trypanosoma brucei Lister strain 427 | hypothetical protein, conserved | genomic | Tb427_02_v4 forward | (geneCodeStart-81 to geneCodeStart-1) | length=81
CGTGTTGCATTCAGGATTTTTCCTTGAGAGCGTCATCCAATCTTCTTTGCTCAATTCTCC
CCGTAGCAANTCAAAGGGCCC
>Tb427.02.1740  | Trypanosoma brucei Lister strain 427 | hypothetical protein, conserved | genomic | Tb427_02_v4 forward | (geneCodeStart-81 to geneCodeStart-1) | length=81
AAATGCTTAAAGTAGTGTAAACATACTCGTATTCATGACTTTCCCCTTTCCTCTATCTTT
TTGAATGACCCCTAAGTGAAA
>Tb427.02.1760  | Trypanosoma brucei Lister strain 427 | hypothetical protein, conserved | genomic | Tb427_02_v4 forward | (geneCodeStart-81 to geneCodeStart-1) | length=81
CACTTCTTATGTTCTTTCCCTTTTTCTTTCCTTATTTTCTCTTATTTTCCCTTGTTATCT
TTTGNATTTTAAGTTATCGAA
>Tb427.02.1780  | Trypanosoma brucei Lister strain 427 | UDP-GlcNAc:PI a1-6 GlcNAc-transferase (TbGPI3) | genomic | Tb427_02_v4 forward | (geneCodeStart-81 to geneCodeStart-1) | length=81
TATTTGCTTTTTTTTTGTTTTTAAATATATTTATTACTTTTGTAACCTTGTCAAGTGTAG
TTGGGCCGACCCATTGGTGCG
>Tb427.02.1790  | Trypanosoma brucei Lister strain 427 | hypothetical protein, conserved | genomic | Tb427_02_v4 forward | (geneCodeStart-81 to geneCodeStart-1) | length=81
GTCTGTGTCTGTCTTTGTGTGTTTGTATCTGCTCGCTTTCATTCTTTCTCGCCCTGAAGC
GGCGCTGAACCAAATGCAACC
>Tb427.02.1800  | Trypanosoma brucei Lister strain 427 | DNA polymerase delta catalytic subunit, putative | genomic | Tb427_02_v4 forward | (geneCodeStart-81 to geneCodeStart-1) | length=81
TGAGAGGAAAGAGTGAGGGGAGGAACAGAAAGGCGAAAAGGGTTGTATAGTGCAGCAAGC
CACAACATAAGAATCCAGCGA
>Tb427.02.1810  | Trypanosoma brucei Lister strain 427 | transcription silencer (ISWI) | genomic | Tb427_02_v4 forward | (geneCodeStart-81 to geneCodeStart-1) | length=81
GTTTGACTCTACCTTGCCTGTTAGTATTTCTTTTTCCCCCTCTACTCTTTACGCAGTTTC
ATAGAACCAGATAAGGTACCG
>Tb427.02.1820  | Trypanosoma brucei Lister strain 427 | protein kinase, putative | genomic | Tb427_02_v4 forward | (geneCodeStart-81 to geneCodeStart-1) | length=81
TTTTTCGTTGTGCTTGCGCTCAATTTTTGTTGAGAGTGGCGCAACGTCCTTCCCCACCTC
CACACGTACCAACGCCTCCCA
>Tb427.02.1850  | Trypanosoma brucei Lister strain 427 | hypothetical protein, conserved | genomic | Tb427_02_v4 forward | (geneCodeStart-81 to geneCodeStart-1) | length=81
TCAGAGGCACATTCTGCAAATTGAGAGAAAGACAAAAAAAAAAAAAGGAAAAAGAAAAGG
AACCTCATAACTTAGGCAGTC
>Tb427.02.1860  | Trypanosoma brucei Lister strain 427 | hypothetical protein, conserved | genomic | Tb427_02_v4 forward | (geneCodeStart-81 to geneCodeStart-1) | length=81
TTTTTCACCTCTGCATGATTGTTGACGTTCATGGACGTGCTGACACGCGTTTAGATTTCG
TGTAGTTTCTCCTACTCGGTT
>Tb427.02.1890  | Trypanosoma brucei Lister strain 427 | E2-like ubiquitin-conjugation enzyme (ATG3) | genomic | Tb427_02_v4 forward | (geneCodeStart-81 to geneCodeStart-1) | length=81
NNNNNNNNNNNNNNNNNNNNNNNNNNNNNNNAACATATATATATATATTTATATATATAT
ATATATATAAAAGCGTTGAGG
>Tb427.02.1920  | Trypanosoma brucei Lister strain 427 | expression site-associated gene (ESAG) protein, putative | genomic | Tb427_02_v4 forward | (geneCodeStart-81 to geneCodeStart-1) | length=81
GGAACAACAGAAATCGAAATTAGGTGGGTAAAGTTTCTCATTATTTTCCTCCTTCCGATT
CCATTTTATTTCATCGGAGTG
>Tb427.02.2020  | Trypanosoma brucei Lister strain 427 | expression site-associated gene (ESAG) protein, putative | genomic | Tb427_02_v4 reverse | (geneCodeStart-81 to geneCodeStart-1) | length=81
AGATATATAAATATATACAGATATAGATATAGATAAATATATGTGCGTGTGCATCACCTG
TTTTTCCACTTTTATAGGGAT
>Tb427.02.2060  | Trypanosoma brucei Lister strain 427 | variant surface glycoprotein (VSG)-related, putative | genomic | Tb427_02_v4 reverse | (geneCodeStart-81 to geneCodeStart-1) | length=81
TTCACTGAATATTGCGTTCTGCTGAAGATTGGAAACTTCAATAATTATACTATTCATTTT
TCGCCACTCCAGAGAGGTGAG
>Tb427.02.2070  | Trypanosoma brucei Lister strain 427 | hypothetical protein | genomic | Tb427_02_v4 reverse | (geneCodeStart-81 to geneCodeStart-1) | length=81
ACCGTATCCACATTTTCTCACTCCCAAATGCAAAACATGAAGCAGCTTTCCATTTAGAAG
GTATTTTATGCGTTTTACCCG
>Tb427.02.2090  | Trypanosoma brucei Lister strain 427 | hypothetical protein | genomic | Tb427_02_v4 reverse | (geneCodeStart-81 to geneCodeStart-1) | length=81
TGTTTTTTTACACAAGGCGAACACGAAACCTGATACACCGCGACGCAAGTTGTCAACGTC
CACAAACTCCCAGACGGCGCG
>Tb427.02.2120  | Trypanosoma brucei Lister strain 427 | protein kinase, putative | genomic | Tb427_02_v4 reverse | (geneCodeStart-81 to geneCodeStart-1) | length=81
CCGGCATATACAAACACGCACACATCTCCTGCACTCGTTGCATATAGGTGTAGTAGCTCA
GGTAAAATACCCCCTTCACTT
>Tb427.02.2130  | Trypanosoma brucei Lister strain 427 | small GTP-binding protein RAB6, putative | genomic | Tb427_02_v4 reverse | (geneCodeStart-81 to geneCodeStart-1) | length=81
CTTTGTGCAACAGCAACAAGTGGGGTGCGTGTGTGTGTGTGTGTGTGTGTGATTTCTTCA
TAGGCAATTTAAAGGAATCGA
>Tb427.02.2190  | Trypanosoma brucei Lister strain 427 | histone deacetylase, putative | genomic | Tb427_02_v4 reverse | (geneCodeStart-81 to geneCodeStart-1) | length=81
TACTGGTTGGGCCAATAAGTGGCATTGCTCTCCATACCGCCTGCGCTGCAGTTTCGTTCC
ATTTGTTGAACCGCAACCGCA
>Tb427.02.2200  | Trypanosoma brucei Lister strain 427 | hypothetical protein, conserved | genomic | Tb427_02_v4 reverse | (geneCodeStart-81 to geneCodeStart-1) | length=81
CCATCTTCCTCCACTAACTTTCAGAGTTTTGAAGTTTATATTTGTTTATTTATTTGTAGA
GGGGCAACGCGCATATAATAA
>Tb427.02.2210  | Trypanosoma brucei Lister strain 427 | hypothetical protein, conserved | genomic | Tb427_02_v4 reverse | (geneCodeStart-81 to geneCodeStart-1) | length=81
TTTCTTTCTGGTGGTTTTTTTCATGCAGTGAAGAGTTAAAGTTGAAGGTTAGAGAGGGTC
GCAGCGGTATCGGCCTGTGCT
>Tb427.02.2220  | Trypanosoma brucei Lister strain 427 | hypothetical protein, conserved | genomic | Tb427_02_v4 reverse | (geneCodeStart-81 to geneCodeStart-1) | length=81
GATTTGAAGCCAAAATTATTCACAGAGGAAGACTGAAAGGTTTGAAAATATTTGCCTACT
GAGGCAGCACTGCATTTCATT
>Tb427.02.2230  | Trypanosoma brucei Lister strain 427 | hypothetical protein, conserved | genomic | Tb427_02_v4 reverse | (geneCodeStart-81 to geneCodeStart-1) | length=81
TTCGTTTGAACCTCAACAGTAAAATTATATTAAAAAAAAGGAAGAGCAGAAAAACAAGCG
CTCCATTAGTAGCCCAGGAAG
>Tb427.02.2240  | Trypanosoma brucei Lister strain 427 | tRNA exportin, putative | genomic | Tb427_02_v4 reverse | (geneCodeStart-81 to geneCodeStart-1) | length=81
TCGTTAGTGGTTCGTGTGCCTTTAGGGTAGTCTTTTTAGGATTCTGAGCAAGNAAAAACG
AAAAGGAAGGGGAAAATATAA
>Tb427.02.2260  | Trypanosoma brucei Lister strain 427 | phosphatidylinositol kinase domain protein, putative | genomic | Tb427_02_v4 reverse | (geneCodeStart-81 to geneCodeStart-1) | length=81
ATTAAATAAATAAACGAAAAGCGGATACACATNAACACGAGAGGGTATAAGTTGTAGTCA
TCAAACATTGAATCCGTGATT
>Tb427.02.2270  | Trypanosoma brucei Lister strain 427 | hypothetical protein, conserved | genomic | Tb427_02_v4 reverse | (geneCodeStart-81 to geneCodeStart-1) | length=81
CGAATTATTATTATTACTATTATTACTATTATTATTGTTGTGTGTGTGTGTGTTTGTGCT
TTTTCTTTCCCTTTGTAGAAC
>Tb427.02.2320  | Trypanosoma brucei Lister strain 427 | hypothetical protein | genomic | Tb427_02_v4 reverse | (geneCodeStart-81 to geneCodeStart-1) | length=81
CTTCCGCACCTTCTTTGTTTGTTTNNNNNNNNNNNNNNNNNNNNNNNNNNNNNNNNNNNN
NNNNNNNNNNNNNNNNNNNNN
>Tb427.02.2340  | Trypanosoma brucei Lister strain 427 | hypothetical protein, conserved | genomic | Tb427_02_v4 reverse | (geneCodeStart-81 to geneCodeStart-1) | length=81
CAGAAACAACAAAAAAAAGCAAGTAAGCCAGCTGGAGGGGGGAAAACAGACATTATTTTA
CAATCACTTTAACACATATCC
>Tb427.02.2360  | Trypanosoma brucei Lister strain 427 | hypothetical protein, conserved | genomic | Tb427_02_v4 reverse | (geneCodeStart-81 to geneCodeStart-1) | length=81
TGGCAAATTGTGTAGACCCGTTGCCTTTTGCCATTAGCTCTTCCCCCTTTAACCGCCGTA
AAGGGGGGGGGAGGAAAAATA
>Tb427.02.2370  | Trypanosoma brucei Lister strain 427 | hypothetical protein, conserved | genomic | Tb427_02_v4 reverse | (geneCodeStart-81 to geneCodeStart-1) | length=81
TTGAAAAGAACAGTACGCAAGAGGCAAGACAACCGTAGGGAACGTTGCTTAGGAAATTTT
CAACACGCTTTTCGGCACGCC
>Tb427.02.2380  | Trypanosoma brucei Lister strain 427 | hypothetical protein, conserved | genomic | Tb427_02_v4 reverse | (geneCodeStart-81 to geneCodeStart-1) | length=81
GGGTTCTCGAGAATCCGAGACGTGAGCTCGGTGGAGCGCGTCACAAAAATTCGCAGCGCC
TCAAACAGTGTAGCCGAACCC
>Tb427.02.2390  | Trypanosoma brucei Lister strain 427 | hypothetical protein, conserved | genomic | Tb427_02_v4 reverse | (geneCodeStart-81 to geneCodeStart-1) | length=81
TATCTCCTTTATCTCCTTTTCTTTTTTCTCTTTTTTTTTTTGGATTGGATGGTGGTGAAG
AGTCAACCACGGGAAGGGGAA
>Tb427.02.240  | Trypanosoma brucei Lister strain 427 | retrotransposon hot spot (RHS) protein, putative | genomic | Tb427_02_v4 reverse | (geneCodeStart-81 to geneCodeStart-1) | length=81
CTTAATTTTTTTCATTATTTATGTTACAAAGAAAGGAAATAACACAACACACTCAGTTAA
GATTATTATTCGGAGAGTGAA
>Tb427.02.2400  | Trypanosoma brucei Lister strain 427 | hypothetical protein, conserved | genomic | Tb427_02_v4 reverse | (geneCodeStart-81 to geneCodeStart-1) | length=81
ATACTGACAAACAAGCGCGNGAAAAAGGAGGAAGGCGAAAGAGAATNATAGGGGAAAAGA
TAACCCATTACTTTTGAAGAT
>Tb427.02.2410  | Trypanosoma brucei Lister strain 427 | hypothetical protein, conserved | genomic | Tb427_02_v4 reverse | (geneCodeStart-81 to geneCodeStart-1) | length=81
AGGATATACACATTTTGGGTACGCTTGTACGGCGACCCTCATAAAGCGAAGGAGGCAGAA
GAAAAAACAGAGAGAAGGCAC
>Tb427.02.2430  | Trypanosoma brucei Lister strain 427 | casein kinase II, alpha chain (CK2A2) | genomic | Tb427_02_v4 reverse | (geneCodeStart-81 to geneCodeStart-1) | length=81
CATACCACACTGGCATAACTTTCTGGGGTATATTAATACAAACACATATATACGTGTATT
TGTTCGAAGTTGTGCGCCGTC
>Tb427.02.2440  | Trypanosoma brucei Lister strain 427 | proteasome regulatory non-ATPase subunit 6 (RPN6) | genomic | Tb427_02_v4 reverse | (geneCodeStart-81 to geneCodeStart-1) | length=81
GTCTGAAATTTTCAAAGGATCAATAAAGCGATCAAAACGCGCATAGTGAAAAGCCACTAG
GGGGTTATCACCGGCGTCACG
>Tb427.02.2450  | Trypanosoma brucei Lister strain 427 | ribosomal RNA methyltransferase, putative | genomic | Tb427_02_v4 reverse | (geneCodeStart-81 to geneCodeStart-1) | length=81
CGAAAGCAGGGCGTACTGAGGGTTGGTACGACGAGAATAATCGATTTAACACACTAGCAT
ACTTCCACGTGTAGCAAAACA
>Tb427.02.2460  | Trypanosoma brucei Lister strain 427 | ubiquitin-conjugating enzyme e2, putative | genomic | Tb427_02_v4 reverse | (geneCodeStart-81 to geneCodeStart-1) | length=81
CGCTCAAGCGGCGCAGGTCATCAGACGAAGCGGGCCACTTTGCAGAGCTGCATATCACAA
AGCGAATAAGTCTGACGTATC
>Tb427.02.2470  | Trypanosoma brucei Lister strain 427 | RNA-editing complex protein (KREPA1) | genomic | Tb427_02_v4 reverse | (geneCodeStart-81 to geneCodeStart-1) | length=81
TATTCCTCATTTATTATACAGTCTCTTTTTTGTTTGTTTGTTTCTTGTAGCCCCTTTCCT
GTTCTTTGTTTAGTATCGTTC
>Tb427.02.2490  | Trypanosoma brucei Lister strain 427 | hypothetical protein | genomic | Tb427_02_v4 reverse | (geneCodeStart-81 to geneCodeStart-1) | length=81
AGGTTATTTTGGTCGGCATTCATTACCACCCGTATACCTTTGTATTCTGCTGAATTTCTG
GTTTGGTTCGTGCTCAATATC
>Tb427.02.2500  | Trypanosoma brucei Lister strain 427 | hypothetical protein, conserved | genomic | Tb427_02_v4 reverse | (geneCodeStart-81 to geneCodeStart-1) | length=81
GCGCCGACTCGAGTGGCGCACGGGAAGAAGACGACGTGAATTGTTGCGAGGGAGCATTTG
TGTGGCTTCTCAGGGACGGTG
>Tb427.02.2510  | Trypanosoma brucei Lister strain 427 | hypothetical protein, conserved | genomic | Tb427_02_v4 reverse | (geneCodeStart-81 to geneCodeStart-1) | length=81
CCCCCTTTCTATCTATTTTACCACACCCTTATCGTCACTAGCTAATATTCTTTATTATTC
AAACAACTTTCCGTTACAAGG
>Tb427.02.2520  | Trypanosoma brucei Lister strain 427 | hypothetical protein, conserved | genomic | Tb427_02_v4 reverse | (geneCodeStart-81 to geneCodeStart-1) | length=81
CTTTCTTTTCATCTATTTTACCACACCCTTATCGTCACTAGCTAATATTCTTTATTATTC
AAACAACTTTCCGTTACAAGG
>Tb427.02.2530  | Trypanosoma brucei Lister strain 427 | hypothetical protein, conserved | genomic | Tb427_02_v4 reverse | (geneCodeStart-81 to geneCodeStart-1) | length=81
CTGGGTTATGGCGTATGACACAGTCGCTGTGATTAAAGTCCGAGTTATTGATAAACAGAC
GTATAAAACTGTTGGTATGTG
>Tb427.02.2540  | Trypanosoma brucei Lister strain 427 | hypothetical protein, conserved | genomic | Tb427_02_v4 reverse | (geneCodeStart-81 to geneCodeStart-1) | length=81
CACAACCCATACTTGCTTTCAACCCCTTTCTCCACTCTCATGTCCCTACGTACTCAAAAC
ATCTGATGAGACTCTTAGCAA
>Tb427.02.2550  | Trypanosoma brucei Lister strain 427 | hypothetical protein, conserved | genomic | Tb427_02_v4 reverse | (geneCodeStart-81 to geneCodeStart-1) | length=81
ACATTGTTGGACTCAAAGCCGCCGCCCAACGACCGCGGGAAGGTACCGACTTCAAAAACC
GACCACACCGTCAAAGCCGAG
>Tb427.02.2570  | Trypanosoma brucei Lister strain 427 | hypothetical protein, conserved | genomic | Tb427_02_v4 reverse | (geneCodeStart-81 to geneCodeStart-1) | length=81
TGTTTTTGTGTGTGCAGAACGAAGACACCTGCCTTTAGAAGTTAAGTTTTGGTTTGCAAC
CGCGGGCGTCCCTCTTTCGCG
>Tb427.02.2580  | Trypanosoma brucei Lister strain 427 | hypothetical protein, conserved | genomic | Tb427_02_v4 reverse | (geneCodeStart-81 to geneCodeStart-1) | length=81
AATAGACAGGAAGAAAAGCGATTATAGTGTTGTTGCTGCCACCTCCGGCAAGAGGTTGTG
CCTTATTATTTGTACAGTCAC
>Tb427.02.2590  | Trypanosoma brucei Lister strain 427 | hypothetical protein, conserved | genomic | Tb427_02_v4 reverse | (geneCodeStart-81 to geneCodeStart-1) | length=81
ATAGAATTGAGTTTCCCTGACGGACTGTACATCGTAAGGGGTGTCGCTCAAATATCCTAA
CGTCTGCGCTAGCTTAGTTAA
>Tb427.02.2650  | Trypanosoma brucei Lister strain 427 | hypothetical protein, conserved | genomic | Tb427_02_v4 forward | (geneCodeStart-81 to geneCodeStart-1) | length=81
TCACGGTATTCCCTGGACGGGTACCTTTCTATTTCCGGGCTGATAGGCGCTTTTTCGTTC
AGCCACTTAACGTCCCCCGTG
>Tb427.02.2670  | Trypanosoma brucei Lister strain 427 | histone H4, putative | genomic | Tb427_02_v4 forward | (geneCodeStart-81 to geneCodeStart-1) | length=81
CAGCCGCATCCTCGACATTATTTTGAGAACAAGTTGTTGANCATTTCAAGGAAAATCACA
AGCAACCCGAGCAGAGGCAAT
>Tb427.02.2720  | Trypanosoma brucei Lister strain 427 | protein kinase, putative | genomic | Tb427_02_v4 forward | (geneCodeStart-81 to geneCodeStart-1) | length=81
GTATCATTATTTTCATCCCCTGTTTTGCTTTGTTGTTCGATTGGTCACTCTAAGTCTTTA
CGTACGAGCAGGTGACCACCC
>Tb427.02.280  | Trypanosoma brucei Lister strain 427 | retrotransposon hot spot (RHS) protein, putative | genomic | Tb427_02_v4 reverse | (geneCodeStart-81 to geneCodeStart-1) | length=81
CATTATTTACACACTATTATTTTCCTCATACGTTACTTTAATTTTGCAGTTGCTAGACAA
CGAGACAATAGGGCGTTAGCA
>Tb427.02.2830  | Trypanosoma brucei Lister strain 427 | hypothetical protein, conserved | genomic | Tb427_02_v4 forward | (geneCodeStart-81 to geneCodeStart-1) | length=81
ATTTTTTTAGGTTGCGTGTGTGTGTGTGTGTGTGTGGTGTATCAGTTGGAGGTCCCGCGT
AAAGTTGGTATTTTAACACTG
>Tb427.02.2860  | Trypanosoma brucei Lister strain 427 | hypothetical protein, conserved | genomic | Tb427_02_v4 forward | (geneCodeStart-81 to geneCodeStart-1) | length=81
GTGTACTGAAGAGGAGCGTAAGCAGCTGTTCAGGCAGAATTTATAGAGTTTGACTGTAGT
TTTGGACCGTTTTGTGCATCA
>Tb427.02.2880  | Trypanosoma brucei Lister strain 427 | hypothetical protein, conserved | genomic | Tb427_02_v4 forward | (geneCodeStart-81 to geneCodeStart-1) | length=81
TTAAAACATTTGTTGCTGCTGTTGTTTGTAATTTTATATATCTGGAGGAGATCGGTCCCG
CGTGCGAAGAACATGGCGGCG
>Tb427.02.2900  | Trypanosoma brucei Lister strain 427 | ARP2/3 complex subunit, putative | genomic | Tb427_02_v4 forward | (geneCodeStart-81 to geneCodeStart-1) | length=81
ATGCCCATGCGTGTACGTATATACGTATATATATATGTATACATATATTTGAGAAATCGA
GAGGCAGTATTTTTATATTGG
>Tb427.02.2910  | Trypanosoma brucei Lister strain 427 | hypothetical protein, conserved | genomic | Tb427_02_v4 forward | (geneCodeStart-81 to geneCodeStart-1) | length=81
AGTGGNTGAGTGGTTGAGGGTTGATCTTCGGCGTCATCTTTTTCTTTTTATGTTACGTAT
TTTGTTTCGTGGAGCGGTTTC
>Tb427.02.2920  | Trypanosoma brucei Lister strain 427 | hypothetical protein, conserved | genomic | Tb427_02_v4 forward | (geneCodeStart-81 to geneCodeStart-1) | length=81
NNNNNNNNNNNNNNNNNNNNNAAACAGTCAGTTTCTTTATTTTCATTAAGTTTGGGTTGA
GTGGTTAGGTTGATATTAGTA
>Tb427.02.2940  | Trypanosoma brucei Lister strain 427 | hypothetical protein, conserved | genomic | Tb427_02_v4 forward | (geneCodeStart-81 to geneCodeStart-1) | length=81
NNTTTTTTAAAAAAACCATTATTGGCTCATCTCATAGTATTTTTTCAAGTGGTGGAGGAC
TGTTGTTTTTCATTATTCATC
>Tb427.02.2950  | Trypanosoma brucei Lister strain 427 | hypothetical protein, conserved | genomic | Tb427_02_v4 forward | (geneCodeStart-81 to geneCodeStart-1) | length=81
ATCACAATGACACTTTCTCTTCATGCCTTTCCTTTCAGTACATTAGGTGCGCGCTTTTTT
TTCCCCTTTTTGTGTTTGGTC
>Tb427.02.2970  | Trypanosoma brucei Lister strain 427 | mitochondrial carrier protein, putative | genomic | Tb427_02_v4 forward | (geneCodeStart-81 to geneCodeStart-1) | length=81
CTTTTTTTTTCTTTTTAAATCTCTTTTTCTTCTCNTTAAAAGAAAAGGAAGGGATCGTTC
AGCACGTGAAAGGAGAGTGTG
>Tb427.02.2990  | Trypanosoma brucei Lister strain 427 | hypothetical protein, conserved | genomic | Tb427_02_v4 forward | (geneCodeStart-81 to geneCodeStart-1) | length=81
TTTAGTTCACTTCTATTTTCTTATTTCTCACTTGCTTTTGACACATTAGGGTTCGCTTAG
AGTAGGCGGAGGGTTCTGCAC
>Tb427.02.3000  | Trypanosoma brucei Lister strain 427 | hypothetical protein, conserved | genomic | Tb427_02_v4 forward | (geneCodeStart-81 to geneCodeStart-1) | length=81
CACTGCCGGCGCTACAAACTTCGGCTCTTGACTTATAGTTAAGTAGTGTTGGATACATTT
CGTTTCTTTTGAATCCACGAA
>Tb427.02.3020  | Trypanosoma brucei Lister strain 427 | hypothetical protein, conserved | genomic | Tb427_02_v4 forward | (geneCodeStart-81 to geneCodeStart-1) | length=81
TGGTAGCACCTTGTTTCAGAAATAGTTTTCCTCTAGAAAACTGGGACAAACACATTCTTC
CTATCCATACAAAATCACAGA
>Tb427.02.3030  | Trypanosoma brucei Lister strain 427 | ATP-dependent Clp protease subunit, heat shock protein 78 (HSP78), putative | genomic | Tb427_02_v4 forward | (geneCodeStart-81 to geneCodeStart-1) | length=81
AATCAAGGAGTCAACTGACAAAGGTAATCCTACCGCTGAAACTGACGAAAAAAAAAGAGG
GAGACAAAATAAGCGGAAAGG
>Tb427.02.3080  | Trypanosoma brucei Lister strain 427 | fatty acid desaturase, putative | genomic | Tb427_02_v4 forward | (geneCodeStart-81 to geneCodeStart-1) | length=81
AAAGAGCCAGAGTAATAATAATTAATAAATCACTGAAGGAACGGAAAGGCTCGAAACGAA
AAAGAGGAGGAATATTTGGAG
>Tb427.02.3160  | Trypanosoma brucei Lister strain 427 | hypothetical protein, conserved | genomic | Tb427_02_v4 forward | (geneCodeStart-81 to geneCodeStart-1) | length=81
TTATTACTTTCTTTTGGTGGTGTTGTGTCCCAACGTTGGAAGCAAAACGAGCAAAGCGGA
AAGGCTTTGCGCATTTCAAAA
>Tb427.02.3180  | Trypanosoma brucei Lister strain 427 | hypothetical protein, conserved | genomic | Tb427_02_v4 forward | (geneCodeStart-81 to geneCodeStart-1) | length=81
TTTCTCACTTTTTCAAACATACCTGAAAAAAATAAATAAAATGAAATGAAAGATAGGATT
ATTTTTTTTTAAAGAAAAAGG
>Tb427.02.3190  | Trypanosoma brucei Lister strain 427 | hypothetical protein, conserved | genomic | Tb427_02_v4 forward | (geneCodeStart-81 to geneCodeStart-1) | length=81
TCTGCCCTGGGGTTTGCGGAAGTGTTGAGGTAAGAGGTAAACAAGACCAAAGCGAAGGGC
GTGCCACTTCAGAGAAATCAA
>Tb427.02.3270  | Trypanosoma brucei Lister strain 427 | 65 kDa invariant surface glycoprotein | genomic | Tb427_02_v4 forward | (geneCodeStart-81 to geneCodeStart-1) | length=81
TTGTAAATTGCTTTGCTTCTTTTGCAAAATAATTTGTGGAAGAGTTCTTGATAAGACTGA
AAGGTGGAATAATATAAAAAA
>Tb427.02.3280  | Trypanosoma brucei Lister strain 427 | 65 kDa invariant surface glycoprotein | genomic | Tb427_02_v4 forward | (geneCodeStart-81 to geneCodeStart-1) | length=81
TTGTAAATTGCTTTGCTTCTTTTCCGAAATAATTTGTGGAAGAGTTCTTGATAAGACTGA
AAGGTGGAATAATATAAAAAA
>Tb427.02.3290  | Trypanosoma brucei Lister strain 427 | unspecified product | genomic | Tb427_02_v4 forward | (geneCodeStart-81 to geneCodeStart-1) | length=81
TTGTAAATTGCTTTGCTTCTTTTCCGAAATAATTTGTGGAAGAGTTCTTGATAAGACTGA
AAGGTGGAATAATATAAAAAA
>Tb427.02.3300  | Trypanosoma brucei Lister strain 427 | unspecified product | genomic | Tb427_02_v4 forward | (geneCodeStart-81 to geneCodeStart-1) | length=81
TTGTAAACTGCTTTGCTTCTTTTGCAAAATCATTTGTGGAAGAGTTCTTGATAAGACTGA
AAGGTGGAATAATATAAAAAA
>Tb427.02.3310  | Trypanosoma brucei Lister strain 427 | 65 kDa invariant surface glycoprotein | genomic | Tb427_02_v4 forward | (geneCodeStart-81 to geneCodeStart-1) | length=81
TTGTAAATTGCTTTGCTTCTTTTCCGAAATAATTTGTGGAAGAGTTCTTGATAAGACTGA
AAGGTGGAATAATATAAAAAA
>Tb427.02.3320  | Trypanosoma brucei Lister strain 427 | 65 kDa invariant surface glycoprotein | genomic | Tb427_02_v4 forward | (geneCodeStart-81 to geneCodeStart-1) | length=81
TTGTAAATTGCTTTGCTTCTTTTGCAAAATCATTTGTGGAAGAGTTCTTGATAAGACTGA
AAGGTGGAATAATATAAAAAA
>Tb427.02.3330  | Trypanosoma brucei Lister strain 427 | hypothetical protein | genomic | Tb427_02_v4 forward | (geneCodeStart-81 to geneCodeStart-1) | length=81
AGACTGGTACCGGAAGGCCATTTGGCACTGTGTCTACCTGGTGGCGTCGTAGGGGGCACC
GGGTAACGAGGCGAGGGCGCG
>Tb427.02.3340  | Trypanosoma brucei Lister strain 427 | hypothetical protein | genomic | Tb427_02_v4 reverse | (geneCodeStart-81 to geneCodeStart-1) | length=81
AATGGTAAAAGCGCTTCGCCTTTTTCACTTACGGGTTCTGCACAACCAGTGGTTAGTAAT
TTAAAATCAAGAGTACGCTGC
>Tb427.02.3370  | Trypanosoma brucei Lister strain 427 | UDP-Gal or UDP-GlcNAc-dependent glycosyltransferase, putative | genomic | Tb427_02_v4 reverse | (geneCodeStart-81 to geneCodeStart-1) | length=81
ATTATGTGATGATTTTATTATTGCTGTTATTATTATTGTTGCTGTTATTTAATCTCTTGT
TTTAGGTATACGATCCGGAAA
>Tb427.02.3390  | Trypanosoma brucei Lister strain 427 | hypothetical protein, conserved | genomic | Tb427_02_v4 reverse | (geneCodeStart-81 to geneCodeStart-1) | length=81
CGCTCGCAGTTTCCCTCCCCTCTGGAGGAGGGAAAAGAGGGAGGAAAGCCCTTATCCATC
ATAGGCTAACATTGAGCCCAC
>Tb427.02.340  | Trypanosoma brucei Lister strain 427 | retrotransposon hot spot (RHS) protein, putative | genomic | Tb427_02_v4 reverse | (geneCodeStart-81 to geneCodeStart-1) | length=81
TTATCCCTTTTTTAAAATTTATGTTACAAAGAAAGGAAATAACACAACGCACTCAATTAA
GATTATTATTCAGAGAGTGAA
>Tb427.02.3400  | Trypanosoma brucei Lister strain 427 | hypothetical protein, conserved | genomic | Tb427_02_v4 reverse | (geneCodeStart-81 to geneCodeStart-1) | length=81
GTTTCTCTTTTTTTTTTCTTTTTCAATGGACTTTTAGGGAGCACGCAAGCAGTAGCGGCG
GTGGCGCTGGTGTGGAAACGA
>Tb427.02.3420  | Trypanosoma brucei Lister strain 427 | hypothetical protein, conserved | genomic | Tb427_02_v4 reverse | (geneCodeStart-81 to geneCodeStart-1) | length=81
CACACAAGAAAAAAAAAAGAAAGATAAAAAGGAAGTAGACAGAAGAGAGAGAGAGAGGGA
GATAGAAAAGAAAAGGTCGTG
>Tb427.02.3440  | Trypanosoma brucei Lister strain 427 | D-alanyl-glycyl endopeptidase-like protein | genomic | Tb427_02_v4 reverse | (geneCodeStart-81 to geneCodeStart-1) | length=81
CTTCATTACTCCCTTTTCGCCTGTTTATCGAGTTTAATTTTGCCCCTCCCCCTCCCCCGA
GGTATCGTGTAAATTGAAGCA
>Tb427.02.3460  | Trypanosoma brucei Lister strain 427 | D-alanyl-glycyl endopeptidase-like protein | genomic | Tb427_02_v4 reverse | (geneCodeStart-81 to geneCodeStart-1) | length=81
CCTAAAGGAAGAAGACGCCCTGCCCATTGGTGACGTAAAGAGGAGTCAAAGTAAAAAAGG
GAAGCAAAATAAGCTAACTGC
>Tb427.02.3480  | Trypanosoma brucei Lister strain 427 | hypothetical protein, conserved (TFIIS2-2) | genomic | Tb427_02_v4 reverse | (geneCodeStart-81 to geneCodeStart-1) | length=81
NNNNNNNNNNNNGTAAAACATGTGCACACCAGTCGGGACATCATTTTGAACCCATCCAGC
CACGGGGGGAAAAGAAAAAAA
>Tb427.02.3580  | Trypanosoma brucei Lister strain 427 | transcription elongation factor s-II, putative (TFIIS2-1) | genomic | Tb427_02_v4 reverse | (geneCodeStart-81 to geneCodeStart-1) | length=81
GAAAGAAAAGAAAGGGTGGAGGAAAGCAAAAACTCCTTTAAACTTACAGCATTATTTGCC
TAAGGAAACTGTGGGGAGAAG
>Tb427.02.3610  | Trypanosoma brucei Lister strain 427 | hypothetical protein, conserved | genomic | Tb427_02_v4 reverse | (geneCodeStart-81 to geneCodeStart-1) | length=81
TGGAAAGAGAGCGCACCCCCNNAAAAAAAAAAACAAGTAAGCAGAGAAGCAATTGTGTGA
GCTGAACGACTCTCATAAGTT
>Tb427.02.3620  | Trypanosoma brucei Lister strain 427 | GTP-binding elongation factor Tu family, putative | genomic | Tb427_02_v4 reverse | (geneCodeStart-81 to geneCodeStart-1) | length=81
TTGTTAGAGTGTGTATAACTCTCCTCTCATCACACTGTCTAGCGAAGGGAAAGAGACCAG
TGCATTTGACTCGCACTGCCC
>Tb427.02.3660  | Trypanosoma brucei Lister strain 427 | paraflagellar rod component, putative (PFC10) | genomic | Tb427_02_v4 reverse | (geneCodeStart-81 to geneCodeStart-1) | length=81
TAAAACGAAAATCGAATAATATTTTCATTCTGGTGAGAAAGCAAATAAAAGTGAAAATAA
GAAAGAGAAGTTTTCGGAGGA
>Tb427.02.370  | Trypanosoma brucei Lister strain 427 | retrotransposon hot spot (RHS) protein, putative | genomic | Tb427_02_v4 reverse | (geneCodeStart-81 to geneCodeStart-1) | length=81
CTATTATTTTACTTCAGTTATTTATAATTTCAGAGAAAAAAGAAAAGGAAAGGAAGTTAA
GTTAATAATATTAAGAGAGTT
>Tb427.02.3720  | Trypanosoma brucei Lister strain 427 | ubiquitin-conjugating enzyme, putative | genomic | Tb427_02_v4 reverse | (geneCodeStart-81 to geneCodeStart-1) | length=81
ACCACAATTATTACTGCTGTTATTAGAGGATATTAATATTAGCAGATATAACTTACAGGA
TTTCGCACATACGTATTTGCA
>Tb427.02.3730  | Trypanosoma brucei Lister strain 427 | hypothetical protein, conserved | genomic | Tb427_02_v4 reverse | (geneCodeStart-81 to geneCodeStart-1) | length=81
ACTGTTTACGTGGGCTCTTTGTCTCAATACACCAGGGCGTACCTGCGTGTCTGATATTTC
GATATCTGTAAAAAAGAAGAA
>Tb427.02.3750  | Trypanosoma brucei Lister strain 427 | hypothetical protein, conserved | genomic | Tb427_02_v4 reverse | (geneCodeStart-81 to geneCodeStart-1) | length=81
TCTTTAGTAAAGGAAAAAATTAAAAAAATCAGCAACTAATAATATCGATTATATCTACTT
AAATCAGGAATTGTGGCTGTC
>Tb427.02.3780  | Trypanosoma brucei Lister strain 427 | translation initiation factor IF-2, putative | genomic | Tb427_02_v4 reverse | (geneCodeStart-81 to geneCodeStart-1) | length=81
CTACCGACACCATTACACCCTTTACTTCATAGCACGCCACGCACCACCATCGGTCCAGCC
GAAACATCGTTTTAACGGATA
>Tb427.02.380  | Trypanosoma brucei Lister strain 427 | retrotransposon hot spot (RHS) protein, putative | genomic | Tb427_02_v4 reverse | (geneCodeStart-81 to geneCodeStart-1) | length=81
CATTATTTACACACTATTATTTTCCTCATACGTTACTTTAATTTTGCAGTTGCTAGACAA
CGAGACAATAGGGCATTAGCA
>Tb427.02.3800  | Trypanosoma brucei Lister strain 427 | mRNA processing protein, putative | genomic | Tb427_02_v4 reverse | (geneCodeStart-81 to geneCodeStart-1) | length=81
GTAGTTTTGTTGTGGGGAGTGGCCTGGCCCTTCATTTCACGTTAATTTGTTTTTTTTTCT
CTTTCTAAAAAGTTTTTTTAC
>Tb427.02.3880  | Trypanosoma brucei Lister strain 427 | heterogeneous nuclear ribonucleoprotein H/F, putative (HNRNPH) | genomic | Tb427_02_v4 reverse | (geneCodeStart-81 to geneCodeStart-1) | length=81
AGAGAAGGAAGGGAAGGGAAGGGAAGTAAAGGTTTTCTCCTACTGGTTGAAAACGAAGCT
ACAACAGACACAACACTCGTC
>Tb427.02.3910  | Trypanosoma brucei Lister strain 427 | beta-ketoacyl synthase family protein, putative | genomic | Tb427_02_v4 reverse | (geneCodeStart-81 to geneCodeStart-1) | length=81
CGCAGTAACGTATACGTGCGCAGAACTGGCCATATTGAGCAGGGGCACACACAAAAAGAA
GGTAGAGGAAAAAAGAACAGC
>Tb427.02.3920  | Trypanosoma brucei Lister strain 427 | hypothetical protein, conserved | genomic | Tb427_02_v4 reverse | (geneCodeStart-81 to geneCodeStart-1) | length=81
AACCGCCCACAGCTTCACCATTTCGGTTTTCGAAGGTCCCCTGTTATATCCCTTCCCCAA
AGCGGGAACCGAGGCGGGGTT
>Tb427.02.3930  | Trypanosoma brucei Lister strain 427 | minichromosome maintenance (MCM) complex subunit, putative | genomic | Tb427_02_v4 reverse | (geneCodeStart-81 to geneCodeStart-1) | length=81
AAAGGTAAAGCACCACACATACAAACACAAAAAAAAAAGAAACAAAAGCCGCGTCAGTAG
CATACGACGGTTGACATATAG
>Tb427.02.3960  | Trypanosoma brucei Lister strain 427 | chaperone protein DNAj, putative | genomic | Tb427_02_v4 reverse | (geneCodeStart-81 to geneCodeStart-1) | length=81
CTTATTCTTTCCTCGCTTCTGACTTGTTAAATATCACCTTAGGTTTGTTTTGTTCTATTG
GTAGCCCGGTCACTGGTCAGC
>Tb427.02.3970  | Trypanosoma brucei Lister strain 427 | hypothetical protein, conserved | genomic | Tb427_02_v4 reverse | (geneCodeStart-81 to geneCodeStart-1) | length=81
ACCGTTAGGTAGAGGAGGAACCCTCGAAAAACTGCCGCGTTTTTCTTGGTAAAAAAAAAA
AAGGAAACTGCCGGCTTTGTA
>Tb427.02.3990  | Trypanosoma brucei Lister strain 427 | hypothetical protein, conserved | genomic | Tb427_02_v4 reverse | (geneCodeStart-81 to geneCodeStart-1) | length=81
TAGCCGTGCAAGCGGATAGTAACTTTGATTTGGTCAAAATAAAAATAGTACCGTGAAGAA
GCAGGGAAGCGAGGTTAACGC
>Tb427.02.400  | Trypanosoma brucei Lister strain 427 | retrotransposon hot spot (RHS) protein, putative | genomic | Tb427_02_v4 reverse | (geneCodeStart-81 to geneCodeStart-1) | length=81
CACTGTTCACACACTATTATTTTCCTCATACGTTACTTTAATTTTGCAGTTGCTAGACAA
CGAGACAATAGGGCGTTAGCA
>Tb427.02.4000  | Trypanosoma brucei Lister strain 427 | hypothetical protein, conserved | genomic | Tb427_02_v4 reverse | (geneCodeStart-81 to geneCodeStart-1) | length=81
ATGAATAAGGTGCTGCGAGTCAATTGAACCTTGTTCCCTGGAGGGAGTTAAATTGCCAAA
AACAATTAGTGATCTTTGGCC
>Tb427.02.4020  | Trypanosoma brucei Lister strain 427 | ubiquitin activating enzyme, putative | genomic | Tb427_02_v4 reverse | (geneCodeStart-81 to geneCodeStart-1) | length=81
AAAAAAGGGAGATCACCTTCCCCAGTCACCGCTCGCCGCCAGCACCATCACAGTTATCGT
CCTTTTTTGTTTGCGATTTGT
>Tb427.02.4050  | Trypanosoma brucei Lister strain 427 | hypothetical protein, conserved | genomic | Tb427_02_v4 reverse | (geneCodeStart-81 to geneCodeStart-1) | length=81
CAACCATCACNGTATTTAGATATACTTTTCGCTCGGCTCCCGTACTAGATAGTGCCGCAT
TCGCATATTGAAGCGGTGGTA
>Tb427.02.4060  | Trypanosoma brucei Lister strain 427 | dynein intermediate chain IC 138, putative | genomic | Tb427_02_v4 reverse | (geneCodeStart-81 to geneCodeStart-1) | length=81
AAATACAGAAACGCACACCTATATTGCAAAGCTGTGGAGAGGGGGATAAAGCAAAAAAAG
GAAAAAAAAGTAAGTGCAAAT
>Tb427.02.4090  | Trypanosoma brucei Lister strain 427 | hypothetical protein, conserved | genomic | Tb427_02_v4 reverse | (geneCodeStart-81 to geneCodeStart-1) | length=81
AACAGTGTGTAGAGAGAGGAAGAGTGGAGAAACTAAAAAGAAAAGGAAAGCAAAGACGAG
GACAGAAATCTACTGGTGGAG
>Tb427.02.4110  | Trypanosoma brucei Lister strain 427 | mitochondrial processing peptidase alpha subunit, putative | genomic | Tb427_02_v4 reverse | (geneCodeStart-81 to geneCodeStart-1) | length=81
AAAAGCGGCAAGGTGAAAATTTTCATCAACGTTTAGCGTAGGAGGTTGTGATAAGCCGAA
GTAGCCAATAGAAAGCTGAAT
>Tb427.02.4130  | Trypanosoma brucei Lister strain 427 | enoyl-CoA hydratase/Enoyl-CoA isomerase/3-hydroxyacyl-CoA dehydrogenase, putative | genomic | Tb427_02_v4 reverse | (geneCodeStart-81 to geneCodeStart-1) | length=81
GTGTAGCGGCTCATTTTTTGACCACCGCTTCTGGCTGTTTCTNCCATTTATTTGTTAAGA
GCAAAGATACACAGCTACGAG
>Tb427.02.4140  | Trypanosoma brucei Lister strain 427 | hypothetical protein, conserved | genomic | Tb427_02_v4 reverse | (geneCodeStart-81 to geneCodeStart-1) | length=81
TCTATTAATTTTGTGTTTGCGTGCCCATTGCGGCTCAACTATTAGTCGAAAGGTAGGCAC
GTACGGCGTGGGAGTGAGGTA
>Tb427.02.4150  | Trypanosoma brucei Lister strain 427 | hypothetical protein, conserved | genomic | Tb427_02_v4 reverse | (geneCodeStart-81 to geneCodeStart-1) | length=81
TTTTTTTTTTTGATATACACCGTATCAATTAACGCGGTTTGTATGCCGATATGTCAAGTA
CAAGTACAAAGACACATAATC
>Tb427.02.4160  | Trypanosoma brucei Lister strain 427 | hypothetical protein, conserved | genomic | Tb427_02_v4 reverse | (geneCodeStart-81 to geneCodeStart-1) | length=81
AGGTGCTAGAAATTTCTAGCACAACTTTTAACTTGTTTTCGTGAATCATCAGAGGTTGTG
GTAGGTGTCATCCTTTGAGGC
>Tb427.02.4200  | Trypanosoma brucei Lister strain 427 | protein kinase, putative | genomic | Tb427_02_v4 reverse | (geneCodeStart-81 to geneCodeStart-1) | length=81
TATTTATTATCGTCTTTATTAAAAACTGTTATTATTAGCAGAACTTTCGCTATTTATCGC
GTTACGTGAAAAGAACTAAAT
>Tb427.02.4210  | Trypanosoma brucei Lister strain 427 | glycosomal phosphoenolpyruvate carboxykinase | genomic | Tb427_02_v4 reverse | (geneCodeStart-81 to geneCodeStart-1) | length=81
CCTCTACAGCCGTCTTCAACAATTAACATTTTACGTTCTTATACGTATATATTTCGTTGT
GTATTGCCCAATCATAACACA
>Tb427.02.4230  | Trypanosoma brucei Lister strain 427 | NUP-1 protein, putative | genomic | Tb427_02_v4 reverse | (geneCodeStart-81 to geneCodeStart-1) | length=81
AACAGACAACAATAAGGAGAAGCGTTGAAATAGCCACAGCGACAGGAGGAGTCAGGATCA
CATTAAGAAGTGGTCAACTAA
>Tb427.02.4240  | Trypanosoma brucei Lister strain 427 | GTP binding protein, putative | genomic | Tb427_02_v4 reverse | (geneCodeStart-81 to geneCodeStart-1) | length=81
TCCTCATATCGAATTATCACTCAAAAAAAAAAAAGCAACAACAACTAGAATCGTATCAGG
TGTGTGGTTTTTGTGTGATTT
>Tb427.02.4280  | Trypanosoma brucei Lister strain 427 | kinetoplastid-specific dual specificity phosphatase, putative | genomic | Tb427_02_v4 reverse | (geneCodeStart-81 to geneCodeStart-1) | length=81
GTAAAATCCCTGTATTTGGCACTGCGGAGAACCGCTGTTATTGTCATTGACTTTGTTTAA
CACCTCTTGCTTGCGGCCCCC
>Tb427.02.4330  | Trypanosoma brucei Lister strain 427 | PFR5 | genomic | Tb427_02_v4 reverse | (geneCodeStart-81 to geneCodeStart-1) | length=81
AAATACGTTTGGATTAGATATTACTAATAAATTAAGGCAGAAGGAAAAGAGAACAACAGG
CACAGAGAGTCTAACAGGTCA
>Tb427.02.4340  | Trypanosoma brucei Lister strain 427 | hypothetical protein, conserved | genomic | Tb427_02_v4 reverse | (geneCodeStart-81 to geneCodeStart-1) | length=81
TCTCTTTCCCTTTACAAGGCATACACTCATTTGCCTCCTTAGAAAGGCACACAACATATA
TATATATATATGCATAGGTAC
>Tb427.02.4370  | Trypanosoma brucei Lister strain 427 | trypanothione synthetase (TRYS) | genomic | Tb427_02_v4 reverse | (geneCodeStart-81 to geneCodeStart-1) | length=81
ACAAAAGTCCGAACGAAAAGGCCAAAAGGAATTCTATTTGAAAGTCCCTGAAGGAAATAC
CAGGAAAAGCAATTGAAACAA
>Tb427.02.4380  | Trypanosoma brucei Lister strain 427 | hypothetical protein, conserved | genomic | Tb427_02_v4 reverse | (geneCodeStart-81 to geneCodeStart-1) | length=81
GTTGTATTCCTCAACATGGTAACTAGTAAAGAAACCCCGGAAAGGGTGGGGAGGGAAGAA
AAGCGCCGGTGAAGTTGGTGA
>Tb427.02.4390  | Trypanosoma brucei Lister strain 427 | endo/exonuclease Mre11 (MRE11) | genomic | Tb427_02_v4 reverse | (geneCodeStart-81 to geneCodeStart-1) | length=81
TGATCTGTCTTAACGGCTTGTTTCTACTAATTTTTTCCCCCTTCTGAAATGGGGAGTCGC
GTTACAGTGCTACATATAATA
>Tb427.02.4400  | Trypanosoma brucei Lister strain 427 | hypothetical protein, conserved | genomic | Tb427_02_v4 reverse | (geneCodeStart-81 to geneCodeStart-1) | length=81
GGAGGGAAGGAAAAAAGGAAAACAAGAGGAAGAAATATTCAAGAGGTTGCGAACCATAAC
TGTTACTGACGGGTCCGAGAG
>Tb427.02.4410  | Trypanosoma brucei Lister strain 427 | hypothetical protein, conserved | genomic | Tb427_02_v4 reverse | (geneCodeStart-81 to geneCodeStart-1) | length=81
TATAGAAGTACAATCACAGAGGAGTTCAGCAAAACAGTGTCTCAGGCCTACCATTAGGTA
AAAGAGGCACGGGGAGTCGTT
>Tb427.02.4420  | Trypanosoma brucei Lister strain 427 | hypothetical protein, conserved | genomic | Tb427_02_v4 reverse | (geneCodeStart-81 to geneCodeStart-1) | length=81
CAGACTGAAACTTCCAACGAGAACTGACTGGGAGTCGAATCCAGTAAGAAGTTTGAAAAG
TAACGTAAGTGGTGTGGTGAA
>Tb427.02.4440  | Trypanosoma brucei Lister strain 427 | hypothetical protein | genomic | Tb427_02_v4 reverse | (geneCodeStart-81 to geneCodeStart-1) | length=81
ACTGCGGAATGGTGGGACTCATACAAAGGCAGCGTGGAAGGCAGGAACAGCGCCGCTAGT
GTTTGGTTTGAATGTTTCAGC
>Tb427.02.4445  | Trypanosoma brucei Lister strain 427 | hypothetical protein, conserved | genomic | Tb427_02_v4 reverse | (geneCodeStart-81 to geneCodeStart-1) | length=81
TATAAGGGGAATAATTTACTTTGGCAAAGGAAGAAGAAGAAGAAAAAGGAAAAAAAAAAA
GAAAGACGAATTCCCGTGAGA
>Tb427.02.4460  | Trypanosoma brucei Lister strain 427 | hypothetical protein, conserved | genomic | Tb427_02_v4 reverse | (geneCodeStart-81 to geneCodeStart-1) | length=81
TATTTTTTTTTTTTATTACCGCGTCAACACAAACACGATTTCTACACTTACTCACTGCAA
CATTGGATTAGTGGAAATGAT
>Tb427.02.4470  | Trypanosoma brucei Lister strain 427 | hypothetical protein, conserved | genomic | Tb427_02_v4 reverse | (geneCodeStart-81 to geneCodeStart-1) | length=81
CCTTTTCCATTAAGTTAGTACTAACGTCATATCGCAGCTGTGCGTCGCTGTGGTTGTGGC
GTATTTGTGTTGAGGTGATAT
>Tb427.02.4480  | Trypanosoma brucei Lister strain 427 | hypothetical protein, conserved | genomic | Tb427_02_v4 reverse | (geneCodeStart-81 to geneCodeStart-1) | length=81
AATTGCGAACTATATATTTATAAATTTTTATCTGTACATTTATTAGATATAGTTATTTGC
TGATTAATTGATCGGTGACTG
>Tb427.02.450  | Trypanosoma brucei Lister strain 427 | retrotransposon hot spot (RHS) protein, putative | genomic | Tb427_02_v4 reverse | (geneCodeStart-81 to geneCodeStart-1) | length=81
TTATCCCTTTTTTAAAATTTATGTTACAAAGAAAGGAAATAACACAACACACTCAATTAA
GATTGTTATTAGGAGAGTGAA
>Tb427.02.4510  | Trypanosoma brucei Lister strain 427 | cdc2-related kinase, putative (CRK9) | genomic | Tb427_02_v4 reverse | (geneCodeStart-81 to geneCodeStart-1) | length=81
AATAAAGATCACAAAAGGACTCCGTCGACGATCCAACAACTTGTCTGGTCGGGTTGTGCC
TTCACTACGAACTCGTCCAGT
>Tb427.02.4520  | Trypanosoma brucei Lister strain 427 | hypothetical protein, conserved | genomic | Tb427_02_v4 reverse | (geneCodeStart-81 to geneCodeStart-1) | length=81
CCCTTTCCCTTTTCATAACAATCATTATTACTTCCTTGACACTTACTTACTTGCTTCCGT
GTGAAAACAAGAGAAGAAATA
>Tb427.02.4530  | Trypanosoma brucei Lister strain 427 | hypothetical protein, conserved | genomic | Tb427_02_v4 reverse | (geneCodeStart-81 to geneCodeStart-1) | length=81
TTTTGTTGACAAATTGGAATTTTCATAAACATAGAGAGGAGGTGTGAAGGGGAATTACAA
GAAAAAAACACAATCTCGAAG
>Tb427.02.4540  | Trypanosoma brucei Lister strain 427 | Small nuclear ribonucleoprotein-associated protein B (snRNP-B) (Sm protein B) (Sm-B) (SmB), putative (TbSmB) | genomic | Tb427_02_v4 reverse | (geneCodeStart-81 to geneCodeStart-1) | length=81
CTGGGGACTAAAGTTGTTAACAATTGGGATTGACACAGATAACTAAGCACTAAAAAAGGG
AGAAAGGCGCTTTCACTAGCG
>Tb427.02.4550  | Trypanosoma brucei Lister strain 427 | FtsJ cell division protein, putative | genomic | Tb427_02_v4 reverse | (geneCodeStart-81 to geneCodeStart-1) | length=81
GAAGAGGGAGGTTGGGCCACCTGCTGTATTTAGGTTAGAGGAGAGAAAGGGAGCCAGCGG
TAACGAGAAATAAATTAAGAC
>Tb427.02.4560  | Trypanosoma brucei Lister strain 427 | hypothetical protein, conserved | genomic | Tb427_02_v4 reverse | (geneCodeStart-81 to geneCodeStart-1) | length=81
TCGAACCAAAGTGGAGGGGACGGTGAAACTGTGACTGTAAAGCAAGATAAAAGGAAAGCA
TTTGTTGCACAATTTGAGCGC
>Tb427.02.4580  | Trypanosoma brucei Lister strain 427 | hypothetical protein, conserved | genomic | Tb427_02_v4 reverse | (geneCodeStart-81 to geneCodeStart-1) | length=81
GTGCTGTGATTAGTTTTGTCACACTCATTATACTTATACCGTTTTATTGCTGCTTAAAAC
CTATTTGATTTGTTTATCATC
>Tb427.02.4590  | Trypanosoma brucei Lister strain 427 | branched-chain amino acid aminotransferase, putative | genomic | Tb427_02_v4 reverse | (geneCodeStart-81 to geneCodeStart-1) | length=81
ACACAGACGACAGTGATAAACAACTTATTGATAAAAGAAGCTTCGATATTTGGGAACCAC
AGGCAAATACAACAGTTTATT
>Tb427.02.4610  | Trypanosoma brucei Lister strain 427 | branched-chain amino acid aminotransferase, putative | genomic | Tb427_02_v4 reverse | (geneCodeStart-81 to geneCodeStart-1) | length=81
ACACAGACGACAGTGATAAACAACTTATTGATAAAAGAAGCTTCGATATTTGGGAACCAC
AGGCAAATACAACAGTTTATT
>Tb427.02.4620  | Trypanosoma brucei Lister strain 427 | hypothetical protein, conserved | genomic | Tb427_02_v4 reverse | (geneCodeStart-81 to geneCodeStart-1) | length=81
AGTGTGAAGGAGAAGGAGAGTGAAACTGTGCCTTCTATCATATCTGTGCTTGTGTGCCTT
GTGTGTGACCAAGGGAAGTGA
>Tb427.02.4650  | Trypanosoma brucei Lister strain 427 | hypothetical protein, conserved | genomic | Tb427_02_v4 reverse | (geneCodeStart-81 to geneCodeStart-1) | length=81
AAAAAAAAAATGATTCTAAAACCGTATGGTAGGTACAAATAGGAGAGGTACTCACATAAT
TTAGTAGTTTGCGCACAGAAA
>Tb427.02.4670  | Trypanosoma brucei Lister strain 427 | hypothetical protein, conserved | genomic | Tb427_02_v4 reverse | (geneCodeStart-81 to geneCodeStart-1) | length=81
CTTCACAAATACACACACAAAAAAAAAAAGAAGAAGGTTTCGCGGCTTCGCGACTCTTCA
GTAAAGAAGTAACTATCATTA
>Tb427.02.4680  | Trypanosoma brucei Lister strain 427 | hypothetical protein, conserved | genomic | Tb427_02_v4 reverse | (geneCodeStart-81 to geneCodeStart-1) | length=81
GATTGTTTTCTACCTCTGTTCTCTACCTCTACCTCTCTCCGCTCTTCGTTTGCGTGCATG
GATGCGTATTAGTTATTACTG
>Tb427.02.470  | Trypanosoma brucei Lister strain 427 | retrotransposon hot spot (RHS) protein, putative | genomic | Tb427_02_v4 reverse | (geneCodeStart-81 to geneCodeStart-1) | length=81
CTTAATTCTTTTCTTAATTTATATTACAAAGAAAGGAAATAACACAACACACTCAGTTAA
GATTATTATTCGGAGAGTGAA
>Tb427.02.4710  | Trypanosoma brucei Lister strain 427 | RNA-binding protein, putative (TRRM1) | genomic | Tb427_02_v4 reverse | (geneCodeStart-81 to geneCodeStart-1) | length=81
TAACGAAAACCATTCAGAAGAAGGGGGGAAAGGGTAATTAAGTGGTAGGCAGGAGAAAAG
CAGTCAACGGTAAAAAACAGC
>Tb427.02.4720  | Trypanosoma brucei Lister strain 427 | dolichyl-P-Man:Man7GlcNAc2-PP-dolichylalpha6-ma nn osyltransferase,putative (ALG12) | genomic | Tb427_02_v4 reverse | (geneCodeStart-81 to geneCodeStart-1) | length=81
TAATGTATATTCTCTGTGAGTGAGTGCAGTTTTTAAATTTCTATTTTTTTTCTTTTCCTT
TTCACGTAGTCTTATCTGTAA
>Tb427.02.4740  | Trypanosoma brucei Lister strain 427 | ribosomal protein L11, putative | genomic | Tb427_02_v4 reverse | (geneCodeStart-81 to geneCodeStart-1) | length=81
CCTCTTCTCTTCTGGTACGCAACTGTATATAAGGACTTACAGCTAGTAATTGTGTGTAAG
CCATTTAGTGACAGTTGACTG
>Tb427.02.4750  | Trypanosoma brucei Lister strain 427 | hypothetical protein, conserved | genomic | Tb427_02_v4 reverse | (geneCodeStart-81 to geneCodeStart-1) | length=81
TGTGTTTATGTTTTTCTTCTCTATTTCGTATCTGTCCTTTCTTACGGGTGAGTAATTAGT
GTTTCGTATCTTTCGTCCACG
>Tb427.02.4760  | Trypanosoma brucei Lister strain 427 | hypothetical protein, conserved | genomic | Tb427_02_v4 reverse | (geneCodeStart-81 to geneCodeStart-1) | length=81
ATTTCCCCTTTACTCACACGCTCTTCCCTCTTTCCCGCATATGTGTGTATTTGATAAAGT
CATAAGGAAACAACACTGACA
>Tb427.02.4780  | Trypanosoma brucei Lister strain 427 | hypothetical protein, conserved | genomic | Tb427_02_v4 reverse | (geneCodeStart-81 to geneCodeStart-1) | length=81
TCTCTTGTTTATACGACGCGGCCTGTAAAGCTTGACTTCGGGTAGAAGCAATTTAACCAC
ACGCACTCACAGAGGATCTTA
>Tb427.02.4800  | Trypanosoma brucei Lister strain 427 | hypothetical protein, conserved | genomic | Tb427_02_v4 reverse | (geneCodeStart-81 to geneCodeStart-1) | length=81
GGTAACCGCTACAGTGTGGGGAAGGGAAAAACGGGATTGCGGAAGGGCGTCCATTTTCGA
AGCGTTGTGGACGTGTAGGTG
>Tb427.02.4810  | Trypanosoma brucei Lister strain 427 | hypothetical protein, conserved | genomic | Tb427_02_v4 reverse | (geneCodeStart-81 to geneCodeStart-1) | length=81
TTTTCAGCTGAAGGAGAGAAACTCAACTTGTCTCATCCTTACCCACAAGCATATAGCGTA
AACATATATTAGGTTTACAAA
>Tb427.02.4830  | Trypanosoma brucei Lister strain 427 | TFIIF-stimulated CTD phosphatase, putative | genomic | Tb427_02_v4 reverse | (geneCodeStart-81 to geneCodeStart-1) | length=81
CTAAAAAGGAAGGGAGGGAAGGCGGTGGAGAGAGGCTACTCTGTCACTACACAAAGTTGC
TAACGACCACCGGCTATAGCC
>Tb427.02.4840  | Trypanosoma brucei Lister strain 427 | hypothetical protein, conserved | genomic | Tb427_02_v4 reverse | (geneCodeStart-81 to geneCodeStart-1) | length=81
AAAGGTTGTGAGCGGAACAAAGTAAACGAAAGGTTCGCCGGAGCATAGAGCTGCTGTAAC
TGATTCTGCACAAACTTCACA
>Tb427.02.4850  | Trypanosoma brucei Lister strain 427 | hypothetical protein, conserved | genomic | Tb427_02_v4 reverse | (geneCodeStart-81 to geneCodeStart-1) | length=81
GGACGAGAAGGAACAAGAAGGAGTCTCGTTGTGAAGCATTAGACCGCAGTTACAACTGAA
ATCTCGGTTTCGGCGAAGGCT
>Tb427.02.4870  | Trypanosoma brucei Lister strain 427 | kinetoplastid-specific dual specificity phosphatase, putative | genomic | Tb427_02_v4 reverse | (geneCodeStart-81 to geneCodeStart-1) | length=81
GCTGTATTTGAATCTTTTATTTAGGTTTTTTTTTAGGCATATCCCTTTTGTAGTTAAGGC
TGTTTTTTTATCAGTTTAAGT
>Tb427.02.4890  | Trypanosoma brucei Lister strain 427 | ribosomal protein L11, putative | genomic | Tb427_02_v4 reverse | (geneCodeStart-81 to geneCodeStart-1) | length=81
CCTCTTCTCTTCTGGTACGCAACTGTATATAAGGACTTACAGCTAGTAATTGTGTGTAAG
CCATTTAGTGACAGTTGACTG
>Tb427.02.4900  | Trypanosoma brucei Lister strain 427 | hypothetical protein, conserved | genomic | Tb427_02_v4 reverse | (geneCodeStart-81 to geneCodeStart-1) | length=81
TGTGTTTATGTTTTTCTTCTCTATTTCGTATCTGTCCTTTCTTACGGGTGAGTAATTAGT
GTTTCGTATCTTTCGTCCACG
>Tb427.02.4920  | Trypanosoma brucei Lister strain 427 | hypothetical protein, conserved | genomic | Tb427_02_v4 reverse | (geneCodeStart-81 to geneCodeStart-1) | length=81
ATTTCCCCTTTACTCACACGCTCTTCCCTCTTTCCCGCATATGTGTGTATTTGATAAAGT
CATAAGGAAACAACACTGACA
>Tb427.02.4930  | Trypanosoma brucei Lister strain 427 | esterase, putative | genomic | Tb427_02_v4 reverse | (geneCodeStart-81 to geneCodeStart-1) | length=81
GTATCAAAGAAGAAACATTAGCAACAGACATCACCTATATTCAACAGTTTTGTACCTCTT
TTCCCCTCCGACGTATTTTCT
>Tb427.02.4950  | Trypanosoma brucei Lister strain 427 | hypothetical protein, conserved | genomic | Tb427_02_v4 reverse | (geneCodeStart-81 to geneCodeStart-1) | length=81
TTTTTTGCTTTTTTGTTACCTTGTTGCAGCTGTTAATTTCTGTGCCGTGGGAGGAGGAGG
AAGAGGAAGAGTGACTGATGG
>Tb427.02.4970  | Trypanosoma brucei Lister strain 427 | hypothetical protein, conserved | genomic | Tb427_02_v4 reverse | (geneCodeStart-81 to geneCodeStart-1) | length=81
GTGTAAGTGGGGGACAAACTGGACAGTTATCTCTTGTTTGTTTTCGTAGTTTGTGTTGCC
TGCTCTGTACCACTGAACATC
>Tb427.02.4980  | Trypanosoma brucei Lister strain 427 | hypothetical protein, conserved | genomic | Tb427_02_v4 reverse | (geneCodeStart-81 to geneCodeStart-1) | length=81
ACACCTGTTTCCCCCGTGCCGTGTTCTTTGTTTTTGTGCACCTGGAGCCAGTACGAGTAC
GAGTAAGAGTCCTGAAGCCGT
>Tb427.02.4990  | Trypanosoma brucei Lister strain 427 | hypothetical protein, conserved | genomic | Tb427_02_v4 reverse | (geneCodeStart-81 to geneCodeStart-1) | length=81
CACGATGATTCTGTATGAACTATCTTCCGCTCGTTGAATCGCTTACCTTTTCCCCTTGCT
GTAATTACTGGGTTTGTACAC
>Tb427.02.5000  | Trypanosoma brucei Lister strain 427 | hypothetical protein, conserved | genomic | Tb427_02_v4 reverse | (geneCodeStart-81 to geneCodeStart-1) | length=81
CGATAATTTGAGGGTAAAGTTTTCAAGGTTTCCTAGCATCGCAAGGGGATCGAAACGGAC
ACAGATACGGTGAGGAGCGGC
>Tb427.02.5010  | Trypanosoma brucei Lister strain 427 | hypothetical protein, conserved | genomic | Tb427_02_v4 reverse | (geneCodeStart-81 to geneCodeStart-1) | length=81
GGGAATTACCCTATTCGTGTTTTCTTTTTCGTGGTGTCCATCATTTTAACAACAACGAAC
CATGTCTTTCTCGGTGGAGAT
>Tb427.02.5020  | Trypanosoma brucei Lister strain 427 | acyl-CoA oxidase, putative | genomic | Tb427_02_v4 reverse | (geneCodeStart-81 to geneCodeStart-1) | length=81
ACCACTTTGTGTACGTACCCATGAGTACGTTCTCCCTCAAAACTTTTGTGCAGCTATCGG
TAGACCTGTCTGGCCAGGAAG
>Tb427.02.5030  | Trypanosoma brucei Lister strain 427 | transcription initiation protein, putative | genomic | Tb427_02_v4 reverse | (geneCodeStart-81 to geneCodeStart-1) | length=81
ACTACTTTTTTTTTTTCCTGCATAGCNNNNNNNNNNNNNNATATTTTTGACTTTGACCCT
TCCTTGTTGTAGTCACGAAGT
>Tb427.02.5040  | Trypanosoma brucei Lister strain 427 | hypothetical protein, conserved | genomic | Tb427_02_v4 reverse | (geneCodeStart-81 to geneCodeStart-1) | length=81
GTGCTACGGAAGCGACGATAGATCAGGGGGACCGCAGAGTGCCAAAGGGAGAAAAAAAAG
CACATCTAAAGTGGGTTGATC
>Tb427.02.5050  | Trypanosoma brucei Lister strain 427 | protein phosphatase 2C, putative | genomic | Tb427_02_v4 reverse | (geneCodeStart-81 to geneCodeStart-1) | length=81
TTTGTTTTTTCCTTTCTATTCTCGGGACACTAGCTTATAGCTAGGCGCACTGGTATAGCA
AGAAAGGAACGATAATAGAAA
>Tb427.02.5060  | Trypanosoma brucei Lister strain 427 | GTP binding protein, putative | genomic | Tb427_02_v4 reverse | (geneCodeStart-81 to geneCodeStart-1) | length=81
ACCTTCTTCATTTTGTTTCAACCCTTTTGACCCTTAGCCGCCTGAATTGTGCTAACTAAA
CTTCAACTTGGAAGGAAATAT
>Tb427.02.5070  | Trypanosoma brucei Lister strain 427 | hypothetical protein, conserved | genomic | Tb427_02_v4 reverse | (geneCodeStart-81 to geneCodeStart-1) | length=81
TCACACATAAACTTTCACTTTCTTGAGACGTTCGTTCTTCTAGGTATATACATCTGTGTG
TGTTGTTTTAGTATAAAGGAT
>Tb427.02.5080  | Trypanosoma brucei Lister strain 427 | hypothetical protein, conserved | genomic | Tb427_02_v4 reverse | (geneCodeStart-81 to geneCodeStart-1) | length=81
GGAATTAACCGGATTTATCCCCTTTTCTTTTTCTATGTTGGATTTGCGTCTGATTATGAG
GTTTGTATTAGCGTGATTAGT
>Tb427.02.510  | Trypanosoma brucei Lister strain 427 | retrotransposon hot spot (RHS) protein, putative | genomic | Tb427_02_v4 reverse | (geneCodeStart-81 to geneCodeStart-1) | length=81
CTATTATTTTACTTCAGTTATTTATAATTTCAGAGAAAAAAGAAAAGGAAAGGAAGTTAA
GTTAATAATATTAAGAGAGTT
>Tb427.02.5120  | Trypanosoma brucei Lister strain 427 | vesicle-associated membrane protein, putative | genomic | Tb427_02_v4 forward | (geneCodeStart-81 to geneCodeStart-1) | length=81
TGTAGTGTTGTTGAAGGAAAGGGTCCTAGTTTGTACCTGAGTATTGTGTTACTCTTTTTT
ATATATGGGAAGGAATTGCCA
>Tb427.02.5130  | Trypanosoma brucei Lister strain 427 | hypothetical protein, conserved | genomic | Tb427_02_v4 forward | (geneCodeStart-81 to geneCodeStart-1) | length=81
TCGGGTCTTATCACTAAAAAACAAAAAGAAGCTATACAAGGAAAGGGAAACTTGTCAAGG
AAGTCCATTCTAAAAGAACCT
>Tb427.02.5140  | Trypanosoma brucei Lister strain 427 | hypothetical protein, conserved | genomic | Tb427_02_v4 forward | (geneCodeStart-81 to geneCodeStart-1) | length=81
AAAAGTCCTGTACTTAACGCATTACATTTCTCCCCTCCCTCCTTTCCCCTACGGGAGCGG
CAAAAAGGTTTAAAAGGCAGA
>Tb427.02.5150  | Trypanosoma brucei Lister strain 427 | TPR-repeat protein, putative | genomic | Tb427_02_v4 forward | (geneCodeStart-81 to geneCodeStart-1) | length=81
CCTACTTTGTTTTCCTCATTATTTCTTACCATCCAGTTTCCTCATTAAAGGCAACGTATA
TACTTAGATCTAACCGCATAA
>Tb427.02.5160  | Trypanosoma brucei Lister strain 427 | chaperone protein DNAj, putative | genomic | Tb427_02_v4 forward | (geneCodeStart-81 to geneCodeStart-1) | length=81
GTTGGTTTTCCGCTCCTTTCCAAACTTCAGTGTCGTTGCTTTTTTTTTTTTTGATCCTTT
TGCGTGTGGATGCAAGCAAGG
>Tb427.02.5180  | Trypanosoma brucei Lister strain 427 | aldo-keto reductase, putative | genomic | Tb427_02_v4 forward | (geneCodeStart-81 to geneCodeStart-1) | length=81
GAAAGTCTGCAATAAACTCGCGGACGCGGAGTTGTCTATGCACCGTGGATAAAGGGAACC
TGAACTGAGATACAGACGCAC
>Tb427.02.5190  | Trypanosoma brucei Lister strain 427 | hypothetical protein, conserved | genomic | Tb427_02_v4 forward | (geneCodeStart-81 to geneCodeStart-1) | length=81
GTTTTCTGTCTCTTTAATTTCTTCTCTGCATGCCATTGCTTCGTGTGTTGATTCACATCT
TTGTAGGCCAAGTACGTGTGC
>Tb427.02.5200  | Trypanosoma brucei Lister strain 427 | hypothetical protein, conserved | genomic | Tb427_02_v4 forward | (geneCodeStart-81 to geneCodeStart-1) | length=81
GGGGGCTTACTTGAAGTTCTCGAAGAGTGTGCGCTCGGTGACTGGGACGTGAGTGCGGAT
GAGTTGCTGTTAAAGTCGTTG
>Tb427.02.5210  | Trypanosoma brucei Lister strain 427 | 3-oxoacyl-ACP reductase, putative | genomic | Tb427_02_v4 forward | (geneCodeStart-81 to geneCodeStart-1) | length=81
TCGTTGATTTGTGTGGCGTGCGTATGCCGTCGGTGTGGGATGGGCGGCAAGTGAGGGGCC
GGTGTGTTGAAAACTGGCCAT
>Tb427.02.5220  | Trypanosoma brucei Lister strain 427 | hypothetical protein, conserved | genomic | Tb427_02_v4 forward | (geneCodeStart-81 to geneCodeStart-1) | length=81
TTCTTTTTTGTTATCTGCTTCTATTCTACCTTTGTTTCATTACTTTGTAGGCACTGTTGG
TGCAAGACTATCCATAAGCGG
>Tb427.02.5230  | Trypanosoma brucei Lister strain 427 | protein kinase, putative | genomic | Tb427_02_v4 forward | (geneCodeStart-81 to geneCodeStart-1) | length=81
GCATCCTTTTTCTTGCCCATATCCTCCATCATACGGGACGTGTTTGACGTCGGCTTTTAC
CAGAACGCCAACAGTGGAGAA
>Tb427.02.5240  | Trypanosoma brucei Lister strain 427 | PRP19-like protein, putative (TbPRP19) | genomic | Tb427_02_v4 forward | (geneCodeStart-81 to geneCodeStart-1) | length=81
CACTACCCTGAAGGAGCACTACAAAGGAGGAGAGAAGGCCAAGGAGGGGGTGAAAGAGGA
GGGGGAGGGGCGCAGTAAAGT
>Tb427.02.5250  | Trypanosoma brucei Lister strain 427 | tubulin-tyrosine ligase, putative | genomic | Tb427_02_v4 forward | (geneCodeStart-81 to geneCodeStart-1) | length=81
CTCTGCCATTCTCCTAATCTGCTTGCTGACATCTGTGTTTTTTTTTTAGGTGGTGTCTGC
GCTGTTAGCCACCATCGAGGG
>Tb427.02.5260  | Trypanosoma brucei Lister strain 427 | hypothetical protein, conserved | genomic | Tb427_02_v4 forward | (geneCodeStart-81 to geneCodeStart-1) | length=81
GGCGTACCTGATCCCTTCCCCCCGTCTCCCTTTCTTTTTAATAATAATAATTCCAATTAC
CTCTTCGTTTAGGTACACGGT
>Tb427.02.5270  | Trypanosoma brucei Lister strain 427 | dynein heavy chain, putative | genomic | Tb427_02_v4 forward | (geneCodeStart-81 to geneCodeStart-1) | length=81
CTCCTCTCCACTTTGTTACTGGCTTGGGTAGGATCTACATATAGAGAGAACACGTGTGGG
TATTGGTGTCTGCAGTGAGAA
>Tb427.02.5280  | Trypanosoma brucei Lister strain 427 | trans-sialidase, putative | genomic | Tb427_02_v4 forward | (geneCodeStart-81 to geneCodeStart-1) | length=81
CTAGTACCTGGTTCATTTAAAGGAGGAAAAGGAGAACGGAAGTATTATTCATCCCATCTC
CCCTCTCGTCAGCTCATTTCG
>Tb427.02.5290  | Trypanosoma brucei Lister strain 427 | hypothetical protein, conserved | genomic | Tb427_02_v4 forward | (geneCodeStart-81 to geneCodeStart-1) | length=81
ATTTCCCCTTTACTCACACGCTCTTCCCTCTTTCCCGCATATGTGTGTATTTGATAAAGT
CATAAGGAAGCAACACTGACA
>Tb427.02.5300  | Trypanosoma brucei Lister strain 427 | hypothetical protein, conserved | genomic | Tb427_02_v4 forward | (geneCodeStart-81 to geneCodeStart-1) | length=81
ATTTCCCCTTTACTCACACGCTCTTCCCTCTTTCCCGCATATGTGTGTATTTGATAAAGT
CATAAGGAAGCAACGCTGACA
>Tb427.02.5310  | Trypanosoma brucei Lister strain 427 | hypothetical protein, conserved | genomic | Tb427_02_v4 forward | (geneCodeStart-81 to geneCodeStart-1) | length=81
ATTTCCCCTTTACTCACACGCTCTTCCCTCTTTCCCGCATATGTCTGTATTTGATAGAGT
CATAAGGAAGCAACGCTGACA
>Tb427.02.5320  | Trypanosoma brucei Lister strain 427 | hypothetical protein, conserved | genomic | Tb427_02_v4 forward | (geneCodeStart-81 to geneCodeStart-1) | length=81
ATTTCCCCTTTACTCACACGCTCTTCCCTCTTTCCCGCATATGTGTGTATTTGATAAAGT
CATAAGGAAACAACACTGACA
>Tb427.02.5330  | Trypanosoma brucei Lister strain 427 | hypothetical protein, conserved | genomic | Tb427_02_v4 forward | (geneCodeStart-81 to geneCodeStart-1) | length=81
ATTTCCCCTTTACTCACACGCTCTTCCCTCTTTCCCGCATATGTGTGTATTTGATANNNT
CATAAGGAAACAACACTGACA
>Tb427.02.5340  | Trypanosoma brucei Lister strain 427 | hypothetical protein, conserved | genomic | Tb427_02_v4 forward | (geneCodeStart-81 to geneCodeStart-1) | length=81
ATTTCCCCTTTACTCACACGCTCTTCCCTCTTTCCCGCATATGTGTGTATTTGATANNCT
CATAAGGAAACAACACTGACA
>Tb427.02.5350  | Trypanosoma brucei Lister strain 427 | hypothetical protein, conserved | genomic | Tb427_02_v4 forward | (geneCodeStart-81 to geneCodeStart-1) | length=81
ATTTCCCCTTTACTCACACGCTCTTCCCTCTTTCCCGCATATGTGTGTATTTGATAAAGT
CATAAGGAAACAACACTGACA
>Tb427.02.5360  | Trypanosoma brucei Lister strain 427 | hypothetical protein, conserved | genomic | Tb427_02_v4 forward | (geneCodeStart-81 to geneCodeStart-1) | length=81
ATTTCCCCTTTACTCACACGCTCTTCCCTCTTTCCCGCATATGTGTGTATTTGATAAAGT
CATAAGGAAACAACACTGACA
>Tb427.02.5410  | Trypanosoma brucei Lister strain 427 | ABC transporter, putative | genomic | Tb427_02_v4 reverse | (geneCodeStart-81 to geneCodeStart-1) | length=81
TGGTGACAAAGGCGGGGTGGGTTAAGGGGCAAGGTTCGCGCTGTCCAGTTTCCCCTCGCA
AACAAAGAAAAGGGCTCCATT
>Tb427.02.5440  | Trypanosoma brucei Lister strain 427 | hypothetical protein, conserved | genomic | Tb427_02_v4 reverse | (geneCodeStart-81 to geneCodeStart-1) | length=81
AAAAAAGGTAACGCTAAGGGAAGTCCAGTTGGAGGCCCTGCGAAGCGAACAAGGAAAAGA
AAAGAGCACAATAAAGAGAAA
>Tb427.02.5480  | Trypanosoma brucei Lister strain 427 | hypothetical protein, conserved | genomic | Tb427_02_v4 reverse | (geneCodeStart-81 to geneCodeStart-1) | length=81
GATTGTAGGGCAAATTTCCGTGTGACACGAGGAAGTTGTGTAAGCCACCCAGGTTTGGCC
ACGTGCTGATAAGCATTTGTA
>Tb427.02.5500  | Trypanosoma brucei Lister strain 427 | hypothetical protein, conserved | genomic | Tb427_02_v4 reverse | (geneCodeStart-81 to geneCodeStart-1) | length=81
CTGACTGAAAGGCACTGTAACTGCAGAAGTTGGAAAAGGGGGCGGGACTGTGCGCAACAA
CAGCACCATACGTGTGCTCCG
>Tb427.02.5530  | Trypanosoma brucei Lister strain 427 | hypothetical protein, conserved | genomic | Tb427_02_v4 reverse | (geneCodeStart-81 to geneCodeStart-1) | length=81
CGTTTCTCAAAAGCTGTCTTTGGTTTCAGAAAGAGGAGCGAAAGCAAGGGAAGTCAAGCA
AGTAAGTTTTGTGACCGTAAA
>Tb427.02.5540  | Trypanosoma brucei Lister strain 427 | hypothetical protein, conserved | genomic | Tb427_02_v4 reverse | (geneCodeStart-81 to geneCodeStart-1) | length=81
GAAGGAGCTGGTGTAGGAAGCCAACTGTGACGGGTGAGGCATCAAGGTTCACTTTCCCCC
CTCCCCCATCTTCAAGCGTAC
>Tb427.02.560  | Trypanosoma brucei Lister strain 427 | retrotransposon hot spot (RHS) protein, putative | genomic | Tb427_02_v4 reverse | (geneCodeStart-81 to geneCodeStart-1) | length=81
CTATTATTTTACTTCAGTTATTTATAATTTCAGAGAAAAAAGAAAAGGAAAGGAAGTTAA
GTTAATAATATTAAGAGAGTT
>Tb427.02.5600  | Trypanosoma brucei Lister strain 427 | hypothetical protein, conserved | genomic | Tb427_02_v4 forward | (geneCodeStart-81 to geneCodeStart-1) | length=81
GAAGGAGCTGGTGTAGGAAGCCAACTGTGACGGGTGAGGCATCAAGGTTCACTTTCCCCC
CTCCCCCATCTTCAAGCGTAC
>Tb427.02.5610  | Trypanosoma brucei Lister strain 427 | hypothetical protein, conserved | genomic | Tb427_02_v4 forward | (geneCodeStart-81 to geneCodeStart-1) | length=81
CGTTTCTCAAAAGCTGTCTTTGGTTTCAGAAAGAGGAGCGAAAGCAAGGGAAGTCAAGCA
AGTAAGTTTTGTGACCGTAAA
>Tb427.02.5630  | Trypanosoma brucei Lister strain 427 | hypothetical protein, conserved | genomic | Tb427_02_v4 forward | (geneCodeStart-81 to geneCodeStart-1) | length=81
CTGACTGAAAGGCACTGTAACTGCAGAAGTTGGAAAAAGGGGCGGGACTGTGCGCAACAA
CAGCACCATACGTGTGCTCCG
>Tb427.02.5650  | Trypanosoma brucei Lister strain 427 | hypothetical protein, conserved | genomic | Tb427_02_v4 forward | (geneCodeStart-81 to geneCodeStart-1) | length=81
GATTGTAAGGCAAATTTCCGTGTGACACGAGGAAGTTGTGTAAGCCACCCAGGTTTGGCC
ACGTGCTGATAAGCATTTGTA
>Tb427.02.5660  | Trypanosoma brucei Lister strain 427 | adenylate kinase, putative (ADKA) | genomic | Tb427_02_v4 forward | (geneCodeStart-81 to geneCodeStart-1) | length=81
CACAGTTACTGGGGAAGGAAATAAGCACCACTCTTGAGAGGAAGAGGCCCATCAACAGCA
AATATTTGCGGTACTGCGACC
>Tb427.02.5700  | Trypanosoma brucei Lister strain 427 | hypothetical protein | genomic | Tb427_02_v4 forward | (geneCodeStart-81 to geneCodeStart-1) | length=81
TGAGATGTCGCACCTGTGGTAGTAATGATTCAATTTAGTGTTAACTGAGTATTGGGCCGC
GAAAGAAAATCAGTTTGTACG
>Tb427.02.5710  | Trypanosoma brucei Lister strain 427 | hypothetical protein | genomic | Tb427_02_v4 forward | (geneCodeStart-81 to geneCodeStart-1) | length=81
GAGGATCGAATTCGTTTTCGCATTACCCTGGTTTCATCTTCTCGGCATGCACCGCTACGT
GCATGTAGTCGTTTTCGCCGA
>Tb427.02.5720  | Trypanosoma brucei Lister strain 427 | hypothetical protein | genomic | Tb427_02_v4 forward | (geneCodeStart-81 to geneCodeStart-1) | length=81
CGTGGGTGCCCCTTTTAGCGACGGCCGGGTAGTCTGTCACCCGGTTTTTTTTACCCGAGC
TCTCGGTGTTCCCTTTCCAAT
>Tb427.02.5750  | Trypanosoma brucei Lister strain 427 | tyrosyl-DNA Phosphodiesterase (Tdp1), putative | genomic | Tb427_02_v4 forward | (geneCodeStart-81 to geneCodeStart-1) | length=81
TGCAAGTAGGTTTTAAGTCGACGTAGCATACATCCGCCGATTTTTTAAAAAATTATTGTA
GGCTGCGTGGAAAGAAAAAAA
>Tb427.02.5760  | Trypanosoma brucei Lister strain 427 | hypothetical protein, conserved | genomic | Tb427_02_v4 forward | (geneCodeStart-81 to geneCodeStart-1) | length=81
GGTAATCCTTTCGTTTTTGCTGTTAAAGGTGGCGTGCGCGGCAAGCCAAGGCCTGTATAC
AGTTTTCTGGGGGATCTGGCA
>Tb427.02.5800  | Trypanosoma brucei Lister strain 427 | sedoheptulose-1,7-bisphosphatase (SBPase) | genomic | Tb427_02_v4 forward | (geneCodeStart-81 to geneCodeStart-1) | length=81
TCCTTCGCTGGCTTGCTACTGGGACTGTCACGCCCGTTACAGGGGTTCCCTTTCACTCAA
CCTTTCGTGGAAAGGGAGAAT
>Tb427.02.5810  | Trypanosoma brucei Lister strain 427 | hypothetical protein, conserved | genomic | Tb427_02_v4 forward | (geneCodeStart-81 to geneCodeStart-1) | length=81
AAGGAGAAAAGGACCTTGGTTGAATATAGTAGCAGATTGCAAGGTGATTGTGACGTAGCC
TGTAAGCTAATTAGCATTAAA
>Tb427.02.5820  | Trypanosoma brucei Lister strain 427 | hypothetical protein, conserved | genomic | Tb427_02_v4 forward | (geneCodeStart-81 to geneCodeStart-1) | length=81
GTTGGTGTGTGGCGACCGGCTTGGAGAGGCAAATAGCTCTGCAGTTGAATTCAGGTCCAC
CGTTGTGTTATTTGAAGTGCA
>Tb427.02.5830  | Trypanosoma brucei Lister strain 427 | hypothetical protein, conserved | genomic | Tb427_02_v4 forward | (geneCodeStart-81 to geneCodeStart-1) | length=81
ATTTCAGTAGGAGCGGACCGCTGGCCCAGCCACCTAGTGTCGGAGAGGGAGGGGGAGGGA
AGGGGGAAGTGTATTGAGTAA
>Tb427.02.5850  | Trypanosoma brucei Lister strain 427 | small nuclear ribonucleoprotein SmD2 (Sm-D2) | genomic | Tb427_02_v4 forward | (geneCodeStart-81 to geneCodeStart-1) | length=81
TAGAACCCCATTTTTTTCCTTTAGTCACCCTTGGGTTTTGGTTCAATTGTTCAAAAAAGG
CACGGTAGGTACACTCAATAT
>Tb427.02.5860  | Trypanosoma brucei Lister strain 427 | hypothetical protein, conserved | genomic | Tb427_02_v4 forward | (geneCodeStart-81 to geneCodeStart-1) | length=81
AACAAGAGGTTAACTAGGGAACGGGTATATATATATACATATATTGATTTTTTTTGCTCT
ACATAAATAAGAAATTATACA
>Tb427.02.5870  | Trypanosoma brucei Lister strain 427 | hypothetical protein, conserved | genomic | Tb427_02_v4 forward | (geneCodeStart-81 to geneCodeStart-1) | length=81
CGTGAGGCTGGTATGTCTAAGAGTGAGGTTGAACCATCGTGAGCAGCCANNNNNNNNNGT
GCCAAATGTCTTGATCAGTCT
>Tb427.02.5890  | Trypanosoma brucei Lister strain 427 | hypothetical protein, conserved | genomic | Tb427_02_v4 forward | (geneCodeStart-81 to geneCodeStart-1) | length=81
GCCGTGTCCAGTACATCGTTGCAGAAGAACGTAAAAAGGGAGCGCCGCGACGGTGCTTTT
GTATCAGTCGGTACGTTTTAC
>Tb427.02.5900  | Trypanosoma brucei Lister strain 427 | hypothetical protein, conserved | genomic | Tb427_02_v4 forward | (geneCodeStart-81 to geneCodeStart-1) | length=81
TTTATGTCCTTATCAACACTCCTCTACAAAGCAGAAGTTAGGCAAGGTTTAGTTAGTCGC
AACGCTGGCGTCTGGTTGAAT
>Tb427.02.5910  | Trypanosoma brucei Lister strain 427 | 40S ribosomal protein S13, putative | genomic | Tb427_02_v4 forward | (geneCodeStart-81 to geneCodeStart-1) | length=81
TTTTTTTTCTTTTTTTCTTTTTTGTCGTCAATCTTTTTTTGTTTTATTCTTTTCAATGGC
CCAAGCGAATCCGACAAAGCG
>Tb427.02.5930  | Trypanosoma brucei Lister strain 427 | hypothetical protein, conserved | genomic | Tb427_02_v4 forward | (geneCodeStart-81 to geneCodeStart-1) | length=81
GAGTCCTAAAAAGAAACAAACAAGAAAAGAAAGAGAAGGTGTGACTCTTTGTGATCATAC
ATAAATAGTTTTGAACCTATC
>Tb427.02.5950  | Trypanosoma brucei Lister strain 427 | hypothetical protein, conserved | genomic | Tb427_02_v4 forward | (geneCodeStart-81 to geneCodeStart-1) | length=81
GGGGAGGCATTTAGGCAAATTTAGCACCTTAGTGTAGTAGAGCTTTTATCATTATCATTA
TTATTGTTATTAAAGGTTGCA
>Tb427.02.5970  | Trypanosoma brucei Lister strain 427 | hypothetical protein, conserved | genomic | Tb427_02_v4 forward | (geneCodeStart-81 to geneCodeStart-1) | length=81
ACCACCTAGTTCATGTGCTTCCCGATGGTGTTGTAACCCTCTTGACTTTCATTTTTCTTC
TGAAGAGAATTTTAAAGGGTA
>Tb427.02.5980  | Trypanosoma brucei Lister strain 427 | ATP-dependent Clp protease subunit, heat shock protein 100 (HSP100), putative (HSP100) | genomic | Tb427_02_v4 forward | (geneCodeStart-81 to geneCodeStart-1) | length=81
ATTATTTAAGCCAAACAGAAGTGAAAGTAGCAAAAGAGATCTATAAGGAAAGGTTGCAAC
AGTCATACCAGGTATTAAACA
>Tb427.02.6000  | Trypanosoma brucei Lister strain 427 | glycosylphosphatidylinositol-specific phospholipase C (GPI-PLC) | genomic | Tb427_02_v4 forward | (geneCodeStart-81 to geneCodeStart-1) | length=81
GTNNNNNNNAAAGAAAGAAAGAAAGAAAGAAAGAAAGAAAAAGAGGGGAAGGGGACTTTG
AGACGGTTAAGAATCTTTGTA
>Tb427.02.6050  | Trypanosoma brucei Lister strain 427 | beta prime COP protein | genomic | Tb427_02_v4 forward | (geneCodeStart-81 to geneCodeStart-1) | length=81
AAGGAAGAGAAGCAACAGCAGATAAAAAAGAAAAATAAAGAAGAGAGAAAAGGAGAAGGA
GAAGGAAAAATGTCGTCAAAA
>Tb427.02.6070  | Trypanosoma brucei Lister strain 427 | hypothetical protein, conserved | genomic | Tb427_02_v4 forward | (geneCodeStart-81 to geneCodeStart-1) | length=81
CTGTTTTTTTTCTTTTTTCCTCATGATGTAAACCTAAAGTTGTGTGGCCCCTTGACTGTA
GAGGGAAAATTGGGTCTTCAT
>Tb427.02.6080  | Trypanosoma brucei Lister strain 427 | hypothetical protein, conserved | genomic | Tb427_02_v4 forward | (geneCodeStart-81 to geneCodeStart-1) | length=81
TTTCATGCATTTTCGTCCCTTTTCTCTTTTTTCTCTCTCTCTTTTTTTTTTTCGTTGGTT
CGCATTAGAAAGCACTTTGCC
>Tb427.02.6090  | Trypanosoma brucei Lister strain 427 | 60S ribosomal protein L44 (RPL44) | genomic | Tb427_02_v4 forward | (geneCodeStart-81 to geneCodeStart-1) | length=81
TATATATATATATATATATATATATATATTTATTTATTTATTATTTCTTGTGTTATAGAG
GGCAGAGGAGGAGGAAAGGAG
>Tb427.02.6100  | Trypanosoma brucei Lister strain 427 | hypothetical protein, conserved | genomic | Tb427_02_v4 forward | (geneCodeStart-81 to geneCodeStart-1) | length=81
NNNNNNNNNNNNNNNNNNNATATATTGTGTGTGTGTATTTATTCACCTACTTCAGTCCTA
AAGGGGAGTGAGTAGGCGAAG
>Tb427.02.6130  | Trypanosoma brucei Lister strain 427 | ABC transporter, putative | genomic | Tb427_02_v4 forward | (geneCodeStart-81 to geneCodeStart-1) | length=81
TCTTTTTTCCATTTCTGTTTTTTTTTTACTTGGCTATTGTTTACCATTCTTATATTAGTA
GCGTGCGTGCAGGTGTGTGTG
>Tb427.02.6150  | Trypanosoma brucei Lister strain 427 | unspecified product | genomic | Tb427_02_v4 forward | (geneCodeStart-81 to geneCodeStart-1) | length=81
TTTTCTTTCATTTCATATATGTTTTTCTTTTTGTTATATAGACAAACTTATTATATCACT
ATTTCAAGTAATTCAAAAAAG
>Tb427.02.6180  | Trypanosoma brucei Lister strain 427 | iron/ascorbate oxidoreductase family protein, putative | genomic | Tb427_02_v4 forward | (geneCodeStart-81 to geneCodeStart-1) | length=81
GCGGACCCCTTCCAATTGTTAGGCACAAAACGGTACATATATATATATTTCAAGAAAGCA
ACAGTGTGTAATTTAAAAACC
>Tb427.02.6200  | Trypanosoma brucei Lister strain 427 | unspecified product | genomic | Tb427_02_v4 forward | (geneCodeStart-81 to geneCodeStart-1) | length=81
NNNNNNNNNNNNNNNNNNNNNNNNNNNNNNNNNNNNNNNNNNNNNNNNNNNNNNNNNTTA
TTATATCATTATTTCAAGTAA
>Tb427.02.6220  | Trypanosoma brucei Lister strain 427 | adenosine transporter 2, putative (TbNT4) | genomic | Tb427_02_v4 forward | (geneCodeStart-81 to geneCodeStart-1) | length=81
CTCCAGCAATGCTGTCACTGCAGGACCGTTTCCGACTAAATTCTATTCTGCGATGGTTTG
GGTCTTGCTGTCTCCGGCCTC
>Tb427.02.6240  | Trypanosoma brucei Lister strain 427 | unspecified product | genomic | Tb427_02_v4 forward | (geneCodeStart-81 to geneCodeStart-1) | length=81
NNNNNNNNNNNNNNNNNNNNNNNNNNNNNNNNTGTTATATAGACAAGCTTATTATATCAT
TATTTCAAGTAATTCAAAAAG
>Tb427.02.6270  | Trypanosoma brucei Lister strain 427 | unspecified product | genomic | Tb427_02_v4 forward | (geneCodeStart-81 to geneCodeStart-1) | length=81
NNNNNNNNNNNNNNNNNNNNNNNNNNNNNNNNNNNNNNNNNNNNNNNNNNNNNNAAAGCA
ACAGTGTGTAATTTAAAAACC
>Tb427.02.650  | Trypanosoma brucei Lister strain 427 | hypothetical protein | genomic | Tb427_02_v4 forward | (geneCodeStart-81 to geneCodeStart-1) | length=81
TAAAGCATTGTACCGATGCGAAAGCAAAGGGCGCATGCATGTCAACGATAGAAAACTAGT
TTAGANNCTTTTTATTCGGAT
>Tb427.02.690  | Trypanosoma brucei Lister strain 427 | unspecified product | genomic | Tb427_02_v4 forward | (geneCodeStart-81 to geneCodeStart-1) | length=81
CATCGCTTAGCTCTATTATTAAAAAAGAAAAAGCATTTCCTCAACACTCAGCACCTCAAG
GAATCGGAAACGGGAACTACA
>Tb427.02.900  | Trypanosoma brucei Lister strain 427 | hypothetical protein | genomic | Tb427_02_v4 forward | (geneCodeStart-81 to geneCodeStart-1) | length=81
TAAAGCATTGTACCGATGCGAAAGCAAAGGGCGCATGCATGTCAACGATAGGAAACTAGT
TTAGACTCTTTTTATTCGGAT
>Tb427.02.950  | Trypanosoma brucei Lister strain 427 | unspecified product | genomic | Tb427_02_v4 forward | (geneCodeStart-81 to geneCodeStart-1) | length=81
CATCGCTTAGCTCTATTATTAAAAAAGAAAAAGCATTTCCTCAACACTCAGCACCTCAAG
GAATCGGAAACGGGAACTACA
>Tb427.02.960  | Trypanosoma brucei Lister strain 427 | hypothetical protein | genomic | Tb427_02_v4 forward | (geneCodeStart-81 to geneCodeStart-1) | length=81
CCATCACTATTTTATTATTTATATTTTCTTTCCAACATCTGTTTCAAGAAACATGGTCGA
TTGGAAATAATGTAGACATCA
>Tb427.03.1000  | Trypanosoma brucei Lister strain 427 | frataxin-like, mitochondrial precursor, putative | genomic | Tb427_03_v4 forward | (geneCodeStart-81 to geneCodeStart-1) | length=81
GTGTAATCATAAACTGGCGTGTGTTTGTTCACACCAGCATCTGTACATCAGCAACTGAGT
GGAGCTTTTTTGTAACANCGG
>Tb427.03.1010  | Trypanosoma brucei Lister strain 427 | hypothetical protein, conserved | genomic | Tb427_03_v4 forward | (geneCodeStart-81 to geneCodeStart-1) | length=81
GGAATACGGGGAGGAAAGGATAGAGTAAAGACGGAAATACAATAAAATCCAGTACAACAA
CTCTTTCGTGACTGCAAGAAT
>Tb427.03.1020  | Trypanosoma brucei Lister strain 427 | hypothetical protein, conserved | genomic | Tb427_03_v4 forward | (geneCodeStart-81 to geneCodeStart-1) | length=81
AAATAAACATACATATAATTATATATATATATATAATTATATATATTGGAAGGGGGAATA
AATATCACAAATACATCGCTG
>Tb427.03.1030  | Trypanosoma brucei Lister strain 427 | RNA-binding protein (RPB28) | genomic | Tb427_03_v4 forward | (geneCodeStart-81 to geneCodeStart-1) | length=81
GCTAATTAAAGGGGAAAACAAACGATATATAATTATATAACCGAAAAAAAAATAATTATA
ATAAATAAATAAACAAAAAAT
>Tb427.03.1070  | Trypanosoma brucei Lister strain 427 | peptide chain release factor 1, putative | genomic | Tb427_03_v4 forward | (geneCodeStart-81 to geneCodeStart-1) | length=81
ATTTTTGTAATACTTCGTTGGTGCCATAGCTGCCTTATGTTCATTTGTCCTCTCTGCGTG
TTGTTTCTTCAGACTAGTTGT
>Tb427.03.1080  | Trypanosoma brucei Lister strain 427 | hypothetical protein, conserved | genomic | Tb427_03_v4 forward | (geneCodeStart-81 to geneCodeStart-1) | length=81
GAAACTATTAATAGCCAACAACCAGCTGAGGGATAACGGGTGACGAGTACTGGAACATTA
CAAGAAGCAACAGTATTTTCG
>Tb427.03.1090  | Trypanosoma brucei Lister strain 427 | small nuclear RNA (snRNA) U1 (TbU1-24K) | genomic | Tb427_03_v4 forward | (geneCodeStart-81 to geneCodeStart-1) | length=81
CTCGGCTGGCTTTCCCCTCTGTTGATCTCTCTAAATCCTTTATAATGCTGTTGTTGCGAC
GCACGTATGTTGATTAGTTAG
>Tb427.03.1100  | Trypanosoma brucei Lister strain 427 | hypothetical protein, conserved | genomic | Tb427_03_v4 forward | (geneCodeStart-81 to geneCodeStart-1) | length=81
GACAGCTGCACAACATTAGTTCTTGATCTTGTACATGCAACTTTCTTTTTATTTGCAAAA
AGCAGACGAAGCCAAAGGGAC
>Tb427.03.1110  | Trypanosoma brucei Lister strain 427 | flagellar transport protein, putative (PIFTA1) | genomic | Tb427_03_v4 forward | (geneCodeStart-81 to geneCodeStart-1) | length=81
CCAAAAAAAAAAAGAAGACGATATATTTGTTAGCTTTGCGTATAAGGTTAGCATCGGCTC
CACCACGTCGAAACAGTCGAA
>Tb427.03.1120  | Trypanosoma brucei Lister strain 427 | GTP-binding nuclear protein rtb2, putative (rtb2) | genomic | Tb427_03_v4 forward | (geneCodeStart-81 to geneCodeStart-1) | length=81
ATAGACATAGTGCAAGTATATCAGGAAATATACAAGGGAGAGTCGTAAAAAAAAAAAAAA
AGTAAATAAACATAAATAAAA
>Tb427.03.1130  | Trypanosoma brucei Lister strain 427 | DNA polymerase delta subunit 2, putative | genomic | Tb427_03_v4 forward | (geneCodeStart-81 to geneCodeStart-1) | length=81
TCATCTTTTATGAGTTACAGTGTTCATTTGTTGTAGGCTCGCAACCAAGAGCAGACATCA
CCATATTAAAGAGAATTTGCA
>Tb427.03.1140  | Trypanosoma brucei Lister strain 427 | hypothetical protein, conserved | genomic | Tb427_03_v4 forward | (geneCodeStart-81 to geneCodeStart-1) | length=81
TCTGCTCGCCTTTTCGGCTGTGGGCCTCCCTTCCCTCCCTTTACATTTTTTTNTTGTTTC
TGCTTTACCGTCTCGTAGGCA
>Tb427.03.1150  | Trypanosoma brucei Lister strain 427 | hypothetical protein, conserved | genomic | Tb427_03_v4 forward | (geneCodeStart-81 to geneCodeStart-1) | length=81
TCCGTCTTTTTTTTTTTTTGCTATTCATTCTGATTTGCGTTTGGCGCGCTTGATTTGTTG
TTAATGATCATGTAGCTAACG
>Tb427.03.1160  | Trypanosoma brucei Lister strain 427 | hypothetical protein, conserved | genomic | Tb427_03_v4 forward | (geneCodeStart-81 to geneCodeStart-1) | length=81
TCGTAGTTGTGTGTGTTTGTTGCAGGTGCCGAACGAAACGGCAACTATATATTACCTAAG
GTAGTATCCGAGAAAGTAAGG
>Tb427.03.1170  | Trypanosoma brucei Lister strain 427 | hypothetical protein, conserved | genomic | Tb427_03_v4 forward | (geneCodeStart-81 to geneCodeStart-1) | length=81
TTTATCATTTTTCCCCCCTTGTCANGTTACTTGGATTCGTGTCTACGCTACCATCAAGGG
AATAGCAGTGTGAGGAATACA
>Tb427.03.1180  | Trypanosoma brucei Lister strain 427 | hypothetical protein, conserved | genomic | Tb427_03_v4 forward | (geneCodeStart-81 to geneCodeStart-1) | length=81
TTGTGCAGCAGGTTCAAAAANTATAGTAGCAACTAATTGCCGATAATTTCTGCTGGAGTA
AAAGCCGCTCTCGGTTTGTCA
>Tb427.03.1190  | Trypanosoma brucei Lister strain 427 | hypothetical protein, conserved | genomic | Tb427_03_v4 forward | (geneCodeStart-81 to geneCodeStart-1) | length=81
TATTATTGGAAACTGAAGGGCAGTATCATCATCACCACTTAAAGAAAGCAGAACCGTAGG
ACGAAAGGTAAGTGTGTGGAA
>Tb427.03.120  | Trypanosoma brucei Lister strain 427 | variant surface glycoprotein (VSG), putative | genomic | Tb427_03_v4 forward | (geneCodeStart-81 to geneCodeStart-1) | length=81
AATCATATCAATTATTGGTANTTAAATAATAAAACAAAAGCACAATTGGACAAGGNAAGG
TAGTGTTTAACAACACTGAAC
>Tb427.03.1200  | Trypanosoma brucei Lister strain 427 | hypothetical protein, conserved | genomic | Tb427_03_v4 forward | (geneCodeStart-81 to geneCodeStart-1) | length=81
CTCCGCACAGCGCTTGGGGAGTACCTTTTTTAAAAAAAANAACTATTGTTTGTTTNACGA
AGTTCGGGGCCTGGGGTTGCC
>Tb427.03.1210  | Trypanosoma brucei Lister strain 427 | protein transport protein Sec24 (SEC24.1) | genomic | Tb427_03_v4 forward | (geneCodeStart-81 to geneCodeStart-1) | length=81
TCCGTGTTTCCGTAATGCCCTACCCCGTATTTCATCAATTCATTACTTTTCCATACTTTT
TTGTTACTAGCCAAATTTAGG
>Tb427.03.1220  | Trypanosoma brucei Lister strain 427 | hypothetical protein, conserved | genomic | Tb427_03_v4 forward | (geneCodeStart-81 to geneCodeStart-1) | length=81
TATTTATTGGTGTGGAACTGAGTGTTTCTCTCTTTTCTTTCTGGTTCGCGTTTGGATCCC
GTCTACCCCAGAAAAACGGAA
>Tb427.03.1230  | Trypanosoma brucei Lister strain 427 | hypothetical protein | genomic | Tb427_03_v4 forward | (geneCodeStart-81 to geneCodeStart-1) | length=81
TTTGGTTTCCGTGTTCTGAGGCACGTCCGCCGAGTAAGGTACGGAATTTAGAATACAAAA
AGAAATATTTGTTACCGTCTA
>Tb427.03.1240  | Trypanosoma brucei Lister strain 427 | protein phosphatase 2A, putative | genomic | Tb427_03_v4 forward | (geneCodeStart-81 to geneCodeStart-1) | length=81
CGCACTACAAGTAGTTTTTGCTAGTTTAAGTTGTCATCTACTCAAAACCAAANCCACCAG
CACATTATATAGGGGCGGGGG
>Tb427.03.1250  | Trypanosoma brucei Lister strain 427 | DNA-directed RNA polymerase subunit, putative (RPB10) | genomic | Tb427_03_v4 forward | (geneCodeStart-81 to geneCodeStart-1) | length=81
TTCTTAACTCTAGTTCACTAGCGTCAGCTCAGAGGGTTCGTTTCGTTGCTCGCGCTTTAG
CTGTTTTTTTTTTTTGCCCTC
>Tb427.03.1260  | Trypanosoma brucei Lister strain 427 | hypothetical protein, conserved | genomic | Tb427_03_v4 forward | (geneCodeStart-81 to geneCodeStart-1) | length=81
ACTGATCTTCCATTCCACCCTCTCACATGATTCCTAATCATTATGTCTATTAACTTTTCA
GCACCATATTTAGTAACCGAG
>Tb427.03.1270  | Trypanosoma brucei Lister strain 427 | hypothetical protein, conserved | genomic | Tb427_03_v4 forward | (geneCodeStart-81 to geneCodeStart-1) | length=81
CACGAATAAGGCGTGTGGAGGAGTGGAGAAGTTTTTAGATACTTAATATCAGGTTTTAAA
GAAAACAAAAATAGTGGAAGT
>Tb427.03.1280  | Trypanosoma brucei Lister strain 427 | hypothetical protein, conserved | genomic | Tb427_03_v4 forward | (geneCodeStart-81 to geneCodeStart-1) | length=81
TTTTCTTCAGTTCTGAATCCTTCTGAAATTATTCGGTCTTTCATTCAACTGGCTGTGCAA
GAAGGGTTACGAAGTGTGCTG
>Tb427.03.1290  | Trypanosoma brucei Lister strain 427 | cullin 4B, putative | genomic | Tb427_03_v4 forward | (geneCodeStart-81 to geneCodeStart-1) | length=81
GAGGTGGAGACTGTGGTAAGCATCGGTGACGCAAGAGCGCTTTAACTGTCGTTTCTTTAA
TATTTTTATCCGGGTTCTGCA
>Tb427.03.1300  | Trypanosoma brucei Lister strain 427 | hypothetical protein, conserved | genomic | Tb427_03_v4 forward | (geneCodeStart-81 to geneCodeStart-1) | length=81
CGCGTGTGTAAAGTGCCACGTGAGAAAGGAGGGCTAGCAGGGGTGCACTGTAGTTCGTGA
ATTGTGCCACGTCTGTCAGTC
>Tb427.03.1310  | Trypanosoma brucei Lister strain 427 | hypothetical protein, conserved | genomic | Tb427_03_v4 forward | (geneCodeStart-81 to geneCodeStart-1) | length=81
TAAAAGTGTGTTCCCCCTCCCCGTTAAGAAGATACACTTCAGTTATTTNTAGTATTGTCA
CGCATTGTCGCCTCTGGAGAA
>Tb427.03.1320  | Trypanosoma brucei Lister strain 427 | hypothetical protein, conserved | genomic | Tb427_03_v4 forward | (geneCodeStart-81 to geneCodeStart-1) | length=81
AACACCGTTACCCTCGCTGTACATGCGTTTCTTGTGTTTGCACGCGGATAGTAGTGGGGG
CCAAAAACAGTGGTAGGAGCG
>Tb427.03.1330  | Trypanosoma brucei Lister strain 427 | hypothetical protein, conserved | genomic | Tb427_03_v4 forward | (geneCodeStart-81 to geneCodeStart-1) | length=81
TCTTCATCAACTCCACTCGGGTCGAGTGAAAGTGGTAGTACAAGTGACACACCCGCGTTG
GCCCGCCGCGAGGCGCCACGC
>Tb427.03.1340  | Trypanosoma brucei Lister strain 427 | ZFP family member, putative (ZC3H7) | genomic | Tb427_03_v4 forward | (geneCodeStart-81 to geneCodeStart-1) | length=81
TATATATACTGCTTGGTGTCCAGACACAGCACGACGAAGGACGCGGAGTACGTGTTGAAA
CGAGACTTGAAGGAGGAAAAA
>Tb427.03.1350  | Trypanosoma brucei Lister strain 427 | hypothetical protein, conserved | genomic | Tb427_03_v4 forward | (geneCodeStart-81 to geneCodeStart-1) | length=81
CACTTTTAAGTTACCCCGTCGCCCCAGTGCCTGTCGGGGATACGGTGGGATACATTGCGT
TAAGGTAGTTGAAGCAGGATT
>Tb427.03.1360  | Trypanosoma brucei Lister strain 427 | cytosine-specific DNA methylase, putative | genomic | Tb427_03_v4 forward | (geneCodeStart-81 to geneCodeStart-1) | length=81
TCTCAACTGCGTTCGCGTGCGCAGCTATAAAGCTACCCCGTCCCTCTTTTTTATTTTATT
CGTCACAGTTACGGACCGTTG
>Tb427.03.1370  | Trypanosoma brucei Lister strain 427 | 40S ribosomal protein S25, putative | genomic | Tb427_03_v4 forward | (geneCodeStart-81 to geneCodeStart-1) | length=81
TTTCCTGTACGAATACTTTAATTTGTCACTGCTGGTTATAAAGCTCCAAGTTTCTTTTCG
TCGTAGCAAACTACCGCAGCG
>Tb427.03.1380  | Trypanosoma brucei Lister strain 427 | ATP synthase beta chain, mitochondrial precursor | genomic | Tb427_03_v4 forward | (geneCodeStart-81 to geneCodeStart-1) | length=81
CTAGAGAAGAAGTAACCGGAGTTAATTTGTAATAATCTGTCGATAACGGACAAGTAAGGG
AACAACAGGGAAGGAGAAAGT
>Tb427.03.1390  | Trypanosoma brucei Lister strain 427 | hypothetical protein, conserved | genomic | Tb427_03_v4 forward | (geneCodeStart-81 to geneCodeStart-1) | length=81
ATTTGTGTTAGCGGCAACCGAAGGTGCAGATTTGTGTAGACGTGTGACTCTTTGAGTAAT
TGGTGGGAGTAAACGGTACAG
>Tb427.03.1400  | Trypanosoma brucei Lister strain 427 | hypothetical protein, conserved | genomic | Tb427_03_v4 forward | (geneCodeStart-81 to geneCodeStart-1) | length=81
CCAGGTTATTATTCCACTTCTATCTATCTATCTCACTTACTTTCTCCCTTACACACGATC
ACTTTCGTAGCAGTCTGCACG
>Tb427.03.1410  | Trypanosoma brucei Lister strain 427 | cytochrome oxidase subunit VII (COXVII) | genomic | Tb427_03_v4 forward | (geneCodeStart-81 to geneCodeStart-1) | length=81
AGACCTTTATTATCGCTATCAAACAATTGTTACCAAACATACATAAAGGGGGGAGGTTTA
TTTATTTATATATTTTGAACA
>Tb427.03.1420  | Trypanosoma brucei Lister strain 427 | hypothetical protein, conserved | genomic | Tb427_03_v4 forward | (geneCodeStart-81 to geneCodeStart-1) | length=81
AACGCTCGTTTCCAAAAGAGGGACGGAAATAACGTCATTTCTTTTCCATTGAAAGAAACC
TCCGCTGAAGTGCACCACCGA
>Tb427.03.1430  | Trypanosoma brucei Lister strain 427 | chaperone protein DNAj, putative | genomic | Tb427_03_v4 forward | (geneCodeStart-81 to geneCodeStart-1) | length=81
TCGGAATATATATATATATATATATATATATATATATTCGCTGGGTGTAACTGGTATACG
TGTATTTTAGTTGCTTTGGGG
>Tb427.03.1440  | Trypanosoma brucei Lister strain 427 | AAA ATPase, putative | genomic | Tb427_03_v4 forward | (geneCodeStart-81 to geneCodeStart-1) | length=81
CAGAACTAAGTTCCAAAAGAAGGGGGGGACGGAGACGGGAATTTCGTTTCTACAAAAATT
CGTATATATATATATATATAT
>Tb427.03.1450  | Trypanosoma brucei Lister strain 427 | hypothetical protein, conserved | genomic | Tb427_03_v4 forward | (geneCodeStart-81 to geneCodeStart-1) | length=81
AACAAGTGGTACTGAAGGTGTGAAACTTACCACAAGTACGAAGACACTGATTAGGTACGT
GCAGATTCATACGTTGTGGCA
>Tb427.03.1460  | Trypanosoma brucei Lister strain 427 | hypothetical protein | genomic | Tb427_03_v4 forward | (geneCodeStart-81 to geneCodeStart-1) | length=81
TTAATTTTTGAGTCTTCTCCTTCTCCTCCTCCAATCACAAGCCTTCGTCTTTTTGTAAGT
GCATCTCAGTGTGTAGGCAAA
>Tb427.03.1470  | Trypanosoma brucei Lister strain 427 | variant surface glycoprotein (VSG)-related, putative | genomic | Tb427_03_v4 forward | (geneCodeStart-81 to geneCodeStart-1) | length=81
TACTTTCTTCTTTGTATTATGAAATTGGTGTGTCTGTGCTTTTACTTTTGATTTTTCGAA
AAAGGACAAAAGAAATAAAGG
>Tb427.03.1480  | Trypanosoma brucei Lister strain 427 | hypothetical protein, conserved | genomic | Tb427_03_v4 forward | (geneCodeStart-81 to geneCodeStart-1) | length=81
TTCCCTACGTTCTATTGATACTGTCTTTTTCATTCTCATGTAGTCGCGTGTGCGGGACGC
GCAAACTTGTTGGATCTGAAA
>Tb427.03.1490  | Trypanosoma brucei Lister strain 427 | leucine-rich repeat protein (LRRP), putative | genomic | Tb427_03_v4 forward | (geneCodeStart-81 to geneCodeStart-1) | length=81
TTTTCTCTGCTATTGTCTCTGCTGCTTTACCTACCGTTTTTCCTTGATTTTCCTTGAAGC
GTGTTAGGGAAAGTTCCATAG
>Tb427.03.1500  | Trypanosoma brucei Lister strain 427 | variant surface glycoprotein (VSG)-related, putative | genomic | Tb427_03_v4 reverse | (geneCodeStart-81 to geneCodeStart-1) | length=81
TGGGGTATGCATTCGCATTTTTATATGATCTTCTTGTGTATTTTTAAGAGGTGAAGTTGT
TGATTGAAGTGAAGGGAGAGA
>Tb427.03.1510  | Trypanosoma brucei Lister strain 427 | variant surface glycoprotein (VSG)-related, putative | genomic | Tb427_03_v4 reverse | (geneCodeStart-81 to geneCodeStart-1) | length=81
TGGGGTATGCATTCGCATTTTTATATGATCTTCTTGTGTATTTTTAAGAGGTGAAGTTGT
TGATTGAAGTGAAGGGAGAGA
>Tb427.03.1520  | Trypanosoma brucei Lister strain 427 | variant surface glycoprotein (VSG)-related, putative | genomic | Tb427_03_v4 reverse | (geneCodeStart-81 to geneCodeStart-1) | length=81
TACTTTCTTCTTTGTATTATGAAATTGGTGTGTCTGTGCTTTTACTTTTGATTTTTCGAA
AAAGGACAAAAGAAATAAAGG
>Tb427.03.1530  | Trypanosoma brucei Lister strain 427 | hypothetical protein, conserved | genomic | Tb427_03_v4 reverse | (geneCodeStart-81 to geneCodeStart-1) | length=81
AACAAGTGGTACTGAAGGTGTGAAACTTACCACAAGTACGAAGACACTGATTAGGTACGT
GCAGATTCATACGTTGTGGCA
>Tb427.03.1540  | Trypanosoma brucei Lister strain 427 | CAAX prenyl protease 2, putative | genomic | Tb427_03_v4 reverse | (geneCodeStart-81 to geneCodeStart-1) | length=81
GGAGTTATTCATACCTTTCTTTCTTTTTTTGAAAAAAAANAGAAATTGTGCACGTTGGCA
CTGTGGGGACGTTTTCAATAG
>Tb427.03.1550  | Trypanosoma brucei Lister strain 427 | hypothetical protein, conserved | genomic | Tb427_03_v4 reverse | (geneCodeStart-81 to geneCodeStart-1) | length=81
AATACAAAAATAAAATACATAAAAACAACACCAAATACAATTATAGTAAATAAATATATA
TATATATATACGGTTGCCCNT
>Tb427.03.1560  | Trypanosoma brucei Lister strain 427 | hypothetical protein, conserved | genomic | Tb427_03_v4 reverse | (geneCodeStart-81 to geneCodeStart-1) | length=81
ACACTAAATTGAAAAAAAAAGTTAGGTAGAAGATTTTCCCCACGAAAAAGAATATNACAT
TTGAAGTATTATTAGAGGGGA
>Tb427.03.1570  | Trypanosoma brucei Lister strain 427 | protein kinase, putative | genomic | Tb427_03_v4 reverse | (geneCodeStart-81 to geneCodeStart-1) | length=81
TACTGAAAAGCTGAAATTGGGATACATCTTCTTGTCATTCCGTTTTCACCACCTTTTCTG
TAGAACCATTCACAGCTGCGT
>Tb427.03.1580  | Trypanosoma brucei Lister strain 427 | hypothetical protein, conserved | genomic | Tb427_03_v4 reverse | (geneCodeStart-81 to geneCodeStart-1) | length=81
TCCGCTTCGGGTTGCTACTATTTAAAGTTAGCAGCATCCTGTGATAAGGTAGCGAAGTGG
AACCGAAGCACATCATTTCAT
>Tb427.03.1590  | Trypanosoma brucei Lister strain 427 | hypothetical protein, conserved | genomic | Tb427_03_v4 reverse | (geneCodeStart-81 to geneCodeStart-1) | length=81
TTTTTGCTTTGTGACACACCGAAAAGTGCTTAGCCCCAGGCTTAGTGAAGCGCGCTCTCG
ATCAATCATTCAACCACATCC
>Tb427.03.1600  | Trypanosoma brucei Lister strain 427 | hypothetical protein, conserved | genomic | Tb427_03_v4 reverse | (geneCodeStart-81 to geneCodeStart-1) | length=81
NTTTTATATACTTCTAGCGACACGGGTTGAATTAGTTACAGTTCCGAGCACATTTTTTTT
TTTAATATAAAAAATACAGAT
>Tb427.03.1610  | Trypanosoma brucei Lister strain 427 | protein kinase, putative | genomic | Tb427_03_v4 reverse | (geneCodeStart-81 to geneCodeStart-1) | length=81
TTAACTATTTGCGCGTGTACATTTCAAGCATATATATATATTTGTGTACGCGCTCATCCA
CGTATCCACTTGAAAGAGTGG
>Tb427.03.1620  | Trypanosoma brucei Lister strain 427 | hypothetical protein, conserved | genomic | Tb427_03_v4 reverse | (geneCodeStart-81 to geneCodeStart-1) | length=81
TGGGTGGAGAGCCGATATCGACACCCCGTTGTGGTGGTGTTGGCCAGTCGAACCGCAGAC
GAAGCGGCCCGGCGAAATGGA
>Tb427.03.1630  | Trypanosoma brucei Lister strain 427 | casein kinase 1, putative (CK1) | genomic | Tb427_03_v4 reverse | (geneCodeStart-81 to geneCodeStart-1) | length=81
CATATATATATATATATATATCTGCAAGCTTAAACAGTTAGTTTGGTTTGAAATTCAAAC
CTCATTCGTTACTGCGAAGAT
>Tb427.03.1640  | Trypanosoma brucei Lister strain 427 | hypothetical protein | genomic | Tb427_03_v4 reverse | (geneCodeStart-81 to geneCodeStart-1) | length=81
TTTGTTTTTTTTTCATTATTGCTTACCTTCGTTCACACATNCACACATACACACAAACAC
ACACAAACAAACCCAAATCTT
>Tb427.03.1650  | Trypanosoma brucei Lister strain 427 | hypothetical protein | genomic | Tb427_03_v4 reverse | (geneCodeStart-81 to geneCodeStart-1) | length=81
GTGTTGCCAGTGGTTTGTTGGACTCAGCTGAGGCGCTTCTCCAATGTGTTGTAGGGAAGT
CTTAGAAAGGTAGAAAAGAAG
>Tb427.03.1660  | Trypanosoma brucei Lister strain 427 | hypothetical protein, conserved | genomic | Tb427_03_v4 reverse | (geneCodeStart-81 to geneCodeStart-1) | length=81
CGAAAGTATCAGTGACTATATATAAGCAGGTGTATTGCCAGTATCATTATAGGAGAGTCG
AAAAGTATCCACACTCGGTTA
>Tb427.03.1670  | Trypanosoma brucei Lister strain 427 | hypothetical protein, conserved | genomic | Tb427_03_v4 reverse | (geneCodeStart-81 to geneCodeStart-1) | length=81
NNNNNNNNNNNNNNNNNNNNNNNNNNNNNNNNNNNNATATATATATATATATATATATAT
ATATTAGGAAGTGAAGAGAAT
>Tb427.03.1680  | Trypanosoma brucei Lister strain 427 | hypothetical protein, conserved | genomic | Tb427_03_v4 reverse | (geneCodeStart-81 to geneCodeStart-1) | length=81
CCAAAATAANAATAACAAAAAATGGAAGGTCTTGTGGTTCCCCCGTTTGTGGCCTCAGGC
ATAGTGGCGCACGCAAAGCGG
>Tb427.03.1690  | Trypanosoma brucei Lister strain 427 | hypothetical protein, conserved | genomic | Tb427_03_v4 reverse | (geneCodeStart-81 to geneCodeStart-1) | length=81
ATCGAGTGAAGGGCTGCAGGTTGTGACACGAAACAACACCAAACAACAACATCAACAAAA
ATAACAGAAAGAAAAGTAACA
>Tb427.03.1700  | Trypanosoma brucei Lister strain 427 | diacylglycerol acyltransferase, putative | genomic | Tb427_03_v4 reverse | (geneCodeStart-81 to geneCodeStart-1) | length=81
CAGAGGAGGAAGAAAAGAAGCGTATACGCGCGTACATAGTTTATTAGGGACACTTACGTT
TGTGTGCGTAGGTTTGAAGTG
>Tb427.03.1710  | Trypanosoma brucei Lister strain 427 | hypothetical protein, conserved | genomic | Tb427_03_v4 reverse | (geneCodeStart-81 to geneCodeStart-1) | length=81
TTTTGGTGTTTGTGTTGCAATATAGGGAGCATTACGTTAGTGGGAAGTCGGTACGCTGGA
AATAGTGTGGCGAGTACGATA
>Tb427.03.1720  | Trypanosoma brucei Lister strain 427 | hypothetical protein, conserved | genomic | Tb427_03_v4 reverse | (geneCodeStart-81 to geneCodeStart-1) | length=81
ATTGTTATTAAAATTTAGGAGGAGAGGGGAACAATCGTGACTTGCCGGTGGATATCGACG
GCTGAAACTCAGCGGCTAGTG
>Tb427.03.1730  | Trypanosoma brucei Lister strain 427 | hypothetical protein, conserved | genomic | Tb427_03_v4 reverse | (geneCodeStart-81 to geneCodeStart-1) | length=81
GGAAGCATAAAGGGAGCTACGGTAACGGAACGAAATCATTACTTCAGTTTCACCCAGCAC
AAAACATTCATTAGTTTTTCG
>Tb427.03.1740  | Trypanosoma brucei Lister strain 427 | hypothetical protein, conserved | genomic | Tb427_03_v4 reverse | (geneCodeStart-81 to geneCodeStart-1) | length=81
CGGGATAAGCATAGGGGATATTTTTAGTCACATCATCATATTTGAGGAGAAAGGAACACA
GGAGGAAACCAAAAGGGTGAG
>Tb427.03.1750  | Trypanosoma brucei Lister strain 427 | rev7, putative | genomic | Tb427_03_v4 reverse | (geneCodeStart-81 to geneCodeStart-1) | length=81
CGCATATTCAAAACACATTCACTCCACCAAACGCAGTGAAATACACCAAAACTAGTTTAT
TGGTGCTGCATCTCGCAAGAA
>Tb427.03.1760  | Trypanosoma brucei Lister strain 427 | chaperone protein DNAj, putative | genomic | Tb427_03_v4 reverse | (geneCodeStart-81 to geneCodeStart-1) | length=81
TATGTATCTGCCTCACTAAAGGAAACATAGTATTGGAATAGGTGCAGTAAACAACAAAGG
GTGGTGGTGGTGGTGGTGGGG
>Tb427.03.1770  | Trypanosoma brucei Lister strain 427 | hypothetical protein, conserved | genomic | Tb427_03_v4 reverse | (geneCodeStart-81 to geneCodeStart-1) | length=81
ATATATTGTATTGTTTTCGCCGTGGCGTTTGTCCACTGTGTTGTTTTATAATATTGATTG
AGGCAGAAGGCCACGCTAACG
>Tb427.03.1780  | Trypanosoma brucei Lister strain 427 | U6 snRNA-associated Sm-like protein LSm8p (TbLSm8) | genomic | Tb427_03_v4 reverse | (geneCodeStart-81 to geneCodeStart-1) | length=81
AAGCGTTCGCATNTAAATATAAANNNNNNNNNNNNNNNNTATANATATATAACTAGTTAG
TTATACGCGCATTTACTTCGA
>Tb427.03.1790  | Trypanosoma brucei Lister strain 427 | pyruvate dehydrogenase E1 beta subunit, putative | genomic | Tb427_03_v4 reverse | (geneCodeStart-81 to geneCodeStart-1) | length=81
GAAGGTTGTAGAATTATCCTAAAACAGGAAACCCAAAGGTAACGGAAAAAAAAAGAAGAA
GAAGAAAGAACATTATTTAAA
>Tb427.03.1800  | Trypanosoma brucei Lister strain 427 | hypothetical protein, conserved | genomic | Tb427_03_v4 reverse | (geneCodeStart-81 to geneCodeStart-1) | length=81
GTCGTTCTGACTCACGCCTACACCAGAGGTGAGTAAGGACGTAGACGGTTTCTGCAGAGT
ACGAAGGCATTATTGAATTGT
>Tb427.03.1810  | Trypanosoma brucei Lister strain 427 | hypothetical protein, conserved | genomic | Tb427_03_v4 reverse | (geneCodeStart-81 to geneCodeStart-1) | length=81
CTCAAGGTCCGGTGAACTTTGTTTTCNTGCATTTATTTGTACTTTTTTTTTTTAACTTAA
AAAGTTGGGAAAGACTTACAT
>Tb427.03.1820  | Trypanosoma brucei Lister strain 427 | hypothetical protein, conserved | genomic | Tb427_03_v4 reverse | (geneCodeStart-81 to geneCodeStart-1) | length=81
GCTGCTTTTAGGCCGAGTTTCGTCAGCAACAGGCACTTTTGTCCCCCGTGTGTCGGTGCT
ACGTTTCCAATCTTTCTTTCC
>Tb427.03.1830  | Trypanosoma brucei Lister strain 427 | hypothetical protein, conserved | genomic | Tb427_03_v4 reverse | (geneCodeStart-81 to geneCodeStart-1) | length=81
CTCTTAGTTGTTTCAGAACTTTTCTACCAAGTACCCCGGGTTTACGTTGTTGTTGTTGTA
AACCCATTTAGTTTTATTTGC
>Tb427.03.1840  | Trypanosoma brucei Lister strain 427 | 3-oxo-5-alpha-steroid 4-dehydrogenase, putative | genomic | Tb427_03_v4 reverse | (geneCodeStart-81 to geneCodeStart-1) | length=81
CATCTACGTTCATCTTGTACAGAATTTATCTCACNCCAACAAAAGCAACAACAAAAAAAG
AAACTGCCAAAAGTCCAAATC
>Tb427.03.1850  | Trypanosoma brucei Lister strain 427 | hypothetical protein, conserved | genomic | Tb427_03_v4 reverse | (geneCodeStart-81 to geneCodeStart-1) | length=81
GGAAAAGGAAAGGAATAAATAAATCTGCTGAAGAACTGCAGAAAGGGAAAGATTGGGAAG
TCACATGGCAAGGAGAGAGCA
>Tb427.03.1860  | Trypanosoma brucei Lister strain 427 | hypothetical protein, conserved | genomic | Tb427_03_v4 reverse | (geneCodeStart-81 to geneCodeStart-1) | length=81
GTGTGCACTTTACTTCCTCCGCTCTCCTCCCTGTCTTTCGTAACGGCTTATTCCCTTTCG
TGAAGGAGTATAAGAAAGGGG
>Tb427.03.1870  | Trypanosoma brucei Lister strain 427 | hypothetical protein, conserved | genomic | Tb427_03_v4 reverse | (geneCodeStart-81 to geneCodeStart-1) | length=81
TAAAACCTTATTGGCATTGGCATTGGTATTGTTATTATTATTATTTTGTAAAGGACGCGA
ATCAAACAAATCACGCCATAA
>Tb427.03.1880  | Trypanosoma brucei Lister strain 427 | hypothetical protein, conserved | genomic | Tb427_03_v4 reverse | (geneCodeStart-81 to geneCodeStart-1) | length=81
GGAACTGCCACACGGTAGAGCCTTTACATCAGGGCTTGAAAAAAGAAAGGAAACCGCGCA
AAAGTAGAAATAGGAGGGATC
>Tb427.03.1890  | Trypanosoma brucei Lister strain 427 | hypothetical protein, conserved | genomic | Tb427_03_v4 reverse | (geneCodeStart-81 to geneCodeStart-1) | length=81
ATTTGTCGTCACTGTACTGTTATTTTCGTTGAAACTGTAACGTCTGTTTGGTCGGGTACT
GCCATAAAACACTTAGGTGTA
>Tb427.03.1900  | Trypanosoma brucei Lister strain 427 | hypothetical protein, conserved | genomic | Tb427_03_v4 reverse | (geneCodeStart-81 to geneCodeStart-1) | length=81
TGGAGTTGCAACCTNCACCCAAACCTTGTGCGAGCCGCCGTGGTTACGTTCATAGTGCAT
AGTGGACTTATTACTTGAAGC
>Tb427.03.1910  | Trypanosoma brucei Lister strain 427 | hypothetical protein, conserved | genomic | Tb427_03_v4 reverse | (geneCodeStart-81 to geneCodeStart-1) | length=81
AAAAGGAGAGAACAATATATAAAAATATAAAGAAAGATAAAGAAAAGACAGTTCCATAGA
CGCTACATTTCCCCCCCTTGA
>Tb427.03.1920  | Trypanosoma brucei Lister strain 427 | NOT5 protein (NOT5) | genomic | Tb427_03_v4 reverse | (geneCodeStart-81 to geneCodeStart-1) | length=81
ATACGGAGTGGCAGTTCTGCGGTACGCAAAGGGTTATTGAGGGCGGGAAGTGGGAGCGTG
CAAAAAAAACCCCAGGGGATA
>Tb427.03.1930  | Trypanosoma brucei Lister strain 427 | hypothetical protein, conserved | genomic | Tb427_03_v4 reverse | (geneCodeStart-81 to geneCodeStart-1) | length=81
ATTGTAANTGCTATAACTGTTGCTTTTGTTCTTTTGTTTCTCCCTTGTTTAACCCGTCTT
ACGTGTACCTGCGGTGAAGCG
>Tb427.03.1940  | Trypanosoma brucei Lister strain 427 | hypothetical protein, conserved | genomic | Tb427_03_v4 reverse | (geneCodeStart-81 to geneCodeStart-1) | length=81
AAAAAACAAACACAATTTGTCTCACATTTGTCTCCCTTTTTACAAAATTAAAAAAAAACT
TTATTAAGTACATTTAGCTGC
>Tb427.03.1960  | Trypanosoma brucei Lister strain 427 | hypothetical protein, conserved | genomic | Tb427_03_v4 reverse | (geneCodeStart-81 to geneCodeStart-1) | length=81
AAATTACCAAAATTATACCTCTGACACACTTCTCACATAAACATCGCGGAGCAAAGGAAT
ATTGACTGTTGGACACGCACA
>Tb427.03.1970  | Trypanosoma brucei Lister strain 427 | hypothetical protein, conserved | genomic | Tb427_03_v4 reverse | (geneCodeStart-81 to geneCodeStart-1) | length=81
TATATATATATATATATATAAAGAGGAAATAAGGGCGTCTAAAAGTGGAAGATACCGCTC
TTTTTAAAAAATCTTCACGTT
>Tb427.03.1980  | Trypanosoma brucei Lister strain 427 | hypothetical protein, conserved | genomic | Tb427_03_v4 reverse | (geneCodeStart-81 to geneCodeStart-1) | length=81
GGGGAAAAAAAACTACTGATAGTTCAACCTTTGATCCCCGCGCCTTTTCCACTTTTGAAT
TTTAGAAATTTCGCCGTTTTG
>Tb427.03.1990  | Trypanosoma brucei Lister strain 427 | hypothetical protein, conserved | genomic | Tb427_03_v4 reverse | (geneCodeStart-81 to geneCodeStart-1) | length=81
ACACGAACAGTAGAATCCACCACATTTCTTTAAATATTAGAATATCACCTTGGTTGATTG
NGTGTGTGACCTGCTGTCGAA
>Tb427.03.2000  | Trypanosoma brucei Lister strain 427 | RNA-binding protein, putative (RBP21) | genomic | Tb427_03_v4 reverse | (geneCodeStart-81 to geneCodeStart-1) | length=81
ACCCCTGTGATGTCGGACGCAAATTACAGGTAGAAGCGACATTGGTGAAATTGCGTCAGT
GGTGCTCTACCGCTACACCAT
>Tb427.03.2010  | Trypanosoma brucei Lister strain 427 | hypothetical protein, conserved | genomic | Tb427_03_v4 reverse | (geneCodeStart-81 to geneCodeStart-1) | length=81
TTCTCTTTCTGGATNTTGAATCAGTTGCATTTTTACGCTCCCCATTTTTTTTTATTCCTT
TTGGACTGCTCGCAGGCGTTG
>Tb427.03.2020  | Trypanosoma brucei Lister strain 427 | kinesin, putative | genomic | Tb427_03_v4 reverse | (geneCodeStart-81 to geneCodeStart-1) | length=81
ATGTTGGTAAACACTGTTTAACGTGGCTTGTCAGAAGGCACAGCAGCGGGTGGTGTGTCA
AACAGGCAAGAGAGCAAAGAG
>Tb427.03.2030  | Trypanosoma brucei Lister strain 427 | acylphosphatase, putative | genomic | Tb427_03_v4 reverse | (geneCodeStart-81 to geneCodeStart-1) | length=81
TGGGAGCGTTTGGTTAAGCTTTTTGTTTTTATCCCCATCAGTTTTTCAATACCCTCATTT
TTGAGCTCACTTATTTCGCAC
>Tb427.03.2040  | Trypanosoma brucei Lister strain 427 | kinesin, putative | genomic | Tb427_03_v4 reverse | (geneCodeStart-81 to geneCodeStart-1) | length=81
GTTGGAGCCTCATTGTTCTATCAGCGACATTGGTGTTGGTGTAGGAGGGGTAGGGGAGCT
GAGTGGGACTGTAGGTAACAA
>Tb427.03.2050  | Trypanosoma brucei Lister strain 427 | hypothetical protein, conserved | genomic | Tb427_03_v4 reverse | (geneCodeStart-81 to geneCodeStart-1) | length=81
TCTAGAGGGCAGGCGGTAGGATCCGAAATAAGAGAGGGAAACAGCAGAAGCCATACGAGA
AGGGGGCGCGGAGCTGACACC
>Tb427.03.2060  | Trypanosoma brucei Lister strain 427 | protein kinase, putative | genomic | Tb427_03_v4 reverse | (geneCodeStart-81 to geneCodeStart-1) | length=81
GCATTTCCTTGCATATTTTACCCTTCAGTACATTTCTCACCCCAGTTTCCCTATTAGGGG
GCTGGGTTTACGCCTTGCTGG
>Tb427.03.2070  | Trypanosoma brucei Lister strain 427 | hypothetical protein, conserved | genomic | Tb427_03_v4 reverse | (geneCodeStart-81 to geneCodeStart-1) | length=81
CGGAGGCACGGGCACTCAGAAGGGAAAAAAGATTTCCCTTCGCAGGTGCATCGCGAACGA
AGGTAGTGCCAAGAAGACAAA
>Tb427.03.2080  | Trypanosoma brucei Lister strain 427 | hypothetical protein, conserved | genomic | Tb427_03_v4 reverse | (geneCodeStart-81 to geneCodeStart-1) | length=81
GCGATAACTGTTCAGTATTAGTGGCAGTTGAGCGTCAAGTCACCGGGTGCCGCCCAACTG
ACGGAATCTTCTCCAGAGAGC
>Tb427.03.2090  | Trypanosoma brucei Lister strain 427 | aminopeptidase P1, putative | genomic | Tb427_03_v4 reverse | (geneCodeStart-81 to geneCodeStart-1) | length=81
CGTGCACCTACGACACACTCTTTTTACGTTGGCCGCTGTGTCTATCAAAGGTGGAATAAG
GATTTTCGTCTAGACGGTACA
>Tb427.03.2100  | Trypanosoma brucei Lister strain 427 | hypothetical protein, conserved | genomic | Tb427_03_v4 reverse | (geneCodeStart-81 to geneCodeStart-1) | length=81
ATAAACGAAGGAGTATCTTTTTTTTAAAAAAAGAAATAGGAAACGAGGAGGAACTGAGTA
CCGCAAACAACGCGCAGACTC
>Tb427.03.2110  | Trypanosoma brucei Lister strain 427 | TFIIF-stimulated CTD phosphatase, putative | genomic | Tb427_03_v4 reverse | (geneCodeStart-81 to geneCodeStart-1) | length=81
AGGGGGACTTTGGTATCTACTGAACTCAGTCCGAGGAGGAAAGAGTGACAAAGGGAGAGG
AGGTGAATAGACAAGAAGAAA
>Tb427.03.2120  | Trypanosoma brucei Lister strain 427 | hypothetical protein, conserved | genomic | Tb427_03_v4 reverse | (geneCodeStart-81 to geneCodeStart-1) | length=81
ATTTATTATGCGCTTCGCTCTTGCTACACACTTTTAGACTGAGGTGCATTGTGAAGGGGA
TTATCCAAAGGCTCATTATAC
>Tb427.03.2130  | Trypanosoma brucei Lister strain 427 | hypothetical protein, conserved | genomic | Tb427_03_v4 reverse | (geneCodeStart-81 to geneCodeStart-1) | length=81
CTAATAAACGGGCTGAAATGTTCCCAGCATTTGAGGTGGCGGAAAAGGGGTCTGCAGGGT
GTGCTTTTCTCGTTTTCACGC
>Tb427.03.2140  | Trypanosoma brucei Lister strain 427 | transcription activator, putative | genomic | Tb427_03_v4 reverse | (geneCodeStart-81 to geneCodeStart-1) | length=81
TACCTAACGTTTACCCTTTCATTGGTGATTTGTCGGTGTTTTACTGCAAGAAGACAGGGA
ATTTATCACACAGGCACACCG
>Tb427.03.2150  | Trypanosoma brucei Lister strain 427 | protein phosphatase 2C, putative | genomic | Tb427_03_v4 reverse | (geneCodeStart-81 to geneCodeStart-1) | length=81
TACGCATTCCATTCGCTCTTTCTAATCCGTCCCTTCCAATGAGTATTTTATGTTGGTCTC
TCAAGTTGTAGAACTAGGGTA
>Tb427.03.2160  | Trypanosoma brucei Lister strain 427 | hypothetical protein, conserved | genomic | Tb427_03_v4 reverse | (geneCodeStart-81 to geneCodeStart-1) | length=81
TCGAAATTTTTATTTTAGAGGAAGGGAAACCCCAAGGATTCATATAATTAAGAATAGTTT
GATGCGGTGGATTAGTGTTCG
>Tb427.03.2170  | Trypanosoma brucei Lister strain 427 | translation elongation factor EF-2, putative | genomic | Tb427_03_v4 reverse | (geneCodeStart-81 to geneCodeStart-1) | length=81
GTTTGAGCAGTTCCAAGAAAAGATTAAAAAAAAAAAAGACGGCGCTGGTATTGCTGTCAG
CTGTGTGGAGGGCGAGAGGAA
>Tb427.03.2180  | Trypanosoma brucei Lister strain 427 | hypothetical protein, conserved | genomic | Tb427_03_v4 reverse | (geneCodeStart-81 to geneCodeStart-1) | length=81
GATTAATGCGTTGAGTACCTCTTTCTCTCTACTTCTTCATTTCACCTGGTTCCCCCCTTT
CCAACATTGTCACATTGAGGA
>Tb427.03.2190  | Trypanosoma brucei Lister strain 427 | RNA triphosphatase (TbCET1) | genomic | Tb427_03_v4 reverse | (geneCodeStart-81 to geneCodeStart-1) | length=81
ATATACCAAGATTGTCTTCACTGAACTCCTAATACCTACAAACGCTCAAACTTCTCAAAT
AGTTTGCGAAAAGTCCATAGA
>Tb427.03.2200  | Trypanosoma brucei Lister strain 427 | hypothetical protein, conserved | genomic | Tb427_03_v4 reverse | (geneCodeStart-81 to geneCodeStart-1) | length=81
CATCTCTCCCCCTTTTTGTCACATTAATTGTCTCTGAGGAGACTTTTTTTTTTGTATATG
TGAGGAAGTTTATTGGGTACA
>Tb427.03.2210  | Trypanosoma brucei Lister strain 427 | hypothetical protein, conserved | genomic | Tb427_03_v4 reverse | (geneCodeStart-81 to geneCodeStart-1) | length=81
GACATCCTTGACATTGCTTCTGAACCTTTTGGCATCTGTGACAGGGGAAGAAATTTAATT
TTTACACCTCTACTTTCTTAG
>Tb427.03.2220  | Trypanosoma brucei Lister strain 427 | hypothetical protein, conserved | genomic | Tb427_03_v4 reverse | (geneCodeStart-81 to geneCodeStart-1) | length=81
CTTGATACTTTTGAATTCCACTTAACGTCTGGCGTGCGCCAGGGATTTTTTTAAATAAAG
GTAAACTAGCTTCTTATAGCC
>Tb427.03.2230  | Trypanosoma brucei Lister strain 427 | succinyl-CoA synthetase alpha subunit, putative | genomic | Tb427_03_v4 reverse | (geneCodeStart-81 to geneCodeStart-1) | length=81
ATGCCCACAACAATGTATACGACATATTTTCTTTGTTCGCTTTAAGTGTTCTCAGGTGAC
TAAAGTTAAACATTATTTGAA
>Tb427.03.2240  | Trypanosoma brucei Lister strain 427 | hypothetical protein, conserved | genomic | Tb427_03_v4 reverse | (geneCodeStart-81 to geneCodeStart-1) | length=81
GAACGGTAAATTGCTTGCACTTTCCCCATACTTGTGTGACTCCCCTGGGAACGCTGCTGA
GAACAGCAGATCAGTGTGTTG
>Tb427.03.2250  | Trypanosoma brucei Lister strain 427 | hypothetical protein, conserved | genomic | Tb427_03_v4 reverse | (geneCodeStart-81 to geneCodeStart-1) | length=81
GAAATATCCTGTGCATGCTTTCTTTTAACTAAGTGAGAGAAAATTCTGCTATCATATGTT
GGTTTTCTTCCCGAAGGCGTA
>Tb427.03.2260  | Trypanosoma brucei Lister strain 427 | hypothetical protein, conserved | genomic | Tb427_03_v4 reverse | (geneCodeStart-81 to geneCodeStart-1) | length=81
TCTCATTAAAAAGAAAAAACCTGCCTTTTTAAATTTTCACTCGCTTTCACAAAAGTTTGT
TATCGGGCTGTCTGCCGGCAG
>Tb427.03.2270  | Trypanosoma brucei Lister strain 427 | hypothetical protein, conserved | genomic | Tb427_03_v4 forward | (geneCodeStart-81 to geneCodeStart-1) | length=81
ATGGCTATTGTGTGATTCTTTCTCACTCTTTCTCCCTTTTTTCTTTGTTTTCCCTGTCAC
TTATTCTTACGAACAGGGGGT
>Tb427.03.2280  | Trypanosoma brucei Lister strain 427 | vacuolar sorting protein 33 , putative | genomic | Tb427_03_v4 forward | (geneCodeStart-81 to geneCodeStart-1) | length=81
TACACTCCGGCTTTGAAGGAGGCTCTTTCTGCTTCTTGTCGAACTCTCTAATATTTCTGT
AACCAAAGAGTTCAAAGCTTT
>Tb427.03.2290  | Trypanosoma brucei Lister strain 427 | chaperone protein DNAj, putative | genomic | Tb427_03_v4 forward | (geneCodeStart-81 to geneCodeStart-1) | length=81
GAAACAAGTGATCAAATATATGAGGTTCATTGGCTTTCTTTTGTCCCTTCTCTTTTTTCT
TTGAACACACTTTCTCTCTAG
>Tb427.03.2300  | Trypanosoma brucei Lister strain 427 | hypothetical protein, conserved | genomic | Tb427_03_v4 forward | (geneCodeStart-81 to geneCodeStart-1) | length=81
ACTCGTTCTTTTCTACCCCTCCCCAACACACTGCCAGCATGCTCTACACCTGACCTCTAC
ACTTATTTGTTTAAGTAACAA
>Tb427.03.2310  | Trypanosoma brucei Lister strain 427 | flagellar component | genomic | Tb427_03_v4 forward | (geneCodeStart-81 to geneCodeStart-1) | length=81
TCTCGTTAGGTTTTGGGGATACCTGCATCACCTGTAGCATAGTAGGACGATACACGTATA
TCAACGAGAAGTGCCACAAAG
>Tb427.03.2320  | Trypanosoma brucei Lister strain 427 | COP9 signalosome complex subunit 2, putative | genomic | Tb427_03_v4 forward | (geneCodeStart-81 to geneCodeStart-1) | length=81
GGTTACGTAAGTTGGTCGCTCCTTTCAGCGTATACCTCACGGCTGCTTTTTCATTGTGTT
GGTTAGGCAAAAGGAGCATTA
>Tb427.03.2330  | Trypanosoma brucei Lister strain 427 | hypothetical protein, conserved | genomic | Tb427_03_v4 forward | (geneCodeStart-81 to geneCodeStart-1) | length=81
CCTTGCCCAACAATTTTAAAGTTTCATAGTGTTCTGGAAGAAAAAAAACATAGAAGGTGT
TGGCACCAATAGCTATACAGA
>Tb427.03.2340  | Trypanosoma brucei Lister strain 427 | peroxin-2 (PEX2) | genomic | Tb427_03_v4 forward | (geneCodeStart-81 to geneCodeStart-1) | length=81
CCTTTCCCCTTCCCCGCGTTATATTCTGCAGGGGAAGATATAAGAAAAAAGTTTTTTTAC
AAAGGCATTAATACCACAGTC
>Tb427.03.2350  | Trypanosoma brucei Lister strain 427 | hypothetical protein, conserved | genomic | Tb427_03_v4 forward | (geneCodeStart-81 to geneCodeStart-1) | length=81
TTTTTTTTTTGCGTTTTGTTGCCCTCCATCCTCGCTCCCGAATTACTCTTTGGAATATCG
TAGACTTTCTCCCTTCAACAT
>Tb427.03.2360  | Trypanosoma brucei Lister strain 427 | hypothetical protein, conserved | genomic | Tb427_03_v4 forward | (geneCodeStart-81 to geneCodeStart-1) | length=81
CAACATTCCTCTGTCTTTGCTTTATTTAGCACAAGTAACGTCAACAGAGCAAGGCGATTA
GTGCACGCGTGATCATTCGCC
>Tb427.03.2370  | Trypanosoma brucei Lister strain 427 | hypothetical protein, conserved | genomic | Tb427_03_v4 forward | (geneCodeStart-81 to geneCodeStart-1) | length=81
TCGCTCCCACAGGTACATGTTCATCTGCGTATATTTTTCTTCCTTTTCCCTCGCCTTTGT
ACTTCGTGGAGCGAGTTAAGG
>Tb427.03.2380  | Trypanosoma brucei Lister strain 427 | hypothetical protein, conserved | genomic | Tb427_03_v4 forward | (geneCodeStart-81 to geneCodeStart-1) | length=81
TTATATAGCCCCCACTTTCCCCGTTATAATGTTGCGGACCTTCATCATCCTCTTTGCCTT
TTTATAGCATAGCAAACGCAT
>Tb427.03.2390  | Trypanosoma brucei Lister strain 427 | hypothetical protein, conserved | genomic | Tb427_03_v4 forward | (geneCodeStart-81 to geneCodeStart-1) | length=81
TGTTATTTTCTTTGTATTTAGTGGCTGGCACATATCGTTTGTGTTTGGAAGCCCACGTAG
CTGAATGTGATACGGCCCTTC
>Tb427.03.2400  | Trypanosoma brucei Lister strain 427 | hypothetical protein, conserved | genomic | Tb427_03_v4 forward | (geneCodeStart-81 to geneCodeStart-1) | length=81
GCAAAAGAATCATCGTCGGATGAGATTTGGAAAATAGAACAACAACTTCAACGTTTCTGT
GGCGCTATAGTGTAGGGTCTC
>Tb427.03.2410  | Trypanosoma brucei Lister strain 427 | peroxisome assembly protein, putative | genomic | Tb427_03_v4 forward | (geneCodeStart-81 to geneCodeStart-1) | length=81
GTATCACATATTTTACAGTGTGTAAGGGAACTCGGCCAAAGAGTGTTGTGGCTTTAATAA
CGTGGCGCACACATCTGAAAA
>Tb427.03.2420  | Trypanosoma brucei Lister strain 427 | hypothetical protein, conserved | genomic | Tb427_03_v4 forward | (geneCodeStart-81 to geneCodeStart-1) | length=81
AAGTAAGAAAAAGAAAAGCGTGTGTAAAAACTTTTTTTTTCGTTGCCAGCTTCGTAGCAT
TCGAATTTGTTCAAAGCTCAA
>Tb427.03.2430  | Trypanosoma brucei Lister strain 427 | hypothetical protein, conserved | genomic | Tb427_03_v4 forward | (geneCodeStart-81 to geneCodeStart-1) | length=81
CATCGTGCTCCAAGCAGCGATATAGTTGGAGCGGACCAGCTGAGATTCAAAAAGGAAAAA
AAGAGAGAGGGAAGTGAGTTC
>Tb427.03.2440  | Trypanosoma brucei Lister strain 427 | serine/threonine-protein kinase, putative | genomic | Tb427_03_v4 forward | (geneCodeStart-81 to geneCodeStart-1) | length=81
ATATATATATATTAAACGTGTTGGGAAGAATAAACTTGGCGGAAGTATCAGCAGCACTGT
ATAAATAAAATAGAGGCAGTG
>Tb427.03.2450  | Trypanosoma brucei Lister strain 427 | hypothetical protein, conserved | genomic | Tb427_03_v4 forward | (geneCodeStart-81 to geneCodeStart-1) | length=81
CACTGCAGCGAACATTAGACTTTTTTTTTGTTTTCTTCCCTTGTTGGCGTTTTTGGCGTT
GCTGTTTTCTTTTCTTTTTTG
>Tb427.03.2460  | Trypanosoma brucei Lister strain 427 | hypothetical protein, conserved | genomic | Tb427_03_v4 forward | (geneCodeStart-81 to geneCodeStart-1) | length=81
GTTAGTTACAAACTGTAAAGTTACGCAAAGAAGTACACACATATATATACGCGCATAGTG
ACGGTTTTGAAGCGTAAAGAA
>Tb427.03.2470  | Trypanosoma brucei Lister strain 427 | pumilio RNA binding protein, putative (PUF8) | genomic | Tb427_03_v4 forward | (geneCodeStart-81 to geneCodeStart-1) | length=81
TTTCACCCTCTGCATGTGTATGGTTTGCATTGCGTGTGGGAAAAAAAATAAAATAAACTA
AACTAAAATAAACAACAAAAG
>Tb427.03.2480  | Trypanosoma brucei Lister strain 427 | hypothetical protein, conserved | genomic | Tb427_03_v4 forward | (geneCodeStart-81 to geneCodeStart-1) | length=81
ATTATTATTATTATTGCTATTGTTGTGTGTTGTTCTTTTTTTTTAAAAAATAAATAAATA
AATAAAAGGAAACAGCATTGT
>Tb427.03.2490  | Trypanosoma brucei Lister strain 427 | hypothetical protein, conserved | genomic | Tb427_03_v4 forward | (geneCodeStart-81 to geneCodeStart-1) | length=81
AATACGGAAAAAAAGTTAAGAGAACAATCATAGGGCAATAAAATAAGGCCAAATTTTCGC
ACAGGTGATAAACAGGAAACA
>Tb427.03.2500  | Trypanosoma brucei Lister strain 427 | hypothetical protein | genomic | Tb427_03_v4 reverse | (geneCodeStart-81 to geneCodeStart-1) | length=81
TTTGGTACGTCATCTTTCGAATTTTCTGGGAAGACAGGTGACATCATTGTGAACAAAAAG
GCATATACGAAATTGTTGGGG
>Tb427.03.2510  | Trypanosoma brucei Lister strain 427 | expression site-associated gene (ESAG) protein, putative | genomic | Tb427_03_v4 reverse | (geneCodeStart-81 to geneCodeStart-1) | length=81
GTCAGTTACAANCACACACTTGAAAATGGTGGGATTCCNTGGTACAATCGCCTTACTAAT
GCTACCGAGCAACTACAAGAA
>Tb427.03.2520  | Trypanosoma brucei Lister strain 427 | expression site-associated gene (ESAG) protein, putative | genomic | Tb427_03_v4 reverse | (geneCodeStart-81 to geneCodeStart-1) | length=81
ACATTTGTGACACTCATTGGTTTTGTGTGACGATGTGTATGTGTTTTTTTCATACCTCTT
GTCAAATGTAATTGTTTAGTA
>Tb427.03.2540  | Trypanosoma brucei Lister strain 427 | variant surface glycoprotein (VSG)-related, putative | genomic | Tb427_03_v4 reverse | (geneCodeStart-81 to geneCodeStart-1) | length=81
NNNNNNNNNNNNNNNNNNNNNNNNNNNNNNNNNNNNNTATGAGCTTTCAAATCTTCTACC
GTTGACACATGCTGATGTTTC
>Tb427.03.2580  | Trypanosoma brucei Lister strain 427 | hypothetical protein, conserved | genomic | Tb427_03_v4 reverse | (geneCodeStart-81 to geneCodeStart-1) | length=81
ATTGTGGACGCTGATTATACTCACTGGTTGTTTTCTGAGTGGTTAACTGGCTCTGTATAT
TAAACAAAAGGTAACTTGATA
>Tb427.03.2590  | Trypanosoma brucei Lister strain 427 | hypothetical protein | genomic | Tb427_03_v4 reverse | (geneCodeStart-81 to geneCodeStart-1) | length=81
CGTTTGTGTGGACCCTGTGTTTACCGAGTACATCCCTTTTTCAGTGATTTTTACAAGTAG
AAGACAGGCAGCTAACACTTT
>Tb427.03.2600  | Trypanosoma brucei Lister strain 427 | ATP-dependent DEAD/H RNA helicase, putative | genomic | Tb427_03_v4 reverse | (geneCodeStart-81 to geneCodeStart-1) | length=81
TAGCGAACAAGAGAAAAGGGTAAAATTCAGGGAAGGAGAAAAAGGGAACTGAAAGAAGGT
GAAAGGTGAGTAAGGCAGTGC
>Tb427.03.2610  | Trypanosoma brucei Lister strain 427 | GPI inositol deacylase 2 (GPIdeAc2) | genomic | Tb427_03_v4 reverse | (geneCodeStart-81 to geneCodeStart-1) | length=81
AGGGAGGATGATTGCAGTGCATATACAGGGGACGGACCTGTCAGTGGGTACTGCTTCGAC
AAAGGTTTGTGCGACGAACAT
>Tb427.03.2620  | Trypanosoma brucei Lister strain 427 | hypothetical protein, conserved | genomic | Tb427_03_v4 reverse | (geneCodeStart-81 to geneCodeStart-1) | length=81
TCTTTCAAGTGGTTGTCACCTGTTTTCCCTCTCGTATGGAAACGGCAGCCGTCGCTGGGA
GGAGGGGGGTGGCTGCTTCTC
>Tb427.03.2630  | Trypanosoma brucei Lister strain 427 | hypothetical protein, conserved | genomic | Tb427_03_v4 reverse | (geneCodeStart-81 to geneCodeStart-1) | length=81
GCTGTTGTTGTCGTTGTTGTTTCGTTACCTTAACAGTTATTGGTAGAAGGGGCCGGGGAA
GAAGGAGCTGTTGGCGACAGC
>Tb427.03.2640  | Trypanosoma brucei Lister strain 427 | hypothetical protein, conserved | genomic | Tb427_03_v4 reverse | (geneCodeStart-81 to geneCodeStart-1) | length=81
TCCCCCATTNTTTCCCCCATTATTTCCCCCTACTGTTTCCTTTTCCTCTATTTCCAGGTC
GCAGTTCGTGGTGTGATCCGG
>Tb427.03.2650  | Trypanosoma brucei Lister strain 427 | cytochrome c oxidase copper chaperone, putative | genomic | Tb427_03_v4 reverse | (geneCodeStart-81 to geneCodeStart-1) | length=81
CCTTCCCCTCTTCTCTATTATTCTGTGTTTTTTTCTTTTGTTTTCACCAGTTTGTATTCA
CAACCCCGTTCTCGGCGTACT
>Tb427.03.2660  | Trypanosoma brucei Lister strain 427 | hypothetical protein, conserved | genomic | Tb427_03_v4 reverse | (geneCodeStart-81 to geneCodeStart-1) | length=81
CCGCTGTTCTCTGTTCACTTATGTGCGTGCACATACGTACATTATGTGTTGTATTTTGCG
CAGCGCTCACGGTACTAGTAA
>Tb427.03.2670  | Trypanosoma brucei Lister strain 427 | hypothetical protein, conserved | genomic | Tb427_03_v4 reverse | (geneCodeStart-81 to geneCodeStart-1) | length=81
CGTCTTATTTAGAACTCGCTTGAACACAGGGACTTGAATAACTTCATTAGCCCAACGGCG
GAGATCCACGTGAGTGATTTC
>Tb427.03.2680  | Trypanosoma brucei Lister strain 427 | hypothetical protein, conserved | genomic | Tb427_03_v4 reverse | (geneCodeStart-81 to geneCodeStart-1) | length=81
TGCACACATCTCGTGTCCGCCGGAACTCGGCCACAAAGTTTTTTTTTCTTACTGAGGGCA
TTGTCCGTTTTTACCACGGTA
>Tb427.03.2690  | Trypanosoma brucei Lister strain 427 | serine/threonine-protein kinase, putative | genomic | Tb427_03_v4 reverse | (geneCodeStart-81 to geneCodeStart-1) | length=81
CGAAAGAAAAAAAAGCAAATTTGCATTTATTTGGATTCGACGTGTGCGACGTTTAGGTAC
ACTCGAAACGTTTACCTCAAG
>Tb427.03.2700  | Trypanosoma brucei Lister strain 427 | hypothetical protein, conserved | genomic | Tb427_03_v4 reverse | (geneCodeStart-81 to geneCodeStart-1) | length=81
TTGGAGGCCTCTCCCTTTTTTTTTTCGTGTATTTGTACTCGCATTTGTGCACGGGCGCAG
GCAGCGGTGTTAGACAGAGAG
>Tb427.03.2710  | Trypanosoma brucei Lister strain 427 | 6-phosphofructo-2-kinase/fructose-2,6-bisphosphatase | genomic | Tb427_03_v4 reverse | (geneCodeStart-81 to geneCodeStart-1) | length=81
TAAGGGCAGAACTGAAGAGTGGGGGATAACAAATAACAGCAGTAATAACAACAATATTAA
AGCAAAGTAAAGAAAACGTTG
>Tb427.03.2720  | Trypanosoma brucei Lister strain 427 | hypothetical protein | genomic | Tb427_03_v4 reverse | (geneCodeStart-81 to geneCodeStart-1) | length=81
TCGCGACCCAATGTGTTCGTGCCTGTCGTTGAGCAAAACAAATGCGGAGAGTTGACGGGG
GATGACGTTGTCTCTGATGTG
>Tb427.03.2730  | Trypanosoma brucei Lister strain 427 | hypothetical protein, conserved | genomic | Tb427_03_v4 reverse | (geneCodeStart-81 to geneCodeStart-1) | length=81
GTTTATCAACATAAGGCGGTGACAACTAGTAAACCAAGGAAAGGTTACTGCCGGGAAACG
TTGCCGTAACTTTTTGCTGCA
>Tb427.03.2740  | Trypanosoma brucei Lister strain 427 | hypothetical protein, conserved | genomic | Tb427_03_v4 reverse | (geneCodeStart-81 to geneCodeStart-1) | length=81
CCGGGTTCAGCCGCCGCTCTCTACAGGCACGCCTTCATCCACCAGGAACATCTCATCCAG
CGCGTGCTGGGCGCACTGGAG
>Tb427.03.2750  | Trypanosoma brucei Lister strain 427 | hypothetical protein, conserved | genomic | Tb427_03_v4 reverse | (geneCodeStart-81 to geneCodeStart-1) | length=81
CACGCGGAAGAGTGCAGGGTGTCCGGAGAAGGTATTGTTTACTAATCAATTATAAAAAAA
AAAATTCGCGCGTCGTCTGAG
>Tb427.03.2760  | Trypanosoma brucei Lister strain 427 | hypothetical protein, conserved | genomic | Tb427_03_v4 reverse | (geneCodeStart-81 to geneCodeStart-1) | length=81
CCAGATAGACGGTGAATCATCCTGAGGAACAACTACTTTTGTGTGCTTGTGGAGGGGAGG
GGAAGTGCAGACGGCATATAA
>Tb427.03.2770  | Trypanosoma brucei Lister strain 427 | hypothetical protein, conserved | genomic | Tb427_03_v4 reverse | (geneCodeStart-81 to geneCodeStart-1) | length=81
CTCTCCTCTTCCTCTCCTTTCCTCCTCCTTCCTTTTTTTTTTGAAATCGCCCATTATAAG
TAGTGTTTAGCGGTGTGTTCC
>Tb427.03.2780  | Trypanosoma brucei Lister strain 427 | hypothetical protein, conserved | genomic | Tb427_03_v4 reverse | (geneCodeStart-81 to geneCodeStart-1) | length=81
TATACGTGTTGATGTGTATTACAGCGCAGGTGGACGCGATCCGAAGGGACATTACATCTA
CACCGCCTGGGTGGTGGTTGG
>Tb427.03.2790  | Trypanosoma brucei Lister strain 427 | hypothetical protein, conserved | genomic | Tb427_03_v4 reverse | (geneCodeStart-81 to geneCodeStart-1) | length=81
ATATATTTATATATAAGCTAAGTATAGAGATATATATTATTATTTTGTATAAGGTGCTCA
GCTTCGGTAGTTTTTATAAAA
>Tb427.03.2800  | Trypanosoma brucei Lister strain 427 | hypothetical protein | genomic | Tb427_03_v4 reverse | (geneCodeStart-81 to geneCodeStart-1) | length=81
TTTTTTTGGCGTCGACTCCTTGAATACTTCGTTGAAGCCTCCCTCTAGTGGAGGAAGGTT
GATTTTGGTACCAAAGAGGTG
>Tb427.03.2810  | Trypanosoma brucei Lister strain 427 | hypothetical protein, conserved | genomic | Tb427_03_v4 reverse | (geneCodeStart-81 to geneCodeStart-1) | length=81
TGTGTGTGTGTGTGTGTAAGAACTGAAACAAAAGGAAAAGGGGAATCACCCTCACAGACA
CGCGGCACACTTGTGGAAGTC
>Tb427.03.2820  | Trypanosoma brucei Lister strain 427 | TFIIF-stimulated CTD phosphatase, putative | genomic | Tb427_03_v4 reverse | (geneCodeStart-81 to geneCodeStart-1) | length=81
AAAAGAAAAAAAACGGAAATATTAGGGACAAAAGCGTATAGGTTCGCCTCCGGTTACACC
TAGTCTGCACCCGCGCGGCTG
>Tb427.03.2830  | Trypanosoma brucei Lister strain 427 | hypothetical protein, conserved | genomic | Tb427_03_v4 reverse | (geneCodeStart-81 to geneCodeStart-1) | length=81
TATTGGAGATTTCGTCCCTCTGTTGTTAGTCCTTCCCTGAAAAAAAGAAAGAAAAGAGAA
GAAAGGAGAAGTAGGGCAAAG
>Tb427.03.2840  | Trypanosoma brucei Lister strain 427 | inorganic pyrophosphatase, putative | genomic | Tb427_03_v4 reverse | (geneCodeStart-81 to geneCodeStart-1) | length=81
GAATCTCCAAAGCTGCGCGCTGCAGCAGGTTATGGAAAGTGTCGGGGTGAAAACGTGTGT
ATTGTCAATATAGGTTATAAT
>Tb427.03.2850  | Trypanosoma brucei Lister strain 427 | hypothetical protein, conserved | genomic | Tb427_03_v4 reverse | (geneCodeStart-81 to geneCodeStart-1) | length=81
ACCAACCTCTACTGTTGTAGTGTGCTCACCCACATACTTTCAGCGTGGTCTGTTTTGTTA
TTGTATTATTGAGTGTTTTGA
>Tb427.03.2860  | Trypanosoma brucei Lister strain 427 | hypothetical protein, conserved | genomic | Tb427_03_v4 reverse | (geneCodeStart-81 to geneCodeStart-1) | length=81
GAAAAAAAAAATAACAACAACAACAACAAAAATCCTTTTCATGGTGTGTTTCTTCACGAT
ACAACTCTTCAGTTCTGAGGT
>Tb427.03.2870  | Trypanosoma brucei Lister strain 427 | hypothetical protein, conserved | genomic | Tb427_03_v4 reverse | (geneCodeStart-81 to geneCodeStart-1) | length=81
GACGGCACCGCAGCGTACACACGTGCCTGTGTTTTCTTTTGTGTGTGTGGCTGTGACCGA
AAATTAAATAAACCTGAAGGA
>Tb427.03.2880  | Trypanosoma brucei Lister strain 427 | hypothetical protein, conserved | genomic | Tb427_03_v4 reverse | (geneCodeStart-81 to geneCodeStart-1) | length=81
AAACAACAACAAAAATAAAAGAAGAAGAATAAAAAAAAAGAGAGAGAGTAAAAGCGCGCC
TACGCATACAAGCGCAGAAAA
>Tb427.03.2890  | Trypanosoma brucei Lister strain 427 | radial spoke protein RSP10, putative | genomic | Tb427_03_v4 reverse | (geneCodeStart-81 to geneCodeStart-1) | length=81
NNNNNNNNNNNNNNNNNNNTATATATATATATATATATATATATATATTTGAATTCCAGT
ATATAAACTGAACAGGTAGAT
>Tb427.03.2900  | Trypanosoma brucei Lister strain 427 | elongation initiation factor 2 alpha subunit, putative | genomic | Tb427_03_v4 reverse | (geneCodeStart-81 to geneCodeStart-1) | length=81
TATATATTCGAGATCCCTTCCTTTTCTTTTTTTTAAATCTCCTGCCACGCAGCGCAATAG
GGTTGATCATTCCAAGAAGAG
>Tb427.03.2910  | Trypanosoma brucei Lister strain 427 | hypothetical protein, conserved | genomic | Tb427_03_v4 reverse | (geneCodeStart-81 to geneCodeStart-1) | length=81
TGTATTTGTTTTTGTCTTGTTTTTGTCTTTTTTTCTTCTTTTTTTTTTTTAAATAAAAAA
AAAAAAAGCCATTAACTCAAG
>Tb427.03.2920  | Trypanosoma brucei Lister strain 427 | hypothetical protein, conserved | genomic | Tb427_03_v4 reverse | (geneCodeStart-81 to geneCodeStart-1) | length=81
TATTAATAATACTCCTTAATATTATAGTTGTTACTTTTTTTTTTTGAAAAAAAAAAGAGT
GCGGCAGATAACCAANATAAA
>Tb427.03.2930  | Trypanosoma brucei Lister strain 427 | RNA-binding protein RBP6, putative (RBP6) | genomic | Tb427_03_v4 reverse | (geneCodeStart-81 to geneCodeStart-1) | length=81
CCACTATTATTAACATTATTAGTTACTGTTTATTATTANTAATACTATTGTTATCATTTT
CCATTTGATTCCCTCTGCTGT
>Tb427.03.2940  | Trypanosoma brucei Lister strain 427 | hypothetical protein, conserved | genomic | Tb427_03_v4 reverse | (geneCodeStart-81 to geneCodeStart-1) | length=81
CGAAAGAGGAAAGGAAGAAAAAGTGCGTGAGGGAAGCAAAAAAGAAAAAAAGGGGAAAGA
AGGAAGAGGAAAATTACATCT
>Tb427.03.2950  | Trypanosoma brucei Lister strain 427 | hypothetical protein, conserved | genomic | Tb427_03_v4 reverse | (geneCodeStart-81 to geneCodeStart-1) | length=81
ACGCAGGCACGTAAACGTATATATATATATATATATATATATATTAGATTTGTAGAAGCA
TTGAAATTGGTTACTGCAGCT
>Tb427.03.2960  | Trypanosoma brucei Lister strain 427 | inosine-adenosine-guanosine-nucleosidehydrolase (IAGNH) | genomic | Tb427_03_v4 reverse | (geneCodeStart-81 to geneCodeStart-1) | length=81
CTAAGTAGTCTCTAGCAAAGACCGATCAGGTNCACATAGCCAGTTGACAAAGCAAAAACA
ACAAAACAAAACAAAACAAAA
>Tb427.03.2970  | Trypanosoma brucei Lister strain 427 | hypothetical protein, conserved | genomic | Tb427_03_v4 reverse | (geneCodeStart-81 to geneCodeStart-1) | length=81
NATATATATATATATATATATTCATATACTTAATTGAACTTGTGCGGCACTTTAAANTCT
TTCGCTGCCCCTACAAGTTTC
>Tb427.03.2980  | Trypanosoma brucei Lister strain 427 | mitochondrial carrier protein, putative | genomic | Tb427_03_v4 reverse | (geneCodeStart-81 to geneCodeStart-1) | length=81
TGTATTATCTGTTGATGTTTGCTTCTGTTTTATTGTAGCAACCAGGGCCGCGCCGTATTG
GGTGCGTATAAGAATAGTGTC
>Tb427.03.2990  | Trypanosoma brucei Lister strain 427 | hypothetical protein, conserved | genomic | Tb427_03_v4 reverse | (geneCodeStart-81 to geneCodeStart-1) | length=81
CTCTTTCCTTTTCTTTTTTTGTTTTTTTTTCTTCACATTTAGGAAACTGTACGTGTGTGG
GAGAAGTGGGGGACGAAGGAA
>Tb427.03.3000  | Trypanosoma brucei Lister strain 427 | flagellar transport protein, putative (PIFTC3) | genomic | Tb427_03_v4 reverse | (geneCodeStart-81 to geneCodeStart-1) | length=81
CGTGAAGGGGATAAAGGGGAAGATATAGTAGAGATATTCAGCAGATAAAGGATTTACACT
TAATAAATACGAACCGGACTG
>Tb427.03.3010  | Trypanosoma brucei Lister strain 427 | hypothetical protein, conserved | genomic | Tb427_03_v4 reverse | (geneCodeStart-81 to geneCodeStart-1) | length=81
GTGTACGGGACCACTTCAGCATACTAGTAGTGGGCTTTCTCCTTCCCTTTTGAAGCTGCA
CATTCCGTTTATTTTTATGGA
>Tb427.03.3020  | Trypanosoma brucei Lister strain 427 | actin-like protein, putative | genomic | Tb427_03_v4 reverse | (geneCodeStart-81 to geneCodeStart-1) | length=81
TTTTTCCATTTCCCCCTTCATTGAACGTGTTGCACAGTTTCATTCCCCCCCTAATAAACG
ATATATATATTTCAGTATCAC
>Tb427.03.3030  | Trypanosoma brucei Lister strain 427 | hypothetical protein, conserved | genomic | Tb427_03_v4 reverse | (geneCodeStart-81 to geneCodeStart-1) | length=81
TCTCTCTCCCTGGGGTTGTCCAGGACTTATTACCATATCATTAAGGTACGTGTGATTGAG
AGTGTGTCTTTGTTAATAAGA
>Tb427.03.3040  | Trypanosoma brucei Lister strain 427 | hypothetical protein, conserved | genomic | Tb427_03_v4 reverse | (geneCodeStart-81 to geneCodeStart-1) | length=81
AAAAAAGGTAAAGAAATAACATATTTGTTTAGAACCTGTGTGCCCCCGAAAGTTTGGAGT
TTTACACATTAGAGTTATTTG
>Tb427.03.3050  | Trypanosoma brucei Lister strain 427 | hypothetical protein, conserved | genomic | Tb427_03_v4 reverse | (geneCodeStart-81 to geneCodeStart-1) | length=81
TCATTTGTCGCCGTCACTTTATGATTTTTTTATTCCCCTTTTTCATTCCTTTCAAATATG
CGTATGCCTCTAGTAATACAC
>Tb427.03.3060  | Trypanosoma brucei Lister strain 427 | hypothetical protein, conserved | genomic | Tb427_03_v4 reverse | (geneCodeStart-81 to geneCodeStart-1) | length=81
ATGTACGTTTCCTTCTTTTCCTTCAATTCTTTAGACTACAGAGCAGGGGTAAATTCACAG
TAGCTAGCGTTGCAGTAGAGG
>Tb427.03.3070  | Trypanosoma brucei Lister strain 427 | 3', 5'-cyclic nucleotide phosphodiesterase, putative (PDEC) | genomic | Tb427_03_v4 reverse | (geneCodeStart-81 to geneCodeStart-1) | length=81
CACTGCGCTTCCAGTACACTCAGGTAATATACTGAACTGTGACCGTTGCCGCACGCCCTT
TTTTTTCTTAAACTTCAGGTA
>Tb427.03.3080  | Trypanosoma brucei Lister strain 427 | serine/threonine-protein kinase Nek1, putative | genomic | Tb427_03_v4 reverse | (geneCodeStart-81 to geneCodeStart-1) | length=81
TGGCTGCGGTTTTTTTGCACCGCTTTGATGCACAGGGGGCAAATAGCCACGAATCAGTTG
CTCTATTCGTCCTCGTGAGTG
>Tb427.03.3090  | Trypanosoma brucei Lister strain 427 | helicase, putative | genomic | Tb427_03_v4 reverse | (geneCodeStart-81 to geneCodeStart-1) | length=81
ATGTCCAGAAACTTCGTTTTTCCTCCCCCCTTTTCACCAGACAAGGGAAATATTACAGGC
CACCTGTTCTGTTAACGGATC
>Tb427.03.3100  | Trypanosoma brucei Lister strain 427 | peptidyl-prolyl cis-trans isomerase NIMA-interacting 4, putative | genomic | Tb427_03_v4 reverse | (geneCodeStart-81 to geneCodeStart-1) | length=81
TCGGTCACATAGCATCAGTGACCCAAGCGAAAAGGGGAAGAGCCAAATTGAGTTTCTCCA
TCGCCTTTTTTTTTCGTTTCG
>Tb427.03.3110  | Trypanosoma brucei Lister strain 427 | hypothetical protein, conserved | genomic | Tb427_03_v4 reverse | (geneCodeStart-81 to geneCodeStart-1) | length=81
ATATACCTGAAGGCACTTAGCACTGTCACTATTGCCTTCTCAAGCATTGTAAACACCGCC
AGATATCGTTTGTTGTCGGAC
>Tb427.03.3120  | Trypanosoma brucei Lister strain 427 | hypothetical protein, conserved | genomic | Tb427_03_v4 reverse | (geneCodeStart-81 to geneCodeStart-1) | length=81
CTTCCTGATCCGTGGTTTTAGTCTAATAGAGGCGCACGAGATACGTTCCACTGCTAGCAC
GAATTAGGCTATATCCAAACC
>Tb427.03.3130  | Trypanosoma brucei Lister strain 427 | hypothetical protein, conserved | genomic | Tb427_03_v4 reverse | (geneCodeStart-81 to geneCodeStart-1) | length=81
TTTGCCAGCTGGTATCAGAAGCTGTCCACGAAACGAGGTGAACACATATCATTGTTGTTT
TTCCCTTTTTTTTTGTTGGAA
>Tb427.03.3140  | Trypanosoma brucei Lister strain 427 | hypothetical protein, conserved | genomic | Tb427_03_v4 reverse | (geneCodeStart-81 to geneCodeStart-1) | length=81
ACAGGAGACTGTAGAACAGCAAGGTTTTTCTTCCCTGCCTGACAGGAGCGAAGTTAATAC
AGTTCACATACGTGTATCACC
>Tb427.03.3150  | Trypanosoma brucei Lister strain 427 | hypothetical protein, conserved | genomic | Tb427_03_v4 reverse | (geneCodeStart-81 to geneCodeStart-1) | length=81
GTTTTCTCTTTTACCCCTCTCCTTACATTCAGTGAGACGCGTATTTTGTGGTAGGTGTGT
TGGCATTGCCTTCAGAAGCAT
>Tb427.03.3160  | Trypanosoma brucei Lister strain 427 | poly(A) polymerase (PAP) | genomic | Tb427_03_v4 reverse | (geneCodeStart-81 to geneCodeStart-1) | length=81
CTCTCCATTTTTTCAATGTCCCCGCTTGTGTGGCTTCTTTTACTTCTATGTGTTACGTTG
AAGGAAGAAACACTTTATTTG
>Tb427.03.3170  | Trypanosoma brucei Lister strain 427 | hypothetical protein, conserved | genomic | Tb427_03_v4 reverse | (geneCodeStart-81 to geneCodeStart-1) | length=81
CTGACTGGTTAGTACTGTCGTAAAGGCTCTGTGGGAAGAGGGCCCATTGTGTTGTTTTAA
TTTGTGAAACACTCGTAAAAG
>Tb427.03.3180  | Trypanosoma brucei Lister strain 427 | Nucleoporin (TbNup98) | genomic | Tb427_03_v4 reverse | (geneCodeStart-81 to geneCodeStart-1) | length=81
TCTATCCCTCTTCTGAATAAGGAGGAATTTTCTCATTTTTTCTTTTTCAGGTTACTTTTG
CATAGAGTGTACTCAGGGCAT
>Tb427.03.3190  | Trypanosoma brucei Lister strain 427 | serine/threonine-protein kinase, putative | genomic | Tb427_03_v4 reverse | (geneCodeStart-81 to geneCodeStart-1) | length=81
NNNNNNNNNNNNNNNNNNNNNNNNNNNNNNNNNNNNNNNNNNNNNNAAGGAGAGAAGNAG
GGGGGATAACAGACAAGGCAA
>Tb427.03.3200  | Trypanosoma brucei Lister strain 427 | hypothetical protein, conserved | genomic | Tb427_03_v4 reverse | (geneCodeStart-81 to geneCodeStart-1) | length=81
CATTTTTTANTTATTTCTTTATTTCTTTGTCTTTATTCTTGTAGTTATTACAATCATCAC
GTAGAGTTTAAGGCGGAACAA
>Tb427.03.3210  | Trypanosoma brucei Lister strain 427 | hypothetical protein | genomic | Tb427_03_v4 reverse | (geneCodeStart-81 to geneCodeStart-1) | length=81
GGTCTTGGTTGGTGTGGTGGACGATGGTGATGGGAAGTAATGTTAAGACATGCGGTTGAG
AGACGTTAAGAATAAAACAAA
>Tb427.03.3220  | Trypanosoma brucei Lister strain 427 | hypothetical protein, conserved | genomic | Tb427_03_v4 reverse | (geneCodeStart-81 to geneCodeStart-1) | length=81
AAAGAAGGGAAGAGAAGCTGCAGGATAATCAAGTAAATAAGGTGTGCAAAAGATCTAAGA
ACTTCTTTGACTTCGCTATCC
>Tb427.03.3230  | Trypanosoma brucei Lister strain 427 | hypothetical protein, conserved | genomic | Tb427_03_v4 reverse | (geneCodeStart-81 to geneCodeStart-1) | length=81
GCTTTCCATTTGCTACCACAGGTTTGGGGCGTTGATCGGTTTGGCAGGACCGGGGCTCTC
GAGAGGGAAAAGTGGCACCGC
>Tb427.03.3240  | Trypanosoma brucei Lister strain 427 | hypothetical protein, conserved | genomic | Tb427_03_v4 reverse | (geneCodeStart-81 to geneCodeStart-1) | length=81
GAGCAACGAATATAAAATAGGAAAAAGGAGAGATTAGGTTGGGCAGGGGCGTGTGGGTAG
TACTGGTTCTAGCGGAAAACA
>Tb427.03.3250  | Trypanosoma brucei Lister strain 427 | hypothetical protein, conserved | genomic | Tb427_03_v4 reverse | (geneCodeStart-81 to geneCodeStart-1) | length=81
TGCCGTTTGTTTTATGTTTCTTCTGATTTACTCCTTGCTTGCCATCACGTTTGCCTTGCC
AATTGGCGATTTTGCCGTTGT
>Tb427.03.3260  | Trypanosoma brucei Lister strain 427 | hypothetical protein, conserved | genomic | Tb427_03_v4 reverse | (geneCodeStart-81 to geneCodeStart-1) | length=81
TTACTGCCTTTCGGGGTCACAGTTCGTTCTCCTCCCCACGGCTGCTGGGTACGGTGAGGG
TTCGTGCACAGTTGGGGAGGC
>Tb427.03.3270  | Trypanosoma brucei Lister strain 427 | ATP-dependent phosphofructokinase (TbPFK) | genomic | Tb427_03_v4 reverse | (geneCodeStart-81 to geneCodeStart-1) | length=81
TGTACACGTACACAGGTTAAAGCATATTGCTATAATTAGAAGAAAACAGCATATAATTTT
TATCCAAGTTCTAAAAGCAAA
>Tb427.03.3280  | Trypanosoma brucei Lister strain 427 | vacuolar protein sorting-associated protein 4, putative (VPS4) | genomic | Tb427_03_v4 reverse | (geneCodeStart-81 to geneCodeStart-1) | length=81
TACATTATTTTATAGATATAGCTTTACATCCGTGATACGAGAGAAACGCGTATTTGATAG
CTTCTCTGTTCAGAGGTTCCG
>Tb427.03.3290  | Trypanosoma brucei Lister strain 427 | protein kinase, putative | genomic | Tb427_03_v4 reverse | (geneCodeStart-81 to geneCodeStart-1) | length=81
GGAGGAAAGGGAGAGGGCGGAAAGGAAAGGTGTAGCCAATTTTTTTCCCTTTTTTTTGCG
ATAATAATATTGACGACGACG
>Tb427.03.3300  | Trypanosoma brucei Lister strain 427 | hypothetical protein, conserved | genomic | Tb427_03_v4 reverse | (geneCodeStart-81 to geneCodeStart-1) | length=81
TAAAGTTAACAGGTCCAAAGGTGGGGGTAAAAGGGACGAAATAAACAGTAAAGAGAGGGA
AGTTACACCGGCACTTTAGTG
>Tb427.03.3310  | Trypanosoma brucei Lister strain 427 | 60S ribosomal protein L13, putative | genomic | Tb427_03_v4 reverse | (geneCodeStart-81 to geneCodeStart-1) | length=81
GACCGCACGCCCGTCCGTTATTCTCTTGTCGTGGCCGTATTTACCCTAATGTTTTTCATT
GCCGTAAGAGTTTTAGCGCCA
>Tb427.03.3320  | Trypanosoma brucei Lister strain 427 | 60S ribosomal protein L13, putative | genomic | Tb427_03_v4 reverse | (geneCodeStart-81 to geneCodeStart-1) | length=81
TATCTTTCTTTCCCGTGTCTTTGTGTTTAACCTGATCTTTGATTGGATATTATTTACGCA
AGGATTGGTAGTAGGAGCACC
>Tb427.03.3330  | Trypanosoma brucei Lister strain 427 | heat shock protein 20, putative | genomic | Tb427_03_v4 reverse | (geneCodeStart-81 to geneCodeStart-1) | length=81
ACACGTTATTTCAGGCCATTTGAAGCGTACGCAGGGAAAAGAAAGCAAAAAAGCAAAAAA
GGAGAAAGAAATAAGGAGAAC
>Tb427.03.3340  | Trypanosoma brucei Lister strain 427 | 3', 5'-cyclic nucleotide phosphodiesterase, putative (PDED) | genomic | Tb427_03_v4 reverse | (geneCodeStart-81 to geneCodeStart-1) | length=81
GAAAAGGGTGGGGGGCAGAAAGGAGCTTCTAATTTCAATAAGTGAGAAGGGGAAATAGGG
GCGCACCAAGGACCTCTATTT
>Tb427.03.3350  | Trypanosoma brucei Lister strain 427 | hypothetical protein, conserved | genomic | Tb427_03_v4 reverse | (geneCodeStart-81 to geneCodeStart-1) | length=81
GGGTGGGGGGAGGGTAGAAATCTCTGAAGTAAAGAAGCGAAACCCACACTGCGTTTCTAG
CACGGTTTCCGTTGTAAATAT
>Tb427.03.3360  | Trypanosoma brucei Lister strain 427 | acyltransferase, putative | genomic | Tb427_03_v4 reverse | (geneCodeStart-81 to geneCodeStart-1) | length=81
TCTTTACTCTTTTTTTTTGTTTTTCTTTTTTTGTAGGATCGCTTACTGTTGGCACTTCCA
GCAATTTTTCACCTGAGCAGA
>Tb427.03.3370  | Trypanosoma brucei Lister strain 427 | hypothetical protein, conserved | genomic | Tb427_03_v4 reverse | (geneCodeStart-81 to geneCodeStart-1) | length=81
TGCTGTTGCCGTCGCCGCTCTTTTCTATTGCTTCTTACACACTTTAACACATGCTCCGTC
TTCTTTGTACTCCAAGTTGGT
>Tb427.03.3380  | Trypanosoma brucei Lister strain 427 | TFIIF-stimulated CTD phosphatase, putative | genomic | Tb427_03_v4 reverse | (geneCodeStart-81 to geneCodeStart-1) | length=81
ATGTCGTGAAATCGCAACATTGGGGGTTGTGTGTTTTTAGTAAAGAAAGGGATCGAGGGC
GAAGGTGACGTAAAAATATCA
>Tb427.03.3390  | Trypanosoma brucei Lister strain 427 | kinesin, putative | genomic | Tb427_03_v4 reverse | (geneCodeStart-81 to geneCodeStart-1) | length=81
GGTATGAATTTGGGCCCCCAATTATGTATTTTTCCCCTTCGCCTCTTGAGGGTAGGTTGT
TCTTTATATTAGATATTAGAA
>Tb427.03.340  | Trypanosoma brucei Lister strain 427 | variant surface glycoprotein (VSG), putative | genomic | Tb427_03_v4 forward | (geneCodeStart-81 to geneCodeStart-1) | length=81
CTAAACAACGTCAAAAACAAGCATAAGACTCAGTGCAATCCCAAAGGTGCAACGTCGTCC
GGCAACCTCCCAAATTCCAAA
>Tb427.03.3400  | Trypanosoma brucei Lister strain 427 | kinesin, putative | genomic | Tb427_03_v4 reverse | (geneCodeStart-81 to geneCodeStart-1) | length=81
CTAGCACACAAATGGTAACGATTATGTATTTTTCCCCTTCGCCTCTTGAGGGTAGGTTGT
TCTTTATATTAGATATTAGAA
>Tb427.03.3410  | Trypanosoma brucei Lister strain 427 | aspartyl aminopeptidase, putative | genomic | Tb427_03_v4 reverse | (geneCodeStart-81 to geneCodeStart-1) | length=81
GAGCATTTTTCATTACCATTCCTTTCCCGTGGTATATTTGTATATATATATATATATTAG
TAAGTCTCACACGATTTGTCT
>Tb427.03.3430  | Trypanosoma brucei Lister strain 427 | hypothetical protein, conserved | genomic | Tb427_03_v4 reverse | (geneCodeStart-81 to geneCodeStart-1) | length=81
TGTTTGCCAGGTCAATTATCTGCACACATTGTTAGGAGGCTCTTGGGTTTACCTCCAAAT
ATTGTATGATATATCTTTTCC
>Tb427.03.3440  | Trypanosoma brucei Lister strain 427 | hypothetical protein, conserved | genomic | Tb427_03_v4 forward | (geneCodeStart-81 to geneCodeStart-1) | length=81
CTACTAGAAGTGCAGAGATGCATCTTTTGTCATATGCGGTTGTAGCCTTGCCTCTTTCTT
TCTTTTTTTAAAAAGAAAGAC
>Tb427.03.3450  | Trypanosoma brucei Lister strain 427 | ADP-ribosylation factor-like protein 3A, putative | genomic | Tb427_03_v4 forward | (geneCodeStart-81 to geneCodeStart-1) | length=81
AGGAGAGTAATTTCTCTATTTGCTACATAAAGAAAAAAAGAGATATACAACACCTACCAA
ATAAAATTTAAAAGGAATAAG
>Tb427.03.3460  | Trypanosoma brucei Lister strain 427 | hypothetical protein, conserved | genomic | Tb427_03_v4 forward | (geneCodeStart-81 to geneCodeStart-1) | length=81
TACCGTCATTTCTTTCTTTCTTCTTGCTGATACTTTTCACAGCAGTCTGGTAAACTTAAA
AAAAAGCATAAGCAAGAAGAG
>Tb427.03.3470  | Trypanosoma brucei Lister strain 427 | cytochrome b5, putative (CYB5) | genomic | Tb427_03_v4 forward | (geneCodeStart-81 to geneCodeStart-1) | length=81
GTAGTTTAGTGGATACTGCGATACTGCATTTTGCCTGTTTTTCTCATAAATTTTTAATAT
TAGGGTACAAGGAGGGGAACA
>Tb427.03.3480  | Trypanosoma brucei Lister strain 427 | U2 small nuclear ribonucleoprotein B, putative (RBP36 U2SNRNPB) | genomic | Tb427_03_v4 forward | (geneCodeStart-81 to geneCodeStart-1) | length=81
GTTTTTAATTTTCGCGAACGACCTCGTTCGTTTGTGTACATATATGCTGATGTAAGTGCA
TACGAAGTGTGAGGACTGATC
>Tb427.03.3490  | Trypanosoma brucei Lister strain 427 | high mobility group protein, putative (TDP1) | genomic | Tb427_03_v4 forward | (geneCodeStart-81 to geneCodeStart-1) | length=81
TCGGCCCAGAGACCGCTCCGACACTCATATAAGGACTTACGTACACGCATACATTTTTGG
GGCGTGAGGTAAAGAGACAAG
>Tb427.03.3500  | Trypanosoma brucei Lister strain 427 | hypothetical protein, conserved | genomic | Tb427_03_v4 forward | (geneCodeStart-81 to geneCodeStart-1) | length=81
AAAACTTGAATAAATAAGGTGTAAATCGGCATCAATATCCCATCGGTGCTGCGGTGTGGA
AGGTGAGTGGAAAGGGAAAGC
>Tb427.03.3510  | Trypanosoma brucei Lister strain 427 | hypothetical protein, conserved | genomic | Tb427_03_v4 forward | (geneCodeStart-81 to geneCodeStart-1) | length=81
TTTGTACAATTCATACGTTAGTGCATATCTTCTTTGCCCTCCCTTTTCCTAGACCAACGT
GGTTGTTTGAGGGATACTTGG
>Tb427.03.3520  | Trypanosoma brucei Lister strain 427 | hypothetical protein, conserved | genomic | Tb427_03_v4 forward | (geneCodeStart-81 to geneCodeStart-1) | length=81
CGTGCCACGTTGCTCTAGTCATTAGGAGTGCCGCACCCGCTGAGAAGGGACCTCTGAAAC
AGTGCGAAAGAATATTGGATC
>Tb427.03.3530  | Trypanosoma brucei Lister strain 427 | hypothetical protein, conserved | genomic | Tb427_03_v4 forward | (geneCodeStart-81 to geneCodeStart-1) | length=81
GTGCATACCATTTGCTTCACGTGTATAAGGCAAAATATTATATATATTCAAAGAATATAT
ATTACCTGTGCTGTTTCGATC
>Tb427.03.3540  | Trypanosoma brucei Lister strain 427 | Nucleoporin (TbNup53b) | genomic | Tb427_03_v4 forward | (geneCodeStart-81 to geneCodeStart-1) | length=81
GCTTGCCTTTGACTTCTGCTTGAACATTTCTAGTTTATACTCAGCTTGTTTCGCAGGGAA
GGTTCAAAATAGAAGAGTGTA
>Tb427.03.3550  | Trypanosoma brucei Lister strain 427 | hypothetical protein, conserved | genomic | Tb427_03_v4 forward | (geneCodeStart-81 to geneCodeStart-1) | length=81
TTACTACTTTGCTTTTTCCGGGTCGATTTTGCGTTCCCATATTGCAACGCGGTTGCTAAA
ATTCAAGTCACGGTAGATGAG
>Tb427.03.3560  | Trypanosoma brucei Lister strain 427 | hypothetical protein, conserved | genomic | Tb427_03_v4 forward | (geneCodeStart-81 to geneCodeStart-1) | length=81
GAAGAGGGAAAAAAAGTTCGCTTGCTAAAGGTCATTTTTCTAAAAAAAGGTTAACTTAAG
AAGGGTGGGTGAACGGAAACA
>Tb427.03.3570  | Trypanosoma brucei Lister strain 427 | hypothetical protein, conserved | genomic | Tb427_03_v4 forward | (geneCodeStart-81 to geneCodeStart-1) | length=81
TTCTTTACACTCCGCTAATCTGCGCTGGTGGTTCGTAGGGTCTGTATTCATTACTGGTGC
GCGTTTGCGGCAGTTGGGCTC
>Tb427.03.3580  | Trypanosoma brucei Lister strain 427 | lipophosphoglycan biosynthetic protein, putative (LPG3) | genomic | Tb427_03_v4 forward | (geneCodeStart-81 to geneCodeStart-1) | length=81
AGGTATTCTGTAGTGACAAGAATAGGAATCGACTAGAACAGGTGCGCGCGTGGGTGTAAG
AATCGGAAAAAAGCATTGAAA
>Tb427.03.3590  | Trypanosoma brucei Lister strain 427 | U3 small nucleolar ribonucleoprotein protein MPP10, putative | genomic | Tb427_03_v4 forward | (geneCodeStart-81 to geneCodeStart-1) | length=81
TGCGTGTGTGCGTTAAACTTGTGTAACGGAGTGGGGCGGTGTTGTTTCTCCTTCAGTCGC
TAGCTGACCAGTAGCGGACAC
>Tb427.03.3600  | Trypanosoma brucei Lister strain 427 | hypothetical protein | genomic | Tb427_03_v4 forward | (geneCodeStart-81 to geneCodeStart-1) | length=81
TCGTGCAAACGACGTTACTTTTCTTTATTTTTGTTTGTTGGAGTTATAACTGTGCGAGTG
GGTTGAGAGATTGCAGGGAGA
>Tb427.03.3610  | Trypanosoma brucei Lister strain 427 | peroxisomal targeting signal type 2 receptor, putative | genomic | Tb427_03_v4 forward | (geneCodeStart-81 to geneCodeStart-1) | length=81
GCAATTGATTGGAAATTCAGTTTTAAGAGGAAGTGAGAAAAAGGAAACACTGAAGGAGCA
CAACAGGGACGCGAGTGAAAC
>Tb427.03.3620  | Trypanosoma brucei Lister strain 427 | hypothetical protein, conserved | genomic | Tb427_03_v4 forward | (geneCodeStart-81 to geneCodeStart-1) | length=81
AGGTAAGGGGAAAACGAAACACGGGGAGGAGGTTTGTGTAGAAGAAAAAGGAGGGGGTTG
AGGGTGTAGTAACCGGACGAG
>Tb427.03.3630  | Trypanosoma brucei Lister strain 427 | elongation factor ts, putative (EF-TS) | genomic | Tb427_03_v4 forward | (geneCodeStart-81 to geneCodeStart-1) | length=81
AGCACGTAACCGATATAGTACAATTTCAATTTATCGCTTGAGGGGACACATATACATATA
CATACAGTATCATCCCACTGA
>Tb427.03.3640  | Trypanosoma brucei Lister strain 427 | FG-GAP repeat protein, putative | genomic | Tb427_03_v4 forward | (geneCodeStart-81 to geneCodeStart-1) | length=81
CGATATTTGTAGCGGATTCATAAGGGGCACACGCAAAAAGGTGTGGAGTTGGGTGGAGTG
GAAGGGGAGAGTGAGCTGAGG
>Tb427.03.3650  | Trypanosoma brucei Lister strain 427 | hypothetical protein, conserved | genomic | Tb427_03_v4 forward | (geneCodeStart-81 to geneCodeStart-1) | length=81
CCCTGTTTGATATATATATATATATATATATATATACGCATTGCCACTGCGCCAGCACTT
TCTTTGTGTATCGAGGCGTTG
>Tb427.03.3660  | Trypanosoma brucei Lister strain 427 | hypothetical protein, conserved | genomic | Tb427_03_v4 forward | (geneCodeStart-81 to geneCodeStart-1) | length=81
CTCTCGCACTTACGTGCTCACAAGGTGCCCACCTAGTTTCCTATTCGCTGACCCTTAGGG
TGTTTCTGCTACAGCAGCCCC
>Tb427.03.3670  | Trypanosoma brucei Lister strain 427 | RNA-binding protein, putative (TRRM3) | genomic | Tb427_03_v4 forward | (geneCodeStart-81 to geneCodeStart-1) | length=81
CGTTGCTTTATTTGCAAGATAAAACCATTTAATCACTTTTACAGAGTGAGGAAAAGGGGA
GAAGGGAGGATTTAGTTAAGA
>Tb427.03.3680  | Trypanosoma brucei Lister strain 427 | hypothetical protein, conserved | genomic | Tb427_03_v4 forward | (geneCodeStart-81 to geneCodeStart-1) | length=81
AATTTGATTTGCTTTTTTTTTTTTTTTAGTAGCCCCTTCATCGGCAAATTATTTGAGAGG
TGGGTTTGCATCACGTGTTGA
>Tb427.03.3690  | Trypanosoma brucei Lister strain 427 | flagellar radial spoke protein-like, putative | genomic | Tb427_03_v4 forward | (geneCodeStart-81 to geneCodeStart-1) | length=81
ACCTTCATTAGTCAGTGTTTTATCAAATATTAACATTTAGATAATTGTGGCTTGCGGGCT
CAATCCTACAGTATCCACACT
>Tb427.03.370  | Trypanosoma brucei Lister strain 427 | variant surface glycoprotein (VSG, atypical), putative | genomic | Tb427_03_v4 forward | (geneCodeStart-81 to geneCodeStart-1) | length=81
CATACCAAAAAAACTATNGAAATACATTTNCTAACGCTGATATAATACGAAAAGCAATCT
NTCTTACCTTTCCAGATCAAA
>Tb427.03.3700  | Trypanosoma brucei Lister strain 427 | hypothetical protein | genomic | Tb427_03_v4 forward | (geneCodeStart-81 to geneCodeStart-1) | length=81
TTCTCGCCTTCCATATGGGTGTCTCTTCTTTTTTTTTTTGTGGGGGGGGGGTGGAGAAGG
GACGCCACAGCGAGGCGTGAA
>Tb427.03.3710  | Trypanosoma brucei Lister strain 427 | hypothetical protein, conserved | genomic | Tb427_03_v4 forward | (geneCodeStart-81 to geneCodeStart-1) | length=81
TCGCATGCAGTTGCGTATATAAGACAAGACACCGCAAAAGCATTTTTTTCCTTTGTTTTT
TGTTCTTCCTTCACAAAGTAG
>Tb427.03.3720  | Trypanosoma brucei Lister strain 427 | Golgi vesicular membrane trafficking protein, putative | genomic | Tb427_03_v4 forward | (geneCodeStart-81 to geneCodeStart-1) | length=81
CGAAAAAAATAAAACTGCGGTTTCTGGTTGTTTAGCTACTATTTTGTCCGTCGCTGCCAT
TAGTGTTTACTTCTGCGTGTG
>Tb427.03.3730  | Trypanosoma brucei Lister strain 427 | ABC transporter, putative | genomic | Tb427_03_v4 forward | (geneCodeStart-81 to geneCodeStart-1) | length=81
AGGAGGATTTGCAGAAAACTGTACGTAACCCTGCTGAAGTTGCAGTGAAGAGAGGTGAGT
ACTAAGGACGGAAGCAGGGAA
>Tb427.03.3740  | Trypanosoma brucei Lister strain 427 | hypothetical protein, conserved | genomic | Tb427_03_v4 forward | (geneCodeStart-81 to geneCodeStart-1) | length=81
AGGACACAACAAAGGCAGTAGCAAAGGGCTGCGCCTCTCAACCTTCGCACAGCGCTCTCG
GTTCTACAGAACCTGCAGAAA
>Tb427.03.3750  | Trypanosoma brucei Lister strain 427 | paraflagellar rod component, putative (PFC7) | genomic | Tb427_03_v4 forward | (geneCodeStart-81 to geneCodeStart-1) | length=81
TTTTTTTCGTTTTGCGAGTGAAGAGAAAAGAAGGAAAGAAAGAAAGAACGAAAAAGAAAA
GAAAGCAAAACCAAGAGGAAT
>Tb427.03.3760  | Trypanosoma brucei Lister strain 427 | tryparedoxin (TRYP1) | genomic | Tb427_03_v4 forward | (geneCodeStart-81 to geneCodeStart-1) | length=81
TATGAACCACGAGGTTCAAGACAAGCGCACTGCTAAACCGAAAGAACAAATCAAGACATT
CAACTCATATTGTAATTGANN
>Tb427.03.3770  | Trypanosoma brucei Lister strain 427 | paraflagellar rod component, putative (PFC6) | genomic | Tb427_03_v4 forward | (geneCodeStart-81 to geneCodeStart-1) | length=81
CCATCTCTTTCCCTTCCTTCTTCACGTGACGAAGTTGATTGATACAAGCAATAACAGGAT
TCAGAGAGCAGTTTTGTAACC
>Tb427.03.3780  | Trypanosoma brucei Lister strain 427 | tryparedoxin | genomic | Tb427_03_v4 forward | (geneCodeStart-81 to geneCodeStart-1) | length=81
ATATGAACCACGAGGTTCAAGACAAGCGCACTGCTAAACCAAAAGAACAAACAAGACATT
CAACTCATATTGTAATTGACG
>Tb427.03.3790  | Trypanosoma brucei Lister strain 427 | hypothetical protein, conserved | genomic | Tb427_03_v4 forward | (geneCodeStart-81 to geneCodeStart-1) | length=81
CCATCTCTTTCCCTTCCTTCTTCACGTGACGAAGTTGATTGATACAAGCAATAACAGGAT
TCAGAGAGCAGTTTTGTAACC
>Tb427.03.3800  | Trypanosoma brucei Lister strain 427 | hypothetical protein, conserved | genomic | Tb427_03_v4 forward | (geneCodeStart-81 to geneCodeStart-1) | length=81
TTCCTTTTTTGTTGTTGAATCTAATTGTAANATATATATATATATATATGAATTTTTGTG
GAGATCCAAGTGTGTCTCTGT
>Tb427.03.3810  | Trypanosoma brucei Lister strain 427 | hypothetical protein, conserved | genomic | Tb427_03_v4 forward | (geneCodeStart-81 to geneCodeStart-1) | length=81
TAACAAAAAACGTTGAAGTCTGCGCGCATTTAGAGCTTCCAAGTTATTTTTGTTATCATT
TAGTTTAGTGGCACTCTGTGT
>Tb427.03.3820  | Trypanosoma brucei Lister strain 427 | hypothetical protein, conserved | genomic | Tb427_03_v4 forward | (geneCodeStart-81 to geneCodeStart-1) | length=81
GAACGCTAACATTAGGAGCGGAAGCAGGCTGTGACCGCCGTAACTTACATCTAAAATTAC
GTACACACCCATATACATATA
>Tb427.03.3830  | Trypanosoma brucei Lister strain 427 | hypothetical protein, conserved | genomic | Tb427_03_v4 forward | (geneCodeStart-81 to geneCodeStart-1) | length=81
AGGGCAGGAATCATAGAAAGTGGCAGAGGTGCTGAAAAGAAACTTACTTACGATCATAAC
CGCTGATTGTAGTAAAAGGAG
>Tb427.03.3840  | Trypanosoma brucei Lister strain 427 | hypothetical protein, conserved | genomic | Tb427_03_v4 forward | (geneCodeStart-81 to geneCodeStart-1) | length=81
TCGGAGGAAGGGTGAAGAAAAGGAAGAAAGGAACTCTTTTGTTTCGTATAGTGTGTGTGT
GTCTTTCTGTTTCTGAGGATT
>Tb427.03.3850  | Trypanosoma brucei Lister strain 427 | hypothetical protein, conserved | genomic | Tb427_03_v4 forward | (geneCodeStart-81 to geneCodeStart-1) | length=81
AACTTCTGGTGGGTAGAGGTGATAGGTCCACCGTCCTTTGTTTTTTTGCAGCCTGTAGAC
AAACCCGTTGCTGCCACGATA
>Tb427.03.3860  | Trypanosoma brucei Lister strain 427 | lipase, putative | genomic | Tb427_03_v4 forward | (geneCodeStart-81 to geneCodeStart-1) | length=81
ATTTTCCTTGATATCTCTTTCCGTATTTGTTTACCCGTTTTCAATGCGCACTACAGTAAA
AGAAGGAAAGGGGGATCGGGG
>Tb427.03.3870  | Trypanosoma brucei Lister strain 427 | lipase domain protein, putative | genomic | Tb427_03_v4 forward | (geneCodeStart-81 to geneCodeStart-1) | length=81
TTTGCATTCGGTCAAGTACTGAGGTTTGTTTCTTTTTTCTTCCGGAGACGGAACTCAGAA
GGGAGGCCAGAGCCCATCGAG
>Tb427.03.3880  | Trypanosoma brucei Lister strain 427 | hypothetical protein, conserved | genomic | Tb427_03_v4 forward | (geneCodeStart-81 to geneCodeStart-1) | length=81
TAAATAAATAGGGAAAAGGGAAGCAGAGGAGGAGCAAAAAGTGTATTTTGAAGGAGAGAG
CGAAACCAGAATACGGCGCTG
>Tb427.03.3890  | Trypanosoma brucei Lister strain 427 | hypothetical protein, conserved | genomic | Tb427_03_v4 forward | (geneCodeStart-81 to geneCodeStart-1) | length=81
CCCGTAACTGCGCTCAGTAGGAGGAGTTTGACGAGACACACACCTGCACATAAGCGTAAA
TAGATAAATAATCTTTGTGAA
>Tb427.03.3900  | Trypanosoma brucei Lister strain 427 | carnitine O-palmitoyltransferase II, putative (CPT II) | genomic | Tb427_03_v4 forward | (geneCodeStart-81 to geneCodeStart-1) | length=81
CGTATGCATCAGAAGTGTTACTGTTGTGTACCTCCGCCAGCGATCTCTTAGTATTTATTT
CGCAGTGCTATCTAAATTATC
>Tb427.03.3910  | Trypanosoma brucei Lister strain 427 | hypothetical protein, conserved | genomic | Tb427_03_v4 forward | (geneCodeStart-81 to geneCodeStart-1) | length=81
TGGTTGTGGGTTGTACAATTGTTCGTGGTTTCATTACCCCTGCTCATCATCTCGCTTCTC
AGTTAGTACTGCACGGAGGTA
>Tb427.03.3920  | Trypanosoma brucei Lister strain 427 | serine/threonine-protein kinase, putative | genomic | Tb427_03_v4 forward | (geneCodeStart-81 to geneCodeStart-1) | length=81
TTTTTGCCCATTTGTTTGCGTCTTTTTCTCCTACTCTTCCGTTGCTACACATTTGCTTTA
TACCGCCGTGAAGGGAGGAGG
>Tb427.03.3930  | Trypanosoma brucei Lister strain 427 | RNA-binding protein, putative (DRBD6B) | genomic | Tb427_03_v4 forward | (geneCodeStart-81 to geneCodeStart-1) | length=81
ACAATAAAGGAAGTAACTTACAGCGACATTATTACCCCTATTATTATAATCTCTGCACGA
ATTACGCGGTACCAAAAGCAC
>Tb427.03.3940  | Trypanosoma brucei Lister strain 427 | RNA-binding protein, putative (DRBD11) | genomic | Tb427_03_v4 forward | (geneCodeStart-81 to geneCodeStart-1) | length=81
TGTGTGAGAATAGAAAGAATAGTAAAAAACAGCAACAACAACAACAACAGCAACAAACAA
ACCCCAACTGCAGGGTGAGTC
>Tb427.03.3950  | Trypanosoma brucei Lister strain 427 | hypothetical protein, conserved | genomic | Tb427_03_v4 forward | (geneCodeStart-81 to geneCodeStart-1) | length=81
AAAGAAAACAATAGCACCGTATCGAAGTCAAAAGGAAGTGAGTGAGTGAGTGAGTGCGTA
AGAGGAAGGAGGAGAATAAAA
>Tb427.03.3960  | Trypanosoma brucei Lister strain 427 | RNA-binding protein, putative (DRBD6A) | genomic | Tb427_03_v4 forward | (geneCodeStart-81 to geneCodeStart-1) | length=81
ACATTAAAAACTCACAAAAGTAGCCCAGCAGTAGGAGGCATCTTGCAGAGGGAATAACCG
AACAGGGGTAACGCACCGCAC
>Tb427.03.3970  | Trypanosoma brucei Lister strain 427 | RNA binding protein, putative | genomic | Tb427_03_v4 forward | (geneCodeStart-81 to geneCodeStart-1) | length=81
NNNNNNNNNNNNNNNNNNNNAAATAAATAAATAAAAAACGCATTTAGTTGCTTAGCGGAC
TTTATAGGACACATCCGTTCA
>Tb427.03.3980  | Trypanosoma brucei Lister strain 427 | hypothetical protein, conserved | genomic | Tb427_03_v4 forward | (geneCodeStart-81 to geneCodeStart-1) | length=81
ACTCCCTCCCCCCCCCTCAAAAAGTAAAAATAAAAAAATAAAACCGTGCTCTCGTAGCGG
TGGGGGCATTGTTGGATTCTA
>Tb427.03.3990  | Trypanosoma brucei Lister strain 427 | unspecified product (KREPB6) | genomic | Tb427_03_v4 forward | (geneCodeStart-81 to geneCodeStart-1) | length=81
TATATATATATATATATTTATATTTATTTATTTATTTATTTATATATTCCTTTCCAGAAA
GGAGTAGTTGGTAGGGGATAT
>Tb427.03.4000  | Trypanosoma brucei Lister strain 427 | clathrin coat assembly protein ap19, putative | genomic | Tb427_03_v4 forward | (geneCodeStart-81 to geneCodeStart-1) | length=81
ACGAAGGAAGGAGGTAAACCAAAAGCATATATTAAACTTGCGGTGGCCGCGCGTGCCAAT
TCCATCCATAACGTCATTGGC
>Tb427.03.4010  | Trypanosoma brucei Lister strain 427 | hypothetical protein | genomic | Tb427_03_v4 reverse | (geneCodeStart-81 to geneCodeStart-1) | length=81
GCTTTCTGAGCACATCCCCTCCCCTCCCCCTTCCCCCTCCGCATACACGCGCGGCTAAAG
GGCCGCTGGCCGATAAGGCGA
>Tb427.03.4020  | Trypanosoma brucei Lister strain 427 | phosphatidylinositol 4-kinase alpha, putative | genomic | Tb427_03_v4 reverse | (geneCodeStart-81 to geneCodeStart-1) | length=81
GAAGGCACGTACGTTCGCTCTTGTGGTTCTGACCTCCGCCGCATCGCTGCCCCAAATCCT
TTTTATTATACCACTTTCGAT
>Tb427.03.4030  | Trypanosoma brucei Lister strain 427 | hypothetical protein, conserved | genomic | Tb427_03_v4 reverse | (geneCodeStart-81 to geneCodeStart-1) | length=81
CTTCTGTCACACACTCTCTTTTTTGTTTTTTTTTTCATTTTTTATTTTTTACCACCCCAC
AATGACATGAAGAGGTGCACC
>Tb427.03.4040  | Trypanosoma brucei Lister strain 427 | hypothetical protein, conserved | genomic | Tb427_03_v4 reverse | (geneCodeStart-81 to geneCodeStart-1) | length=81
TTAAGTTATCAGATAGATAAATAAAAAAAACAAAGAGGGGGCGAATACACGACGAAAAGC
AAAAGTGGAAACTCACAAGCG
>Tb427.03.4050  | Trypanosoma brucei Lister strain 427 | hypothetical protein, conserved | genomic | Tb427_03_v4 reverse | (geneCodeStart-81 to geneCodeStart-1) | length=81
GCCCACTTGGACTCTGGCTGCAGGTGCGACAGACTGTTGCCCGCGTATTGGTGGGCTTGC
ACTCTCGTTGGGGCGTTATTA
>Tb427.03.4060  | Trypanosoma brucei Lister strain 427 | hypothetical protein, conserved | genomic | Tb427_03_v4 reverse | (geneCodeStart-81 to geneCodeStart-1) | length=81
TTTTGCTTTAATGTCTGCACCCCTTTCTTTTTCTTTGTGTCTACATATTCGTGTGCGTAC
ATGGGAGAAAGAAGGCTGCGA
>Tb427.03.4070  | Trypanosoma brucei Lister strain 427 | hypothetical protein, conserved | genomic | Tb427_03_v4 reverse | (geneCodeStart-81 to geneCodeStart-1) | length=81
ACTACTTGCGCACTTCCACTCAGAACAAACCGACCCGCAGTCCCTGCAGTTATGGTTTAC
CTTGTCGATGACCTTGCCCGC
>Tb427.03.4080  | Trypanosoma brucei Lister strain 427 | hypothetical protein, conserved | genomic | Tb427_03_v4 reverse | (geneCodeStart-81 to geneCodeStart-1) | length=81
TGCGCACTTCCACTCAGAACAAACCGACCCGCAGTCCCTGCAGTTATGGTTTACCTTGTC
GATGACCTTGCGCGAGTACGC
>Tb427.03.4090  | Trypanosoma brucei Lister strain 427 | hypothetical protein, conserved | genomic | Tb427_03_v4 reverse | (geneCodeStart-81 to geneCodeStart-1) | length=81
TGCGCACTTCCACTCAGAACAAACCGACCCGCAGTCCCTGCAGTTATGGTTTACCTTGTC
GATGACCTTGCGCGAGTACGC
>Tb427.03.4100  | Trypanosoma brucei Lister strain 427 | hypothetical protein, conserved | genomic | Tb427_03_v4 reverse | (geneCodeStart-81 to geneCodeStart-1) | length=81
ACTACTTGCGCACTTCCACTCAGAACAAACCGACCCGCAGTCCCTGCAGTTATGGTTTAC
CTTGTCGATGACCTTGCGCGT
>Tb427.03.4110  | Trypanosoma brucei Lister strain 427 | hypothetical protein, conserved | genomic | Tb427_03_v4 reverse | (geneCodeStart-81 to geneCodeStart-1) | length=81
TTCCTCAGCAACAACGATACCCATTCCCCTTACAAACTAGAAACAGTATAGTGCAACGTG
TACACACAAAAAGGTCACAAA
>Tb427.03.4120  | Trypanosoma brucei Lister strain 427 | hypothetical protein, conserved | genomic | Tb427_03_v4 reverse | (geneCodeStart-81 to geneCodeStart-1) | length=81
TTTTTTTTTTTTGCTTTCTTCCCTATCGTATCATTCACAACAATGAACGCGGACACCAAG
GTATTTCCGTCCTCGGAAACA
>Tb427.03.4130  | Trypanosoma brucei Lister strain 427 | hypothetical protein, conserved | genomic | Tb427_03_v4 reverse | (geneCodeStart-81 to geneCodeStart-1) | length=81
CTCGGTGTCAATCACTTCACGGGCGCCGTTGTGTGTTCTGTTGACCCGTGTGCAGTTTTT
AAAGTGATAATTATCGGCACC
>Tb427.03.4140  | Trypanosoma brucei Lister strain 427 | hypothetical protein, conserved | genomic | Tb427_03_v4 reverse | (geneCodeStart-81 to geneCodeStart-1) | length=81
TCGCGATGTTATCCCCTCACATTTTTTAAAAAAAAAACTGCAATCACCCTTGTTAATGCG
TAGAGACCCCTACGAAGTTAT
>Tb427.03.4150  | Trypanosoma brucei Lister strain 427 | hypothetical protein, conserved | genomic | Tb427_03_v4 reverse | (geneCodeStart-81 to geneCodeStart-1) | length=81
GCCGAAAATGTCATTTCCCTTCCCGAAGCACAACGTAGCGTGCAGACTTCGGCAAACGGG
AACTGAGGGGTACTTTCACGC
>Tb427.03.4160  | Trypanosoma brucei Lister strain 427 | hypothetical protein, conserved | genomic | Tb427_03_v4 reverse | (geneCodeStart-81 to geneCodeStart-1) | length=81
CTTTCCTTTTTGTGTTTGAATATAATTCCGTTTAGTAGAGGAGCGGTAAAGCGTGCCCGT
GTGCGCGCAACCAATAAACCA
>Tb427.03.4170  | Trypanosoma brucei Lister strain 427 | hypothetical protein, conserved | genomic | Tb427_03_v4 reverse | (geneCodeStart-81 to geneCodeStart-1) | length=81
GCGTTCGCGATATAGTTTGGTGTTGCCATGTCCAGCAATAATCCCTCCGATATCCGCATT
CGGACGGAGTTGCTGCAAGAA
>Tb427.03.4180  | Trypanosoma brucei Lister strain 427 | hypothetical protein | genomic | Tb427_03_v4 reverse | (geneCodeStart-81 to geneCodeStart-1) | length=81
CTACTTGCATCCGGTTGAAAACTCTTTGGAGTGCGCCGCGGCGGGTTCATCAATATTTGG
CAAAGGCTAAAAACTCTCGAA
>Tb427.03.4190  | Trypanosoma brucei Lister strain 427 | endosomal integral membrane protein, putative | genomic | Tb427_03_v4 reverse | (geneCodeStart-81 to geneCodeStart-1) | length=81
ACCTTCTCTTCACTTATTTTGAGCGTATCGCCATTTTTTTTTTTACATATTTACCCACGT
GCGCACGCGGAGGCGGTCGGA
>Tb427.03.4200  | Trypanosoma brucei Lister strain 427 | hypothetical protein, conserved | genomic | Tb427_03_v4 reverse | (geneCodeStart-81 to geneCodeStart-1) | length=81
CTCCGAGCGGGCAGCTGAGGCGGAGAAACAAGTTACGAGACGGTACAGTCGCGATTAAAG
TATCAACGTGAAGCGAGACGT
>Tb427.03.4210  | Trypanosoma brucei Lister strain 427 | hypothetical protein, conserved | genomic | Tb427_03_v4 reverse | (geneCodeStart-81 to geneCodeStart-1) | length=81
CTATTTCGCAGAGCACGTACGCAACCTTCTTTTTCTTCCTCCTCCTCCTCCTTATTTTAT
TTTTTCGTACACCGGAGAAAA
>Tb427.03.4220  | Trypanosoma brucei Lister strain 427 | Zn-finger domain protein, putative | genomic | Tb427_03_v4 reverse | (geneCodeStart-81 to geneCodeStart-1) | length=81
GCTATTATTATTATTATTATTACTATTTTTGTGAAAGGCAAGCGGTTACGGAAGCAGGGG
TGCATTATTTAGTTGAGTGGT
>Tb427.03.4230  | Trypanosoma brucei Lister strain 427 | subtilisin-like serine peptidase | genomic | Tb427_03_v4 reverse | (geneCodeStart-81 to geneCodeStart-1) | length=81
AAGGGGAGCAAAAAAAAAAAAAGAAAACAAATTCGATAAAGCCGAAAAGGAAAAGAAGTT
CATCTCGCACGGTCCGTGTTC
>Tb427.03.4240  | Trypanosoma brucei Lister strain 427 | thioredoxin, putative | genomic | Tb427_03_v4 reverse | (geneCodeStart-81 to geneCodeStart-1) | length=81
CGCCCCCTCCACTGCTGGATGGAAGCGCACCCATAACCTCAGAAGTCTACCGCTTGTGCC
ACCCGTGAGGAGTTTTAATAC
>Tb427.03.4250  | Trypanosoma brucei Lister strain 427 | hypothetical protein, conserved | genomic | Tb427_03_v4 reverse | (geneCodeStart-81 to geneCodeStart-1) | length=81
TACGTGTCTGTTTTAATTAACCTACCGCTTGTATTTGCCGTTATTTTATCTTCTACCTGG
GCGCTACTGATAATTTACTTC
>Tb427.03.4260  | Trypanosoma brucei Lister strain 427 | hypothetical protein, conserved | genomic | Tb427_03_v4 reverse | (geneCodeStart-81 to geneCodeStart-1) | length=81
CAATAGGGCAGGTAAGGCGAAAGGAATTGAGTTTAAAGAGGAAAGGAAAAGAAAGCAAGC
CAAAGTGGAGGAAAGGGTTAA
>Tb427.03.4270  | Trypanosoma brucei Lister strain 427 | hypothetical protein, conserved | genomic | Tb427_03_v4 reverse | (geneCodeStart-81 to geneCodeStart-1) | length=81
TTTAAAAAAAAAAGACTGCAGGAGAAAGTAGCGGTGAGGATTCTGTAGGGGACGCGAGTG
GAGAAAGGATCTCACGAGGTG
>Tb427.03.4280  | Trypanosoma brucei Lister strain 427 | mismatch repair protein MSH5, putative | genomic | Tb427_03_v4 reverse | (geneCodeStart-81 to geneCodeStart-1) | length=81
TATAGCAGCGGTCTTTGTGTTGTGCGCTGTTCAGAGTCGTTTGCGTCAAGGTTTGATGGC
GATGTTCCAATTAACTCAACA
>Tb427.03.4290  | Trypanosoma brucei Lister strain 427 | unspecified product (PFR1) | genomic | Tb427_03_v4 reverse | (geneCodeStart-81 to geneCodeStart-1) | length=81
CGTAAGAACTTCAAGCACCAGACAGAAATCACACAACTTTCAACACAAGAAATCGATTAT
CCTTAATAAAAGAGTGCTACC
>Tb427.03.4300  | Trypanosoma brucei Lister strain 427 | 73 kDa paraflagellar rod protein (PFR1) | genomic | Tb427_03_v4 reverse | (geneCodeStart-81 to geneCodeStart-1) | length=81
CGTAAGAACTTCAAGCACCAGACAGAAATCACACAACTTTCAACACAAGAAATCGATTAT
CCTTAATAAAAGAGTGCTACC
>Tb427.03.4310  | Trypanosoma brucei Lister strain 427 | 73 kDa paraflagellar rod protein (PFR1) | genomic | Tb427_03_v4 reverse | (geneCodeStart-81 to geneCodeStart-1) | length=81
CGTAAGAACTTCAAGCACCAGACAGAAATCACACAACTTTCAACACAAGAAATCGATTAT
CCTTAATAAAAGAGTGCTACC
>Tb427.03.4320  | Trypanosoma brucei Lister strain 427 | 73 kDa paraflagellar rod protein (PFR1) | genomic | Tb427_03_v4 reverse | (geneCodeStart-81 to geneCodeStart-1) | length=81
CGTAAGAACTTCAAGCACCAGACAGAAATCACACAACTTTCAACACAAGAAATCGATTAT
CCTTAATAAAAGAGTGCTACC
>Tb427.03.4330  | Trypanosoma brucei Lister strain 427 | 73 kDa paraflagellar rod protein (PFR1) | genomic | Tb427_03_v4 reverse | (geneCodeStart-81 to geneCodeStart-1) | length=81
AAATCTTCACACAACTGTTTTCAAGAAATCACACAACTTTCAACACAAGAAATCGATTAT
CCTTAATAAAAGAGTGCTACC
>Tb427.03.4340  | Trypanosoma brucei Lister strain 427 | diphthamide synthesis protein, putative | genomic | Tb427_03_v4 reverse | (geneCodeStart-81 to geneCodeStart-1) | length=81
AATGAAGATACCGCTGTGTCGTCTTTCACCAATCTTCTCCACACGTTTCTCTTCAACGCT
TTACTAAGGGCCATAGACACC
>Tb427.03.4350  | Trypanosoma brucei Lister strain 427 | hypothetical protein, conserved | genomic | Tb427_03_v4 reverse | (geneCodeStart-81 to geneCodeStart-1) | length=81
TGTTATCCGAATGTACTGGTTTGCCGCACATGTCATGCATGGGCATCTCCTTTTTCCTTT
CCTTCTTATGTTTGAACACAT
>Tb427.03.4360  | Trypanosoma brucei Lister strain 427 | 40S ribosomal protein S15A, putative | genomic | Tb427_03_v4 reverse | (geneCodeStart-81 to geneCodeStart-1) | length=81
ATTGCGGGCGCAGAGCGCCGCGGCAAGCGCCAGGTTCTCATCCGGCCTTCATCGAAAGTA
GTAGTGAAGTTTCTGCAGGTA
>Tb427.03.4370  | Trypanosoma brucei Lister strain 427 | hypothetical protein, conserved | genomic | Tb427_03_v4 reverse | (geneCodeStart-81 to geneCodeStart-1) | length=81
TTTTTCATTCCTTCTCTACCCCCTTTTAAAACTGTTTATCTCCGTGTATTTCTATGTACG
CATAATTCCAGAGGGAATGCC
>Tb427.03.4380  | Trypanosoma brucei Lister strain 427 | hypothetical protein, conserved | genomic | Tb427_03_v4 reverse | (geneCodeStart-81 to geneCodeStart-1) | length=81
TCTGTGCACTAAAGTTTTTCTCAACCCCTACAAGGGACACACAAGTTTACTTATCCTAGG
GACACTAGTCGTGAAGATCGT
>Tb427.03.4390  | Trypanosoma brucei Lister strain 427 | dihydrolipoamide dehydrogenase, putative (GCVL-1) | genomic | Tb427_03_v4 reverse | (geneCodeStart-81 to geneCodeStart-1) | length=81
TCTGTCGCTTCGGCCTGAGAAAAACTCTTACTTCTGCTAATTATTTCCCTGCTATCGTAT
CAGGTTTACCGAATAATTTTA
>Tb427.03.440  | Trypanosoma brucei Lister strain 427 | variant surface glycoprotein (VSG), putative | genomic | Tb427_03_v4 forward | (geneCodeStart-81 to geneCodeStart-1) | length=81
AATCCTCAAGTCTAAATCGGATATGCAAGTTTCTTTTTACCCACTTTGTCACCAGAACTC
GTTTGAAGCTACCGANTAAGC
>Tb427.03.4400  | Trypanosoma brucei Lister strain 427 | hypothetical protein, conserved | genomic | Tb427_03_v4 reverse | (geneCodeStart-81 to geneCodeStart-1) | length=81
CAGAGTTCCCGTGGTTACTCTACTAGCGGTGGTGTGTAAAAGGTTGATATCGTCTCGACT
TGCTGGTGTTTTCTTCACCTC
>Tb427.03.4410  | Trypanosoma brucei Lister strain 427 | hypothetical protein, conserved | genomic | Tb427_03_v4 reverse | (geneCodeStart-81 to geneCodeStart-1) | length=81
TGACGACACCATAATGTAGTGTTGGTAGAAAGTGAGTGGAAGTCATTCGGTTAGTGGAAA
GGAAAGGAAAGGGAAGCGGAA
>Tb427.03.4420  | Trypanosoma brucei Lister strain 427 | hypothetical protein, conserved | genomic | Tb427_03_v4 reverse | (geneCodeStart-81 to geneCodeStart-1) | length=81
TTTCGACGGCATGGGTGAGGAAAATAGCTTTTTCCGTTCCCCCCTCGTTTGTTTACAGTC
ATCACTCGCTGAGGCGGCGAG
>Tb427.03.4430  | Trypanosoma brucei Lister strain 427 | hypothetical protein, conserved | genomic | Tb427_03_v4 reverse | (geneCodeStart-81 to geneCodeStart-1) | length=81
CACACACCGCTTCACGTCTATATCTGTTTGTCTGTTTTTCGGGAAAGGGTAACGCAGTTC
CGCCGCCGATGCTTATTTAAA
>Tb427.03.4440  | Trypanosoma brucei Lister strain 427 | hypothetical protein, conserved | genomic | Tb427_03_v4 reverse | (geneCodeStart-81 to geneCodeStart-1) | length=81
GATATCGCTTTCCTTTTTGGAGCTGTACACTCAAACACTCGTAGGATTGATTCTGAACTG
GAGGTGGAGGTGGAAAAGTAA
>Tb427.03.4450  | Trypanosoma brucei Lister strain 427 | hypothetical protein, conserved | genomic | Tb427_03_v4 reverse | (geneCodeStart-81 to geneCodeStart-1) | length=81
TAATATAAAACTAAAGACGCCAAGTTTGTTAGTTTCGTCCGTTTTAGGGAAACGCATATT
TAATGTGAAGACGTTTAACGA
>Tb427.03.4460  | Trypanosoma brucei Lister strain 427 | hypothetical protein, conserved | genomic | Tb427_03_v4 reverse | (geneCodeStart-81 to geneCodeStart-1) | length=81
TCTCCGTTTCTCCCTGTTATTATTGAAAGATTTGTTCTAATTGTTGTTGTGCCGTTCTTA
TCGTACGAGGAGGGGCATGCG
>Tb427.03.4470  | Trypanosoma brucei Lister strain 427 | hypothetical protein, conserved | genomic | Tb427_03_v4 reverse | (geneCodeStart-81 to geneCodeStart-1) | length=81
TCGATATTACTTCCCCCCCCCTGCCTTATCAGCGGGGTGGAGACGTGTGAAGTAGCTGAG
TTGTATTAGTGCAGGTGGGTG
>Tb427.03.4480  | Trypanosoma brucei Lister strain 427 | hypothetical protein, conserved | genomic | Tb427_03_v4 reverse | (geneCodeStart-81 to geneCodeStart-1) | length=81
TTTCTGTTGTTGTTGTTTTTTTCCTCTCTCCTTTTTCTCCCCTCTCTCTTTGATATCCAT
TCATCGTTTGCGTACTGTAGG
>Tb427.03.4490  | Trypanosoma brucei Lister strain 427 | protein farnesyltransferase alpha subunit, putative | genomic | Tb427_03_v4 reverse | (geneCodeStart-81 to geneCodeStart-1) | length=81
GGTACTTTATTTATTTAGGGAAAGAAACTTGCAGAAGAGGGACGCTGGACTCCCTCTGGG
ACCTACAGGTGCAGCCACAAA
>Tb427.03.4500  | Trypanosoma brucei Lister strain 427 | fumarate hydratase, class I (FHc) | genomic | Tb427_03_v4 reverse | (geneCodeStart-81 to geneCodeStart-1) | length=81
GTTTTTTTTTAAAAAAAAAGGAATAAACATATCGCGAGTACATACGTGTACGTGCAAGAT
AGGGTGAGGATTAAGTAAGTG
>Tb427.03.4510  | Trypanosoma brucei Lister strain 427 | hypothetical protein, conserved | genomic | Tb427_03_v4 reverse | (geneCodeStart-81 to geneCodeStart-1) | length=81
TTTTTAGGCGGTTGAGGAACAAGCAAAAGAGGGAATTGTAGGAGAGCGACTGAATATATA
GATATATAGAAGCTGTATATA
>Tb427.03.4520  | Trypanosoma brucei Lister strain 427 | hypothetical protein, conserved | genomic | Tb427_03_v4 reverse | (geneCodeStart-81 to geneCodeStart-1) | length=81
GGGGTAACCAAAGATAATATCACCGGGGACCATAAAGTTCCCTTTATTTTCTGCGGTCGC
CAGCCCACGCAAGGCCGCAGG
>Tb427.03.4530  | Trypanosoma brucei Lister strain 427 | hypothetical protein, conserved | genomic | Tb427_03_v4 reverse | (geneCodeStart-81 to geneCodeStart-1) | length=81
CGTGTTCATGAACAACCTTGGTGAATATGTGTGCTTCTTCATTTAACGCCACATGTTGTG
CTGCATGTTTAGCTATTGTTG
>Tb427.03.4540  | Trypanosoma brucei Lister strain 427 | hypothetical protein, conserved | genomic | Tb427_03_v4 reverse | (geneCodeStart-81 to geneCodeStart-1) | length=81
GCTTATTCTTTCTTTCGTATGCTCTTTCGCCTCCACGCTTTTGTTCTTTGCAAGAGTCAG
GGTGCGTAGTACGGATTGCTT
>Tb427.03.4550  | Trypanosoma brucei Lister strain 427 | hypothetical protein, conserved | genomic | Tb427_03_v4 reverse | (geneCodeStart-81 to geneCodeStart-1) | length=81
GGAAACGCATATCCTCACAGAAAACACACGGATATATAAATATATATATATATATATATA
TTAGTTAAGGTGTCTGTTATC
>Tb427.03.4560  | Trypanosoma brucei Lister strain 427 | serine/threonine protein kinase, putative | genomic | Tb427_03_v4 reverse | (geneCodeStart-81 to geneCodeStart-1) | length=81
CAGACGCGAAAGCGGGGTGGAGTTAAGTCGTTGGTAAAGTAAGCGAAAACAGGGAATCAC
CGCAAGTCAGATACGTACGGG
>Tb427.03.4570  | Trypanosoma brucei Lister strain 427 | UDP-GlcNAc:PI a1-6 GlcNAc-transferase (TbGPI1) | genomic | Tb427_03_v4 reverse | (geneCodeStart-81 to geneCodeStart-1) | length=81
GACGCGAGTGGAAGCTGCTATAAAATTCGATCCCGACTTTGGTGCGGCTTTCTGATGATG
GTAACCAACACATGCATAATA
>Tb427.03.4580  | Trypanosoma brucei Lister strain 427 | hypothetical protein, conserved | genomic | Tb427_03_v4 reverse | (geneCodeStart-81 to geneCodeStart-1) | length=81
GATGTCTTTTTCTTATTTTATTTTAATTTTTTTTTCCAAAGGTACAGAACTTTTAGTTGA
GAGAAGGAGCACTTCAGTACC
>Tb427.03.4590  | Trypanosoma brucei Lister strain 427 | hypothetical protein, conserved | genomic | Tb427_03_v4 reverse | (geneCodeStart-81 to geneCodeStart-1) | length=81
TAGTGGCATTGATATAGACCGTTACGCACCTGCTGCAATTTGTAAAAGGATACTGTATCC
CCTTTTACAGGGTGCTGCACA
>Tb427.03.4600  | Trypanosoma brucei Lister strain 427 | hypothetical protein, conserved | genomic | Tb427_03_v4 reverse | (geneCodeStart-81 to geneCodeStart-1) | length=81
TGCCTTTCACCTCCTCCTTCCTATTTATTTTTCCCACCACTTCGAGCAGTAGGTGTGATT
GCGTTTGTAAAGGTTCGCCAA
>Tb427.03.4610  | Trypanosoma brucei Lister strain 427 | hypothetical protein, conserved | genomic | Tb427_03_v4 reverse | (geneCodeStart-81 to geneCodeStart-1) | length=81
GACGGAGGGGAAGGAAAAGGGGGGAAAAGACTGTGCGGTCGTAATTTGCTTTGGTTTTTT
TCTTCCTTTGCTCACCACACA
>Tb427.03.4620  | Trypanosoma brucei Lister strain 427 | hypothetical protein, conserved | genomic | Tb427_03_v4 reverse | (geneCodeStart-81 to geneCodeStart-1) | length=81
ACTAAATCAAATAATAAGAGTTCCCTAGAGTGTAAACGCACACACGCACACATACACAGA
GCTAGCGGAGTGACAGTCCTT
>Tb427.03.4630  | Trypanosoma brucei Lister strain 427 | UDP-glucose:glycoprotein glucosyltransferase, putative | genomic | Tb427_03_v4 reverse | (geneCodeStart-81 to geneCodeStart-1) | length=81
TGCCGGGCGCCATTAATCCCATTTCTGCAGAAGGAAAATAAATAAAAAAGAATTGAACTA
AGTAAGTTACACAAAGAACCA
>Tb427.03.4640  | Trypanosoma brucei Lister strain 427 | hypothetical protein, conserved | genomic | Tb427_03_v4 reverse | (geneCodeStart-81 to geneCodeStart-1) | length=81
CTTCTGTTTGCTTCGGAAAGCATTCAAAAACATTAGGCATTTTATCTCTCCGTTGCTTTG
GTTTATAGCAGGTGTCTTGAG
>Tb427.03.4650  | Trypanosoma brucei Lister strain 427 | C-8 sterol isomerase, putative | genomic | Tb427_03_v4 reverse | (geneCodeStart-81 to geneCodeStart-1) | length=81
GAAACTTTTTTATTCCATTAGGAACCCCAAATTGGTAGGCTCACAAGAGAAAATTGACTT
AAAGCGGTCAGCGGGACAACA
>Tb427.03.4660  | Trypanosoma brucei Lister strain 427 | hypothetical protein, conserved | genomic | Tb427_03_v4 reverse | (geneCodeStart-81 to geneCodeStart-1) | length=81
GTTAGAGAGAAAGCACGATACCTCAAACCGAAACAACTAAAGGGAAGACAAAAAAACCTT
TAGGGGTTGCACCCTTTGTTC
>Tb427.03.4670  | Trypanosoma brucei Lister strain 427 | cdc2-related kinase, putative (CRK10) | genomic | Tb427_03_v4 reverse | (geneCodeStart-81 to geneCodeStart-1) | length=81
ATCTATTAAACATTTCACTTCACTGCAGTTTTTTACCACAGGTATTCCCACTTTGTTTCG
TGGCTTCACTTGATACATAAA
>Tb427.03.4680  | Trypanosoma brucei Lister strain 427 | RAB GDP dissociation inhibitor alpha, putative | genomic | Tb427_03_v4 reverse | (geneCodeStart-81 to geneCodeStart-1) | length=81
GAAAGCGGTATCACAGTGATTATTATTTCTGTTAGTATTGGCGTTGTGAAGAGGGAAATC
TGCGAATCCAGAGAAAAAAAT
>Tb427.03.4690  | Trypanosoma brucei Lister strain 427 | hypothetical protein, conserved | genomic | Tb427_03_v4 reverse | (geneCodeStart-81 to geneCodeStart-1) | length=81
TTGCACTACTCGTTACAATGTTGATTAGGTTACATTGTGCTGTCGACTTTCTCGGTGGTT
TAAGACTCATAGAGTGTGAAT
>Tb427.03.4700  | Trypanosoma brucei Lister strain 427 | hypothetical protein, conserved | genomic | Tb427_03_v4 reverse | (geneCodeStart-81 to geneCodeStart-1) | length=81
ATGTTCCCCGGTGTTTCAATAAATGAGTGGGGTTGCATTAAACAGTTAAGCCTGCCATAT
TGCAGTTAGTTTACCCCCAAC
>Tb427.03.4710  | Trypanosoma brucei Lister strain 427 | hypothetical protein, conserved | genomic | Tb427_03_v4 reverse | (geneCodeStart-81 to geneCodeStart-1) | length=81
AAGCAGTGTCAACGAGGTTTTAGTAGTGGTAGTAATAATAATAGTTGTTATTATTGTCGC
AATTTTTTTTTTTGAATGAGC
>Tb427.03.4720  | Trypanosoma brucei Lister strain 427 | dynamin, putative | genomic | Tb427_03_v4 reverse | (geneCodeStart-81 to geneCodeStart-1) | length=81
CTTGTTGATGTTTATATCTCCCCCTCTTCACACACACATGCACACTAATATCTTACAACT
TTATTAGATACTTTTGATCCT
>Tb427.03.4730  | Trypanosoma brucei Lister strain 427 | hypothetical protein, conserved | genomic | Tb427_03_v4 reverse | (geneCodeStart-81 to geneCodeStart-1) | length=81
CTTCAAGGTATAGAGTATCCTGTTGCTTATAGGGCGGGCGGCATAAGCAGCGGACCTTTG
TTTTAATTGTTCATACAAGCA
>Tb427.03.4740  | Trypanosoma brucei Lister strain 427 | hypothetical protein, conserved | genomic | Tb427_03_v4 reverse | (geneCodeStart-81 to geneCodeStart-1) | length=81
TTCCCTATCCTCCTTTGATGTTGCCTCTCCAAGGTTTGATGTTTGGAGCGGTGAGGTACG
GGGCAGATCTGTGAATTTGTC
>Tb427.03.4750  | Trypanosoma brucei Lister strain 427 | aminopeptidase, putative | genomic | Tb427_03_v4 reverse | (geneCodeStart-81 to geneCodeStart-1) | length=81
CGCGTGTTGTCCTCACTGATTGCAACCTTGCGCTTTCTCACTTTTCAGACAAGTTAACAA
GTTATCAATCAAGGGTTTAAC
>Tb427.03.4760  | Trypanosoma brucei Lister strain 427 | dynamin, putative | genomic | Tb427_03_v4 reverse | (geneCodeStart-81 to geneCodeStart-1) | length=81
CTTGTTGATGTTTATATCTCCCCCTCTTCACACACACATGCACACTAATATCTTACAACT
TTATTAGATACTTTTGATCCT
>Tb427.03.4770  | Trypanosoma brucei Lister strain 427 | hypothetical protein, conserved | genomic | Tb427_03_v4 reverse | (geneCodeStart-81 to geneCodeStart-1) | length=81
CTTCAAGGTATAGAGTATCCTGTTGCTTATAGGGCGGGCGGCATAAGCAGCGGACCTTTG
TTTTAATTGTTCATACAAGCA
>Tb427.03.4780  | Trypanosoma brucei Lister strain 427 | hypothetical protein, conserved | genomic | Tb427_03_v4 reverse | (geneCodeStart-81 to geneCodeStart-1) | length=81
TTCCCTATCCTCCTTTGATGTTGCCTCTCCAAGGTTTGATGTTTGGAGCGGTGAGGTACG
GGGCAGATCTGTGAATTTGTC
>Tb427.03.4790  | Trypanosoma brucei Lister strain 427 | aminopeptidase, putative | genomic | Tb427_03_v4 reverse | (geneCodeStart-81 to geneCodeStart-1) | length=81
CGCGTGTTGTCCTCACTGATTGCAACCTTGCGCTTTCTCACTTTTCAGACAAGTTAACAA
GTTATCAATCAAGGGTTTAAC
>Tb427.03.4800  | Trypanosoma brucei Lister strain 427 | hypothetical protein, conserved | genomic | Tb427_03_v4 reverse | (geneCodeStart-81 to geneCodeStart-1) | length=81
TAAGGTCTGTCTTGTATTTTCTTTGTTTATCCTTGCTTTGTTCGTGCACCTTGTATTATC
AAATTAACTTCCTTCGATAGG
>Tb427.03.4810  | Trypanosoma brucei Lister strain 427 | hypothetical protein, conserved | genomic | Tb427_03_v4 reverse | (geneCodeStart-81 to geneCodeStart-1) | length=81
CCTTGCACAAAGAGTTGTGTGCATCAGCTGGCGGTGCTCACTTAGTGTAGGTTATCGTTA
ATTGGTGATTTATTTTCAAGA
>Tb427.03.4820  | Trypanosoma brucei Lister strain 427 | acyltransferase, putative | genomic | Tb427_03_v4 reverse | (geneCodeStart-81 to geneCodeStart-1) | length=81
CTACATTATATAGTTTGACTGGTTGGTTCTTTTGTGATTAAGTTGCCTGGTGGCTGTACT
TTCTTTTTCATTTCTTCAAAT
>Tb427.03.4830  | Trypanosoma brucei Lister strain 427 | hypothetical protein | genomic | Tb427_03_v4 reverse | (geneCodeStart-81 to geneCodeStart-1) | length=81
GCGTGGGTTTTCGTTGAAGAACAGGGCACCTTAATACACGAAGGGGTGGAGCTTACAGCG
AGAAGAAAAGGGGTAGCAAGA
>Tb427.03.4840  | Trypanosoma brucei Lister strain 427 | ubiquitin hydrolase, putative | genomic | Tb427_03_v4 reverse | (geneCodeStart-81 to geneCodeStart-1) | length=81
AGGAAAAGGTGTGGCTAGGAGAAGCCAGTAGAACAGGGGTGAGTGGGGTGAAGTATTGAA
AGTAACTCGCGCAAAGCGGTA
>Tb427.03.4850  | Trypanosoma brucei Lister strain 427 | enoyl-CoA hydratase, mitochondrial precursor, putative | genomic | Tb427_03_v4 reverse | (geneCodeStart-81 to geneCodeStart-1) | length=81
TAGGATATTATTCGTGCTTAACTCTTTGAAGTTGCCCTGCTACCTACTAAAAGTGTTTAG
GTGTGTATCTGTATGGATTAA
>Tb427.03.4860  | Trypanosoma brucei Lister strain 427 | protein kinase, putative | genomic | Tb427_03_v4 reverse | (geneCodeStart-81 to geneCodeStart-1) | length=81
AAAAATAACCCTCTGTTGATTGCTCTTGGCGCGCCCAACTCGTACTACGCAGCGCGTGTC
TCTGAACGGATTCCAATCCAA
>Tb427.03.4870  | Trypanosoma brucei Lister strain 427 | hypothetical protein, conserved | genomic | Tb427_03_v4 reverse | (geneCodeStart-81 to geneCodeStart-1) | length=81
CCTTCATTTATAGCCTTGTTGCACCACCTCTCCTCTTGATGAGCATACCCCCGCATCTTG
GGGGGGGGGGGGAGTAGTTGC
>Tb427.03.4880  | Trypanosoma brucei Lister strain 427 | hypothetical protein, conserved | genomic | Tb427_03_v4 reverse | (geneCodeStart-81 to geneCodeStart-1) | length=81
CTTCGCTGTTTCTTGTTCTTCGTGCTGGTGGACTTCTGCGTTTGAAACTCAATTGCGTCA
TATAGAACACAACAAGTGAAG
>Tb427.03.4890  | Trypanosoma brucei Lister strain 427 | ubiquinone biosynthesis protein COQ7 homolog, putative | genomic | Tb427_03_v4 reverse | (geneCodeStart-81 to geneCodeStart-1) | length=81
CGCTGCGCGACCATTTTAGGCAATATATCCTTTTGTATGTTTGTTTGTTTGCTAAATGCC
TTCCCTTGAAGCTAGTTAGGT
>Tb427.03.490  | Trypanosoma brucei Lister strain 427 | variant surface glycoprotein (VSG), putative | genomic | Tb427_03_v4 forward | (geneCodeStart-81 to geneCodeStart-1) | length=81
CAGCTGNGCACGTATCGCTAATCCAGCAACNTTCGAAACCCAGNNTTGTCACCCTNAGAC
CNCCACAGAAAGAAAACCACT
>Tb427.03.4900  | Trypanosoma brucei Lister strain 427 | tRNA isopentenyltransferase, putative | genomic | Tb427_03_v4 forward | (geneCodeStart-81 to geneCodeStart-1) | length=81
TATTTTGCCGCCGACTTCGCCCCTCTCGACACTTGCAAGCAGCAACAGCAGCAAAGAGTG
ATGTGAAGTGACCAGGAAGCT
>Tb427.03.4910  | Trypanosoma brucei Lister strain 427 | signal peptide peptidase, putative | genomic | Tb427_03_v4 forward | (geneCodeStart-81 to geneCodeStart-1) | length=81
TAAACGTGAGTAAGGAAACCGAGTCGAATCTACACTAGCCATTTATTAAAGATAAAAAAA
GGAAACTTTAATAACGGAAAG
>Tb427.03.4920  | Trypanosoma brucei Lister strain 427 | hypothetical protein, conserved | genomic | Tb427_03_v4 forward | (geneCodeStart-81 to geneCodeStart-1) | length=81
AAAGATCTTCTTCGACTCGTCCCCTTTAGTTTCTTCATCCTCGTTCCGTTTGCCGAGCTC
CTGCTACCTGTTGCACTGAAG
>Tb427.03.4930  | Trypanosoma brucei Lister strain 427 | hypothetical protein, conserved | genomic | Tb427_03_v4 forward | (geneCodeStart-81 to geneCodeStart-1) | length=81
TCTGCATTGCTGCTGCCTGCATTCCCTTATTTTGAACGGTAGTCGCTCAACGATGCTTCT
TCCCACATATTTTGAGAGCGA
>Tb427.03.4940  | Trypanosoma brucei Lister strain 427 | hypothetical protein, conserved | genomic | Tb427_03_v4 forward | (geneCodeStart-81 to geneCodeStart-1) | length=81
CAGTAGTTGCGTTCGTGAGGTGATCCTATTTCTCTGACCCCTCCGGCTGCTTAATAGAAT
AAGAAGCTAAGTAATCAAAAA
>Tb427.03.4950  | Trypanosoma brucei Lister strain 427 | hypothetical protein, conserved | genomic | Tb427_03_v4 forward | (geneCodeStart-81 to geneCodeStart-1) | length=81
GTTGGGATGCGGCGTGCATTGTACCGTGGGGTGACCGAGTCAGGACCTGAAATAAGATAT
TTTGCTGTTCACGCTGGATGC
>Tb427.03.4960  | Trypanosoma brucei Lister strain 427 | kinesin, putative | genomic | Tb427_03_v4 forward | (geneCodeStart-81 to geneCodeStart-1) | length=81
GTCGAAAGGTGATATTCATAGAGTTGTTTACTAGATAGAGTGCATATACACGTGTATCGT
AAGCTGTAGTATCGCTTATTC
>Tb427.03.4970  | Trypanosoma brucei Lister strain 427 | hypothetical protein, conserved | genomic | Tb427_03_v4 forward | (geneCodeStart-81 to geneCodeStart-1) | length=81
TAGGGTAAACGCTTCCCAGTTAAGGTGCAGCGAAAGAGTGTAGAGACTGTGGAGCGTCAT
TTGCGGCGCTACACGTAAGGA
>Tb427.03.4990  | Trypanosoma brucei Lister strain 427 | oxidoreductase, putative | genomic | Tb427_03_v4 forward | (geneCodeStart-81 to geneCodeStart-1) | length=81
TTCCTTCAGATTGCTTATCGGGATAAGGGAACACAAACAACTTGCACACAATAGGGGGGG
GGGTGCTTTAACGAGGACATC
>Tb427.03.5000  | Trypanosoma brucei Lister strain 427 | hypothetical protein, conserved | genomic | Tb427_03_v4 forward | (geneCodeStart-81 to geneCodeStart-1) | length=81
TTATTGTTACTTACTATGTGATGACCATCGTTATGGGGAAGGAAGTGTAATGGTGGAGCC
GTAGGAACTGTTTGCAGAGAA
>Tb427.03.5010  | Trypanosoma brucei Lister strain 427 | hypothetical protein, conserved | genomic | Tb427_03_v4 forward | (geneCodeStart-81 to geneCodeStart-1) | length=81
AGGGGTCTTGCTGTGGTTACAAGCAATTATATATTGCATTGCATTGGTCTACTTTCACTA
CAGATCGCAGAGGCGAGACAA
>Tb427.03.5020  | Trypanosoma brucei Lister strain 427 | hypothetical protein, conserved | genomic | Tb427_03_v4 forward | (geneCodeStart-81 to geneCodeStart-1) | length=81
GCACGACGCATTTGGGGTGTTTAGCAGAGCATTTGTTACAGTGGCGTCTTTGGAAGTGAC
AGAACACTCGAGTGCTCATCT
>Tb427.03.5030  | Trypanosoma brucei Lister strain 427 | KU70 protein (KU70) | genomic | Tb427_03_v4 forward | (geneCodeStart-81 to geneCodeStart-1) | length=81
CCAATCATTTGTGTTACTTACTAAGCTTGTGAAGGAGGGGTGCGCCGGGTTGGACCCATG
GCGCACTATGATGAGTGGCTC
>Tb427.03.5040  | Trypanosoma brucei Lister strain 427 | hypothetical protein, conserved | genomic | Tb427_03_v4 forward | (geneCodeStart-81 to geneCodeStart-1) | length=81
GGGTTGTTGCGGATATACATAAAAATAACTAAGGTAGCATTTATTTTCCACGGCAAGGTT
TCTGTTACATTAGGTAAAGCA
>Tb427.03.5050  | Trypanosoma brucei Lister strain 427 | 60S ribosomal protein L4 | genomic | Tb427_03_v4 forward | (geneCodeStart-81 to geneCodeStart-1) | length=81
CCAGTACGTGTTTACAATTTCCCCCCTATTTTTCGCTGAACAACGACTGTAGGTCTTTCC
TCTCGCTTTACAAGGCATTCG
>Tb427.03.5060  | Trypanosoma brucei Lister strain 427 | hypothetical protein, conserved | genomic | Tb427_03_v4 forward | (geneCodeStart-81 to geneCodeStart-1) | length=81
TCTTTTGTATTTTGTTTCCTGGTTCCTGTATTTTTATTCTAGGTTTGTTGGAAAGGTATT
ATCTGGTATTTGCAATAAAAA
>Tb427.03.5070  | Trypanosoma brucei Lister strain 427 | hypothetical protein, conserved | genomic | Tb427_03_v4 forward | (geneCodeStart-81 to geneCodeStart-1) | length=81
GGCAGGGAGGGTTCAACCAACTCGGCGCTTCAGCGGGCTACCGACGCGTGTGGCGACGGA
GATGTGGAAGGTAGAGGGTCT
>Tb427.03.5080  | Trypanosoma brucei Lister strain 427 | hypothetical protein, conserved | genomic | Tb427_03_v4 forward | (geneCodeStart-81 to geneCodeStart-1) | length=81
GGCGTAAGGTGGAAGAGAACATAGAAAAGCGTAGACGACGGAAGGTGACAGGACTGAAGG
GTGAGAAACAACGATCGAATC
>Tb427.03.5090  | Trypanosoma brucei Lister strain 427 | tryparedoxin, putative | genomic | Tb427_03_v4 forward | (geneCodeStart-81 to geneCodeStart-1) | length=81
GTATAAATTATTCACTCAAATTGCCCACTGTTTTTTTTAAAAAAATTTTGCTTACTTGTT
ACTACTTGAACGCAATCACAT
>Tb427.03.510  | Trypanosoma brucei Lister strain 427 | hypothetical protein, conserved | genomic | Tb427_03_v4 forward | (geneCodeStart-81 to geneCodeStart-1) | length=81
ACCTCTGGAGAAAATGAAGCGATATATGGACCTCGCAGCTATATATTTCACACGGAAAAT
TGACTAGTGATAAGTCACGGG
>Tb427.03.5100  | Trypanosoma brucei Lister strain 427 | DNA repair helicase and transcription factor protein, putative | genomic | Tb427_03_v4 forward | (geneCodeStart-81 to geneCodeStart-1) | length=81
TTTTTTTTTTGCGTGGGCAACTCATTTCGTTGGGTTGGAACTACACACACGCTTTCTCAA
TAAACACACAGTCATTAAGTG
>Tb427.03.5110  | Trypanosoma brucei Lister strain 427 | hypothetical protein, conserved | genomic | Tb427_03_v4 forward | (geneCodeStart-81 to geneCodeStart-1) | length=81
TTAAAGTTTCTAACACTTGTTGAGTATTCGTGCCTCTTTGTGCAACGAGGATCGGAAATC
GAGGTCACAATATTTAGCAAC
>Tb427.03.5120  | Trypanosoma brucei Lister strain 427 | hypothetical protein, conserved | genomic | Tb427_03_v4 forward | (geneCodeStart-81 to geneCodeStart-1) | length=81
GTTGTTGCTGTTTTTCCACTTCGTTTTCACGCTCTGTTTGTCTTCCAAAATTTCCTTGCG
TACGGTCCCCTTGAAGGAATC
>Tb427.03.5130  | Trypanosoma brucei Lister strain 427 | hypothetical protein, conserved | genomic | Tb427_03_v4 forward | (geneCodeStart-81 to geneCodeStart-1) | length=81
ATGTTTTTTTTTAAATCTGTCATCAATAATAATAATAATAATTATTATTATTATTGCGTT
ACGTATAGCGCTTACAGAAAC
>Tb427.03.5140  | Trypanosoma brucei Lister strain 427 | hypothetical protein, conserved | genomic | Tb427_03_v4 forward | (geneCodeStart-81 to geneCodeStart-1) | length=81
AAAGTTCCTATATTCTTTTTTTTTTGTTCTTGAGGAGTTTTATTGTTTATTGTTTTGTTC
TGCTTGCAGACTGGATTGGAA
>Tb427.03.5150  | Trypanosoma brucei Lister strain 427 | exonuclease, putative | genomic | Tb427_03_v4 forward | (geneCodeStart-81 to geneCodeStart-1) | length=81
AGTGCCAGCAGTAACGGCGTGCAACCTCAAGCGTTTCATACTGACAAATGTTATGACGCT
GGAGATATAACTTGCAAGAAG
>Tb427.03.5160  | Trypanosoma brucei Lister strain 427 | hypothetical protein, conserved | genomic | Tb427_03_v4 forward | (geneCodeStart-81 to geneCodeStart-1) | length=81
TTTCTCACGTATTATTGAAGCACCAACGCAAGAGAGGACGACAACTCAGACTGACTCACC
AGCCAACTTTTCATCGCAATA
>Tb427.03.5170  | Trypanosoma brucei Lister strain 427 | hypothetical protein, conserved | genomic | Tb427_03_v4 forward | (geneCodeStart-81 to geneCodeStart-1) | length=81
GTGACTGAAAGCATCTGTAAACTACAAGGGAGTCTTAGCTGTGTCGTCCCTTTTCTCCCT
ACACCTATACAACTTCCTTGC
>Tb427.03.5180  | Trypanosoma brucei Lister strain 427 | cofilin/actin depolymerizing factor, putative | genomic | Tb427_03_v4 forward | (geneCodeStart-81 to geneCodeStart-1) | length=81
TAGAAGGGGGAAAACTGTGTTTGACCGCTAAAGGTAACAAGACTAACACCACACTTCTCT
TCTTTATTTTTCTCCGCAACC
>Tb427.03.5190  | Trypanosoma brucei Lister strain 427 | hypothetical protein, conserved | genomic | Tb427_03_v4 forward | (geneCodeStart-81 to geneCodeStart-1) | length=81
CAACTGAGTAAGTGAGTGAGTGAGTGTGAGTGTGTGCGTGTGCGTGTTTTGAGTTTGTTT
TTGTGTGATTGACGGGTCGTA
>Tb427.03.5200  | Trypanosoma brucei Lister strain 427 | hypothetical protein, conserved | genomic | Tb427_03_v4 forward | (geneCodeStart-81 to geneCodeStart-1) | length=81
AAAGGGAAGGGAAGAGAAGGGAGATTACTGTTCATCCCGTTACGAGTCTCATTTCGGTGG
TTTCTATTACCAACCCGTTTA
>Tb427.03.5210  | Trypanosoma brucei Lister strain 427 | hypothetical protein, conserved | genomic | Tb427_03_v4 forward | (geneCodeStart-81 to geneCodeStart-1) | length=81
ATATATATATATATATATATATATATAATAGTGTAGAGCAAGGTTAGTGTAAAGTAGGTA
TATATTTTTTTTTGTAGTGGC
>Tb427.03.5220  | Trypanosoma brucei Lister strain 427 | hypothetical protein, conserved | genomic | Tb427_03_v4 forward | (geneCodeStart-81 to geneCodeStart-1) | length=81
ATCAACCATATAAACTCCATTGCATATATATAGAGTGAAATTACACTTCACAACTATTTA
CCTCAGTTGTGTTTTCACCTC
>Tb427.03.5230  | Trypanosoma brucei Lister strain 427 | DNA repair protein, putative | genomic | Tb427_03_v4 forward | (geneCodeStart-81 to geneCodeStart-1) | length=81
TGGGGTATTCAACTTTTAAGATCACAGAATTGACCTGAAAAGGGACGCGAATTTTGGCTA
CATTTTTGAAAAGCGTGTTGA
>Tb427.03.5240  | Trypanosoma brucei Lister strain 427 | hypothetical protein, conserved | genomic | Tb427_03_v4 forward | (geneCodeStart-81 to geneCodeStart-1) | length=81
GTTACCTTTTCACTCTTTCTGTGTATACACGNNNNNTATATATACATGTATTAACACGCA
GTTTCTGTTTGTCAGGTCGGG
>Tb427.03.5250  | Trypanosoma brucei Lister strain 427 | hypothetical protein, conserved (ZC3H8) | genomic | Tb427_03_v4 forward | (geneCodeStart-81 to geneCodeStart-1) | length=81
TTTTCAATATTGTTTAATTTGTTTCCATTTTGCTTCCGTTGAAACTTATTATTCGCACCA
CAAAACATACCTTCTCACGCA
>Tb427.03.5260  | Trypanosoma brucei Lister strain 427 | hypothetical protein, conserved | genomic | Tb427_03_v4 forward | (geneCodeStart-81 to geneCodeStart-1) | length=81
TGCGGGAATTACAGGATACGTGCTGTATCCTGCTTTCCTTCTTAGTGTCGCATTTTATTT
TCCATTACCATCAAAGAAGCG
>Tb427.03.5270  | Trypanosoma brucei Lister strain 427 | DNA-directed RNA polymerases II subunit, putative (RPB4) | genomic | Tb427_03_v4 forward | (geneCodeStart-81 to geneCodeStart-1) | length=81
CAATATATATATATATATATATTTACATTTATATAACACCCAAGAGAGAAGTGAAGTCAC
GTGTGAGGGGAAAACTGCGGA
>Tb427.03.5280  | Trypanosoma brucei Lister strain 427 | spliceosome-associated protein 49, putative (DRBD1) | genomic | Tb427_03_v4 forward | (geneCodeStart-81 to geneCodeStart-1) | length=81
CTTTGACGTTATAAATTAATTATCCGTTTTTTTTTGTTGGAGTTGGGCACTCTAGTTGCT
GCTGAGGTTAATTAGTAAACC
>Tb427.03.5290  | Trypanosoma brucei Lister strain 427 | hypothetical protein, conserved | genomic | Tb427_03_v4 forward | (geneCodeStart-81 to geneCodeStart-1) | length=81
AATAGAATAGAAAACCTCAGCACAAAAACTTGGAAGAGGTTGAAGGTAGAGAGGTGTCGA
GAGAGGTTGTGAACCACTGTA
>Tb427.03.5300  | Trypanosoma brucei Lister strain 427 | hypothetical protein, conserved | genomic | Tb427_03_v4 forward | (geneCodeStart-81 to geneCodeStart-1) | length=81
AACTCATTTTGCGCCCCGGAAGTGAATCGCATCACATCGCGGCCTTCAAATTAGGGAACT
CCAATACCCGGCGGAGGGATC
>Tb427.03.5310  | Trypanosoma brucei Lister strain 427 | paraflagellar rod protein | genomic | Tb427_03_v4 forward | (geneCodeStart-81 to geneCodeStart-1) | length=81
ACGAGTTACTGACACAGCTTTCTTTTTCTAGTTTTTAATTGTCTTTGTCGGCACTGTTGA
CGACTCAGGTGCAGCGCAGGG
>Tb427.03.5320  | Trypanosoma brucei Lister strain 427 | hypothetical protein, conserved | genomic | Tb427_03_v4 forward | (geneCodeStart-81 to geneCodeStart-1) | length=81
TTTTGTTTGTTTTTATACGCCTCTGAAGGTGAGGGCTAGGGACGTTGTGCTCCAATGGAT
GAAGATGTGGTGCAAATCTTT
>Tb427.03.5330  | Trypanosoma brucei Lister strain 427 | ADP-ribosylation factor GTPase activating protein, putative (Cnt-b5) | genomic | Tb427_03_v4 forward | (geneCodeStart-81 to geneCodeStart-1) | length=81
GAATCCCATGCAAATTGTGCTCCCTGAATTGAAGGGATATTTACTCAAGGTTGTGGACAA
AATTGCTCCCTCCAACTTGTA
>Tb427.03.5340  | Trypanosoma brucei Lister strain 427 | Hsc70-interacting protein (Hip), putative | genomic | Tb427_03_v4 forward | (geneCodeStart-81 to geneCodeStart-1) | length=81
GAGAGGGTAATTGTGTTGTTACGTTTTTGAACTTGCCTGCTGTAGGGGGCAGCGTTTCAC
TGTGATTTTTCTTTCCATCCA
>Tb427.03.5350  | Trypanosoma brucei Lister strain 427 | hypothetical protein, conserved | genomic | Tb427_03_v4 forward | (geneCodeStart-81 to geneCodeStart-1) | length=81
TAGAGATTACAAAAGGAAAGTAAAATAAATACCGGAAGCGGCAAGTACAAAAGAACCAAA
GGACAAGGGAAAAAGTATCGA
>Tb427.03.5360  | Trypanosoma brucei Lister strain 427 | hypothetical protein, conserved | genomic | Tb427_03_v4 forward | (geneCodeStart-81 to geneCodeStart-1) | length=81
ATTTGCATTTTGTGCATGTTTGCATATCTCTTTTTTTTTTTTCGTTGTTGTTGTTCCGTA
TCTTGTCTTGCATTAGGCGTG
>Tb427.03.5370  | Trypanosoma brucei Lister strain 427 | hypothetical protein, conserved | genomic | Tb427_03_v4 forward | (geneCodeStart-81 to geneCodeStart-1) | length=81
CGTGTCATATCTTGCTTCTCCGAAAACTCATTTCTCCTGTTTCGTCTGTATTTCCATTTT
TTTTTAAAAAAAAAGTGTAAA
>Tb427.03.5380  | Trypanosoma brucei Lister strain 427 | hypothetical protein, conserved | genomic | Tb427_03_v4 forward | (geneCodeStart-81 to geneCodeStart-1) | length=81
ATATATTTATTTGTGCGTTTTTTTTGTCGTCATTTTTACTCTTGTTGTAGCTACATGAAG
TTGAAGAGATTAAAAGGCTAA
>Tb427.03.5390  | Trypanosoma brucei Lister strain 427 | hypothetical protein, conserved | genomic | Tb427_03_v4 forward | (geneCodeStart-81 to geneCodeStart-1) | length=81
GTTTCTGAGTTATTTTTGTAGGTTCCAGGAACCTCTTTTCAAACGATGTGTTGTAAGCAA
TATATATATATATAACCCCCT
>Tb427.03.5400  | Trypanosoma brucei Lister strain 427 | hypothetical protein, conserved | genomic | Tb427_03_v4 forward | (geneCodeStart-81 to geneCodeStart-1) | length=81
TCTCTCGCTTTTTCCCATTTTCCTCACCCTATATATATTTTTTTAAAATGTAGAAGGGTG
TTTAGAAAACATTTCAAGGAA
>Tb427.03.5410  | Trypanosoma brucei Lister strain 427 | hypothetical protein, conserved | genomic | Tb427_03_v4 forward | (geneCodeStart-81 to geneCodeStart-1) | length=81
TATTNTTTTCAACGGTTATCGCTAATTGTTAACCCGATACGTCAGGTGTGGGTTCCTGTG
GTCATCCCATGAAGTTTGGGA
>Tb427.03.5420  | Trypanosoma brucei Lister strain 427 | protein transport protein Sec24 (SEC24.2) | genomic | Tb427_03_v4 forward | (geneCodeStart-81 to geneCodeStart-1) | length=81
AGGAGAAAGACATTGCGTTGTGAGGGGAGTGCGAGCTCCAACTTGAATTTGAAATAGCAG
AAACAAAAATTGAACCTTGCG
>Tb427.03.5430  | Trypanosoma brucei Lister strain 427 | hypothetical protein, conserved | genomic | Tb427_03_v4 forward | (geneCodeStart-81 to geneCodeStart-1) | length=81
CCTCTTGTGTCGTCTTTTTTTTTCTTTCTTTCTTTCTTTTTTAAANNAAAAATTGTACTA
CAAAACAATAAAACTATTGAA
>Tb427.03.5440  | Trypanosoma brucei Lister strain 427 | SNF2 DNA repair protein, putative | genomic | Tb427_03_v4 forward | (geneCodeStart-81 to geneCodeStart-1) | length=81
TTCTGTAGAGGAAGCGTAACATCTACAAGGGATTGTTGAGGTGATTGTAGCCCCACAACT
TAGCACCACTATCAAGCGTTA
>Tb427.03.5450  | Trypanosoma brucei Lister strain 427 | hypothetical protein, conserved | genomic | Tb427_03_v4 forward | (geneCodeStart-81 to geneCodeStart-1) | length=81
CTGTCGTCAACTCTGCCGTGTTGTGTACTTATGTCCGTGAGTTAGTTATTGGGTAGGACT
AGCGAAGGAGAGGGCATAGCG
>Tb427.03.5460  | Trypanosoma brucei Lister strain 427 | RNA-binding protein, putative (RBSR3) | genomic | Tb427_03_v4 forward | (geneCodeStart-81 to geneCodeStart-1) | length=81
CTGTGTAAAGGTCCGTGTGCTCTTGTGGGTTGTTTGGTCGTGGTAGCAGTTGACGTTTCG
AGCACACGGTGTTAAATCTCC
>Tb427.03.5470  | Trypanosoma brucei Lister strain 427 | hypothetical protein, conserved | genomic | Tb427_03_v4 forward | (geneCodeStart-81 to geneCodeStart-1) | length=81
AATAGGGAGTAATTGGAGAAAAGGGAGGGTAGGTGGACGTGGTACCGTAAAGCATTTTTG
AAAGAATTGTAAGACTTCAGG
>Tb427.03.5480  | Trypanosoma brucei Lister strain 427 | hypothetical protein, conserved | genomic | Tb427_03_v4 forward | (geneCodeStart-81 to geneCodeStart-1) | length=81
TTTTCTTTTCCTCATATGTCTCTCCTCTGGTGTAATGAGGGGTTTGCTAGTGGTTAAGGG
AAAAGTTGATTTCCGTATCCG
>Tb427.03.5490  | Trypanosoma brucei Lister strain 427 | flagellar transport protein, putative (PIFTB2) | genomic | Tb427_03_v4 forward | (geneCodeStart-81 to geneCodeStart-1) | length=81
AACAGAATAAGCAATTCTTATTTTGCTCCGAGGAATAATATGACATCCCGACCCTTGACG
GGGTTGCGGGCGCCCTCATCT
>Tb427.03.5500  | Trypanosoma brucei Lister strain 427 | DNA-directed RNA polymerase II subunit 3, putative (RPB3) | genomic | Tb427_03_v4 forward | (geneCodeStart-81 to geneCodeStart-1) | length=81
TATTTGGAGGTGGTGGTAGCGAAAGAAGAAGAAAAAAAAAAGAAATTCCCTCGAGGCCCT
TTTGACGGTGCCACCTCACGT
>Tb427.03.5510  | Trypanosoma brucei Lister strain 427 | hypothetical protein, conserved | genomic | Tb427_03_v4 forward | (geneCodeStart-81 to geneCodeStart-1) | length=81
GCAAGTACTCATTGGGAATCGTGGAGGGTAACAGAGAGAGAGAGTGCTGGATAAAAAAGA
AAAGAAAAAGTGTGTGTAGAA
>Tb427.03.5520  | Trypanosoma brucei Lister strain 427 | 26S proteasome regulatory non-ATPase subunit (RPN1) | genomic | Tb427_03_v4 forward | (geneCodeStart-81 to geneCodeStart-1) | length=81
AAAGCGAGAGGCAAAGGAAAAGGAAACAGAAAAAGCTGTGTTGTTCAGAGGAAGCGGGAG
GAAGGTAAATATCATCAGGTC
>Tb427.03.5530  | Trypanosoma brucei Lister strain 427 | Tb-292 membrane associated protein (Tb-292) | genomic | Tb427_03_v4 forward | (geneCodeStart-81 to geneCodeStart-1) | length=81
AGTGCGGGTAGTTAAGTCATATCTGGTAGTTTGATCTGTTCGGCTCACAGAGTAAACAAA
TCACCGAGTTGCTCAAAAAAT
>Tb427.03.5540  | Trypanosoma brucei Lister strain 427 | dynein intermediate chain WDRD34, putative | genomic | Tb427_03_v4 forward | (geneCodeStart-81 to geneCodeStart-1) | length=81
GAATTGCAAAAAAAAAAAGTAGTGAATACTCTGAACACTACATTACAGGGGCTATTAACG
CAATTTTTTTCTAGTGAAAAG
>Tb427.03.5550  | Trypanosoma brucei Lister strain 427 | small GTP-binding protein, putative (TbRX1) | genomic | Tb427_03_v4 forward | (geneCodeStart-81 to geneCodeStart-1) | length=81
TCCATTTGTTTTGCTTAGCAAAGAGCAATTCCTCATCGTAGAGGCCGTAGTTGTTTGTCA
AAACTAAGAGAGGAAGGTCTC
>Tb427.03.5560  | Trypanosoma brucei Lister strain 427 | hypothetical protein, conserved | genomic | Tb427_03_v4 forward | (geneCodeStart-81 to geneCodeStart-1) | length=81
CCATTTCAATTTGATTCTTCCCATTAGGGGGTTTTAGTTTAACCTTCCCGTGATATTGGA
TGTTTAGTACATTGTATTTGT
>Tb427.03.5570  | Trypanosoma brucei Lister strain 427 | syntaxin, putative | genomic | Tb427_03_v4 forward | (geneCodeStart-81 to geneCodeStart-1) | length=81
TTGTTAACTTTTTTTTTCTCTGAATCATTTATTCAAAGGGAGGAAAGGGTAGGTGTGAGC
GTTTCATTTTTGCAAGTATAC
>Tb427.03.5580  | Trypanosoma brucei Lister strain 427 | tryptophanyl-tRNA synthetase, putative | genomic | Tb427_03_v4 forward | (geneCodeStart-81 to geneCodeStart-1) | length=81
CATCGTAATACCCCAAACAAAGAAAGAGAGAGAGAAAAAGAGAAGATCCAACAGAAAAAA
TAAATAAATAACAAATAACAA
>Tb427.03.5590  | Trypanosoma brucei Lister strain 427 | hypothetical protein, conserved | genomic | Tb427_03_v4 forward | (geneCodeStart-81 to geneCodeStart-1) | length=81
TCATATTGTATGGAATGCATGTGACGTAGTGCAAGAAGCAGGTAGTAGAGTGGGGTGACT
TTTCTACCCTTTCTGTTGTGT
>Tb427.03.560  | Trypanosoma brucei Lister strain 427 | expression site-associated gene (ESAG) protein, putative | genomic | Tb427_03_v4 reverse | (geneCodeStart-81 to geneCodeStart-1) | length=81
NNNNNNNNNNNNNNNNNNNNNNCATGAGATGTAACTGTATTNAATTGTNCCATATAAACT
TGTTTTGTTTTTAGATAAATA
>Tb427.03.5600  | Trypanosoma brucei Lister strain 427 | hypothetical protein, conserved | genomic | Tb427_03_v4 forward | (geneCodeStart-81 to geneCodeStart-1) | length=81
ATATGTAAATAAACAAACATTTTTCACTTGGTTTTGGTGTGGGCTTGCGGGGAAATTATT
TGAAAAGGTGAATAAGGGTAA
>Tb427.03.5610  | Trypanosoma brucei Lister strain 427 | ribosomal protein L3 mitochondrial, putative | genomic | Tb427_03_v4 forward | (geneCodeStart-81 to geneCodeStart-1) | length=81
TCAAAATATATATGTTCATCTACTTGTACGTGCAAATACACACACACTATTTTCACCTTA
TTTTGTCCTCATACAGTGTAG
>Tb427.03.5620  | Trypanosoma brucei Lister strain 427 | hypothetical protein, conserved | genomic | Tb427_03_v4 forward | (geneCodeStart-81 to geneCodeStart-1) | length=81
TAACCAAATAAGGTGCAGTAAGTGGGGGGTAAATATCAAAAAAAAAAAAAAATGTCGCGT
GTTACCCTTTCCGCATCTCGC
>Tb427.03.5630  | Trypanosoma brucei Lister strain 427 | 3,2-trans-enoyl-CoA isomerase, mitochondrial precursor, putative | genomic | Tb427_03_v4 forward | (geneCodeStart-81 to geneCodeStart-1) | length=81
ATTTTCCTTTATTATTATTAATAATATTATTTTCTTTTTCCTTATAATATTTTACTTTCC
GTAAAAGTTGTAGCGAACATA
>Tb427.03.5640  | Trypanosoma brucei Lister strain 427 | nuclear transcription factor, putative | genomic | Tb427_03_v4 forward | (geneCodeStart-81 to geneCodeStart-1) | length=81
TCGTTTGCACCCCATGCGAACAACACAAGCCTGTAGACATATACCGCATACGCGTTAACC
ATTTGTTTGACACGGCAAATA
>Tb427.03.5650  | Trypanosoma brucei Lister strain 427 | protein kinase, putative | genomic | Tb427_03_v4 forward | (geneCodeStart-81 to geneCodeStart-1) | length=81
GCTTGAGGTTAACAAAAAAAAAGAAAATAAAGCATACCCCATCAGTCATTTACAAATATT
TCAAGAGAAAAAAGAGCTTTG
>Tb427.03.5660  | Trypanosoma brucei Lister strain 427 | UDP-Gal or UDP-GlcNAc-dependent glycosyltransferase, putative | genomic | Tb427_03_v4 forward | (geneCodeStart-81 to geneCodeStart-1) | length=81
GATAATCTAAACAAACTTATAGATTCCCCCCTCTCCCTCATTTGTAATACACTAACGATT
TGTTTTTGTAATACCCATCCA
>Tb427.03.570  | Trypanosoma brucei Lister strain 427 | expression site-associated gene (ESAG) protein, putative | genomic | Tb427_03_v4 reverse | (geneCodeStart-81 to geneCodeStart-1) | length=81
GTCTACCAATAACAATAACGACTGTGATAATAAGCTTTTGCTCCAATTTGCTTAACTGAT
AAAAGTAAAAACATAATCACA
>Tb427.03.5780  | Trypanosoma brucei Lister strain 427 | hypothetical protein | genomic | Tb427_03_v4 forward | (geneCodeStart-81 to geneCodeStart-1) | length=81
TCGTCGCCGGACGAAATGAAAGACAAAAACATATCCTCTCCAAAGGAAAAGTCATATAAG
TAATGTTCGGGGCGACCGCTG
>Tb427.03.580  | Trypanosoma brucei Lister strain 427 | leucine-rich repeat protein (LRRP), putative | genomic | Tb427_03_v4 reverse | (geneCodeStart-81 to geneCodeStart-1) | length=81
TTAACGAAGCGAATGGGAGGAAAGGTGCCGTCCAAAATATATGAGCAGGTCCTTAAAGCA
GAGGAGAGTAATTGGACTGTN
>Tb427.03.5830  | Trypanosoma brucei Lister strain 427 | expression site-associated gene (ESAG) protein, putative | genomic | Tb427_03_v4 forward | (geneCodeStart-81 to geneCodeStart-1) | length=81
ATACCCACTGCTTTGTTTTGTGTAATGGAGGGTATGTGTTTTTCTCTTTCATAGCTCTTT
CGTCACATGTGATTGTAGGCA
>Tb427.03.590  | Trypanosoma brucei Lister strain 427 | adenosine transporter, putative | genomic | Tb427_03_v4 forward | (geneCodeStart-81 to geneCodeStart-1) | length=81
CCGTCTTTTTTCTTTACACTTTACTGTAAGCGCGGTATCAAAGGGACTAACCATCGGTTT
AAGGCAGTCATAAAAGTAAGA
>Tb427.03.600  | Trypanosoma brucei Lister strain 427 | hypothetical protein | genomic | Tb427_03_v4 reverse | (geneCodeStart-81 to geneCodeStart-1) | length=81
CCCGCAAAACAAGTTGCAGGTTCCAATAAGAAAGTGAACACTCCAACTGAATCTGAGGGT
CCATCCCGGCCCGCTGAGCAA
>Tb427.03.610  | Trypanosoma brucei Lister strain 427 | N-acetyltransferase complex ARD1 subunit, putative | genomic | Tb427_03_v4 reverse | (geneCodeStart-81 to geneCodeStart-1) | length=81
TCTTTTTTTTACAATTCTCACGCAAAACAACTACCAACAACAACAACAACTGGTAGGAAG
AGAGAAACAGTCCGTATCGCC
>Tb427.03.620  | Trypanosoma brucei Lister strain 427 | ATP-dependent DEAD/H RNA helicase, putative | genomic | Tb427_03_v4 reverse | (geneCodeStart-81 to geneCodeStart-1) | length=81
CTAAAAACAGAAGAAACCAAAGGGGTTTGTCGGGGAAAAGTTAAGGAAAAGGAAACTGTT
AAAGCGGAAAAGAAAATATTT
>Tb427.03.630  | Trypanosoma brucei Lister strain 427 | hypothetical protein, conserved | genomic | Tb427_03_v4 reverse | (geneCodeStart-81 to geneCodeStart-1) | length=81
AATCGGCATAGTAAGTGGTGCGACAACTTTTGCCCATTTAATTACAAGCAACTGCACAAG
TTGGCTCTATAGGACGTGCAA
>Tb427.03.640  | Trypanosoma brucei Lister strain 427 | hypothetical protein, conserved | genomic | Tb427_03_v4 reverse | (geneCodeStart-81 to geneCodeStart-1) | length=81
GGCGAACCAACTTCATTATGTGAGCACGCAAGCAGCTTCGTTATCACCAATATTTTTCTT
CCCTTTCGTCTTGTGAATGAG
>Tb427.03.650  | Trypanosoma brucei Lister strain 427 | hypothetical protein, conserved | genomic | Tb427_03_v4 reverse | (geneCodeStart-81 to geneCodeStart-1) | length=81
TTGCACTGTCACATGAATAGTCGCACCCCTTACGAAAAAAGAAAAGGCGATAACAAAACA
AAAACAAAGGGAAAAGGGGAG
>Tb427.03.660  | Trypanosoma brucei Lister strain 427 | hypothetical protein, conserved | genomic | Tb427_03_v4 reverse | (geneCodeStart-81 to geneCodeStart-1) | length=81
ATTATCAAACATAACCGTTTCAGCTGTGTTTGTTTGTTTGTTTGTTTTCGTTTGGTACAT
GTTTTTACGCTGTTTCACCTG
>Tb427.03.670  | Trypanosoma brucei Lister strain 427 | hypothetical protein | genomic | Tb427_03_v4 reverse | (geneCodeStart-81 to geneCodeStart-1) | length=81
GCGTGCTCTGTTGCACTACCTTTCCTTATANNNNNNNTAATTATTATTATTTTTCACTAC
TCAAAAGTAGGTAGGAGGATT
>Tb427.03.680  | Trypanosoma brucei Lister strain 427 | cytochrome P450, putative | genomic | Tb427_03_v4 reverse | (geneCodeStart-81 to geneCodeStart-1) | length=81
GGTGGAGCAGTAAAATTTTTTTAAATATAAATATTAATATAAATATTTATTTATTTATAT
ATAGTGAAGCAATTGCAGTCG
>Tb427.03.690  | Trypanosoma brucei Lister strain 427 | protein kinase, putative | genomic | Tb427_03_v4 reverse | (geneCodeStart-81 to geneCodeStart-1) | length=81
GGAGAAGGAAGTAGGGAAGGAACAAAAAGAACAAAAGCAAAAATAACTCACCTCACTTTT
CCATACACATAAATAAATAGC
>Tb427.03.700  | Trypanosoma brucei Lister strain 427 | hypothetical protein, conserved | genomic | Tb427_03_v4 reverse | (geneCodeStart-81 to geneCodeStart-1) | length=81
AAAAGAAGCAAAAAAAAAAAGAGAAGAAAAATATATATTATTATAATATAATCTCTAAGG
AACTACTCTCTGCTGCGTGAT
>Tb427.03.710  | Trypanosoma brucei Lister strain 427 | hypothetical protein, conserved | genomic | Tb427_03_v4 reverse | (geneCodeStart-81 to geneCodeStart-1) | length=81
TACATTTACAAATTTGTGTACGAATTCGCAAGGATTTCAACAATCGTTTTTTTTTTTCTC
CTCCCTCCCATCCTGTGGGAA
>Tb427.03.730  | Trypanosoma brucei Lister strain 427 | unspecified product | genomic | Tb427_03_v4 reverse | (geneCodeStart-81 to geneCodeStart-1) | length=81
AAAGCATCACCTCTTCGTTGCGAGTCGTCATGTAAAGATAAGGAACCGCAATCCGAGAGA
CGTCTTCCTGTAAATTCTTTA
>Tb427.03.740  | Trypanosoma brucei Lister strain 427 | hypothetical protein, conserved (ZC3H5) | genomic | Tb427_03_v4 reverse | (geneCodeStart-81 to geneCodeStart-1) | length=81
TTTTTTTTGTTGTTGTTGTTGGAGGAAGGGATAAAAGTAAGAAGTGGGAATATAAAAAGT
ATACTGCGGGACTAGTACGCA
>Tb427.03.750  | Trypanosoma brucei Lister strain 427 | hypothetical protein, conserved | genomic | Tb427_03_v4 reverse | (geneCodeStart-81 to geneCodeStart-1) | length=81
CTATATATCTCTCTTTGCGTATGTGCGTGCGTGTATTTGGGCGTGTATAAACTAGTAAGA
ACTGGCTGTTTTTCATAAAGC
>Tb427.03.760  | Trypanosoma brucei Lister strain 427 | hypothetical protein, conserved | genomic | Tb427_03_v4 reverse | (geneCodeStart-81 to geneCodeStart-1) | length=81
GTTGTCATGGCTTTTTCAACTTCACTTTCTTGCCACGTGGTTATCTTTCTTTAGGAGGGT
ATTTTTCTGTCGGAACACGTC
>Tb427.03.770  | Trypanosoma brucei Lister strain 427 | hypothetical protein, conserved | genomic | Tb427_03_v4 reverse | (geneCodeStart-81 to geneCodeStart-1) | length=81
GTCGTATTGGTGCTGCACGTGGAGCAGTAAGCGTACCTGCACCTCCGTTGCAGTCAGCGG
AGGCTAGCAGAGTAGATATAG
>Tb427.03.780  | Trypanosoma brucei Lister strain 427 | proteasome alpha 7 subunit (TbPSA7) | genomic | Tb427_03_v4 reverse | (geneCodeStart-81 to geneCodeStart-1) | length=81
GAAAGGACGATATAGGTATCGAGGTCATCNACAAGAAAAGGAGAAAGTAAATCAAGGCAA
GAGGAGATATAAGGGAGGACG
>Tb427.03.790  | Trypanosoma brucei Lister strain 427 | hypothetical protein, conserved (ZC3H6) | genomic | Tb427_03_v4 reverse | (geneCodeStart-81 to geneCodeStart-1) | length=81
TTTGTTTCCATTTCGCACCTTCTGATATCCCTTCCGGTAAGTAACTGGAAGGATTAGGGG
ATTTGTGTATTTGCTGCCAGG
>Tb427.03.800  | Trypanosoma brucei Lister strain 427 | hypothetical protein, conserved | genomic | Tb427_03_v4 reverse | (geneCodeStart-81 to geneCodeStart-1) | length=81
TTTTTTCTTGTAACAACGTGAAATAGGGAAATAAAGCCCCTTGCATTAATTTTGGTCCAG
TGAAACATCTTCTTGACTGAC
>Tb427.03.810  | Trypanosoma brucei Lister strain 427 | hypothetical protein, conserved | genomic | Tb427_03_v4 reverse | (geneCodeStart-81 to geneCodeStart-1) | length=81
CACTGCGGTTACCCGCACGAAGAAGGGCTCATTGAAGAAAAGGTATCGAGCGCCGCAAAT
CCTTTGGTAGGGTAAGTTTGT
>Tb427.03.820  | Trypanosoma brucei Lister strain 427 | hypothetical protein, conserved | genomic | Tb427_03_v4 reverse | (geneCodeStart-81 to geneCodeStart-1) | length=81
CCAAAGGAGGTGCCATTCCAAAGGAATATCAGTGAAAAGCAGTGATAAGGAAAGGAGTGT
AACGAGCACACATTGTTAGTA
>Tb427.03.830  | Trypanosoma brucei Lister strain 427 | flap endonuclease-1 (FEN-1), putative | genomic | Tb427_03_v4 reverse | (geneCodeStart-81 to geneCodeStart-1) | length=81
AATGTCACACTTTTTGCTACTGCCTTTCCTCACAATTCTTTCCGGAAAGTGTTTCGTTGA
TTCTCGAGTCCGGCGAGGATA
>Tb427.03.840  | Trypanosoma brucei Lister strain 427 | hypothetical protein, conserved | genomic | Tb427_03_v4 reverse | (geneCodeStart-81 to geneCodeStart-1) | length=81
CTTAATAGCTTGTGGTGCAACTGTAACCAACTTTAACCCCATGGAAGTCACCGCATTGCT
GACGATCACAAGGTAATGTGC
>Tb427.03.850  | Trypanosoma brucei Lister strain 427 | hypothetical protein, conserved | genomic | Tb427_03_v4 reverse | (geneCodeStart-81 to geneCodeStart-1) | length=81
AGCGAGTCAGGTTCACAGTAGGGAAAAGTATATATCTGTACATATATAACCTTTTTTTTT
GCACATTGGGACTTTTTCGTC
>Tb427.03.860  | Trypanosoma brucei Lister strain 427 | acyl carrier protein, mitochondrial precursor, putative | genomic | Tb427_03_v4 reverse | (geneCodeStart-81 to geneCodeStart-1) | length=81
ATAGCGATTGCTTCTGTGTTGTTACACTTTTCCTGCTTTTTTATTGTTTACAAAATCGTT
TTTGTAAGAAGGTGCTCGACG
>Tb427.03.870  | Trypanosoma brucei Lister strain 427 | hypothetical protein, conserved | genomic | Tb427_03_v4 forward | (geneCodeStart-81 to geneCodeStart-1) | length=81
CTTTTGTTTCTCCCAAGAATTAAGAAAGAACCTTTTTTCACTGCGTGTGTGTTCACATTT
CCCCTCTAAGAAGCACAAGAC
>Tb427.03.880  | Trypanosoma brucei Lister strain 427 | hypothetical protein, conserved | genomic | Tb427_03_v4 forward | (geneCodeStart-81 to geneCodeStart-1) | length=81
GTTACTAGTTTTATCTTGGACAGTTCATGATTTTTTTGTTTTCCTTCCTCCCAAAGAGTG
CTGAAGGACAATCGTTAAAAA
>Tb427.03.890  | Trypanosoma brucei Lister strain 427 | hypothetical protein, conserved | genomic | Tb427_03_v4 forward | (geneCodeStart-81 to geneCodeStart-1) | length=81
TGAAAAAAGCAAGTCTTTACAGTGCTTTTCTCCTTCCCGATGCTTGGTGTTTTCAGTATG
TACGGGTATTTAAAGTTGTAG
>Tb427.03.900  | Trypanosoma brucei Lister strain 427 | hypothetical protein, conserved | genomic | Tb427_03_v4 forward | (geneCodeStart-81 to geneCodeStart-1) | length=81
ACTTCCATTCTTGTCTTTGGACCGGTTCTGTTTTGCTGGAGGGGGCTCTCGCTTGAGTTA
CAGACGGGAGGACACTGAACT
>Tb427.03.910  | Trypanosoma brucei Lister strain 427 | gamma-tubulin | genomic | Tb427_03_v4 forward | (geneCodeStart-81 to geneCodeStart-1) | length=81
TCGTAACTTTGTTGCGGCATTATCGCGGGAAGGAGGGAACATCGAATTTGAAGGAGAATC
GGTGGGCAAAAAAGAGGAAGT
>Tb427.03.920  | Trypanosoma brucei Lister strain 427 | hypothetical protein, conserved | genomic | Tb427_03_v4 forward | (geneCodeStart-81 to geneCodeStart-1) | length=81
CCCCCGGGTGTAGCGACTTTGAGGGTAGGCGCAGAGCAGCGCGGTGGAGGGGAACGTGAG
TGACATTTCTCTCTTTGTAAG
>Tb427.03.930  | Trypanosoma brucei Lister strain 427 | dynein heavy chain, putative | genomic | Tb427_03_v4 forward | (geneCodeStart-81 to geneCodeStart-1) | length=81
CTGGTTGTTCGAGCTGACTTGGATTAGGGGCACCCGCAGCTTGGAGTGTTCCTGTTTTTT
TGATTTTGTTAGCCTGCTGCT
>Tb427.03.940  | Trypanosoma brucei Lister strain 427 | hypothetical protein, conserved | genomic | Tb427_03_v4 forward | (geneCodeStart-81 to geneCodeStart-1) | length=81
TGTTTTATCGATATTAGTGGTTTGGGTGGGGAAGGGAGATTTGCCTTGTGAACACGCTTC
ATTCGACCACTTCCTGTGTAA
>Tb427.03.950  | Trypanosoma brucei Lister strain 427 | hypothetical protein, conserved | genomic | Tb427_03_v4 forward | (geneCodeStart-81 to geneCodeStart-1) | length=81
GGTTTAGTACGTGTGAACTTACAAGACGGACATATTTGTACGACGCTCATACACACAGAT
CAGGTAAACTGTAGGGAAAGC
>Tb427.03.960  | Trypanosoma brucei Lister strain 427 | protein transport protein Sec61 gamma subunit, putative | genomic | Tb427_03_v4 forward | (geneCodeStart-81 to geneCodeStart-1) | length=81
CTACTGTTTCAACTGTGCGTCCACCGCCACCCAAGTTTCAGGAAGTGATATCACGCCGAG
GATAATAATAATAAGGTGGCA
>Tb427.03.970  | Trypanosoma brucei Lister strain 427 | hypothetical protein, conserved | genomic | Tb427_03_v4 forward | (geneCodeStart-81 to geneCodeStart-1) | length=81
CTCGGGTCTTATTGCCCCAATTGTGCCAAGAACAACAGTAGCAGTTTCAGAAGCCTGCGC
CGTTAACACGAAGTGTGAAAC
>Tb427.03.980  | Trypanosoma brucei Lister strain 427 | hypothetical protein, conserved | genomic | Tb427_03_v4 forward | (geneCodeStart-81 to geneCodeStart-1) | length=81
AGTCGTTCTATAGAGGTTTATCTTCTTGAAGGTTCTTTCCTGTTCCGTCCAGCAGCTCAC
GCACCTAACAACCACTTACTG
>Tb427.03.990  | Trypanosoma brucei Lister strain 427 | hypothetical protein, conserved | genomic | Tb427_03_v4 forward | (geneCodeStart-81 to geneCodeStart-1) | length=81
TCCTCTTCAAGCGATTCATCAGCTTTTGGCAGTGATGTTGATGAAATAATAAATAGATTT
TCCGACCATAGTAGAGAATAT
>Tb427.04.1000  | Trypanosoma brucei Lister strain 427 | hypothetical protein, conserved | genomic | Tb427_04_v4 reverse | (geneCodeStart-81 to geneCodeStart-1) | length=81
CCTTTTGTACCTTCCATTCGTTGGTAAAATTAACATCATAACCACAGGTGTTGCGTAGTG
CTTTTACGCATCAGTCCGGTC
>Tb427.04.1010  | Trypanosoma brucei Lister strain 427 | hypothetical protein | genomic | Tb427_04_v4 reverse | (geneCodeStart-81 to geneCodeStart-1) | length=81
GATGCGCTGGAGGTTTGCAGCGAAGTGAATGTCGCTTTGGGCATATGTTTTTGTGCGTGT
GGGATATTGCTGCCGAGGCGT
>Tb427.04.1020  | Trypanosoma brucei Lister strain 427 | serine-palmitoyl-CoA transferase, putative | genomic | Tb427_04_v4 reverse | (geneCodeStart-81 to geneCodeStart-1) | length=81
CAGGTGGGTAGGGTATAATAAGTGTAAAAAGGAAGAATAACGCATTCGGGCATATCGGAA
CAAGAAGGAAAAAAGAAAACA
>Tb427.04.1030  | Trypanosoma brucei Lister strain 427 | hypothetical protein, conserved | genomic | Tb427_04_v4 reverse | (geneCodeStart-81 to geneCodeStart-1) | length=81
CAGGGGCTCACAGCGGAGGTTTTTGTATAGTAAGTTAATCTTATCAGTGTAACACCTCCA
ACTTGTTTGGCGGAAGCCACA
>Tb427.04.1040  | Trypanosoma brucei Lister strain 427 | hypothetical protein, conserved | genomic | Tb427_04_v4 reverse | (geneCodeStart-81 to geneCodeStart-1) | length=81
CATTTTGAATCCTTGCTCACTTCTTAGAATTTTTCTGGTGTGTGAGGAAAGTGCTAACGA
TTAAAACAACATAAACTAGAT
>Tb427.04.1050  | Trypanosoma brucei Lister strain 427 | hypothetical protein, conserved | genomic | Tb427_04_v4 reverse | (geneCodeStart-81 to geneCodeStart-1) | length=81
CTTGTTTTCCTTTGTGTTAACCTTCTCCTCGACCGATATGCATAGCGGGGGATTCCTCCT
CCCCACTCCCGGTTAGCGACG
>Tb427.04.1060  | Trypanosoma brucei Lister strain 427 | hypothetical protein, conserved | genomic | Tb427_04_v4 reverse | (geneCodeStart-81 to geneCodeStart-1) | length=81
TGTATGGCCGTGTGTTTGTGTGTGTAGTGTGCTAGCGGTAGCAGATTTGTGCGGGTTACT
TATACCCCGTAGAAATGCGGG
>Tb427.04.1070  | Trypanosoma brucei Lister strain 427 | 50S ribosomal protein L13, putative | genomic | Tb427_04_v4 reverse | (geneCodeStart-81 to geneCodeStart-1) | length=81
AGTATATATATATAAATATATATATAAATATATATAATATTCTTGACGTAATATTTTTGT
TACTCGCGTAGCTATTTACTG
>Tb427.04.1080  | Trypanosoma brucei Lister strain 427 | V-type ATPase, A subunit, putative | genomic | Tb427_04_v4 reverse | (geneCodeStart-81 to geneCodeStart-1) | length=81
ATTGAGGTGGAGCTACCCCTTCACCAATTGCTTTTTTTTTAAATTCAAAGTCTTCGTGCA
CGGTAAGGTTGAGAAGACACG
>Tb427.04.1090  | Trypanosoma brucei Lister strain 427 | endosomal integral membrane protein, putative | genomic | Tb427_04_v4 reverse | (geneCodeStart-81 to geneCodeStart-1) | length=81
ACAAAGTAAAAGATATAAATATAATATATATATATATATACGTCATAGCCGAGGAGAGTA
CCAACAGAACCGTTTGTTGAA
>Tb427.04.1100  | Trypanosoma brucei Lister strain 427 | ribosomal protein L21E (60S), putative | genomic | Tb427_04_v4 reverse | (geneCodeStart-81 to geneCodeStart-1) | length=81
TTTTACATATTTCCATTTTTCACTTTAATTACCTCTTCGCTTCACGCTTCTGTTTATGTG
CCGCTCTAGGTTTAGCAGGCG
>Tb427.04.1110  | Trypanosoma brucei Lister strain 427 | hypothetical protein, conserved | genomic | Tb427_04_v4 reverse | (geneCodeStart-81 to geneCodeStart-1) | length=81
ATTGGAACGTTTCAACCACATCATCAGAGAGGGTAAATACGTAGAGACCATATCAAAAGA
CGAGGTANCGTGAGAAAGTAA
>Tb427.04.1120  | Trypanosoma brucei Lister strain 427 | hypothetical protein, conserved | genomic | Tb427_04_v4 reverse | (geneCodeStart-81 to geneCodeStart-1) | length=81
CCTCTCGGTGCTGCCCTTTGGTGGTGGACAGTGGTAGGAAAGTACGTAAAGAAAAGGTCA
GGTATCGTGTTGTAGGTGACC
>Tb427.04.1130  | Trypanosoma brucei Lister strain 427 | hypothetical protein, conserved | genomic | Tb427_04_v4 reverse | (geneCodeStart-81 to geneCodeStart-1) | length=81
TTTGCTCCTAAATTTAACGGGGTTTCCCCGCTCATTTTGATTGGGGCGGTGACCGTACAC
ATAGAGGGGGGGGGGAAGTGG
>Tb427.04.1140  | Trypanosoma brucei Lister strain 427 | phosphatidylinositol 4-kinase, putative | genomic | Tb427_04_v4 reverse | (geneCodeStart-81 to geneCodeStart-1) | length=81
GCGGACAGTAACTGCGTGCCCGAGTGATTCCTGTGGTGGNGGGACCTTAGGGGAGTATCT
TTGTTTCCTTTTTCCCACGCA
>Tb427.04.1150  | Trypanosoma brucei Lister strain 427 | hypothetical protein, conserved | genomic | Tb427_04_v4 reverse | (geneCodeStart-81 to geneCodeStart-1) | length=81
TGTCCCTTCTTCTTTTGACTTTTTTAAAACACTGCTCTTCAAGCCCGAATAATTTGTATA
AGGTGCTTGCCTCTCGTTGCG
>Tb427.04.1160  | Trypanosoma brucei Lister strain 427 | hypothetical protein, conserved | genomic | Tb427_04_v4 reverse | (geneCodeStart-81 to geneCodeStart-1) | length=81
TACAGTTGAGCCTGTTGTTTAGTTCATCATCTGAAGGGGTGTGCTTTCTTCAATATCAGC
TACTCCCAAGGTGGCCTAACG
>Tb427.04.1170  | Trypanosoma brucei Lister strain 427 | ankyrin, putative | genomic | Tb427_04_v4 reverse | (geneCodeStart-81 to geneCodeStart-1) | length=81
GTACAGTGTGGCAAGCGCACTGACACGCATGTCTATACCTTTCCCGTCTGTTGTTAGGTA
AAAACGCGACTAAACTTATAG
>Tb427.04.1180  | Trypanosoma brucei Lister strain 427 | hypothetical protein, conserved | genomic | Tb427_04_v4 reverse | (geneCodeStart-81 to geneCodeStart-1) | length=81
TTTTCTCTGCTTGAGTCCACGCGGGTTGTTTTTGTTTTACACTTGTTGGAACGATTGTAC
GTACGCGCAACGAAAGTTAGG
>Tb427.04.1190  | Trypanosoma brucei Lister strain 427 | hypothetical protein, conserved | genomic | Tb427_04_v4 reverse | (geneCodeStart-81 to geneCodeStart-1) | length=81
AACAAAGGTTGCGTGCACTTTTTTCGTACTGAGTCTCATTAGCTCGACGTCAAGATCTGA
TATCACTCGCCGCCAAATCAA
>Tb427.04.120  | Trypanosoma brucei Lister strain 427 | hypothetical protein | genomic | Tb427_04_v4 forward | (geneCodeStart-81 to geneCodeStart-1) | length=81
TAAAGCATTGTACCGATGCGAAAGCAAAGGGCGCATGCATGTCAACGATAGAAAACTAGT
TTAGANNCTTTTTATTCGGAT
>Tb427.04.1200  | Trypanosoma brucei Lister strain 427 | expression site-associated gene (ESAG) protein, putative | genomic | Tb427_04_v4 forward | (geneCodeStart-81 to geneCodeStart-1) | length=81
GTACGTGTTGTATCTGTTGTTGTTGGGTGGTAAAGTGTTTATATTTTGTTTTTTGTGTGT
TTGGGTAGGGAATTGTAGGTA
>Tb427.04.1210  | Trypanosoma brucei Lister strain 427 | hypothetical protein | genomic | Tb427_04_v4 reverse | (geneCodeStart-81 to geneCodeStart-1) | length=81
GAGTCCCGGAGTCTTTATGAGAGTACAATTTGTCTTCGGCAACTGAAAAGAGCGATATAT
GCAAGCTGTATCATACCTTCC
>Tb427.04.1220  | Trypanosoma brucei Lister strain 427 | leucine-rich repeat protein (LRRP), putative | genomic | Tb427_04_v4 reverse | (geneCodeStart-81 to geneCodeStart-1) | length=81
GGAGGAAAAGGGAAGAAAAGAAAAAGAACATATACAATATCATAACTAACACGCGCANAA
AAACAAAAATTAGAATAGCAT
>Tb427.04.1230  | Trypanosoma brucei Lister strain 427 | hypothetical protein | genomic | Tb427_04_v4 reverse | (geneCodeStart-81 to geneCodeStart-1) | length=81
TCTATAGAGGAAAAGGCGGCAGGGTTATGTGATGATGAATCCGAGTGCAGGCGGCGGGCG
GTAGTCATCATCAAAAAGAAC
>Tb427.04.1240  | Trypanosoma brucei Lister strain 427 | hypothetical protein | genomic | Tb427_04_v4 reverse | (geneCodeStart-81 to geneCodeStart-1) | length=81
AAGACTACTCGGAACAAAAAAAAACTGTGCGTTATTTGGGNCACCGTTCCTTTGTTTGTT
TCATTATGTACTTCGTGGCAA
>Tb427.04.1250  | Trypanosoma brucei Lister strain 427 | peroxisome biogenesis factor 1, putative | genomic | Tb427_04_v4 reverse | (geneCodeStart-81 to geneCodeStart-1) | length=81
GTTTCTTCGTTCTCCAACCGATCTAGAGGGTCCCTTTATAAACGTAATTATTACTAGTGT
AGCTCCAAAAAGAATAAGAGG
>Tb427.04.1260  | Trypanosoma brucei Lister strain 427 | hypothetical protein, conserved | genomic | Tb427_04_v4 reverse | (geneCodeStart-81 to geneCodeStart-1) | length=81
TTTAAAAAAAAATATATGTGTGTAAATTATTCCCTTAATTATTAGGGTGATGACACGTTG
CATTAAGAACTGCAGTAAAGG
>Tb427.04.1270  | Trypanosoma brucei Lister strain 427 | ruvB-like DNA helicase, putative | genomic | Tb427_04_v4 reverse | (geneCodeStart-81 to geneCodeStart-1) | length=81
GCATCGATTTGTACCTGGGGGAAACAAGTAAGATAGGTTGAAAGACACATAAGGGGGAAG
AAAGTGTGAAGCACGTCGTCC
>Tb427.04.1280  | Trypanosoma brucei Lister strain 427 | hypothetical protein, conserved | genomic | Tb427_04_v4 reverse | (geneCodeStart-81 to geneCodeStart-1) | length=81
TTAACCTTACGTTTCCATTCCAGGGAAACCTGTTTTCTTCCTTTTCATTACTTGCTTAGN
GTGACTGGGGTGTATTGAAAC
>Tb427.04.1290  | Trypanosoma brucei Lister strain 427 | hypothetical protein, conserved | genomic | Tb427_04_v4 reverse | (geneCodeStart-81 to geneCodeStart-1) | length=81
CATTCTCTGCTTCTTTTTTTTTAATCTCCTTCTCCTCCCTCCCCCTATACAACGTACAGG
TCACTCCATGTGGAAGTAACC
>Tb427.04.1300  | Trypanosoma brucei Lister strain 427 | hypothetical protein, conserved | genomic | Tb427_04_v4 reverse | (geneCodeStart-81 to geneCodeStart-1) | length=81
AGTCTACATTTTCAGATCTGTATTGAGTACACAAGGAATCGTTTTTTTTGTACACAAAAA
ACTAAAAAAAGTACAGCTAAC
>Tb427.04.1310  | Trypanosoma brucei Lister strain 427 | hypothetical protein, conserved (ZC3H9) | genomic | Tb427_04_v4 reverse | (geneCodeStart-81 to geneCodeStart-1) | length=81
AGACTTAGGGCGGTTGAGAAACCGGGAAAGAAGACAGTGAATGAGTGCACACAGCTTGCT
CGCGAAGTTGGTAATAATGAA
>Tb427.04.1320  | Trypanosoma brucei Lister strain 427 | hypothetical protein, conserved | genomic | Tb427_04_v4 reverse | (geneCodeStart-81 to geneCodeStart-1) | length=81
AGGGGAAAAGGGAGCACATCCATACGTGCGCGCGACGCGTGGCCTCCCGCAGCGAAGGCA
GAAAGGAAGTCTTCCATCAAC
>Tb427.04.1330  | Trypanosoma brucei Lister strain 427 | DNA topoisomerase IB, large subunit | genomic | Tb427_04_v4 reverse | (geneCodeStart-81 to geneCodeStart-1) | length=81
CTTGCCGTGGGGATAGGTGCAGACATACAGAAATAAAGAGAAAAACACAGTGGCCATAAT
ATCTCTCCCCCTTTCGGTGTG
>Tb427.04.1340  | Trypanosoma brucei Lister strain 427 | cleavage and polyadenylation specificity factor subunit, putative (CPSF3) | genomic | Tb427_04_v4 reverse | (geneCodeStart-81 to geneCodeStart-1) | length=81
TCGCTACTTCATTGTTGACATTGTTGTTTTTCCATTAGTGCACGTAGTAACGCTTAGCTT
CTGAGACACGCGGTAGCGGAC
>Tb427.04.1350  | Trypanosoma brucei Lister strain 427 | glyoxalase II (glx2-2) | genomic | Tb427_04_v4 reverse | (geneCodeStart-81 to geneCodeStart-1) | length=81
CATACGCGGGGTGGCGGGACGGTGGACCTGAAGCATCTTGGGGAGAAGTGCCGGGAAGGA
TGCTATGACGGTGTGTTTGTT
>Tb427.04.1360  | Trypanosoma brucei Lister strain 427 | hypothetical protein, conserved | genomic | Tb427_04_v4 reverse | (geneCodeStart-81 to geneCodeStart-1) | length=81
GTTATCGGCATCATCACTGTCTTGTTTTATTATCGTTTATATAAACCACCGAACTATACA
CAAAAGAGGAGAGAAGAACAT
>Tb427.04.1370  | Trypanosoma brucei Lister strain 427 | hypothetical protein, conserved | genomic | Tb427_04_v4 reverse | (geneCodeStart-81 to geneCodeStart-1) | length=81
GTAACCTTTAGTCATTTAAATATCTTACCTCGTTGTCTTTGTTTTTCCATTTTCTCCCGG
TCGTTTGGTGTAGATAGCGAC
>Tb427.04.1380  | Trypanosoma brucei Lister strain 427 | hypothetical protein, conserved | genomic | Tb427_04_v4 reverse | (geneCodeStart-81 to geneCodeStart-1) | length=81
CTTTTTTCATTTTGCCTCCCATCATTCATCACTGCGGATTTTTTTAGCATTTAATAGTAC
TCAATCATATCGTACATAAGA
>Tb427.04.1390  | Trypanosoma brucei Lister strain 427 | hypothetical protein, conserved | genomic | Tb427_04_v4 reverse | (geneCodeStart-81 to geneCodeStart-1) | length=81
CCTTAACAGTGCATTAATACGAGGAGAGAGGAGATCTCGTTAACGAGACACACACGTGGA
AATTTATTCGCTTACTTCATC
>Tb427.04.140  | Trypanosoma brucei Lister strain 427 | hypothetical protein | genomic | Tb427_04_v4 forward | (geneCodeStart-81 to geneCodeStart-1) | length=81
TCACCACTGAGGCACGCACGCTCACCAACACCAACAAAGTCAAGCAAAAGNCGCTGCATA
TTAATACTCAATGGCGCCATA
>Tb427.04.1400  | Trypanosoma brucei Lister strain 427 | vacuolar transport protein 4A, putative | genomic | Tb427_04_v4 reverse | (geneCodeStart-81 to geneCodeStart-1) | length=81
ATAATAGATTTTCCAAGAAGGTGTGACAAGAACAACAACGACAACTTTTCTCAGCTCTCG
CCCTTGGAAGTTCGATCGGCC
>Tb427.04.1410  | Trypanosoma brucei Lister strain 427 | hypothetical protein, conserved | genomic | Tb427_04_v4 reverse | (geneCodeStart-81 to geneCodeStart-1) | length=81
CTGAATCCGGAAGTGCCTTCTCAAGTAGAGCTTACAGTCANGACCGTCACGACCGCCGGC
TGCGGGGAGGAACTTTCTTCA
>Tb427.04.1420  | Trypanosoma brucei Lister strain 427 | hypothetical protein, conserved | genomic | Tb427_04_v4 reverse | (geneCodeStart-81 to geneCodeStart-1) | length=81
TTGTGTNTGTGTGTTTGTTTGTTTTTGTTGTTTTTTGTTTCTCTGTTCCCCTTTCTTTAT
TGAGCGTATCTTACCGTTGTT
>Tb427.04.1430  | Trypanosoma brucei Lister strain 427 | hypothetical protein, conserved | genomic | Tb427_04_v4 reverse | (geneCodeStart-81 to geneCodeStart-1) | length=81
GGGTCATTACACTATCATTAAGGGGTAGCACCTTGCCTTCACTCCCTCCTTGTTTGGTCG
GTTAGCGTTTTTAAGCGCACT
>Tb427.04.1440  | Trypanosoma brucei Lister strain 427 | hypothetical protein, conserved | genomic | Tb427_04_v4 reverse | (geneCodeStart-81 to geneCodeStart-1) | length=81
GTCTTATCGTGGTACTTGTACCGTTACATTGCTTGTCTAGTGAACCACATGCATTCGTTC
CCCTGGTTTGTACTCAAGTAG
>Tb427.04.1450  | Trypanosoma brucei Lister strain 427 | hypothetical protein, conserved | genomic | Tb427_04_v4 reverse | (geneCodeStart-81 to geneCodeStart-1) | length=81
ACATCTATACACTAGCACCTACAGTACTGTACCCCCTGTGGGAAGGTAAAAACGACATTT
TTCTGGACGCTTGATGCAACC
>Tb427.04.1460  | Trypanosoma brucei Lister strain 427 | hypothetical protein, conserved | genomic | Tb427_04_v4 reverse | (geneCodeStart-81 to geneCodeStart-1) | length=81
TTTGTTTTGGATTGCGGCTCTAGTTTTGGTTTTGTTGCAATTAGTTAGTTGTTTTGATTG
CCCAGTGGGGTTGCATGTACG
>Tb427.04.1470  | Trypanosoma brucei Lister strain 427 | hypothetical protein, conserved | genomic | Tb427_04_v4 reverse | (geneCodeStart-81 to geneCodeStart-1) | length=81
GTCTGTACCCTGTATCATCTATTTCCCGTCCTTTAATTTACTTCTCATCTCGGTTAATAC
TTACTTAGATAGCAGTTATTG
>Tb427.04.1480  | Trypanosoma brucei Lister strain 427 | hypothetical protein, conserved | genomic | Tb427_04_v4 reverse | (geneCodeStart-81 to geneCodeStart-1) | length=81
ATTCCGGTGCTGTAACTGCTCTGCATTTGTTTCAAAGGATAGGAGGGGCCGAGAAGGTGT
CATCGACCTCGTACACGAGAG
>Tb427.04.1490  | Trypanosoma brucei Lister strain 427 | hypothetical protein, conserved | genomic | Tb427_04_v4 reverse | (geneCodeStart-81 to geneCodeStart-1) | length=81
ATGCTTGCACGACAGGCGGCCAGCTCGCCAACATAGAACACCTACTCAAAGAAACTCTTT
GGAACGTCCGGGAGAACTACC
>Tb427.04.150  | Trypanosoma brucei Lister strain 427 | hypothetical protein | genomic | Tb427_04_v4 forward | (geneCodeStart-81 to geneCodeStart-1) | length=81
TCCGCCTGTCCACAGTTAATCGGAAACCGTAGTGCCCATATGTCTCCCTAATTACTGTTG
TCCCTTCAGTTTTCACAGTAG
>Tb427.04.1500  | Trypanosoma brucei Lister strain 427 | RNA editing associated helicase 2 (REH2) | genomic | Tb427_04_v4 reverse | (geneCodeStart-81 to geneCodeStart-1) | length=81
ATCAGTTTTGATTTCATGTAGCATTTTTTTCCGCGTGCTTTTACCGACATCTTCGAATAA
TGTATGCAGAAGGGGNATATT
>Tb427.04.1510  | Trypanosoma brucei Lister strain 427 | phospholipid-translocating ATPase, putative | genomic | Tb427_04_v4 reverse | (geneCodeStart-81 to geneCodeStart-1) | length=81
TTTGTTTTTCTTTCACAATATGGTCGGGTATCATACCCTGTTGGTGCGCATCTTCCTAAA
TACAATGGTGAAGACATACCA
>Tb427.04.1520  | Trypanosoma brucei Lister strain 427 | hypothetical protein, conserved | genomic | Tb427_04_v4 reverse | (geneCodeStart-81 to geneCodeStart-1) | length=81
CGTTTTGTTCTTCCATCCTTCTTTCCCACGTTTTTCTCATTTTATGTTGTTCGTTTGGCG
TTTGTTGCTTGGATCAAGTTG
>Tb427.04.1530  | Trypanosoma brucei Lister strain 427 | hypothetical protein, conserved | genomic | Tb427_04_v4 reverse | (geneCodeStart-81 to geneCodeStart-1) | length=81
CTACTGCCTTTTTTTTTCACTTTCCTCTATCTGGTTTTGGTTGTTGCAGGCGGCTCGGTG
TATATAAGTACATATACACTT
>Tb427.04.1540  | Trypanosoma brucei Lister strain 427 | hypothetical protein, conserved | genomic | Tb427_04_v4 reverse | (geneCodeStart-81 to geneCodeStart-1) | length=81
TATATATATATATTCTAACAAAGTGAATAAGAGGGGTAATAACAATTNAAAAAAAGGCAA
TTTCTAGAAAGAACGTCAAAC
>Tb427.04.1550  | Trypanosoma brucei Lister strain 427 | hypothetical protein, conserved | genomic | Tb427_04_v4 reverse | (geneCodeStart-81 to geneCodeStart-1) | length=81
TTCTGTGCGTGTCTTCCTCTGCTTTAACCTTTCCTTGTTTACGTAACTTTGCTTTTGTTT
CCACTCGACACCCAGGAGGAA
>Tb427.04.1560  | Trypanosoma brucei Lister strain 427 | hypothetical protein, conserved | genomic | Tb427_04_v4 reverse | (geneCodeStart-81 to geneCodeStart-1) | length=81
TTAGCCGTCCCTCACTACTCCAGTGAGTGAATTAGGTGCGCGTTGGATTGGAAGTTGATT
TTGTTACGCGATTTTTGCACC
>Tb427.04.1570  | Trypanosoma brucei Lister strain 427 | hypothetical protein, conserved | genomic | Tb427_04_v4 reverse | (geneCodeStart-81 to geneCodeStart-1) | length=81
CACTGGGTTGATCTAAACTACGCAAAACTTCTTCTGCAACGTGAGTCAGGGCTTTGACGC
ACCTTGGCGCGGCAGCCGCCA
>Tb427.04.1580  | Trypanosoma brucei Lister strain 427 | hypothetical protein, conserved | genomic | Tb427_04_v4 reverse | (geneCodeStart-81 to geneCodeStart-1) | length=81
AGACTTCCCTCGTGCCCTCATCGAAGTGTCTTCCGCCTCTGTGGCCGCTGTTTAGGGCTC
TCCACTTCCTGAAGCACGGGA
>Tb427.04.1590  | Trypanosoma brucei Lister strain 427 | hypothetical protein, conserved | genomic | Tb427_04_v4 reverse | (geneCodeStart-81 to geneCodeStart-1) | length=81
AAACACAAAGGGAAAGATGCGAGTGACAACAAAAATGATGATGGTGACGAAAACGCACAG
CTTAACGCTAGCGAAAACAAA
>Tb427.04.1600  | Trypanosoma brucei Lister strain 427 | hypothetical protein, conserved | genomic | Tb427_04_v4 reverse | (geneCodeStart-81 to geneCodeStart-1) | length=81
AAGAGAGGCAAAAAAGGGGTCAGGAGGGAAATCAAAAGGGTAGGGGAAACACTCACGAAT
AAGCGAATATATACCGCACAA
>Tb427.04.1610  | Trypanosoma brucei Lister strain 427 | hypothetical protein, conserved | genomic | Tb427_04_v4 reverse | (geneCodeStart-81 to geneCodeStart-1) | length=81
GAGATATATAGGAGAGGGAAACAAGAAAGAAAACTAACGTTTGGACATACGTTGTTTTGA
TCTCGTAACTGTGCAGGGGAG
>Tb427.04.1620  | Trypanosoma brucei Lister strain 427 | phosphatidylinositol 4-phosphate 5-kinase alpha, putative (PIP5KII-alpha) | genomic | Tb427_04_v4 reverse | (geneCodeStart-81 to geneCodeStart-1) | length=81
TATATATAAGCTCGCCCACGCTCACTACCATCGGTCGACCCAGGCGGCAGGAAGGCCTTA
ATTTCGTTGGCGCGGGGAGCC
>Tb427.04.1630  | Trypanosoma brucei Lister strain 427 | ribosomal RNA processing protein 6 (RRP6) | genomic | Tb427_04_v4 reverse | (geneCodeStart-81 to geneCodeStart-1) | length=81
CTACTCTAACCATCTGAGGCGTCAATCTCGTTCTTACGACTCTGCAATGACACCATTATG
TGTGTCTGACCTTTTCCTTTC
>Tb427.04.1640  | Trypanosoma brucei Lister strain 427 | UDP-galactose transporter, putative | genomic | Tb427_04_v4 reverse | (geneCodeStart-81 to geneCodeStart-1) | length=81
CTTCGGCCATTTGTCGCAGCTGTTGTTTTTCTTAATACGAGGAAAGCGAAGGAAACAAAA
CATTATTTCATATCCGGTCAT
>Tb427.04.1650  | Trypanosoma brucei Lister strain 427 | hypothetical protein, conserved | genomic | Tb427_04_v4 reverse | (geneCodeStart-81 to geneCodeStart-1) | length=81
GAGAAGACAAAAAGGAGAAATTTTTTCTGTTTTTTTCTTTTTTTTAAAAAAAAAAAGGAG
TTTTAAGTTATTAGTTTGTGA
>Tb427.04.1660  | Trypanosoma brucei Lister strain 427 | mitochondrial carrier protein, putative | genomic | Tb427_04_v4 reverse | (geneCodeStart-81 to geneCodeStart-1) | length=81
CTCCACACAGAAGCTTTCCCTAACGACAGAAGTGAGAGATAAAAGAAACTGTTGCGCGCA
AGCGTCACCGAAAACGTGCAT
>Tb427.04.1670  | Trypanosoma brucei Lister strain 427 | hypothetical protein, conserved | genomic | Tb427_04_v4 reverse | (geneCodeStart-81 to geneCodeStart-1) | length=81
CCTTTCCTGTCATCCACATCAACTCTTTTGGGGACTCGTTAGAACGACACTCTCAACAAC
GCCACTGAGTTCCAAAAAGGA
>Tb427.04.1680  | Trypanosoma brucei Lister strain 427 | hypothetical protein, conserved (ZC3H10) | genomic | Tb427_04_v4 reverse | (geneCodeStart-81 to geneCodeStart-1) | length=81
CTTTTTTTTTTTTTCGTGCGGTCCGGTGACAAACAAACAAACAAAAAAGGGGCTACGGAA
GTTCTTTTTTTTTTTTGTCTA
>Tb427.04.1690  | Trypanosoma brucei Lister strain 427 | hypothetical protein, conserved | genomic | Tb427_04_v4 reverse | (geneCodeStart-81 to geneCodeStart-1) | length=81
TATATATTTAACTATTGATTTCTAAAGGGTACGCACATCCATTTGCCTTGTCGCCAATCC
CCAACAGCGCACGCCTTCTTC
>Tb427.04.170  | Trypanosoma brucei Lister strain 427 | hypothetical protein | genomic | Tb427_04_v4 forward | (geneCodeStart-81 to geneCodeStart-1) | length=81
CCATCACTATTTTATTATTTATATTTTCTTTCCAACATCTGTTTCAAGCAACATGGTCGA
TTGGAAATAATGTAAACATCA
>Tb427.04.1700  | Trypanosoma brucei Lister strain 427 | protein kinase, putative | genomic | Tb427_04_v4 reverse | (geneCodeStart-81 to geneCodeStart-1) | length=81
ATAACCAAATCAAACACCACTTTGAACCTACACGTATACATATTCTTGAAGTTTTTCGGC
ACCGAAGGCCCTGATAAGGCC
>Tb427.04.1710  | Trypanosoma brucei Lister strain 427 | hypothetical protein, conserved | genomic | Tb427_04_v4 reverse | (geneCodeStart-81 to geneCodeStart-1) | length=81
TTAACAAATTTTGCTGCCAATTTCACTATCGTTTTGCAAAGTTTTCTTTCATTTCTATCG
ATGCTGTTTATATCAGCTTAG
>Tb427.04.1720  | Trypanosoma brucei Lister strain 427 | nucleoside diphosphate kinase, putative | genomic | Tb427_04_v4 reverse | (geneCodeStart-81 to geneCodeStart-1) | length=81
AAGAGAAGTAGGAATTGAATCCGAAAGGTGGCTAAAGGCAAACCAAGATAAACCTTTGAT
TGATTTTGTGTTCATATAGCA
>Tb427.04.1730  | Trypanosoma brucei Lister strain 427 | hypothetical protein, conserved | genomic | Tb427_04_v4 reverse | (geneCodeStart-81 to geneCodeStart-1) | length=81
CTCTTGGGCGTTCGATCATTATTCAAGTAAAGTAGGAAGCGGGAAAAGCCTTTACAACCG
CGTAGGGGGGAAAGATATACA
>Tb427.04.1740  | Trypanosoma brucei Lister strain 427 | hypothetical protein, conserved | genomic | Tb427_04_v4 reverse | (geneCodeStart-81 to geneCodeStart-1) | length=81
TCAACATATTTTTTTAAAGCAAAAAGGATACGGGCCAACGGGGGATAAATAAGCCAAAGT
TAGAGAAGTGGAGAGCCTCAA
>Tb427.04.1750  | Trypanosoma brucei Lister strain 427 | hypothetical protein, conserved | genomic | Tb427_04_v4 reverse | (geneCodeStart-81 to geneCodeStart-1) | length=81
TTGGAGCGGCGTTCTCACTTTCTTTTTTTTAATTCATAGGCACCGTAAATAAAAGGGAAA
AAAAAGCAATATCGAGTGAAT
>Tb427.04.1760  | Trypanosoma brucei Lister strain 427 | hypothetical protein, conserved | genomic | Tb427_04_v4 reverse | (geneCodeStart-81 to geneCodeStart-1) | length=81
CTCCACTACCTACTACTTCATTTGTAGCTCGTCTGCCAGCCCTTTTATTCATCCTGTGGA
GAAGAGGGGGGCGCTGGGAAA
>Tb427.04.1770  | Trypanosoma brucei Lister strain 427 | hypothetical protein, conserved | genomic | Tb427_04_v4 reverse | (geneCodeStart-81 to geneCodeStart-1) | length=81
GTATACCTTCGCACGTGTACTCGATACCCCTTAAATAAAGGAAGGTTTGACTGTGCGCGT
CCGAGCTGCGCCTGAGCGAAA
>Tb427.04.1780  | Trypanosoma brucei Lister strain 427 | hypothetical protein, conserved | genomic | Tb427_04_v4 reverse | (geneCodeStart-81 to geneCodeStart-1) | length=81
AAGCCTCTTCCTTTCGCTTGTCATTGCATTATTTGCTTTCGCTTTCAATAATTTTTTCTC
ATATATCTTAAGTCTTTGGTG
>Tb427.04.1790  | Trypanosoma brucei Lister strain 427 | ribosomal protein L3, putative | genomic | Tb427_04_v4 reverse | (geneCodeStart-81 to geneCodeStart-1) | length=81
AAAATTTGTCGGGTAGTTATTTTCCTCTGTACAGGTTGTAGTGTGTTGGCTACTTCCTTG
TAGTAGGTCGCCAAATCTTTA
>Tb427.04.180  | Trypanosoma brucei Lister strain 427 | hypothetical protein | genomic | Tb427_04_v4 forward | (geneCodeStart-81 to geneCodeStart-1) | length=81
TCATTGTAACAATTTTTTTTTTGCGCGTGTGAAGTGTGAAATCCTCATGAGAACTCAAAA
TTTACCACAATAATACTCATT
>Tb427.04.1800  | Trypanosoma brucei Lister strain 427 | ribosomal protein L3, mitochondrial, putative | genomic | Tb427_04_v4 reverse | (geneCodeStart-81 to geneCodeStart-1) | length=81
TCTTTATCTGTANTTATCACTTTTACTTTGTTGTCACATATAATTGCGCGAATCGCATTA
GGAACAAGCGAGCACACCAAC
>Tb427.04.1810  | Trypanosoma brucei Lister strain 427 | hypothetical protein, conserved | genomic | Tb427_04_v4 reverse | (geneCodeStart-81 to geneCodeStart-1) | length=81
GGAAATAGGGGATACAAAACACGGCCAACCACGGCAGCGACAAGGGGAGAACCGGAAGCA
ACTAGCAAAAGGAGAGGAAGA
>Tb427.04.1820  | Trypanosoma brucei Lister strain 427 | selenocysteine-tRNA-specific elongation factor, putative | genomic | Tb427_04_v4 reverse | (geneCodeStart-81 to geneCodeStart-1) | length=81
CGGGTGAAGGTTACTTCCCCACCCCTGTTGAAAGGAGCTCCGCTGCATGCACAGCAACCT
TGTGAGCGTTGACCAACAGGA
>Tb427.04.1830  | Trypanosoma brucei Lister strain 427 | hypothetical protein, conserved | genomic | Tb427_04_v4 reverse | (geneCodeStart-81 to geneCodeStart-1) | length=81
TATTCGCAGTTTTCCCTCGGGGTGTAACATTACCTTTTTTGTCTATCTTTATAATCGTTT
CTGTGGCTTAAACGCATTATA
>Tb427.04.1840  | Trypanosoma brucei Lister strain 427 | zinc carboxypeptidase, putative | genomic | Tb427_04_v4 reverse | (geneCodeStart-81 to geneCodeStart-1) | length=81
TGAGTAGAGGTAAAACAAAAGGAGGAGAACAGAGAGAACTTTAAACGGTGCAAACAAACT
GGTCTGTACGAATATAGTAAT
>Tb427.04.1850  | Trypanosoma brucei Lister strain 427 | hypothetical protein, conserved | genomic | Tb427_04_v4 reverse | (geneCodeStart-81 to geneCodeStart-1) | length=81
AAAGTACAACAAAGGGAAGTAAGAAAAGCATATTAAACCCGATATAGGAGATTGCAACCC
ACACACATACGCACACACACA
>Tb427.04.1860  | Trypanosoma brucei Lister strain 427 | ribosomal protein S19, putative | genomic | Tb427_04_v4 reverse | (geneCodeStart-81 to geneCodeStart-1) | length=81
TAAAAATAAAAGAGAGAAGTTCTCGTCTCGCAGCTCGCGCATCTTTACACCGTCAAACCC
GAGTTTAACAAGCAAAAAAAA
>Tb427.04.1870  | Trypanosoma brucei Lister strain 427 | unspecified product | genomic | Tb427_04_v4 reverse | (geneCodeStart-81 to geneCodeStart-1) | length=81
ATATATTAGACTTAGCCACGCGTATTGACACATATTGGACACAGTGGGTGAGTGATTCAA
ACGGTAAGTACTCTACAACAT
>Tb427.04.1880  | Trypanosoma brucei Lister strain 427 | unspecified product | genomic | Tb427_04_v4 reverse | (geneCodeStart-81 to geneCodeStart-1) | length=81
GACATTGCATCTATGAGCGGGACAAGCATATAGAAAACAAAGAGGTTGATTAGCAGTTCG
TGTAGAAGGTAGTGACTTGCC
>Tb427.04.1890  | Trypanosoma brucei Lister strain 427 | unspecified product | genomic | Tb427_04_v4 reverse | (geneCodeStart-81 to geneCodeStart-1) | length=81
NNNNNNNNNNNNNNNNNNNNNNNNNNNNTATATATATTTGAAGAAGGCGTGTGAAAGGCA
TAGATTCATCATTTACGCGCC
>Tb427.04.1900  | Trypanosoma brucei Lister strain 427 | unspecified product | genomic | Tb427_04_v4 reverse | (geneCodeStart-81 to geneCodeStart-1) | length=81
GGGGGGGGGGGGGCGGGTGAAGCTAAATTATTTGTTGAGGAAACGGTCACAATAAAGTAG
GAACACGATTCGAAAAGAAGA
>Tb427.04.1910  | Trypanosoma brucei Lister strain 427 | hypothetical protein, conserved | genomic | Tb427_04_v4 reverse | (geneCodeStart-81 to geneCodeStart-1) | length=81
AGAGAAAAGAAGAAAAAAAAAGGCTACATAACATAAGCTCTTGAGGGTTACAAAGGTACA
TAAATCCATATTATATACGTC
>Tb427.04.1920  | Trypanosoma brucei Lister strain 427 | GPI transamidase, putative (TbGPI16) | genomic | Tb427_04_v4 reverse | (geneCodeStart-81 to geneCodeStart-1) | length=81
AATATAAGCACGGTGTAAGTAATAAAAGAAGGTACAATCGAAACCATTAGGTAAAAGGAC
CAGGCGGTGGTAATTGAGAGA
>Tb427.04.1930  | Trypanosoma brucei Lister strain 427 | RNA-binding protein, putative (EIF3D) | genomic | Tb427_04_v4 reverse | (geneCodeStart-81 to geneCodeStart-1) | length=81
TGTTGTTTCGTTTGAATCCCAGTAAAATCCAGGTAAATAAAGTAAGGGGCTCAACCACCA
AAAAAAAAAAACAGTTTGAAG
>Tb427.04.1940  | Trypanosoma brucei Lister strain 427 | hypothetical protein, conserved | genomic | Tb427_04_v4 reverse | (geneCodeStart-81 to geneCodeStart-1) | length=81
CTGTACTTCTGTCTCCAGCATCCACTTGTGGGTGGAGAGCATTCTGTTATTCCCTTTGCT
TTTACGTCAGAAAGACGAAGA
>Tb427.04.1950  | Trypanosoma brucei Lister strain 427 | NADPH--cytochrome p450 reductase, putative (CPR) | genomic | Tb427_04_v4 reverse | (geneCodeStart-81 to geneCodeStart-1) | length=81
GTTCATACTATTATTTTTTTCGTCGTCTGTTCCGCTCCCGACAGACAGCAGTTTGAGGTG
GCAAAGAAATAACCGTAGGTC
>Tb427.04.1960  | Trypanosoma brucei Lister strain 427 | hypothetical protein, conserved | genomic | Tb427_04_v4 reverse | (geneCodeStart-81 to geneCodeStart-1) | length=81
TTCCACTTTACGTGGCGTTGCTGTTGTTTCTTCCACTTGATTCCTCTCCCGTTTCCTCTG
TTCTTTGAAGGGCCACCCGAT
>Tb427.04.1970  | Trypanosoma brucei Lister strain 427 | hypothetical protein, conserved | genomic | Tb427_04_v4 reverse | (geneCodeStart-81 to geneCodeStart-1) | length=81
GTGCAAGGTGATACCCGGAAGCAAAACAACAAGGAAAGGCCGTGGTATTTATAGGAGGGG
AAGAAGTGATACCACCAAAAG
>Tb427.04.1980  | Trypanosoma brucei Lister strain 427 | hypothetical protein, conserved | genomic | Tb427_04_v4 reverse | (geneCodeStart-81 to geneCodeStart-1) | length=81
CCCAACCTTTTTGTTCGGATGAGGAACCATATGAAGCTATGGCAACACCTGCCGGCTGGG
GCGTTGCGCAAAGTGAGAAAA
>Tb427.04.1990  | Trypanosoma brucei Lister strain 427 | RNA helicase, putative | genomic | Tb427_04_v4 reverse | (geneCodeStart-81 to geneCodeStart-1) | length=81
GGGGAATCCTTGAAATGGTAAGAGGGTGGCTGTTCGTGTGAGGAGAGGAATTTTTTTTAG
CAGGCTATCGTCACAACCAGT
>Tb427.04.200  | Trypanosoma brucei Lister strain 427 | retrotransposon hot spot (RHS) protein, putative | genomic | Tb427_04_v4 reverse | (geneCodeStart-81 to geneCodeStart-1) | length=81
TTNATCCCTTTTTTTAATTTATGTTACAAAGAAAGGAAATAACACAACACACTCAATTAA
GGCTATTATTCGGACAGTGAA
>Tb427.04.2000  | Trypanosoma brucei Lister strain 427 | ruvB-like DNA helicase, putative | genomic | Tb427_04_v4 reverse | (geneCodeStart-81 to geneCodeStart-1) | length=81
TACTGCTCAGACGTTTTAGGATTTTCATATTTGTTTCCCCCTACACGTTTCCGGACGTGC
CCTCAACATTAACAGATCAAG
>Tb427.04.2010  | Trypanosoma brucei Lister strain 427 | acyl-CoA binding protein, putative (ACBP) | genomic | Tb427_04_v4 reverse | (geneCodeStart-81 to geneCodeStart-1) | length=81
AGCTTGTACATCTCTTTTATTCCCTCTTAATTTACACTTAATATCTTCTTTGGATGAAGN
GTGCATTATTTCGCCGACAAC
>Tb427.04.2020  | Trypanosoma brucei Lister strain 427 | mu-adaptin 3, putative | genomic | Tb427_04_v4 reverse | (geneCodeStart-81 to geneCodeStart-1) | length=81
CTGCTGCTTTTAACTTCCGCATGTAGGTGATTGTTGTGTTGGCGGGGTGTTCTGTAGAAG
ACAAACTGAGATCAGAGGAAC
>Tb427.04.2030  | Trypanosoma brucei Lister strain 427 | hypothetical protein, conserved (ALBA4) | genomic | Tb427_04_v4 reverse | (geneCodeStart-81 to geneCodeStart-1) | length=81
AAAAGCAATATATATTCAATACACATTAATCGCATTAATAACACACCAAGGTAAACCTGT
ATTTTCAAGCACAAGCTGACG
>Tb427.04.2040  | Trypanosoma brucei Lister strain 427 | hypothetical protein, conserved (ALBA3) | genomic | Tb427_04_v4 reverse | (geneCodeStart-81 to geneCodeStart-1) | length=81
GCGTCTCACGTTTTGGGACTTAGGATTTTTTCTGCCGAGGACTTACCAACATAAACTTGT
ATTTTCAAGCACAAGCTGACG
>Tb427.04.2050  | Trypanosoma brucei Lister strain 427 | hypothetical protein | genomic | Tb427_04_v4 reverse | (geneCodeStart-81 to geneCodeStart-1) | length=81
ACGACTTGGAGTGTCGGTACAGAATGCTCTCTTGTGTGCGTCTGACGTGTGTGCAAGACT
CTCATATGGTTAGGAGAGGCG
>Tb427.04.2060  | Trypanosoma brucei Lister strain 427 | hypothetical protein, conserved | genomic | Tb427_04_v4 reverse | (geneCodeStart-81 to geneCodeStart-1) | length=81
GAGGTGAGAGGATATATATATATACGTACAGAGAGCGAGCTAAGGGCATTCATTTTATCA
ACGTCAGCTTACCGGAGAGTC
>Tb427.04.2070  | Trypanosoma brucei Lister strain 427 | antigenic protein, putative | genomic | Tb427_04_v4 reverse | (geneCodeStart-81 to geneCodeStart-1) | length=81
CGGAACCAGGTGCGGGGTGTACTGAGATCTCCGCTAAAATAAACATTTTTTTTTCTGATA
AAGTGCCGCATACTTTTTGCG
>Tb427.04.2080  | Trypanosoma brucei Lister strain 427 | hypothetical protein, conserved | genomic | Tb427_04_v4 reverse | (geneCodeStart-81 to geneCodeStart-1) | length=81
AAAAAAAATTGCCCTGTTTTTTTTGTTGTGTCTTCGGAAGGTTAATAATAATACATTAGG
AAGTATTCAAGAAGGTTAACA
>Tb427.04.2090  | Trypanosoma brucei Lister strain 427 | hypothetical protein | genomic | Tb427_04_v4 forward | (geneCodeStart-81 to geneCodeStart-1) | length=81
ACACCGTGTTTTTCGGAGGCTGATATATCGGCTGGAAAGTCTCACCTTTTCAGCCTTCCC
GAAACCGGTCTGACTTGCTCG
>Tb427.04.2100  | Trypanosoma brucei Lister strain 427 | hypothetical protein | genomic | Tb427_04_v4 forward | (geneCodeStart-81 to geneCodeStart-1) | length=81
TGATGGAGCTATTTCCATGTAGACACAACTGATCTGTGTTTCATCCGAACGTCTCGCTGA
GTCAGGGGAGAGTTCAAGCGG
>Tb427.04.2110  | Trypanosoma brucei Lister strain 427 | protein phosphatase 2C, putative | genomic | Tb427_04_v4 forward | (geneCodeStart-81 to geneCodeStart-1) | length=81
GCTAGTCGTTTGTACCTGAGATCGATCGTGCGCTGCGGTAGGACCCTTTTTGTAGTGTTG
TACGGTAGCTTGGGTTGAAAA
>Tb427.04.2120  | Trypanosoma brucei Lister strain 427 | hypothetical protein, conserved | genomic | Tb427_04_v4 forward | (geneCodeStart-81 to geneCodeStart-1) | length=81
ACTCGCAACATTGCGCGGGACACCTTGGCAATATATATATATATATATATATATATAGAT
TCGTCCTGTGAGGTCCTCATA
>Tb427.04.2130  | Trypanosoma brucei Lister strain 427 | hypothetical protein, conserved | genomic | Tb427_04_v4 forward | (geneCodeStart-81 to geneCodeStart-1) | length=81
CGGACAGCAGCTAGAGATATCTAGGGTCGAGCAGCTGCACGTACGCATACATCTATTCCT
TTCCCGCGGTAGAATCGCCAT
>Tb427.04.2140  | Trypanosoma brucei Lister strain 427 | MBO2 | genomic | Tb427_04_v4 forward | (geneCodeStart-81 to geneCodeStart-1) | length=81
GCCGCTCGGCGGAGTTGATAATATACTAGCGCGTTCTGCAGCTGTGTTGTGGGTGAAACC
AACCCCCTTATCACAGCTGGT
>Tb427.04.2150  | Trypanosoma brucei Lister strain 427 | hypothetical protein, conserved | genomic | Tb427_04_v4 forward | (geneCodeStart-81 to geneCodeStart-1) | length=81
TTGTTGTATCTTTTCTCTTTCTCTTTTGTGCGTGCGTTTTGGTTCTTGCCCGTTTCACCG
TAAAAGCGTTTTCCCATAGTT
>Tb427.04.2160  | Trypanosoma brucei Lister strain 427 | hypothetical protein, conserved | genomic | Tb427_04_v4 forward | (geneCodeStart-81 to geneCodeStart-1) | length=81
ATTTCCTCTCCTCTCCTCTCCCCTCCCCCCTTTTCCCATTTCCCCCCTCCCTTGTGGCGT
TGTACATATCTCGGGTGGGAA
>Tb427.04.2170  | Trypanosoma brucei Lister strain 427 | hypothetical protein, conserved | genomic | Tb427_04_v4 forward | (geneCodeStart-81 to geneCodeStart-1) | length=81
TGCGTTATTATTATTTTTGTTACCATACATACACATCTTCGAAGGTGAGATTAGGTGGTA
AACGTTTGCTTCGCTAGGACG
>Tb427.04.2180  | Trypanosoma brucei Lister strain 427 | 60S ribosomal protein L35a, putative | genomic | Tb427_04_v4 forward | (geneCodeStart-81 to geneCodeStart-1) | length=81
CCTCGTCGCTGTATATCTAATAGCCAGGCTTACGCGTTTACACGACACCAACAGTCTTCG
AAAACAGACTAGCACGACAAA
>Tb427.04.2190  | Trypanosoma brucei Lister strain 427 | GTP-binding protein, putative | genomic | Tb427_04_v4 forward | (geneCodeStart-81 to geneCodeStart-1) | length=81
CACTTTTAGGTTGCACGCCGCTAGTGGATTTCAAAGTGTCTGCGCGCGTGGTCGGAGCAG
GCCGCGGTCAGCTTGCCCCTA
>Tb427.04.2200  | Trypanosoma brucei Lister strain 427 | hypothetical protein, conserved | genomic | Tb427_04_v4 forward | (geneCodeStart-81 to geneCodeStart-1) | length=81
AAATTGGAGAGACGCAAGTGACCGTAATTCCAGGGTTGATTGTGTACTTTTTTTTTTNAA
AAAGAGGTTGCCGACTGCCTC
>Tb427.04.2210  | Trypanosoma brucei Lister strain 427 | hypothetical protein, conserved | genomic | Tb427_04_v4 forward | (geneCodeStart-81 to geneCodeStart-1) | length=81
CAGAAAAGATAACAGCAAAGGCGGCAGCGAGGGAGGCACACACACACACACACAAAAAAA
AGAGATTGAGGAGGCCGGCGC
>Tb427.04.2220  | Trypanosoma brucei Lister strain 427 | TPR-repeat-containing chaperone protein DNAJ, putative | genomic | Tb427_04_v4 forward | (geneCodeStart-81 to geneCodeStart-1) | length=81
CTATGTCAGCTACGTTGTTCTACTTTACTTTTTTTTCCCTTACCTGAACCCTCCACCCAA
AGGTGAGTTTTAGCCTCCACA
>Tb427.04.2230  | Trypanosoma brucei Lister strain 427 | glycosyltransferase ALG2, putative | genomic | Tb427_04_v4 forward | (geneCodeStart-81 to geneCodeStart-1) | length=81
ATTCGCGGTGATACGTTATTTGACTTTTCCTCCTTCAATTTAACTTTGTTGTCTTTTAAA
GGAAATATTCAAGAAAGCGTG
>Tb427.04.2240  | Trypanosoma brucei Lister strain 427 | hypothetical protein, conserved | genomic | Tb427_04_v4 forward | (geneCodeStart-81 to geneCodeStart-1) | length=81
ACCCGGTAGCGGTGGTTGTCCAGTTTCATTCTTCCTAGTAGGGTCTTATCGTTCAATTTT
ATCCCTGGATTGGTGCTGATA
>Tb427.04.2250  | Trypanosoma brucei Lister strain 427 | hypothetical protein, conserved | genomic | Tb427_04_v4 forward | (geneCodeStart-81 to geneCodeStart-1) | length=81
TTTGCATTGTGAACGGGAGCCATCTACCTCAATACCTGACATCCCCGTTGGTGCTTCCGC
AGCTTTACCCGAACTGNAGCG
>Tb427.04.2260  | Trypanosoma brucei Lister strain 427 | centrin, putative | genomic | Tb427_04_v4 forward | (geneCodeStart-81 to geneCodeStart-1) | length=81
GTCACATATTGGCAACTTTAGTTCTCATAGAAGTGACATAGTTACANNAACTAGGAGGAG
TGAGTCTTTACGGTTAGTGCC
>Tb427.04.2270  | Trypanosoma brucei Lister strain 427 | hypothetical protein, conserved | genomic | Tb427_04_v4 forward | (geneCodeStart-81 to geneCodeStart-1) | length=81
AAAATACGGTATAGATCTTCTTCATAGAAACTGTCGTCCCACTCTTCTTCCTACTGCTTA
CAGAAATCAAAAGTGTGCGAC
>Tb427.04.2280  | Trypanosoma brucei Lister strain 427 | hypothetical protein, conserved | genomic | Tb427_04_v4 forward | (geneCodeStart-81 to geneCodeStart-1) | length=81
CGACTCTAGTGTGGTANTTTGTTGGCTATATTTACTGCTGCAAGGGAAGGTAAAACTACA
GGTAAGAAACTGGCCGAAGAT
>Tb427.04.2290  | Trypanosoma brucei Lister strain 427 | glucose transporter, putative | genomic | Tb427_04_v4 forward | (geneCodeStart-81 to geneCodeStart-1) | length=81
TTTCCGTTTTTTTTTTTTTCCTTTCCACCTCCTACTTCCTAATGACCAGCGGGGTACCTC
TAGTATCTTTGCTTACCCATT
>Tb427.04.2300  | Trypanosoma brucei Lister strain 427 | hypothetical protein, conserved | genomic | Tb427_04_v4 forward | (geneCodeStart-81 to geneCodeStart-1) | length=81
ACTCTCTCCTGTTAGGTAAAGCATCACGAGGAAGAGGGAAAGCAAGAGTAAAAGTAACTA
ATTGGCGCCCCAGAAGGGAAA
>Tb427.04.2310  | Trypanosoma brucei Lister strain 427 | asparaginyl-tRNA synthetase, putative | genomic | Tb427_04_v4 forward | (geneCodeStart-81 to geneCodeStart-1) | length=81
GCGTGTGTGTGCGCATGTGTGTATATATGGGAGAGTAAAAAAGGAGAAGGAATTAACATC
GACACTAACAGAAAACATCTA
>Tb427.04.2320  | Trypanosoma brucei Lister strain 427 | hypothetical protein, conserved | genomic | Tb427_04_v4 forward | (geneCodeStart-81 to geneCodeStart-1) | length=81
CGTCTCAGCCACACCCGCTGATTTTTNTTATTATTATCACTACTATTATTTTACGAGTAA
CTTCCCCGTCACGCGCTACTA
>Tb427.04.2330  | Trypanosoma brucei Lister strain 427 | hypothetical protein, conserved | genomic | Tb427_04_v4 forward | (geneCodeStart-81 to geneCodeStart-1) | length=81
AAAAAGTCAGGAAACCCGAAGGGGGAAAACACAACACGGCGAAGTGAAGCAAAGGGGCGC
ACGTTTTGTTTGTTTTAGCAA
>Tb427.04.2340  | Trypanosoma brucei Lister strain 427 | hypothetical protein, conserved | genomic | Tb427_04_v4 forward | (geneCodeStart-81 to geneCodeStart-1) | length=81
CAATAATTGTAGCGACTACGTTTTCCCTGCTTTTCTCTTTTCCCTTTGGATAATTTACTT
CGGCCTGGCACATCACATCAC
>Tb427.04.2350  | Trypanosoma brucei Lister strain 427 | G-actin binding protein, putative | genomic | Tb427_04_v4 forward | (geneCodeStart-81 to geneCodeStart-1) | length=81
ACAAAGGAAGAGAAGGTGCGACTCGGCACTGGAAGGAGTTGTTGCAACTGAGACGAAATA
ACTCAAAAAAGGTATCCTATA
>Tb427.04.2360  | Trypanosoma brucei Lister strain 427 | hypothetical protein, conserved | genomic | Tb427_04_v4 forward | (geneCodeStart-81 to geneCodeStart-1) | length=81
AAATGGTTGTCTTGGTTGTTAAGATACGGATCAGCGCGCTCACCTATTGTCCCCATGCTT
TGTTTGCTATTTAAGTGTGGA
>Tb427.04.2370  | Trypanosoma brucei Lister strain 427 | hypothetical protein, conserved | genomic | Tb427_04_v4 forward | (geneCodeStart-81 to geneCodeStart-1) | length=81
GGAGGGGACCCTTTTCTTTACATCCTTTATTTTCTTCGTTCCCTCTCCACTTCTGGGTCA
CTGCAAGGTTAGAGGGAATCC
>Tb427.04.2380  | Trypanosoma brucei Lister strain 427 | sarcoplasmic reticulum glycoprotein, putative | genomic | Tb427_04_v4 forward | (geneCodeStart-81 to geneCodeStart-1) | length=81
CAAACAGAGGGACGCATAGTGTCACATCGCGCGGCTGAAGAAAACAGTAAAATAACAGCA
TAACGTGTTTTACTGCACCTC
>Tb427.04.2390  | Trypanosoma brucei Lister strain 427 | ATP-dependent RNA helicase, putative | genomic | Tb427_04_v4 forward | (geneCodeStart-81 to geneCodeStart-1) | length=81
AGGGGAGGGACGAGACGGTTGGGCGCGAGAAAAAACAAAAAAAGAAACGATATATAAATT
CCTTCGTAGCACCGTGAGTCA
>Tb427.04.2400  | Trypanosoma brucei Lister strain 427 | hypothetical protein, conserved | genomic | Tb427_04_v4 forward | (geneCodeStart-81 to geneCodeStart-1) | length=81
AAGTTGGGGCTGGAACTGGTTCATGATGACGGGCGACCCATCGCCTCATGTCCGATTGAC
ATGAATGAACTGCTGAAGAAG
>Tb427.04.2410  | Trypanosoma brucei Lister strain 427 | hypothetical protein, conserved | genomic | Tb427_04_v4 forward | (geneCodeStart-81 to geneCodeStart-1) | length=81
GAGTAAGCGTACCTGAGATACAAAAGCAGAAAAAAAAAGAGAGTCCGAAGTGGAGGTAAC
GTACCGCGGAAGGTGAGAGCC
>Tb427.04.2420  | Trypanosoma brucei Lister strain 427 | hypothetical protein, conserved | genomic | Tb427_04_v4 forward | (geneCodeStart-81 to geneCodeStart-1) | length=81
CTTTCCTTTTCTTCTTGACGTAAGTTTTCCCAATATTCGCATCAAGTAGGTAGTAAGTTC
TACCTATAGTATTAAGAGATT
>Tb427.04.2430  | Trypanosoma brucei Lister strain 427 | hypothetical protein, conserved | genomic | Tb427_04_v4 forward | (geneCodeStart-81 to geneCodeStart-1) | length=81
ATCGTCGTCTCTTACGCTTTTGCCTCCACTTCTTCGTTACCTTCCGCTTCTAGAAGCAGC
AGATCGGTGAGCGTGGCGCGA
>Tb427.04.2440  | Trypanosoma brucei Lister strain 427 | hypothetical protein, conserved | genomic | Tb427_04_v4 forward | (geneCodeStart-81 to geneCodeStart-1) | length=81
GCCCCGACAAGTTAACGGGGAAAAGGAAAAAAGTGAAAGGGTGGGAAAGGGCAGAAGGAG
GCGGAAGGAACATTCGCCACC
>Tb427.04.2450  | Trypanosoma brucei Lister strain 427 | thioredoxin, putative | genomic | Tb427_04_v4 forward | (geneCodeStart-81 to geneCodeStart-1) | length=81
ATAACAACGACACCAACAATAACATCAAAGAAGGAGAGAAGAGCAGCAAATAATTTATTT
TTGGCGCACTCACACATGACG
>Tb427.04.2460  | Trypanosoma brucei Lister strain 427 | kinatase, putative | genomic | Tb427_04_v4 forward | (geneCodeStart-81 to geneCodeStart-1) | length=81
TTTTCCCCCTCCTTTATAAACACGGTTTACACGCAAACAAATAAGAAAAAGAGGGAGGAG
GAAGCTGAAAGAGTGGAAGNT
>Tb427.04.2470  | Trypanosoma brucei Lister strain 427 | hypothetical protein, conserved | genomic | Tb427_04_v4 forward | (geneCodeStart-81 to geneCodeStart-1) | length=81
TAACTCTATCCGCCCGATTCTCTCTTTACTTTCCTTATTTTGACCAGGCAGAAGCCAAAT
CTTTAGTTATTGGCGCGCTGC
>Tb427.04.2480  | Trypanosoma brucei Lister strain 427 | 8-oxoguanine DNA glycosylase, putative | genomic | Tb427_04_v4 forward | (geneCodeStart-81 to geneCodeStart-1) | length=81
ATACAATACCACAACACGTGACGTGCATTTTATCGCGTGATCATCTCAAAAATAGGATAC
GGTAACACCCATTACCCTCTG
>Tb427.04.2490  | Trypanosoma brucei Lister strain 427 | hypothetical protein, conserved | genomic | Tb427_04_v4 forward | (geneCodeStart-81 to geneCodeStart-1) | length=81
CGGTTCGTGGCACTTTCTGCCGCTGTGCATGCCGATGCGGTTCAGTGTCTAGCCGACGAT
ACCCGCCGCGTTTTATCTCAA
>Tb427.04.250  | Trypanosoma brucei Lister strain 427 | retrotransposon hot spot (RHS) protein, putative | genomic | Tb427_04_v4 reverse | (geneCodeStart-81 to geneCodeStart-1) | length=81
CTTAATTCTTTTCTTAATTTATGTTACAAAGAAAGGAAATAACACAACACACTCAATTAA
GATTATTATTCGGAGAGTGAA
>Tb427.04.2500  | Trypanosoma brucei Lister strain 427 | protein kinase, putative | genomic | Tb427_04_v4 forward | (geneCodeStart-81 to geneCodeStart-1) | length=81
GTTCATTGGGTTTGCTATTTACTTTTGTGAAGTATTACCCGTGATCTCTTGTTCGTGTGT
GTGTGTGTGTGTGTCTGTTAA
>Tb427.04.2510  | Trypanosoma brucei Lister strain 427 | multidrug resistance-associated protein, putative (PGPA) | genomic | Tb427_04_v4 forward | (geneCodeStart-81 to geneCodeStart-1) | length=81
ATGATCATCCACAGACGCATACATTTTTTCATACGTATACACAAACTCCAGTAAGAGGGG
AGAAGGTGACGTCGCAGAGAA
>Tb427.04.2520  | Trypanosoma brucei Lister strain 427 | NAD dependent deacetylase, putative | genomic | Tb427_04_v4 forward | (geneCodeStart-81 to geneCodeStart-1) | length=81
TGATGAGCGGTGGAGGTTAGCTTCCATTCCCACTCTGTCCCACCGCTGCTGATTAAAGAA
GGACTGTTTGTAGGTTCAACA
>Tb427.04.2530  | Trypanosoma brucei Lister strain 427 | hypothetical protein, conserved | genomic | Tb427_04_v4 forward | (geneCodeStart-81 to geneCodeStart-1) | length=81
AGTAACACAAATAACAGTAATACCTCGCTCTTTTCATCATCTTTAACCACTAAACAGTTG
CCTGCGTAATATTCAGCACTA
>Tb427.04.2540  | Trypanosoma brucei Lister strain 427 | ubiquitin, putative | genomic | Tb427_04_v4 forward | (geneCodeStart-81 to geneCodeStart-1) | length=81
TATATATATATATATTTATTTATTTATTGTATAGGGTGTGCGGGTACGCGTTGATTTGCA
CCACTGCGGAGGTAACTAACC
>Tb427.04.2550  | Trypanosoma brucei Lister strain 427 | hypothetical protein, conserved | genomic | Tb427_04_v4 forward | (geneCodeStart-81 to geneCodeStart-1) | length=81
TGGCCGTTTCGTACGGGCAATGACGAACGGTTTCAAGTCACAANCACAGAAGAAACAATA
TACGACGCCATAAAGAATGAA
>Tb427.04.2560  | Trypanosoma brucei Lister strain 427 | cardiolipin synthetase, putative | genomic | Tb427_04_v4 forward | (geneCodeStart-81 to geneCodeStart-1) | length=81
CCAAATACCGGCTTACCACATACTCTCTCCTGTGTGAAGCAAACATTTCAACGGGGAGTA
GGTGGAGAAAACTGGTGGGGG
>Tb427.04.2570  | Trypanosoma brucei Lister strain 427 | hypothetical protein, conserved | genomic | Tb427_04_v4 forward | (geneCodeStart-81 to geneCodeStart-1) | length=81
CTTCGTTAAATTGTCNACTTGCTACTGAGTTTTCCAGCGGTAAGTTGTGTTTTGAGCGTA
TTCCCTCACCACAACACCGAT
>Tb427.04.2580  | Trypanosoma brucei Lister strain 427 | hypothetical protein, conserved | genomic | Tb427_04_v4 forward | (geneCodeStart-81 to geneCodeStart-1) | length=81
TAGTCAGTTGNGTCGAAGCGGTGTGCCCATCGCTGCTTGCTTCCGGTTGCATTGATGCAT
AATCGTCTATACCACAGGGTT
>Tb427.04.2590  | Trypanosoma brucei Lister strain 427 | hypothetical protein, conserved | genomic | Tb427_04_v4 forward | (geneCodeStart-81 to geneCodeStart-1) | length=81
ACTACTCTCAAATGCCAATAACATTGTTCAAATATATATGCACATATACATATACGTACA
CATAAGTGAGGTGGTGGCTGC
>Tb427.04.260  | Trypanosoma brucei Lister strain 427 | retrotransposon hot spot (RHS) protein, putative | genomic | Tb427_04_v4 reverse | (geneCodeStart-81 to geneCodeStart-1) | length=81
GTTATATCAAGAGCCAATAGCCCCGCAGCTCCACAAGGAAATAACGCAAACCCACAAGTG
CCAAATAACATTGAAGGAGCC
>Tb427.04.2600  | Trypanosoma brucei Lister strain 427 | hypothetical protein, conserved | genomic | Tb427_04_v4 forward | (geneCodeStart-81 to geneCodeStart-1) | length=81
TTGTTTCCCATTTTTTTTTTGTCAAAAAAAAAAAAAAATAGTGTAACGCACGATCATCCG
ACAATCAAGCGGACGTCAGAT
>Tb427.04.2610  | Trypanosoma brucei Lister strain 427 | hypothetical protein | genomic | Tb427_04_v4 forward | (geneCodeStart-81 to geneCodeStart-1) | length=81
GCACTTTGGGAAGGGAAGGATAGAACTCTAACTCATTATTGGGTGCTCCCACCGGTGATA
GTGGACGGTGACGGCATGTAA
>Tb427.04.2620  | Trypanosoma brucei Lister strain 427 | hypothetical protein, conserved | genomic | Tb427_04_v4 forward | (geneCodeStart-81 to geneCodeStart-1) | length=81
TGCATTTGTTTTTACCTTCTGAAATTGTTCTCCATTACATGCACACGACAACAACAGTAT
CGTGGGGTTCGCGTCAGTGCG
>Tb427.04.2630  | Trypanosoma brucei Lister strain 427 | ATP-dependent DEAD/H RNA helicase, putative | genomic | Tb427_04_v4 forward | (geneCodeStart-81 to geneCodeStart-1) | length=81
CTATGTTCTCTTTCGCCCTGTATTCGTTTCCGTTTTTATTGTTGTGTGCGCACAGTTTTG
TGAGGTGGTAGCAGCAACGAA
>Tb427.04.2640  | Trypanosoma brucei Lister strain 427 | hypothetical protein, conserved | genomic | Tb427_04_v4 forward | (geneCodeStart-81 to geneCodeStart-1) | length=81
TCCACCACGAAANCTTTCGTACCACAATACCTGTCCTGAAACAAAAAAAAAAGCTGTACA
TATCACCAAGTTAAGTTACTC
>Tb427.04.2650  | Trypanosoma brucei Lister strain 427 | hypothetical protein, conserved | genomic | Tb427_04_v4 forward | (geneCodeStart-81 to geneCodeStart-1) | length=81
TTACTTTTCTTTTGTAATCATCTCGTTTCGTTTACACCTTCACATACATGCATATATAAC
TTCGTAACGCAGTTTAGGAGC
>Tb427.04.2660  | Trypanosoma brucei Lister strain 427 | hypothetical protein, conserved | genomic | Tb427_04_v4 forward | (geneCodeStart-81 to geneCodeStart-1) | length=81
ACAAATCCGTACCAACCCGCAATTTCCCGTGTTGTCATACTTATGTTTATTGCCCGAACC
CTTCCAGTCTTGCGGCAGGCG
>Tb427.04.2670  | Trypanosoma brucei Lister strain 427 | pyroglutamyl-peptidase I (PGP), putative | genomic | Tb427_04_v4 forward | (geneCodeStart-81 to geneCodeStart-1) | length=81
AGAAAAAACTTAAGGTACGTGNGAAATAGGAAGCACACTGACATTGCTCGTGCTTCCGGG
GTTACAGCGGTGCAGGTGGAA
>Tb427.04.2680  | Trypanosoma brucei Lister strain 427 | hypothetical protein, conserved | genomic | Tb427_04_v4 forward | (geneCodeStart-81 to geneCodeStart-1) | length=81
TTCTTTTCTTCCACCGTAATAGAAGTGGCCGTAATCAGACACCATAATATCGGGAAGAAA
AAGGAGGAGGTCATCACCTCC
>Tb427.04.2690  | Trypanosoma brucei Lister strain 427 | hypothetical protein | genomic | Tb427_04_v4 forward | (geneCodeStart-81 to geneCodeStart-1) | length=81
AATGGAGGAAAGCGGGAGAAGCGGTTGGTTTCGTCGTTGGGGTTTCTTTTCCCGCTCAAC
AACCGAGTAAAAGTTACATTC
>Tb427.04.270  | Trypanosoma brucei Lister strain 427 | retrotransposon hot spot (RHS) protein, putative | genomic | Tb427_04_v4 reverse | (geneCodeStart-81 to geneCodeStart-1) | length=81
GTAATATCAAGAGCCAATAGCCCCGCAGCTCCACAAGGAAATAACGCAAACCCACAAGTG
CCAAGTAACATTGAAGGGNCC
>Tb427.04.2700  | Trypanosoma brucei Lister strain 427 | hydroxymethylglutaryl-CoA lyase, putative | genomic | Tb427_04_v4 forward | (geneCodeStart-81 to geneCodeStart-1) | length=81
TTTTTCTTTTTTGCCCCTTAATAAGGCAAAGAGACGCAACAACATTTTTTTTTTAAAAAC
GGTATCACTTATATTAGAGAT
>Tb427.04.2710  | Trypanosoma brucei Lister strain 427 | ubiquitin-conjugating enzyme e2, putative | genomic | Tb427_04_v4 forward | (geneCodeStart-81 to geneCodeStart-1) | length=81
TTTAGCACCGGAGTTGTTTTGTTTTGTTTTGTTTCCCCCTACACACACACACACACACAC
ACACAGATGACGGCAATTGCG
>Tb427.04.2720  | Trypanosoma brucei Lister strain 427 | hypothetical protein, conserved | genomic | Tb427_04_v4 forward | (geneCodeStart-81 to geneCodeStart-1) | length=81
CTGTACCGCAGCCACATTCGCAGGTGCCACTGCCCGTGTGAAGTTAATATTTGCCTTCCG
CGCTCTTTCCCCTTATTTGTA
>Tb427.04.2730  | Trypanosoma brucei Lister strain 427 | kinesin, putative | genomic | Tb427_04_v4 forward | (geneCodeStart-81 to geneCodeStart-1) | length=81
ATCCTTTTTTTTTTTTTGCTTTCCTGTCATAAAGGTGTACCCGCAGGAGGGTCTCATAGT
TGATCACATCTTCACTTTTGA
>Tb427.04.2740  | Trypanosoma brucei Lister strain 427 | hypothetical protein, conserved | genomic | Tb427_04_v4 forward | (geneCodeStart-81 to geneCodeStart-1) | length=81
CTACACACTACATACATTCTCAAGTAAGCACTCAAAGGAAACCCTCAAAAAAGAAAAAAA
AGATATCTACAGTTTGTCATC
>Tb427.04.2750  | Trypanosoma brucei Lister strain 427 | hypothetical protein, conserved | genomic | Tb427_04_v4 forward | (geneCodeStart-81 to geneCodeStart-1) | length=81
NNNNNNNNNNNNNNNTACTAGTAATACTACTAATTGAGGGAAGGAAATTAAAAATAAAGA
AAAAGAAAAAAGTAGGAAGTT
>Tb427.04.2760  | Trypanosoma brucei Lister strain 427 | hypothetical protein, conserved | genomic | Tb427_04_v4 forward | (geneCodeStart-81 to geneCodeStart-1) | length=81
TTTTTCCTTCCTCTCTCTCTCCTTTANCGAGACTTGTTTGGGGTTTTTGTCTGTTAATAG
TCTGCGTTCTTGTCTTTACAA
>Tb427.04.2770  | Trypanosoma brucei Lister strain 427 | hypothetical protein, conserved | genomic | Tb427_04_v4 forward | (geneCodeStart-81 to geneCodeStart-1) | length=81
NNNNNNNNNNNNNNNNNNNTAACAATAGCAATAATANTAAAGTAAAACGAAAGCGAAAGC
AGGCGCAAAAGAAGAGAGGAA
>Tb427.04.2780  | Trypanosoma brucei Lister strain 427 | hypothetical protein, conserved | genomic | Tb427_04_v4 forward | (geneCodeStart-81 to geneCodeStart-1) | length=81
TTCGATTATCAACACCATCACTAGTGCCACAACCCATCGTGTCACGCGCGCACACACACA
CACACACACACACCGTAACGC
>Tb427.04.2790  | Trypanosoma brucei Lister strain 427 | hypothetical protein, conserved | genomic | Tb427_04_v4 forward | (geneCodeStart-81 to geneCodeStart-1) | length=81
CAATACTTCTTTCTCACACACATAAACAGACGGACACACACGCCTGGAGTGGTTCCGTGG
GTAACATTCCTTCGGGGCTGA
>Tb427.04.280  | Trypanosoma brucei Lister strain 427 | retrotransposon hot spot (RHS) protein, putative | genomic | Tb427_04_v4 reverse | (geneCodeStart-81 to geneCodeStart-1) | length=81
GTTATATCAAGAGCCAATAGCCCCGCAGCTCCACAAGGAAATAACGCAAACCCACAAGTG
CCAAGTAACATTGAAGGGCCC
>Tb427.04.2800  | Trypanosoma brucei Lister strain 427 | hypothetical protein, conserved | genomic | Tb427_04_v4 forward | (geneCodeStart-81 to geneCodeStart-1) | length=81
CGGTGTTAGTGACGGCGTGGAAGAAGAAAAATCCGAGTGAATCATTGAAAGTATTTACNA
AAAAGAAAAGAAGTATTCGGA
>Tb427.04.2810  | Trypanosoma brucei Lister strain 427 | hypothetical protein | genomic | Tb427_04_v4 forward | (geneCodeStart-81 to geneCodeStart-1) | length=81
ATCTGAGTGATCCAAAGCGAGGGATGCATCGTGTGATCACCATTTTATCTGGATACACCC
GTTTTTTTTTTTTAGAAAAGG
>Tb427.04.2820  | Trypanosoma brucei Lister strain 427 | hypothetical protein, conserved | genomic | Tb427_04_v4 forward | (geneCodeStart-81 to geneCodeStart-1) | length=81
TAATAAGTTAGTGGCGATTCCCTTTTTGTTTGTTTTGTGTCACACGCCCAACTGCTTTAG
GAAAGAGGAGGGGGGAAAGAG
>Tb427.04.2830  | Trypanosoma brucei Lister strain 427 | hypothetical protein, conserved | genomic | Tb427_04_v4 forward | (geneCodeStart-81 to geneCodeStart-1) | length=81
GGCATTTAACAAGATATACATACGGACCGGGACCGGGGAGGTGAGCGTTGGTACGCTTTA
GCGAAAACTGCTTAGACCCAT
>Tb427.04.2840  | Trypanosoma brucei Lister strain 427 | hypothetical protein, conserved | genomic | Tb427_04_v4 forward | (geneCodeStart-81 to geneCodeStart-1) | length=81
CCCTCTAACTTTTTGCTTAACGTTTCTGCAACCGGTAGAGTAGTAGAATTTAAATACTTT
GCTGCTTCTAGAGGGTCCACC
>Tb427.04.2850  | Trypanosoma brucei Lister strain 427 | hypothetical protein, conserved | genomic | Tb427_04_v4 forward | (geneCodeStart-81 to geneCodeStart-1) | length=81
ACTGAGCAACATCAAGAAAGGTGAAAAATAAAGAGGGAGGAGCTACAAAAAAGTGGGACA
CAAGTCCACTTGTTCTTATAG
>Tb427.04.2860  | Trypanosoma brucei Lister strain 427 | hypothetical protein, conserved | genomic | Tb427_04_v4 forward | (geneCodeStart-81 to geneCodeStart-1) | length=81
TACACCAACTTTCTTTTGCCTTTTATTTATTTTTCCCCCCCTCCATTCTTTCACTTACTT
TACTTTAGTCCGCCAAGGGGG
>Tb427.04.2870  | Trypanosoma brucei Lister strain 427 | hypothetical protein, conserved | genomic | Tb427_04_v4 forward | (geneCodeStart-81 to geneCodeStart-1) | length=81
AAGCCGCCGGTTCCCTGCGATCCATACCNGCGGGGGCGTACATTGTCGTGTAGTGCAGTG
TATTCGCCCTGTCCGTGCAAA
>Tb427.04.2880  | Trypanosoma brucei Lister strain 427 | Nucleoporin (TbNup225) | genomic | Tb427_04_v4 forward | (geneCodeStart-81 to geneCodeStart-1) | length=81
TTAATAGCCGCACGGTTGAAAGGATCTTTAAAANAAGGGAAAGGTGCACAGGGAGGAGAG
AGCAGTGTGTACAGTTGGCAA
>Tb427.04.2890  | Trypanosoma brucei Lister strain 427 | hypothetical protein, conserved | genomic | Tb427_04_v4 forward | (geneCodeStart-81 to geneCodeStart-1) | length=81
TTTAGGGCTTCACAGCAATAACACAAACACACAAATATATATATATATATAACATATTTT
GTTTTCAAGTATCGGACACGC
>Tb427.04.290  | Trypanosoma brucei Lister strain 427 | retrotransposon hot spot (RHS) protein, putative | genomic | Tb427_04_v4 reverse | (geneCodeStart-81 to geneCodeStart-1) | length=81
GTTGTATCAAGAGCCAATAGCCACGCAGCTCCACAAGGAAATAACGCAAACCCACAAGTG
CCAAGTAACATTGAAGGGCCC
>Tb427.04.2900  | Trypanosoma brucei Lister strain 427 | hypothetical protein, conserved | genomic | Tb427_04_v4 forward | (geneCodeStart-81 to geneCodeStart-1) | length=81
TTGCAAACGATTTCTACGCGCATGTGAACTTTTGAAACTCTATAGGCGTGCGCNCAAGGC
GATGTGTTGCTGGCTCATTAC
>Tb427.04.2910  | Trypanosoma brucei Lister strain 427 | hypothetical protein, conserved | genomic | Tb427_04_v4 forward | (geneCodeStart-81 to geneCodeStart-1) | length=81
ACGACCGTAAGTGAGAGTTGGCTTTGTCGCCGTTTCACTATCGGCCACACTTTCCTTTGT
TCTCTGGGCACGTAGAACATC
>Tb427.04.2920  | Trypanosoma brucei Lister strain 427 | hypothetical protein, conserved | genomic | Tb427_04_v4 forward | (geneCodeStart-81 to geneCodeStart-1) | length=81
TGTGCGTAATTAAGGAAGGTCATTAGTTGGTCGAAGGTGTCCGCTGGCACTATTGCTGCT
AAATCTGCTGGTGAATCTGCA
>Tb427.04.2930  | Trypanosoma brucei Lister strain 427 | hypothetical protein, conserved | genomic | Tb427_04_v4 forward | (geneCodeStart-81 to geneCodeStart-1) | length=81
AAAGCCGCNCTGAAGTGGCTTTTGTGTGGTATACTGCGCACATTAGTGCAAGTTTGTTCG
GGCCTCTTTTCTGCAGATACA
>Tb427.04.2940  | Trypanosoma brucei Lister strain 427 | hypothetical protein, conserved | genomic | Tb427_04_v4 forward | (geneCodeStart-81 to geneCodeStart-1) | length=81
CATTCTCCTCTGCGCCCGCTATCTAGCACATACATATGCGTAGCTGTGAACTCCAGCGGA
AGCAACAGAGCTGTGAAAACG
>Tb427.04.2950  | Trypanosoma brucei Lister strain 427 | mitochondrial DNA polymerase I protein A, putative | genomic | Tb427_04_v4 forward | (geneCodeStart-81 to geneCodeStart-1) | length=81
AAAATCAAGCACAATCGTTCTCTCTTATTGTCCCTAACGCTCGTTGTTCATTTTTGTAGT
GTCCTCTTATACACATAAAAA
>Tb427.04.2960  | Trypanosoma brucei Lister strain 427 | hypothetical protein, conserved | genomic | Tb427_04_v4 forward | (geneCodeStart-81 to geneCodeStart-1) | length=81
CCAGTAAGTGCAAGCCGTCAAGGGGTGAGAGGAGTGGCACGTACATATATATTATATATA
TATAATAGCGGAAAGATTCTC
>Tb427.04.2970  | Trypanosoma brucei Lister strain 427 | chaperone protein DNAj, putative | genomic | Tb427_04_v4 forward | (geneCodeStart-81 to geneCodeStart-1) | length=81
AAAAATAATAATAATAATAATAAATCATTTCTCCTCTTTGACCCTTAACCCAATAATGTG
AATCACTCAATAGCGTGTGGC
>Tb427.04.2980  | Trypanosoma brucei Lister strain 427 | hypothetical protein, conserved | genomic | Tb427_04_v4 forward | (geneCodeStart-81 to geneCodeStart-1) | length=81
ACCTCGTCCCCAGCTGTGGTTGTGGCTCCCTACTTCACCATCTTCCCCCCCCCATACATA
CACTTGTATTCGTTGTATGTT
>Tb427.04.2990  | Trypanosoma brucei Lister strain 427 | hypothetical protein, conserved | genomic | Tb427_04_v4 forward | (geneCodeStart-81 to geneCodeStart-1) | length=81
TTGGTCTTCTCTTCTTTATTACTTATAAAAAGAAGCACCTGTAGCGCGCCGTTTCCTGTT
GGGCGGATATACGGCAGAGGA
>Tb427.04.300  | Trypanosoma brucei Lister strain 427 | retrotransposon hot spot (RHS) protein, putative | genomic | Tb427_04_v4 reverse | (geneCodeStart-81 to geneCodeStart-1) | length=81
GTTAGTTATTTTTATTATCAGGAAAGTAATAGAAGTTAAGTTAAGTTAATAATAATTATT
ATTATTGTTATAATAAGAGAC
>Tb427.04.3000  | Trypanosoma brucei Lister strain 427 | hypothetical protein, conserved | genomic | Tb427_04_v4 forward | (geneCodeStart-81 to geneCodeStart-1) | length=81
GGATGTGTTTACTGACTGATCGCAGCAGGGCCTAAATCAGTTCTGTTGAAGGCAGTTGCC
CCTACACACTGCCACACCCAC
>Tb427.04.3010  | Trypanosoma brucei Lister strain 427 | hypothetical protein, conserved | genomic | Tb427_04_v4 forward | (geneCodeStart-81 to geneCodeStart-1) | length=81
AGGGAAGAAGGTATCCATTACCACTTGAAGGGGTTTCTCGCAACGCTTCTGTGTACAGGA
GTGAGTATTAGTACGGTATAA
>Tb427.04.3020  | Trypanosoma brucei Lister strain 427 | ATP-dependent DEAH-box RNA helicase, putative | genomic | Tb427_04_v4 forward | (geneCodeStart-81 to geneCodeStart-1) | length=81
GCCAGGGGACACCCGCGCAGTGGAATCACGCCGCTTTATAACCGCGGGGCGAGACATTTT
TAGCGGTGTTGTGGAGGTATT
>Tb427.04.3030  | Trypanosoma brucei Lister strain 427 | hypothetical protein, conserved | genomic | Tb427_04_v4 forward | (geneCodeStart-81 to geneCodeStart-1) | length=81
TTTACTCATCATTTGTACGTGGTCACTAATATACATGCTAAAAAGGGAACGGGGGCNGCA
CACGCGGGTAGTTGGGTGAAG
>Tb427.04.3040  | Trypanosoma brucei Lister strain 427 | hypothetical protein, conserved | genomic | Tb427_04_v4 forward | (geneCodeStart-81 to geneCodeStart-1) | length=81
TATATATAATGGCATCTTTTTCTTTTTTTTTACAAGGGCCATTTTTTAGTAAACGTCAAA
GGTAGGCGGTGTTAGGCGATA
>Tb427.04.3050  | Trypanosoma brucei Lister strain 427 | hypothetical protein | genomic | Tb427_04_v4 forward | (geneCodeStart-81 to geneCodeStart-1) | length=81
AAGAAAGAGGAGGGGAGGAGGAGGCAGAGCCGACGTAAAGGGGATCAGTTGGTGAAGGGG
AGAATTCCTTAGTTATTAAAA
>Tb427.04.3060  | Trypanosoma brucei Lister strain 427 | hypothetical protein, conserved | genomic | Tb427_04_v4 forward | (geneCodeStart-81 to geneCodeStart-1) | length=81
AATCAAGTCGGACCAAATATTTAACTAATAGGAGGCGTACTGAGAGCAGGCTGTATTAAG
TGAAGGAAAGGTCGATCAAGC
[truncated: 4,046,188 more chars]
