# Supplementary material for: A toolkit enabling efficient, scalable and reproducible gene tagging in trypanosomatids
Source: Open Biol. 2015 Jan 7;5(1):140197. doi: 10.1098/rsob.140197 (PMC4313374; doi:10.1098/rsob.140197)
Supplement: Supplementary data [file rsob140197supp1.zip › Supplementary data/tagit1.0/data files/Warnings.txt]

"# Cross warnings 	"		
"""Tb927.9.3590"	B	"Cross: possible incorrect gene model""	"
"""Tb927.9.4450"	B	"Cross: possible incorrect gene model""	"
"""Tb927.9.5020"	B	"Cross: possible incorrect gene model""	"
"""Tb927.9.5210"	B	"Cross: possible incorrect gene model""	"
"""Tb927.9.5390"	B	"Cross: possible incorrect gene model""	"
"""Tb927.9.6070"	B	"Cross: possible incorrect gene model""	"
"""Tb927.9.6890"	B	"Cross: possible incorrect gene model""	"
"""Tb927.9.8240"	B	"Cross: possible incorrect gene model""	"
"""Tb927.9.9370"	B	"Cross: possible incorrect gene model""	"
"""Tb927.9.10960"	B	"Cross: possible incorrect gene model""	"
"""Tb927.9.11700"	B	"Cross: possible incorrect gene model""	"
"""Tb927.9.13460"	B	"Cross: possible incorrect gene model""	"
"""Tb927.9.13520"	B	"Cross: possible incorrect gene model""	"
"""Tb927.9.14000"	B	"Cross: possible incorrect gene model""	"
"""Tb927.10.10610"	B	"Cross: possible incorrect gene model""	"
"""Tb927.10.11130"	B	"Cross: possible incorrect gene model""	"
"""Tb927.10.11380"	B	"Cross: possible incorrect gene model""	"
"""Tb927.10.12390"	B	"Cross: possible incorrect gene model""	"
"""Tb927.10.12400"	B	"Cross: possible incorrect gene model""	"
"""Tb927.10.12890"	B	"Cross: possible incorrect gene model""	"
"""Tb927.10.1290"	B	"Cross: possible incorrect gene model""	"
"""Tb927.10.13190"	B	"Cross: possible incorrect gene model""	"
"""Tb927.10.13280"	B	"Cross: possible incorrect gene model""	"
"""Tb927.10.13590"	B	"Cross: possible incorrect gene model""	"
"""Tb927.10.14110"	B	"Cross: possible incorrect gene model""	"
"""Tb927.10.1600"	B	"Cross: possible incorrect gene model""	"
"""Tb927.10.16160"	B	"Cross: possible incorrect gene model""	"
"""Tb927.10.1750"	B	"Cross: possible incorrect gene model""	"
"""Tb927.10.3070"	B	"Cross: possible incorrect gene model""	"
"""Tb927.10.310"	B	"Cross: possible incorrect gene model""	"
"""Tb927.10.320"	B	"Cross: possible incorrect gene model""	"
"""Tb927.10.3560"	B	"Cross: possible incorrect gene model""	"
"""Tb927.10.3580"	B	"Cross: possible incorrect gene model""	"
"""Tb927.10.4120"	B	"Cross: possible incorrect gene model""	"
"""Tb927.10.4460"	B	"Cross: possible incorrect gene model""	"
"""Tb927.10.4470"	B	"Cross: possible incorrect gene model""	"
"""Tb927.10.4500"	B	"Cross: possible incorrect gene model""	"
"""Tb927.10.4600"	B	"Cross: possible incorrect gene model""	"
"""Tb927.10.4800"	B	"Cross: possible incorrect gene model""	"
"""Tb927.10.4920"	B	"Cross: possible incorrect gene model""	"
"""Tb927.10.4940"	B	"Cross: possible incorrect gene model""	"
"""Tb927.10.5360"	B	"Cross: possible incorrect gene model""	"
"""Tb927.10.5400"	B	"Cross: possible incorrect gene model""	"
"""Tb927.10.5470"	B	"Cross: possible incorrect gene model""	"
"""Tb927.10.5510"	B	"Cross: possible incorrect gene model""	"
"""Tb927.10.5970"	B	"Cross: possible incorrect gene model""	"
"""Tb927.10.6190"	B	"Cross: possible incorrect gene model""	"
"""Tb927.10.7000"	B	"Cross: possible incorrect gene model""	"
"""Tb927.10.7040"	B	"Cross: possible incorrect gene model""	"
"""Tb927.10.710"	B	"Cross: possible incorrect gene model""	"
"""Tb927.10.7210"	B	"Cross: possible incorrect gene model""	"
"""Tb927.10.7410"	B	"Cross: possible incorrect gene model""	"
"""Tb927.10.7800"	B	"Cross: possible incorrect gene model""	"
"""Tb927.10.8130"	B	"Cross: possible incorrect gene model""	"
"""Tb927.10.8160"	B	"Cross: possible incorrect gene model""	"
"""Tb927.10.8630"	B	"Cross: possible incorrect gene model""	"
"""Tb927.10.8950"	B	"Cross: possible incorrect gene model""	"
"""Tb927.10.9050"	B	"Cross: possible incorrect gene model""	"
"""Tb927.10.9980"	B	"Cross: possible incorrect gene model""	"
"""Tb927.10.9990"	B	"Cross: possible incorrect gene model""	"
"""Tb927.11.8380"	B	"Cross: possible incorrect gene model""	"
"""Tb927.9.10070"	B	"Cross: possible incorrect gene model""	"
"""Tb927.9.10190"	B	"Cross: possible incorrect gene model""	"
"""Tb927.9.10440"	B	"Cross: possible incorrect gene model""	"
"""Tb927.9.10470"	B	"Cross: possible incorrect gene model""	"
"""Tb927.9.10670"	B	"Cross: possible incorrect gene model""	"
"""Tb927.9.11370"	B	"Cross: possible incorrect gene model""	"
"""Tb927.9.11520"	B	"Cross: possible incorrect gene model""	"
"""Tb927.9.12320"	B	"Cross: possible incorrect gene model""	"
"""Tb927.9.12780"	B	"Cross: possible incorrect gene model""	"
"""Tb927.9.13300"	B	"Cross: possible incorrect gene model""	"
"""Tb927.9.1410"	B	"Cross: possible incorrect gene model""	"
"""Tb927.9.15190"	B	"Cross: possible incorrect gene model""	"
"""Tb927.9.1720"	B	"Cross: possible incorrect gene model""	"
"""Tb927.9.2100"	B	"Cross: possible incorrect gene model""	"
"""Tb927.9.2270"	B	"Cross: possible incorrect gene model""	"
"""Tb927.9.2280"	B	"Cross: possible incorrect gene model""	"
"""Tb927.9.3120"	B	"Cross: possible incorrect gene model""	"
"""Tb927.9.5320"	B	"Cross: possible incorrect gene model""	"
"""Tb927.9.7040"	B	"Cross: possible incorrect gene model""	"
"""Tb927.9.7090"	B	"Cross: possible incorrect gene model""	"
"""Tb927.9.7250"	B	"Cross: possible incorrect gene model""	"
"""Tb927.9.8710"	B	"Cross: possible incorrect gene model""	"
"""Tb927.9.9690"	B	"Cross: possible incorrect gene model""	"
"	"		
"	"		
"# Ochsenreiter warnings 	"		
"""Tb06.3A7.270"	B	"Ochsenreiter: possible incorrect gene model""	"
"""Tb07.26A24.210"	B	"Ochsenreiter: possible incorrect gene model""	"
"""Tb10.v4.0037"	B	"Ochsenreiter: possible incorrect gene model""	"
"""Tb10.v4.0040"	B	"Ochsenreiter: possible incorrect gene model""	"
"""Tb10.v4.0134"	B	"Ochsenreiter: possible incorrect gene model""	"
"""Tb927.1.1200"	B	"Ochsenreiter: possible incorrect gene model""	"
"""Tb927.1.1320"	B	"Ochsenreiter: possible incorrect gene model""	"
"""Tb927.1.1650"	B	"Ochsenreiter: possible incorrect gene model""	"
"""Tb927.1.1870"	B	"Ochsenreiter: possible incorrect gene model""	"
"""Tb927.1.1970"	B	"Ochsenreiter: possible incorrect gene model""	"
"""Tb927.1.1990"	B	"Ochsenreiter: possible incorrect gene model""	"
"""Tb927.1.2010"	B	"Ochsenreiter: possible incorrect gene model""	"
"""Tb927.1.2660"	B	"Ochsenreiter: possible incorrect gene model""	"
"""Tb927.1.3160"	B	"Ochsenreiter: possible incorrect gene model""	"
"""Tb927.1.3190"	B	"Ochsenreiter: possible incorrect gene model""	"
"""Tb927.1.3210"	B	"Ochsenreiter: possible incorrect gene model""	"
"""Tb927.1.370"	B	"Ochsenreiter: possible incorrect gene model""	"
"""Tb927.1.3810"	B	"Ochsenreiter: possible incorrect gene model""	"
"""Tb927.1.3840"	B	"Ochsenreiter: possible incorrect gene model""	"
"""Tb927.1.3890"	B	"Ochsenreiter: possible incorrect gene model""	"
"""Tb927.1.3910"	B	"Ochsenreiter: possible incorrect gene model""	"
"""Tb927.1.3950"	B	"Ochsenreiter: possible incorrect gene model""	"
"""Tb927.1.4090"	B	"Ochsenreiter: possible incorrect gene model""	"
"""Tb927.1.4130"	B	"Ochsenreiter: possible incorrect gene model""	"
"""Tb927.1.4140"	B	"Ochsenreiter: possible incorrect gene model""	"
"""Tb927.1.4170"	B	"Ochsenreiter: possible incorrect gene model""	"
"""Tb927.1.4290"	B	"Ochsenreiter: possible incorrect gene model""	"
"""Tb927.1.4390"	B	"Ochsenreiter: possible incorrect gene model""	"
"""Tb927.1.4440"	B	"Ochsenreiter: possible incorrect gene model""	"
"""Tb927.1.4620"	B	"Ochsenreiter: possible incorrect gene model""	"
"""Tb927.1.4790"	B	"Ochsenreiter: possible incorrect gene model""	"
"""Tb927.1.4970"	B	"Ochsenreiter: possible incorrect gene model""	"
"""Tb927.1.5100"	B	"Ochsenreiter: possible incorrect gene model""	"
"""Tb927.1.770"	B	"Ochsenreiter: possible incorrect gene model""	"
"""Tb927.1.830"	B	"Ochsenreiter: possible incorrect gene model""	"
"""Tb927.1.840"	B	"Ochsenreiter: possible incorrect gene model""	"
"""Tb927.1.880"	B	"Ochsenreiter: possible incorrect gene model""	"
"""Tb927.10.10160"	B	"Ochsenreiter: possible incorrect gene model""	"
"""Tb927.10.10220"	B	"Ochsenreiter: possible incorrect gene model""	"
"""Tb927.10.10610"	B	"Ochsenreiter: possible incorrect gene model""	"
"""Tb927.10.10740"	B	"Ochsenreiter: possible incorrect gene model""	"
"""Tb927.10.11380"	B	"Ochsenreiter: possible incorrect gene model""	"
"""Tb927.10.12390"	B	"Ochsenreiter: possible incorrect gene model""	"
"""Tb927.10.12400"	B	"Ochsenreiter: possible incorrect gene model""	"
"""Tb927.10.12520"	B	"Ochsenreiter: possible incorrect gene model""	"
"""Tb927.10.1290"	B	"Ochsenreiter: possible incorrect gene model""	"
"""Tb927.10.13190"	B	"Ochsenreiter: possible incorrect gene model""	"
"""Tb927.10.13280"	B	"Ochsenreiter: possible incorrect gene model""	"
"""Tb927.10.13340"	B	"Ochsenreiter: possible incorrect gene model""	"
"""Tb927.10.13460"	B	"Ochsenreiter: possible incorrect gene model""	"
"""Tb927.10.13590"	B	"Ochsenreiter: possible incorrect gene model""	"
"""Tb927.10.13640"	B	"Ochsenreiter: possible incorrect gene model""	"
"""Tb927.10.14110"	B	"Ochsenreiter: possible incorrect gene model""	"
"""Tb927.10.14920"	B	"Ochsenreiter: possible incorrect gene model""	"
"""Tb927.10.15560"	B	"Ochsenreiter: possible incorrect gene model""	"
"""Tb927.10.15570"	B	"Ochsenreiter: possible incorrect gene model""	"
"""Tb927.10.15920"	B	"Ochsenreiter: possible incorrect gene model""	"
"""Tb927.10.1600"	B	"Ochsenreiter: possible incorrect gene model""	"
"""Tb927.10.16160"	B	"Ochsenreiter: possible incorrect gene model""	"
"""Tb927.10.1700"	B	"Ochsenreiter: possible incorrect gene model""	"
"""Tb927.10.1750"	B	"Ochsenreiter: possible incorrect gene model""	"
"""Tb927.10.1820"	B	"Ochsenreiter: possible incorrect gene model""	"
"""Tb927.10.2130"	B	"Ochsenreiter: possible incorrect gene model""	"
"""Tb927.10.2380"	B	"Ochsenreiter: possible incorrect gene model""	"
"""Tb927.10.260"	B	"Ochsenreiter: possible incorrect gene model""	"
"""Tb927.10.2950"	B	"Ochsenreiter: possible incorrect gene model""	"
"""Tb927.10.310"	B	"Ochsenreiter: possible incorrect gene model""	"
"""Tb927.10.3190"	B	"Ochsenreiter: possible incorrect gene model""	"
"""Tb927.10.320"	B	"Ochsenreiter: possible incorrect gene model""	"
"""Tb927.10.3290"	B	"Ochsenreiter: possible incorrect gene model""	"
"""Tb927.10.3560"	B	"Ochsenreiter: possible incorrect gene model""	"
"""Tb927.10.3580"	B	"Ochsenreiter: possible incorrect gene model""	"
"""Tb927.10.4460"	B	"Ochsenreiter: possible incorrect gene model""	"
"""Tb927.10.4470"	B	"Ochsenreiter: possible incorrect gene model""	"
"""Tb927.10.4500"	B	"Ochsenreiter: possible incorrect gene model""	"
"""Tb927.10.4800"	B	"Ochsenreiter: possible incorrect gene model""	"
"""Tb927.10.4920"	B	"Ochsenreiter: possible incorrect gene model""	"
"""Tb927.10.5390"	B	"Ochsenreiter: possible incorrect gene model""	"
"""Tb927.10.5400"	B	"Ochsenreiter: possible incorrect gene model""	"
"""Tb927.10.5510"	B	"Ochsenreiter: possible incorrect gene model""	"
"""Tb927.10.5870"	B	"Ochsenreiter: possible incorrect gene model""	"
"""Tb927.10.6100"	B	"Ochsenreiter: possible incorrect gene model""	"
"""Tb927.10.6190"	B	"Ochsenreiter: possible incorrect gene model""	"
"""Tb927.10.6660"	B	"Ochsenreiter: possible incorrect gene model""	"
"""Tb927.10.7000"	B	"Ochsenreiter: possible incorrect gene model""	"
"""Tb927.10.7010"	B	"Ochsenreiter: possible incorrect gene model""	"
"""Tb927.10.710"	B	"Ochsenreiter: possible incorrect gene model""	"
"""Tb927.10.7210"	B	"Ochsenreiter: possible incorrect gene model""	"
"""Tb927.10.7260"	B	"Ochsenreiter: possible incorrect gene model""	"
"""Tb927.10.7310"	B	"Ochsenreiter: possible incorrect gene model""	"
"""Tb927.10.7800"	B	"Ochsenreiter: possible incorrect gene model""	"
"""Tb927.10.8130"	B	"Ochsenreiter: possible incorrect gene model""	"
"""Tb927.10.8160"	B	"Ochsenreiter: possible incorrect gene model""	"
"""Tb927.10.8400"	B	"Ochsenreiter: possible incorrect gene model""	"
"""Tb927.10.8630"	B	"Ochsenreiter: possible incorrect gene model""	"
"""Tb927.10.8760"	B	"Ochsenreiter: possible incorrect gene model""	"
"""Tb927.10.8880"	B	"Ochsenreiter: possible incorrect gene model""	"
"""Tb927.10.8950"	B	"Ochsenreiter: possible incorrect gene model""	"
"""Tb927.10.9050"	B	"Ochsenreiter: possible incorrect gene model""	"
"""Tb927.10.9610"	B	"Ochsenreiter: possible incorrect gene model""	"
"""Tb927.10.9900"	B	"Ochsenreiter: possible incorrect gene model""	"
"""Tb927.10.9980"	B	"Ochsenreiter: possible incorrect gene model""	"
"""Tb927.10.9990"	B	"Ochsenreiter: possible incorrect gene model""	"
"""Tb927.11.10120"	B	"Ochsenreiter: possible incorrect gene model""	"
"""Tb927.11.10390"	B	"Ochsenreiter: possible incorrect gene model""	"
"""Tb927.11.10680"	B	"Ochsenreiter: possible incorrect gene model""	"
"""Tb927.11.10870"	B	"Ochsenreiter: possible incorrect gene model""	"
"""Tb927.11.10880"	B	"Ochsenreiter: possible incorrect gene model""	"
"""Tb927.11.10890"	B	"Ochsenreiter: possible incorrect gene model""	"
"""Tb927.11.10910"	B	"Ochsenreiter: possible incorrect gene model""	"
"""Tb927.11.11260"	B	"Ochsenreiter: possible incorrect gene model""	"
"""Tb927.11.11270"	B	"Ochsenreiter: possible incorrect gene model""	"
"""Tb927.11.11340"	B	"Ochsenreiter: possible incorrect gene model""	"
"""Tb927.11.11660"	B	"Ochsenreiter: possible incorrect gene model""	"
"""Tb927.11.11800"	B	"Ochsenreiter: possible incorrect gene model""	"
"""Tb927.11.11860"	B	"Ochsenreiter: possible incorrect gene model""	"
"""Tb927.11.12030"	B	"Ochsenreiter: possible incorrect gene model""	"
"""Tb927.11.12040"	B	"Ochsenreiter: possible incorrect gene model""	"
"""Tb927.11.12070"	B	"Ochsenreiter: possible incorrect gene model""	"
"""Tb927.11.12440"	B	"Ochsenreiter: possible incorrect gene model""	"
"""Tb927.11.12550"	B	"Ochsenreiter: possible incorrect gene model""	"
"""Tb927.11.12610"	B	"Ochsenreiter: possible incorrect gene model""	"
"""Tb927.11.12690"	B	"Ochsenreiter: possible incorrect gene model""	"
"""Tb927.11.12740"	B	"Ochsenreiter: possible incorrect gene model""	"
"""Tb927.11.12990"	B	"Ochsenreiter: possible incorrect gene model""	"
"""Tb927.11.1300"	B	"Ochsenreiter: possible incorrect gene model""	"
"""Tb927.11.13370"	B	"Ochsenreiter: possible incorrect gene model""	"
"""Tb927.11.13390"	B	"Ochsenreiter: possible incorrect gene model""	"
"""Tb927.11.13430"	B	"Ochsenreiter: possible incorrect gene model""	"
"""Tb927.11.13560"	B	"Ochsenreiter: possible incorrect gene model""	"
"""Tb927.11.13580"	B	"Ochsenreiter: possible incorrect gene model""	"
"""Tb927.11.13600"	B	"Ochsenreiter: possible incorrect gene model""	"
"""Tb927.11.13840"	B	"Ochsenreiter: possible incorrect gene model""	"
"""Tb927.11.13920"	B	"Ochsenreiter: possible incorrect gene model""	"
"""Tb927.11.13960"	B	"Ochsenreiter: possible incorrect gene model""	"
"""Tb927.11.13990"	B	"Ochsenreiter: possible incorrect gene model""	"
"""Tb927.11.14210"	B	"Ochsenreiter: possible incorrect gene model""	"
"""Tb927.11.14240"	B	"Ochsenreiter: possible incorrect gene model""	"
"""Tb927.11.1440"	B	"Ochsenreiter: possible incorrect gene model""	"
"""Tb927.11.14670"	B	"Ochsenreiter: possible incorrect gene model""	"
"""Tb927.11.14690"	B	"Ochsenreiter: possible incorrect gene model""	"
"""Tb927.11.15110"	B	"Ochsenreiter: possible incorrect gene model""	"
"""Tb927.11.15260"	B	"Ochsenreiter: possible incorrect gene model""	"
"""Tb927.11.15290"	B	"Ochsenreiter: possible incorrect gene model""	"
"""Tb927.11.15330"	B	"Ochsenreiter: possible incorrect gene model""	"
"""Tb927.11.15720"	B	"Ochsenreiter: possible incorrect gene model""	"
"""Tb927.11.15890"	B	"Ochsenreiter: possible incorrect gene model""	"
"""Tb927.11.1600"	B	"Ochsenreiter: possible incorrect gene model""	"
"""Tb927.11.16050"	B	"Ochsenreiter: possible incorrect gene model""	"
"""Tb927.11.1660"	B	"Ochsenreiter: possible incorrect gene model""	"
"""Tb927.11.16860"	B	"Ochsenreiter: possible incorrect gene model""	"
"""Tb927.11.1750"	B	"Ochsenreiter: possible incorrect gene model""	"
"""Tb927.11.17830"	B	"Ochsenreiter: possible incorrect gene model""	"
"""Tb927.11.190"	B	"Ochsenreiter: possible incorrect gene model""	"
"""Tb927.11.19400"	B	"Ochsenreiter: possible incorrect gene model""	"
"""Tb927.11.1960"	B	"Ochsenreiter: possible incorrect gene model""	"
"""Tb927.11.2230"	B	"Ochsenreiter: possible incorrect gene model""	"
"""Tb927.11.2450"	B	"Ochsenreiter: possible incorrect gene model""	"
"""Tb927.11.2760"	B	"Ochsenreiter: possible incorrect gene model""	"
"""Tb927.11.2870"	B	"Ochsenreiter: possible incorrect gene model""	"
"""Tb927.11.3030"	B	"Ochsenreiter: possible incorrect gene model""	"
"""Tb927.11.3040"	B	"Ochsenreiter: possible incorrect gene model""	"
"""Tb927.11.3080"	B	"Ochsenreiter: possible incorrect gene model""	"
"""Tb927.11.3150"	B	"Ochsenreiter: possible incorrect gene model""	"
"""Tb927.11.3700"	B	"Ochsenreiter: possible incorrect gene model""	"
"""Tb927.11.3890"	B	"Ochsenreiter: possible incorrect gene model""	"
"""Tb927.11.3900"	B	"Ochsenreiter: possible incorrect gene model""	"
"""Tb927.11.4220"	B	"Ochsenreiter: possible incorrect gene model""	"
"""Tb927.11.4310"	B	"Ochsenreiter: possible incorrect gene model""	"
"""Tb927.11.4340"	B	"Ochsenreiter: possible incorrect gene model""	"
"""Tb927.11.4360"	B	"Ochsenreiter: possible incorrect gene model""	"
"""Tb927.11.4380"	B	"Ochsenreiter: possible incorrect gene model""	"
"""Tb927.11.440"	B	"Ochsenreiter: possible incorrect gene model""	"
"""Tb927.11.4470"	B	"Ochsenreiter: possible incorrect gene model""	"
"""Tb927.11.4600"	B	"Ochsenreiter: possible incorrect gene model""	"
"""Tb927.11.4650"	B	"Ochsenreiter: possible incorrect gene model""	"
"""Tb927.11.4940"	B	"Ochsenreiter: possible incorrect gene model""	"
"""Tb927.11.5100"	B	"Ochsenreiter: possible incorrect gene model""	"
"""Tb927.11.5550"	B	"Ochsenreiter: possible incorrect gene model""	"
"""Tb927.11.580"	B	"Ochsenreiter: possible incorrect gene model""	"
"""Tb927.11.5960"	B	"Ochsenreiter: possible incorrect gene model""	"
"""Tb927.11.6070"	B	"Ochsenreiter: possible incorrect gene model""	"
"""Tb927.11.610"	B	"Ochsenreiter: possible incorrect gene model""	"
"""Tb927.11.620"	B	"Ochsenreiter: possible incorrect gene model""	"
"""Tb927.11.6340"	B	"Ochsenreiter: possible incorrect gene model""	"
"""Tb927.11.6610"	B	"Ochsenreiter: possible incorrect gene model""	"
"""Tb927.11.6710"	B	"Ochsenreiter: possible incorrect gene model""	"
"""Tb927.11.6880"	B	"Ochsenreiter: possible incorrect gene model""	"
"""Tb927.11.690"	B	"Ochsenreiter: possible incorrect gene model""	"
"""Tb927.11.7310"	B	"Ochsenreiter: possible incorrect gene model""	"
"""Tb927.11.7440"	B	"Ochsenreiter: possible incorrect gene model""	"
"""Tb927.11.7610"	B	"Ochsenreiter: possible incorrect gene model""	"
"""Tb927.11.770"	B	"Ochsenreiter: possible incorrect gene model""	"
"""Tb927.11.8010"	B	"Ochsenreiter: possible incorrect gene model""	"
"""Tb927.11.8270"	B	"Ochsenreiter: possible incorrect gene model""	"
"""Tb927.11.8710"	B	"Ochsenreiter: possible incorrect gene model""	"
"""Tb927.11.8720"	B	"Ochsenreiter: possible incorrect gene model""	"
"""Tb927.11.8980"	B	"Ochsenreiter: possible incorrect gene model""	"
"""Tb927.11.9040"	B	"Ochsenreiter: possible incorrect gene model""	"
"""Tb927.11.9150"	B	"Ochsenreiter: possible incorrect gene model""	"
"""Tb927.11.9310"	B	"Ochsenreiter: possible incorrect gene model""	"
"""Tb927.11.9330"	B	"Ochsenreiter: possible incorrect gene model""	"
"""Tb927.11.9350"	B	"Ochsenreiter: possible incorrect gene model""	"
"""Tb927.11.9850"	B	"Ochsenreiter: possible incorrect gene model""	"
"""Tb927.2.1290"	B	"Ochsenreiter: possible incorrect gene model""	"
"""Tb927.2.1560"	B	"Ochsenreiter: possible incorrect gene model""	"
"""Tb927.2.2410"	B	"Ochsenreiter: possible incorrect gene model""	"
"""Tb927.2.2530"	B	"Ochsenreiter: possible incorrect gene model""	"
"""Tb927.2.2950"	B	"Ochsenreiter: possible incorrect gene model""	"
"""Tb927.2.4150"	B	"Ochsenreiter: possible incorrect gene model""	"
"""Tb927.2.4390"	B	"Ochsenreiter: possible incorrect gene model""	"
"""Tb927.2.4460"	B	"Ochsenreiter: possible incorrect gene model""	"
"""Tb927.2.4990"	B	"Ochsenreiter: possible incorrect gene model""	"
"""Tb927.2.5220"	B	"Ochsenreiter: possible incorrect gene model""	"
"""Tb927.2.5700"	B	"Ochsenreiter: possible incorrect gene model""	"
"""Tb927.2.5870"	B	"Ochsenreiter: possible incorrect gene model""	"
"""Tb927.2.5900"	B	"Ochsenreiter: possible incorrect gene model""	"
"""Tb927.2.6070"	B	"Ochsenreiter: possible incorrect gene model""	"
"""Tb927.3.1280"	B	"Ochsenreiter: possible incorrect gene model""	"
"""Tb927.3.2010"	B	"Ochsenreiter: possible incorrect gene model""	"
"""Tb927.3.2130"	B	"Ochsenreiter: possible incorrect gene model""	"
"""Tb927.3.2790"	B	"Ochsenreiter: possible incorrect gene model""	"
"""Tb927.3.2850"	B	"Ochsenreiter: possible incorrect gene model""	"
"""Tb927.3.3200"	B	"Ochsenreiter: possible incorrect gene model""	"
"""Tb927.3.3210"	B	"Ochsenreiter: possible incorrect gene model""	"
"""Tb927.3.3250"	B	"Ochsenreiter: possible incorrect gene model""	"
"""Tb927.3.3310"	B	"Ochsenreiter: possible incorrect gene model""	"
"""Tb927.3.3350"	B	"Ochsenreiter: possible incorrect gene model""	"
"""Tb927.3.3370"	B	"Ochsenreiter: possible incorrect gene model""	"
"""Tb927.3.3650"	B	"Ochsenreiter: possible incorrect gene model""	"
"""Tb927.3.3860"	B	"Ochsenreiter: possible incorrect gene model""	"
"""Tb927.3.4120"	B	"Ochsenreiter: possible incorrect gene model""	"
"""Tb927.3.4190"	B	"Ochsenreiter: possible incorrect gene model""	"
"""Tb927.3.4350"	B	"Ochsenreiter: possible incorrect gene model""	"
"""Tb927.3.4400"	B	"Ochsenreiter: possible incorrect gene model""	"
"""Tb927.3.4690"	B	"Ochsenreiter: possible incorrect gene model""	"
"""Tb927.3.5130"	B	"Ochsenreiter: possible incorrect gene model""	"
"""Tb927.3.5170"	B	"Ochsenreiter: possible incorrect gene model""	"
"""Tb927.3.5390"	B	"Ochsenreiter: possible incorrect gene model""	"
"""Tb927.3.650"	B	"Ochsenreiter: possible incorrect gene model""	"
"""Tb927.3.840"	B	"Ochsenreiter: possible incorrect gene model""	"
"""Tb927.3.920"	B	"Ochsenreiter: possible incorrect gene model""	"
"""Tb927.4.140"	B	"Ochsenreiter: possible incorrect gene model""	"
"""Tb927.4.1420"	B	"Ochsenreiter: possible incorrect gene model""	"
"""Tb927.4.1630"	B	"Ochsenreiter: possible incorrect gene model""	"
"""Tb927.4.1790"	B	"Ochsenreiter: possible incorrect gene model""	"
"""Tb927.4.1960"	B	"Ochsenreiter: possible incorrect gene model""	"
"""Tb927.4.2340"	B	"Ochsenreiter: possible incorrect gene model""	"
"""Tb927.4.2480"	B	"Ochsenreiter: possible incorrect gene model""	"
"""Tb927.4.2690"	B	"Ochsenreiter: possible incorrect gene model""	"
"""Tb927.4.2980"	B	"Ochsenreiter: possible incorrect gene model""	"
"""Tb927.4.3500"	B	"Ochsenreiter: possible incorrect gene model""	"
"""Tb927.4.3550"	B	"Ochsenreiter: possible incorrect gene model""	"
"""Tb927.4.3570"	B	"Ochsenreiter: possible incorrect gene model""	"
"""Tb927.4.3590"	B	"Ochsenreiter: possible incorrect gene model""	"
"""Tb927.4.3720"	B	"Ochsenreiter: possible incorrect gene model""	"
"""Tb927.4.3820"	B	"Ochsenreiter: possible incorrect gene model""	"
"""Tb927.4.4160"	B	"Ochsenreiter: possible incorrect gene model""	"
"""Tb927.4.4630"	B	"Ochsenreiter: possible incorrect gene model""	"
"""Tb927.4.4680"	B	"Ochsenreiter: possible incorrect gene model""	"
"""Tb927.4.4800"	B	"Ochsenreiter: possible incorrect gene model""	"
"""Tb927.4.4820"	B	"Ochsenreiter: possible incorrect gene model""	"
"""Tb927.4.4840"	B	"Ochsenreiter: possible incorrect gene model""	"
"""Tb927.4.4890"	B	"Ochsenreiter: possible incorrect gene model""	"
"""Tb927.4.4950"	B	"Ochsenreiter: possible incorrect gene model""	"
"""Tb927.4.5040"	B	"Ochsenreiter: possible incorrect gene model""	"
"""Tb927.4.510"	B	"Ochsenreiter: possible incorrect gene model""	"
"""Tb927.4.570"	B	"Ochsenreiter: possible incorrect gene model""	"
"""Tb927.4.720"	B	"Ochsenreiter: possible incorrect gene model""	"
"""Tb927.4.800"	B	"Ochsenreiter: possible incorrect gene model""	"
"""Tb927.4.830"	B	"Ochsenreiter: possible incorrect gene model""	"
"""Tb927.5.1320"	B	"Ochsenreiter: possible incorrect gene model""	"
"""Tb927.5.1740"	B	"Ochsenreiter: possible incorrect gene model""	"
"""Tb927.5.1990"	B	"Ochsenreiter: possible incorrect gene model""	"
"""Tb927.5.2230"	B	"Ochsenreiter: possible incorrect gene model""	"
"""Tb927.5.2260"	B	"Ochsenreiter: possible incorrect gene model""	"
"""Tb927.5.2580"	B	"Ochsenreiter: possible incorrect gene model""	"
"""Tb927.5.2640"	B	"Ochsenreiter: possible incorrect gene model""	"
"""Tb927.5.2740"	B	"Ochsenreiter: possible incorrect gene model""	"
"""Tb927.5.3180"	B	"Ochsenreiter: possible incorrect gene model""	"
"""Tb927.5.3680"	B	"Ochsenreiter: possible incorrect gene model""	"
"""Tb927.5.3740"	B	"Ochsenreiter: possible incorrect gene model""	"
"""Tb927.5.4100"	B	"Ochsenreiter: possible incorrect gene model""	"
"""Tb927.5.4310"	B	"Ochsenreiter: possible incorrect gene model""	"
"""Tb927.5.4340"	B	"Ochsenreiter: possible incorrect gene model""	"
"""Tb927.5.540"	B	"Ochsenreiter: possible incorrect gene model""	"
"""Tb927.5.750"	B	"Ochsenreiter: possible incorrect gene model""	"
"""Tb927.5.920"	B	"Ochsenreiter: possible incorrect gene model""	"
"""Tb927.6.1070"	B	"Ochsenreiter: possible incorrect gene model""	"
"""Tb927.6.110"	B	"Ochsenreiter: possible incorrect gene model""	"
"""Tb927.6.1230"	B	"Ochsenreiter: possible incorrect gene model""	"
"""Tb927.6.1280"	B	"Ochsenreiter: possible incorrect gene model""	"
"""Tb927.6.1420"	B	"Ochsenreiter: possible incorrect gene model""	"
"""Tb927.6.1440"	B	"Ochsenreiter: possible incorrect gene model""	"
"""Tb927.6.1680"	B	"Ochsenreiter: possible incorrect gene model""	"
"""Tb927.6.1860"	B	"Ochsenreiter: possible incorrect gene model""	"
"""Tb927.6.2000"	B	"Ochsenreiter: possible incorrect gene model""	"
"""Tb927.6.2370"	B	"Ochsenreiter: possible incorrect gene model""	"
"""Tb927.6.2480"	B	"Ochsenreiter: possible incorrect gene model""	"
"""Tb927.6.2580"	B	"Ochsenreiter: possible incorrect gene model""	"
"""Tb927.6.2980"	B	"Ochsenreiter: possible incorrect gene model""	"
"""Tb927.6.3200"	B	"Ochsenreiter: possible incorrect gene model""	"
"""Tb927.6.3620"	B	"Ochsenreiter: possible incorrect gene model""	"
"""Tb927.6.3700"	B	"Ochsenreiter: possible incorrect gene model""	"
"""Tb927.6.4110"	B	"Ochsenreiter: possible incorrect gene model""	"
"""Tb927.6.4120"	B	"Ochsenreiter: possible incorrect gene model""	"
"""Tb927.6.4150"	B	"Ochsenreiter: possible incorrect gene model""	"
"""Tb927.6.4160"	B	"Ochsenreiter: possible incorrect gene model""	"
"""Tb927.6.4190"	B	"Ochsenreiter: possible incorrect gene model""	"
"""Tb927.6.420"	B	"Ochsenreiter: possible incorrect gene model""	"
"""Tb927.6.4200"	B	"Ochsenreiter: possible incorrect gene model""	"
"""Tb927.6.4330"	B	"Ochsenreiter: possible incorrect gene model""	"
"""Tb927.6.4350"	B	"Ochsenreiter: possible incorrect gene model""	"
"""Tb927.6.4370"	B	"Ochsenreiter: possible incorrect gene model""	"
"""Tb927.6.4600"	B	"Ochsenreiter: possible incorrect gene model""	"
"""Tb927.6.4620"	B	"Ochsenreiter: possible incorrect gene model""	"
"""Tb927.6.4630"	B	"Ochsenreiter: possible incorrect gene model""	"
"""Tb927.6.4780"	B	"Ochsenreiter: possible incorrect gene model""	"
"""Tb927.6.4960"	B	"Ochsenreiter: possible incorrect gene model""	"
"""Tb927.6.660"	B	"Ochsenreiter: possible incorrect gene model""	"
"""Tb927.6.880"	B	"Ochsenreiter: possible incorrect gene model""	"
"""Tb927.7.1700"	B	"Ochsenreiter: possible incorrect gene model""	"
"""Tb927.7.1740"	B	"Ochsenreiter: possible incorrect gene model""	"
"""Tb927.7.1750"	B	"Ochsenreiter: possible incorrect gene model""	"
"""Tb927.7.1770"	B	"Ochsenreiter: possible incorrect gene model""	"
"""Tb927.7.190"	B	"Ochsenreiter: possible incorrect gene model""	"
"""Tb927.7.230"	B	"Ochsenreiter: possible incorrect gene model""	"
"""Tb927.7.2370"	B	"Ochsenreiter: possible incorrect gene model""	"
"""Tb927.7.240"	B	"Ochsenreiter: possible incorrect gene model""	"
"""Tb927.7.270"	B	"Ochsenreiter: possible incorrect gene model""	"
"""Tb927.7.3210"	B	"Ochsenreiter: possible incorrect gene model""	"
"""Tb927.7.3310"	B	"Ochsenreiter: possible incorrect gene model""	"
"""Tb927.7.3390"	B	"Ochsenreiter: possible incorrect gene model""	"
"""Tb927.7.340"	B	"Ochsenreiter: possible incorrect gene model""	"
"""Tb927.7.3690"	B	"Ochsenreiter: possible incorrect gene model""	"
"""Tb927.7.3930"	B	"Ochsenreiter: possible incorrect gene model""	"
"""Tb927.7.4220"	B	"Ochsenreiter: possible incorrect gene model""	"
"""Tb927.7.4590"	B	"Ochsenreiter: possible incorrect gene model""	"
"""Tb927.7.5700"	B	"Ochsenreiter: possible incorrect gene model""	"
"""Tb927.7.5740"	B	"Ochsenreiter: possible incorrect gene model""	"
"""Tb927.7.5890"	B	"Ochsenreiter: possible incorrect gene model""	"
"""Tb927.7.6140"	B	"Ochsenreiter: possible incorrect gene model""	"
"""Tb927.7.6170"	B	"Ochsenreiter: possible incorrect gene model""	"
"""Tb927.7.720"	B	"Ochsenreiter: possible incorrect gene model""	"
"""Tb927.7.7370"	B	"Ochsenreiter: possible incorrect gene model""	"
"""Tb927.7.7380"	B	"Ochsenreiter: possible incorrect gene model""	"
"""Tb927.7.7410"	B	"Ochsenreiter: possible incorrect gene model""	"
"""Tb927.7.7560"	B	"Ochsenreiter: possible incorrect gene model""	"
"""Tb927.7.780"	B	"Ochsenreiter: possible incorrect gene model""	"
"""Tb927.7.830"	B	"Ochsenreiter: possible incorrect gene model""	"
"""Tb927.8.1270"	B	"Ochsenreiter: possible incorrect gene model""	"
"""Tb927.8.1370"	B	"Ochsenreiter: possible incorrect gene model""	"
"""Tb927.8.1610"	B	"Ochsenreiter: possible incorrect gene model""	"
"""Tb927.8.1620"	B	"Ochsenreiter: possible incorrect gene model""	"
"""Tb927.8.1630"	B	"Ochsenreiter: possible incorrect gene model""	"
"""Tb927.8.1640"	B	"Ochsenreiter: possible incorrect gene model""	"
"""Tb927.8.1700"	B	"Ochsenreiter: possible incorrect gene model""	"
"""Tb927.8.1730"	B	"Ochsenreiter: possible incorrect gene model""	"
"""Tb927.8.1800"	B	"Ochsenreiter: possible incorrect gene model""	"
"""Tb927.8.1930"	B	"Ochsenreiter: possible incorrect gene model""	"
"""Tb927.8.2000"	B	"Ochsenreiter: possible incorrect gene model""	"
"""Tb927.8.2210"	B	"Ochsenreiter: possible incorrect gene model""	"
"""Tb927.8.2230"	B	"Ochsenreiter: possible incorrect gene model""	"
"""Tb927.8.2390"	B	"Ochsenreiter: possible incorrect gene model""	"
"""Tb927.8.2580"	B	"Ochsenreiter: possible incorrect gene model""	"
"""Tb927.8.2870"	B	"Ochsenreiter: possible incorrect gene model""	"
"""Tb927.8.3100"	B	"Ochsenreiter: possible incorrect gene model""	"
"""Tb927.8.3320"	B	"Ochsenreiter: possible incorrect gene model""	"
"""Tb927.8.3330"	B	"Ochsenreiter: possible incorrect gene model""	"
"""Tb927.8.3670"	B	"Ochsenreiter: possible incorrect gene model""	"
"""Tb927.8.3760"	B	"Ochsenreiter: possible incorrect gene model""	"
"""Tb927.8.3860"	B	"Ochsenreiter: possible incorrect gene model""	"
"""Tb927.8.3900"	B	"Ochsenreiter: possible incorrect gene model""	"
"""Tb927.8.4030"	B	"Ochsenreiter: possible incorrect gene model""	"
"""Tb927.8.4080"	B	"Ochsenreiter: possible incorrect gene model""	"
"""Tb927.8.4130"	B	"Ochsenreiter: possible incorrect gene model""	"
"""Tb927.8.4140"	B	"Ochsenreiter: possible incorrect gene model""	"
"""Tb927.8.4490"	B	"Ochsenreiter: possible incorrect gene model""	"
"""Tb927.8.4700"	B	"Ochsenreiter: possible incorrect gene model""	"
"""Tb927.8.5790"	B	"Ochsenreiter: possible incorrect gene model""	"
"""Tb927.8.5810"	B	"Ochsenreiter: possible incorrect gene model""	"
"""Tb927.8.5980"	B	"Ochsenreiter: possible incorrect gene model""	"
"""Tb927.8.5990"	B	"Ochsenreiter: possible incorrect gene model""	"
"""Tb927.8.6800"	B	"Ochsenreiter: possible incorrect gene model""	"
"""Tb927.8.6960"	B	"Ochsenreiter: possible incorrect gene model""	"
"""Tb927.8.7010"	B	"Ochsenreiter: possible incorrect gene model""	"
"""Tb927.8.7190"	B	"Ochsenreiter: possible incorrect gene model""	"
"""Tb927.8.740"	B	"Ochsenreiter: possible incorrect gene model""	"
"""Tb927.8.7540"	B	"Ochsenreiter: possible incorrect gene model""	"
"""Tb927.8.7680"	B	"Ochsenreiter: possible incorrect gene model""	"
"""Tb927.8.7700"	B	"Ochsenreiter: possible incorrect gene model""	"
"""Tb927.8.8070"	B	"Ochsenreiter: possible incorrect gene model""	"
"""Tb927.8.8110"	B	"Ochsenreiter: possible incorrect gene model""	"
"""Tb927.8.920"	B	"Ochsenreiter: possible incorrect gene model""	"
"""Tb927.9.10070"	B	"Ochsenreiter: possible incorrect gene model""	"
"""Tb927.9.10190"	B	"Ochsenreiter: possible incorrect gene model""	"
"""Tb927.9.10290"	B	"Ochsenreiter: possible incorrect gene model""	"
"""Tb927.9.10440"	B	"Ochsenreiter: possible incorrect gene model""	"
"""Tb927.9.10470"	B	"Ochsenreiter: possible incorrect gene model""	"
"""Tb927.9.10670"	B	"Ochsenreiter: possible incorrect gene model""	"
"""Tb927.9.10960"	B	"Ochsenreiter: possible incorrect gene model""	"
"""Tb927.9.10970"	B	"Ochsenreiter: possible incorrect gene model""	"
"""Tb927.9.10990"	B	"Ochsenreiter: possible incorrect gene model""	"
"""Tb927.9.11150"	B	"Ochsenreiter: possible incorrect gene model""	"
"""Tb927.9.11370"	B	"Ochsenreiter: possible incorrect gene model""	"
"""Tb927.9.11520"	B	"Ochsenreiter: possible incorrect gene model""	"
"""Tb927.9.11700"	B	"Ochsenreiter: possible incorrect gene model""	"
"""Tb927.9.11710"	B	"Ochsenreiter: possible incorrect gene model""	"
"""Tb927.9.11950"	B	"Ochsenreiter: possible incorrect gene model""	"
"""Tb927.9.11980"	B	"Ochsenreiter: possible incorrect gene model""	"
"""Tb927.9.12280"	B	"Ochsenreiter: possible incorrect gene model""	"
"""Tb927.9.12320"	B	"Ochsenreiter: possible incorrect gene model""	"
"""Tb927.9.12370"	B	"Ochsenreiter: possible incorrect gene model""	"
"""Tb927.9.12760"	B	"Ochsenreiter: possible incorrect gene model""	"
"""Tb927.9.12780"	B	"Ochsenreiter: possible incorrect gene model""	"
"""Tb927.9.13300"	B	"Ochsenreiter: possible incorrect gene model""	"
"""Tb927.9.13460"	B	"Ochsenreiter: possible incorrect gene model""	"
"""Tb927.9.13520"	B	"Ochsenreiter: possible incorrect gene model""	"
"""Tb927.9.13590"	B	"Ochsenreiter: possible incorrect gene model""	"
"""Tb927.9.14000"	B	"Ochsenreiter: possible incorrect gene model""	"
"""Tb927.9.1410"	B	"Ochsenreiter: possible incorrect gene model""	"
"""Tb927.9.14200"	B	"Ochsenreiter: possible incorrect gene model""	"
"""Tb927.9.14210"	B	"Ochsenreiter: possible incorrect gene model""	"
"""Tb927.9.15190"	B	"Ochsenreiter: possible incorrect gene model""	"
"""Tb927.9.15280"	B	"Ochsenreiter: possible incorrect gene model""	"
"""Tb927.9.1720"	B	"Ochsenreiter: possible incorrect gene model""	"
"""Tb927.9.17640"	B	"Ochsenreiter: possible incorrect gene model""	"
"""Tb927.9.2090"	B	"Ochsenreiter: possible incorrect gene model""	"
"""Tb927.9.2100"	B	"Ochsenreiter: possible incorrect gene model""	"
"""Tb927.9.2150"	B	"Ochsenreiter: possible incorrect gene model""	"
"""Tb927.9.2270"	B	"Ochsenreiter: possible incorrect gene model""	"
"""Tb927.9.2280"	B	"Ochsenreiter: possible incorrect gene model""	"
"""Tb927.9.2570"	B	"Ochsenreiter: possible incorrect gene model""	"
"""Tb927.9.3020"	B	"Ochsenreiter: possible incorrect gene model""	"
"""Tb927.9.3120"	B	"Ochsenreiter: possible incorrect gene model""	"
"""Tb927.9.3380"	B	"Ochsenreiter: possible incorrect gene model""	"
"""Tb927.9.3590"	B	"Ochsenreiter: possible incorrect gene model""	"
"""Tb927.9.3810"	B	"Ochsenreiter: possible incorrect gene model""	"
"""Tb927.9.4130"	B	"Ochsenreiter: possible incorrect gene model""	"
"""Tb927.9.4380"	B	"Ochsenreiter: possible incorrect gene model""	"
"""Tb927.9.4450"	B	"Ochsenreiter: possible incorrect gene model""	"
"""Tb927.9.4490"	B	"Ochsenreiter: possible incorrect gene model""	"
"""Tb927.9.4610"	B	"Ochsenreiter: possible incorrect gene model""	"
"""Tb927.9.4800"	B	"Ochsenreiter: possible incorrect gene model""	"
"""Tb927.9.4920"	B	"Ochsenreiter: possible incorrect gene model""	"
"""Tb927.9.5020"	B	"Ochsenreiter: possible incorrect gene model""	"
"""Tb927.9.5180"	B	"Ochsenreiter: possible incorrect gene model""	"
"""Tb927.9.5200"	B	"Ochsenreiter: possible incorrect gene model""	"
"""Tb927.9.5210"	B	"Ochsenreiter: possible incorrect gene model""	"
"""Tb927.9.5250"	B	"Ochsenreiter: possible incorrect gene model""	"
"""Tb927.9.5320"	B	"Ochsenreiter: possible incorrect gene model""	"
"""Tb927.9.5390"	B	"Ochsenreiter: possible incorrect gene model""	"
"""Tb927.9.5570"	B	"Ochsenreiter: possible incorrect gene model""	"
"""Tb927.9.5610"	B	"Ochsenreiter: possible incorrect gene model""	"
"""Tb927.9.5670"	B	"Ochsenreiter: possible incorrect gene model""	"
"""Tb927.9.5790"	B	"Ochsenreiter: possible incorrect gene model""	"
"""Tb927.9.6070"	B	"Ochsenreiter: possible incorrect gene model""	"
"""Tb927.9.6120"	B	"Ochsenreiter: possible incorrect gene model""	"
"""Tb927.9.6440"	B	"Ochsenreiter: possible incorrect gene model""	"
"""Tb927.9.6680"	B	"Ochsenreiter: possible incorrect gene model""	"
"""Tb927.9.6890"	B	"Ochsenreiter: possible incorrect gene model""	"
"""Tb927.9.7040"	B	"Ochsenreiter: possible incorrect gene model""	"
"""Tb927.9.7090"	B	"Ochsenreiter: possible incorrect gene model""	"
"""Tb927.9.7140"	B	"Ochsenreiter: possible incorrect gene model""	"
"""Tb927.9.7150"	B	"Ochsenreiter: possible incorrect gene model""	"
"""Tb927.9.7220"	B	"Ochsenreiter: possible incorrect gene model""	"
"""Tb927.9.7250"	B	"Ochsenreiter: possible incorrect gene model""	"
"""Tb927.9.7430"	B	"Ochsenreiter: possible incorrect gene model""	"
"""Tb927.9.8010"	B	"Ochsenreiter: possible incorrect gene model""	"
"""Tb927.9.8240"	B	"Ochsenreiter: possible incorrect gene model""	"
"""Tb927.9.8480"	B	"Ochsenreiter: possible incorrect gene model""	"
"""Tb927.9.8710"	B	"Ochsenreiter: possible incorrect gene model""	"
"""Tb927.9.8750"	B	"Ochsenreiter: possible incorrect gene model""	"
"""Tb927.9.9070"	B	"Ochsenreiter: possible incorrect gene model""	"
"""Tb927.9.9140"	B	"Ochsenreiter: possible incorrect gene model""	"
"""Tb927.9.9370"	B	"Ochsenreiter: possible incorrect gene model""	"
"""Tb927.9.9560"	B	"Ochsenreiter: possible incorrect gene model""	"
"""Tb927.9.9690"	B	"Ochsenreiter: possible incorrect gene model""	"
"	"		
"	"		
"# Signal peptide warnings 	"		
"""Tb05.5K5.150"	N	"Signal peptide predicted""	"
"""Tb05.5K5.180"	N	"Signal peptide predicted""	"
"""Tb05.5K5.190"	N	"Signal peptide predicted""	"
"""Tb05.5K5.20"	N	"Signal peptide predicted""	"
"""Tb05.5K5.240"	N	"Signal peptide predicted""	"
"""Tb05.5K5.260"	N	"Signal peptide predicted""	"
"""Tb05.5K5.320"	N	"Signal peptide predicted""	"
"""Tb05.5K5.430"	N	"Signal peptide predicted""	"
"""Tb05.5K5.460"	N	"Signal peptide predicted""	"
"""Tb05.5K5.530"	N	"Signal peptide predicted""	"
"""Tb06.3A7.960"	N	"Signal peptide predicted""	"
"""Tb08.27P2.110"	N	"Signal peptide predicted""	"
"""Tb08.27P2.140"	N	"Signal peptide predicted""	"
"""Tb08.27P2.240"	N	"Signal peptide predicted""	"
"""Tb08.27P2.260"	N	"Signal peptide predicted""	"
"""Tb08.27P2.290"	N	"Signal peptide predicted""	"
"""Tb08.27P2.460"	N	"Signal peptide predicted""	"
"""Tb08.27P2.670"	N	"Signal peptide predicted""	"
"""Tb08.27P2.70"	N	"Signal peptide predicted""	"
"""Tb08.27P2.80"	N	"Signal peptide predicted""	"
"""Tb08.27P2.90"	N	"Signal peptide predicted""	"
"""Tb09.v4.0009"	N	"Signal peptide predicted""	"
"""Tb09.v4.0010"	N	"Signal peptide predicted""	"
"""Tb09.v4.0011"	N	"Signal peptide predicted""	"
"""Tb09.v4.0012"	N	"Signal peptide predicted""	"
"""Tb09.v4.0016"	N	"Signal peptide predicted""	"
"""Tb09.v4.0023"	N	"Signal peptide predicted""	"
"""Tb09.v4.0026"	N	"Signal peptide predicted""	"
"""Tb09.v4.0030"	N	"Signal peptide predicted""	"
"""Tb09.v4.0031"	N	"Signal peptide predicted""	"
"""Tb09.v4.0050"	N	"Signal peptide predicted""	"
"""Tb09.v4.0051"	N	"Signal peptide predicted""	"
"""Tb09.v4.0053"	N	"Signal peptide predicted""	"
"""Tb09.v4.0058"	N	"Signal peptide predicted""	"
"""Tb09.v4.0059"	N	"Signal peptide predicted""	"
"""Tb09.v4.0060"	N	"Signal peptide predicted""	"
"""Tb09.v4.0065"	N	"Signal peptide predicted""	"
"""Tb09.v4.0073"	N	"Signal peptide predicted""	"
"""Tb09.v4.0077"	N	"Signal peptide predicted""	"
"""Tb09.v4.0088"	N	"Signal peptide predicted""	"
"""Tb09.v4.0102"	N	"Signal peptide predicted""	"
"""Tb09.v4.0107"	N	"Signal peptide predicted""	"
"""Tb09.v4.0113"	N	"Signal peptide predicted""	"
"""Tb09.v4.0114"	N	"Signal peptide predicted""	"
"""Tb09.v4.0142"	N	"Signal peptide predicted""	"
"""Tb09.v4.0146"	N	"Signal peptide predicted""	"
"""Tb09.v4.0147"	N	"Signal peptide predicted""	"
"""Tb09.v4.0148"	N	"Signal peptide predicted""	"
"""Tb09.v4.0149"	N	"Signal peptide predicted""	"
"""Tb09.v4.0151"	N	"Signal peptide predicted""	"
"""Tb09.v4.0152"	N	"Signal peptide predicted""	"
"""Tb09.v4.0166"	N	"Signal peptide predicted""	"
"""Tb09.v4.0177"	N	"Signal peptide predicted""	"
"""Tb09.v4.0185"	N	"Signal peptide predicted""	"
"""Tb09.v4.0191"	N	"Signal peptide predicted""	"
"""Tb09.v4.0192"	N	"Signal peptide predicted""	"
"""Tb09.v4.0202"	N	"Signal peptide predicted""	"
"""Tb10.v4.0037"	N	"Signal peptide predicted""	"
"""Tb10.v4.0039"	N	"Signal peptide predicted""	"
"""Tb10.v4.0046"	N	"Signal peptide predicted""	"
"""Tb10.v4.0049"	N	"Signal peptide predicted""	"
"""Tb10.v4.0051"	N	"Signal peptide predicted""	"
"""Tb10.v4.0054"	N	"Signal peptide predicted""	"
"""Tb10.v4.0056"	N	"Signal peptide predicted""	"
"""Tb10.v4.0058"	N	"Signal peptide predicted""	"
"""Tb10.v4.0065"	N	"Signal peptide predicted""	"
"""Tb10.v4.0070"	N	"Signal peptide predicted""	"
"""Tb10.v4.0078"	N	"Signal peptide predicted""	"
"""Tb10.v4.0088"	N	"Signal peptide predicted""	"
"""Tb10.v4.0089"	N	"Signal peptide predicted""	"
"""Tb10.v4.0096"	N	"Signal peptide predicted""	"
"""Tb10.v4.0100"	N	"Signal peptide predicted""	"
"""Tb10.v4.0107"	N	"Signal peptide predicted""	"
"""Tb10.v4.0117"	N	"Signal peptide predicted""	"
"""Tb10.v4.0122"	N	"Signal peptide predicted""	"
"""Tb10.v4.0132"	N	"Signal peptide predicted""	"
"""Tb10.v4.0134"	N	"Signal peptide predicted""	"
"""Tb10.v4.0135"	N	"Signal peptide predicted""	"
"""Tb10.v4.0142"	N	"Signal peptide predicted""	"
"""Tb10.v4.0145"	N	"Signal peptide predicted""	"
"""Tb10.v4.0152"	N	"Signal peptide predicted""	"
"""Tb10.v4.0163"	N	"Signal peptide predicted""	"
"""Tb10.v4.0178"	N	"Signal peptide predicted""	"
"""Tb10.v4.0188"	N	"Signal peptide predicted""	"
"""Tb10.v4.0189"	N	"Signal peptide predicted""	"
"""Tb10.v4.0209"	N	"Signal peptide predicted""	"
"""Tb10.v4.0211"	N	"Signal peptide predicted""	"
"""Tb10.v4.0213"	N	"Signal peptide predicted""	"
"""Tb10.v4.0217"	N	"Signal peptide predicted""	"
"""Tb10.v4.0218"	N	"Signal peptide predicted""	"
"""Tb10.v4.0257"	N	"Signal peptide predicted""	"
"""Tb10.v4.0263"	N	"Signal peptide predicted""	"
"""Tb11.0060"	N	"Signal peptide predicted""	"
"""Tb11.0080"	N	"Signal peptide predicted""	"
"""Tb11.0110"	N	"Signal peptide predicted""	"
"""Tb11.0170"	N	"Signal peptide predicted""	"
"""Tb11.0230"	N	"Signal peptide predicted""	"
"""Tb11.0310"	N	"Signal peptide predicted""	"
"""Tb11.0370"	N	"Signal peptide predicted""	"
"""Tb11.0380"	N	"Signal peptide predicted""	"
"""Tb11.0430"	N	"Signal peptide predicted""	"
"""Tb11.0470"	N	"Signal peptide predicted""	"
"""Tb11.0590"	N	"Signal peptide predicted""	"
"""Tb11.0610"	N	"Signal peptide predicted""	"
"""Tb11.0660"	N	"Signal peptide predicted""	"
"""Tb11.0670"	N	"Signal peptide predicted""	"
"""Tb11.0710"	N	"Signal peptide predicted""	"
"""Tb11.0730"	N	"Signal peptide predicted""	"
"""Tb11.0750"	N	"Signal peptide predicted""	"
"""Tb11.0760"	N	"Signal peptide predicted""	"
"""Tb11.0770"	N	"Signal peptide predicted""	"
"""Tb11.0780"	N	"Signal peptide predicted""	"
"""Tb11.0800"	N	"Signal peptide predicted""	"
"""Tb11.0910"	N	"Signal peptide predicted""	"
"""Tb11.0980"	N	"Signal peptide predicted""	"
"""Tb11.1000"	N	"Signal peptide predicted""	"
"""Tb11.1020"	N	"Signal peptide predicted""	"
"""Tb11.1040"	N	"Signal peptide predicted""	"
"""Tb11.1130"	N	"Signal peptide predicted""	"
"""Tb11.1190"	N	"Signal peptide predicted""	"
"""Tb11.1270"	N	"Signal peptide predicted""	"
"""Tb11.1300"	N	"Signal peptide predicted""	"
"""Tb11.1490"	N	"Signal peptide predicted""	"
"""Tb11.1670"	N	"Signal peptide predicted""	"
"""Tb11.1680"	N	"Signal peptide predicted""	"
"""Tb427.01.1060"	N	"Signal peptide predicted""	"
"""Tb427.01.110"	N	"Signal peptide predicted""	"
"""Tb427.01.1130"	N	"Signal peptide predicted""	"
"""Tb427.01.1140"	N	"Signal peptide predicted""	"
"""Tb427.01.1160"	N	"Signal peptide predicted""	"
"""Tb427.01.1270"	N	"Signal peptide predicted""	"
"""Tb427.01.1310"	N	"Signal peptide predicted""	"
"""Tb427.01.1540"	N	"Signal peptide predicted""	"
"""Tb427.01.1760"	N	"Signal peptide predicted""	"
"""Tb427.01.2040"	N	"Signal peptide predicted""	"
"""Tb427.01.2310"	N	"Signal peptide predicted""	"
"""Tb427.01.240"	N	"Signal peptide predicted""	"
"""Tb427.01.2570"	N	"Signal peptide predicted""	"
"""Tb427.01.2730"	N	"Signal peptide predicted""	"
"""Tb427.01.2740"	N	"Signal peptide predicted""	"
"""Tb427.01.2970"	N	"Signal peptide predicted""	"
"""Tb427.01.2985"	N	"Signal peptide predicted""	"
"""Tb427.01.3010"	N	"Signal peptide predicted""	"
"""Tb427.01.3230"	N	"Signal peptide predicted""	"
"""Tb427.01.400"	N	"Signal peptide predicted""	"
"""Tb427.01.4010"	N	"Signal peptide predicted""	"
"""Tb427.01.4100"	N	"Signal peptide predicted""	"
"""Tb427.01.4160"	N	"Signal peptide predicted""	"
"""Tb427.01.4370"	N	"Signal peptide predicted""	"
"""Tb427.01.4380"	N	"Signal peptide predicted""	"
"""Tb427.01.4550"	N	"Signal peptide predicted""	"
"""Tb427.01.4640"	N	"Signal peptide predicted""	"
"""Tb427.01.470"	N	"Signal peptide predicted""	"
"""Tb427.01.4870"	N	"Signal peptide predicted""	"
"""Tb427.01.4890"	N	"Signal peptide predicted""	"
"""Tb427.01.4900"	N	"Signal peptide predicted""	"
"""Tb427.01.4910"	N	"Signal peptide predicted""	"
"""Tb427.01.5060"	N	"Signal peptide predicted""	"
"""Tb427.01.5100"	N	"Signal peptide predicted""	"
"""Tb427.01.5170"	N	"Signal peptide predicted""	"
"""Tb427.01.5200"	N	"Signal peptide predicted""	"
"""Tb427.01.5330"	N	"Signal peptide predicted""	"
"""Tb427.01.580"	N	"Signal peptide predicted""	"
"""Tb427.01.600"	N	"Signal peptide predicted""	"
"""Tb427.01.790"	N	"Signal peptide predicted""	"
"""Tb427.01.840"	N	"Signal peptide predicted""	"
"""Tb427.01.860"	N	"Signal peptide predicted""	"
"""Tb427.02.1600"	N	"Signal peptide predicted""	"
"""Tb427.02.1700"	N	"Signal peptide predicted""	"
"""Tb427.02.1760"	N	"Signal peptide predicted""	"
"""Tb427.02.1920"	N	"Signal peptide predicted""	"
"""Tb427.02.2060"	N	"Signal peptide predicted""	"
"""Tb427.02.2380"	N	"Signal peptide predicted""	"
"""Tb427.02.2490"	N	"Signal peptide predicted""	"
"""Tb427.02.2500"	N	"Signal peptide predicted""	"
"""Tb427.02.2530"	N	"Signal peptide predicted""	"
"""Tb427.02.2830"	N	"Signal peptide predicted""	"
"""Tb427.02.2920"	N	"Signal peptide predicted""	"
"""Tb427.02.3180"	N	"Signal peptide predicted""	"
"""Tb427.02.3270"	N	"Signal peptide predicted""	"
"""Tb427.02.3280"	N	"Signal peptide predicted""	"
"""Tb427.02.3290"	N	"Signal peptide predicted""	"
"""Tb427.02.3300"	N	"Signal peptide predicted""	"
"""Tb427.02.3310"	N	"Signal peptide predicted""	"
"""Tb427.02.3320"	N	"Signal peptide predicted""	"
"""Tb427.02.3800"	N	"Signal peptide predicted""	"
"""Tb427.02.3910"	N	"Signal peptide predicted""	"
"""Tb427.02.4090"	N	"Signal peptide predicted""	"
"""Tb427.02.4440"	N	"Signal peptide predicted""	"
"""Tb427.02.4720"	N	"Signal peptide predicted""	"
"""Tb427.02.4760"	N	"Signal peptide predicted""	"
"""Tb427.02.4840"	N	"Signal peptide predicted""	"
"""Tb427.02.4920"	N	"Signal peptide predicted""	"
"""Tb427.02.4990"	N	"Signal peptide predicted""	"
"""Tb427.02.5140"	N	"Signal peptide predicted""	"
"""Tb427.02.5210"	N	"Signal peptide predicted""	"
"""Tb427.02.5280"	N	"Signal peptide predicted""	"
"""Tb427.02.5290"	N	"Signal peptide predicted""	"
"""Tb427.02.5300"	N	"Signal peptide predicted""	"
"""Tb427.02.5310"	N	"Signal peptide predicted""	"
"""Tb427.02.5320"	N	"Signal peptide predicted""	"
"""Tb427.02.5330"	N	"Signal peptide predicted""	"
"""Tb427.02.5340"	N	"Signal peptide predicted""	"
"""Tb427.02.5350"	N	"Signal peptide predicted""	"
"""Tb427.02.5360"	N	"Signal peptide predicted""	"
"""Tb427.02.5410"	N	"Signal peptide predicted""	"
"""Tb427.02.5480"	N	"Signal peptide predicted""	"
"""Tb427.02.5720"	N	"Signal peptide predicted""	"
"""Tb427.02.5820"	N	"Signal peptide predicted""	"
"""Tb427.02.5830"	N	"Signal peptide predicted""	"
"""Tb427.02.5970"	N	"Signal peptide predicted""	"
"""Tb427.02.6130"	N	"Signal peptide predicted""	"
"""Tb427.02.6150"	N	"Signal peptide predicted""	"
"""Tb427.02.6200"	N	"Signal peptide predicted""	"
"""Tb427.02.6220"	N	"Signal peptide predicted""	"
"""Tb427.02.6240"	N	"Signal peptide predicted""	"
"""Tb427.03.1000"	N	"Signal peptide predicted""	"
"""Tb427.03.1070"	N	"Signal peptide predicted""	"
"""Tb427.03.120"	N	"Signal peptide predicted""	"
"""Tb427.03.1380"	N	"Signal peptide predicted""	"
"""Tb427.03.1390"	N	"Signal peptide predicted""	"
"""Tb427.03.1430"	N	"Signal peptide predicted""	"
"""Tb427.03.1460"	N	"Signal peptide predicted""	"
"""Tb427.03.1470"	N	"Signal peptide predicted""	"
"""Tb427.03.1500"	N	"Signal peptide predicted""	"
"""Tb427.03.1510"	N	"Signal peptide predicted""	"
"""Tb427.03.1520"	N	"Signal peptide predicted""	"
"""Tb427.03.1660"	N	"Signal peptide predicted""	"
"""Tb427.03.1760"	N	"Signal peptide predicted""	"
"""Tb427.03.1790"	N	"Signal peptide predicted""	"
"""Tb427.03.1870"	N	"Signal peptide predicted""	"
"""Tb427.03.2050"	N	"Signal peptide predicted""	"
"""Tb427.03.2120"	N	"Signal peptide predicted""	"
"""Tb427.03.2360"	N	"Signal peptide predicted""	"
"""Tb427.03.2400"	N	"Signal peptide predicted""	"
"""Tb427.03.2450"	N	"Signal peptide predicted""	"
"""Tb427.03.2500"	N	"Signal peptide predicted""	"
"""Tb427.03.2520"	N	"Signal peptide predicted""	"
"""Tb427.03.2590"	N	"Signal peptide predicted""	"
"""Tb427.03.2620"	N	"Signal peptide predicted""	"
"""Tb427.03.2630"	N	"Signal peptide predicted""	"
"""Tb427.03.2670"	N	"Signal peptide predicted""	"
"""Tb427.03.2800"	N	"Signal peptide predicted""	"
"""Tb427.03.2820"	N	"Signal peptide predicted""	"
"""Tb427.03.2840"	N	"Signal peptide predicted""	"
"""Tb427.03.2850"	N	"Signal peptide predicted""	"
"""Tb427.03.2870"	N	"Signal peptide predicted""	"
"""Tb427.03.3130"	N	"Signal peptide predicted""	"
"""Tb427.03.3140"	N	"Signal peptide predicted""	"
"""Tb427.03.3200"	N	"Signal peptide predicted""	"
"""Tb427.03.3350"	N	"Signal peptide predicted""	"
"""Tb427.03.3360"	N	"Signal peptide predicted""	"
"""Tb427.03.340"	N	"Signal peptide predicted""	"
"""Tb427.03.3580"	N	"Signal peptide predicted""	"
"""Tb427.03.370"	N	"Signal peptide predicted""	"
"""Tb427.03.3700"	N	"Signal peptide predicted""	"
"""Tb427.03.3730"	N	"Signal peptide predicted""	"
"""Tb427.03.3820"	N	"Signal peptide predicted""	"
"""Tb427.03.3890"	N	"Signal peptide predicted""	"
"""Tb427.03.3910"	N	"Signal peptide predicted""	"
"""Tb427.03.3990"	N	"Signal peptide predicted""	"
"""Tb427.03.4030"	N	"Signal peptide predicted""	"
"""Tb427.03.4050"	N	"Signal peptide predicted""	"
"""Tb427.03.4080"	N	"Signal peptide predicted""	"
"""Tb427.03.4090"	N	"Signal peptide predicted""	"
"""Tb427.03.4100"	N	"Signal peptide predicted""	"
"""Tb427.03.4150"	N	"Signal peptide predicted""	"
"""Tb427.03.4190"	N	"Signal peptide predicted""	"
"""Tb427.03.4200"	N	"Signal peptide predicted""	"
"""Tb427.03.4230"	N	"Signal peptide predicted""	"
"""Tb427.03.4260"	N	"Signal peptide predicted""	"
"""Tb427.03.440"	N	"Signal peptide predicted""	"
"""Tb427.03.4400"	N	"Signal peptide predicted""	"
"""Tb427.03.4630"	N	"Signal peptide predicted""	"
"""Tb427.03.4650"	N	"Signal peptide predicted""	"
"""Tb427.03.4700"	N	"Signal peptide predicted""	"
"""Tb427.03.4740"	N	"Signal peptide predicted""	"
"""Tb427.03.4780"	N	"Signal peptide predicted""	"
"""Tb427.03.4820"	N	"Signal peptide predicted""	"
"""Tb427.03.4870"	N	"Signal peptide predicted""	"
"""Tb427.03.490"	N	"Signal peptide predicted""	"
"""Tb427.03.4900"	N	"Signal peptide predicted""	"
"""Tb427.03.4910"	N	"Signal peptide predicted""	"
"""Tb427.03.5170"	N	"Signal peptide predicted""	"
"""Tb427.03.5300"	N	"Signal peptide predicted""	"
"""Tb427.03.5390"	N	"Signal peptide predicted""	"
"""Tb427.03.5430"	N	"Signal peptide predicted""	"
"""Tb427.03.560"	N	"Signal peptide predicted""	"
"""Tb427.03.5600"	N	"Signal peptide predicted""	"
"""Tb427.03.5610"	N	"Signal peptide predicted""	"
"""Tb427.03.5660"	N	"Signal peptide predicted""	"
"""Tb427.03.570"	N	"Signal peptide predicted""	"
"""Tb427.03.5830"	N	"Signal peptide predicted""	"
"""Tb427.03.590"	N	"Signal peptide predicted""	"
"""Tb427.03.640"	N	"Signal peptide predicted""	"
"""Tb427.03.710"	N	"Signal peptide predicted""	"
"""Tb427.03.750"	N	"Signal peptide predicted""	"
"""Tb427.03.770"	N	"Signal peptide predicted""	"
"""Tb427.03.840"	N	"Signal peptide predicted""	"
"""Tb427.03.860"	N	"Signal peptide predicted""	"
"""Tb427.03.900"	N	"Signal peptide predicted""	"
"""Tb427.03.950"	N	"Signal peptide predicted""	"
"""Tb427.04.1010"	N	"Signal peptide predicted""	"
"""Tb427.04.1020"	N	"Signal peptide predicted""	"
"""Tb427.04.1050"	N	"Signal peptide predicted""	"
"""Tb427.04.1090"	N	"Signal peptide predicted""	"
"""Tb427.04.1110"	N	"Signal peptide predicted""	"
"""Tb427.04.1120"	N	"Signal peptide predicted""	"
"""Tb427.04.1160"	N	"Signal peptide predicted""	"
"""Tb427.04.1190"	N	"Signal peptide predicted""	"
"""Tb427.04.1200"	N	"Signal peptide predicted""	"
"""Tb427.04.1370"	N	"Signal peptide predicted""	"
"""Tb427.04.1390"	N	"Signal peptide predicted""	"
"""Tb427.04.150"	N	"Signal peptide predicted""	"
"""Tb427.04.1600"	N	"Signal peptide predicted""	"
"""Tb427.04.1630"	N	"Signal peptide predicted""	"
"""Tb427.04.1670"	N	"Signal peptide predicted""	"
"""Tb427.04.1790"	N	"Signal peptide predicted""	"
"""Tb427.04.1920"	N	"Signal peptide predicted""	"
"""Tb427.04.1970"	N	"Signal peptide predicted""	"
"""Tb427.04.1990"	N	"Signal peptide predicted""	"
"""Tb427.04.2100"	N	"Signal peptide predicted""	"
"""Tb427.04.2160"	N	"Signal peptide predicted""	"
"""Tb427.04.2170"	N	"Signal peptide predicted""	"
"""Tb427.04.2230"	N	"Signal peptide predicted""	"
"""Tb427.04.2320"	N	"Signal peptide predicted""	"
"""Tb427.04.2360"	N	"Signal peptide predicted""	"
"""Tb427.04.2420"	N	"Signal peptide predicted""	"
"""Tb427.04.2450"	N	"Signal peptide predicted""	"
"""Tb427.04.2500"	N	"Signal peptide predicted""	"
"""Tb427.04.2510"	N	"Signal peptide predicted""	"
"""Tb427.04.2520"	N	"Signal peptide predicted""	"
"""Tb427.04.2530"	N	"Signal peptide predicted""	"
"""Tb427.04.2560"	N	"Signal peptide predicted""	"
"""Tb427.04.2690"	N	"Signal peptide predicted""	"
"""Tb427.04.2980"	N	"Signal peptide predicted""	"
"""Tb427.04.3010"	N	"Signal peptide predicted""	"
"""Tb427.04.3020"	N	"Signal peptide predicted""	"
"""Tb427.04.3040"	N	"Signal peptide predicted""	"
"""Tb427.04.320"	N	"Signal peptide predicted""	"
"""Tb427.04.3280"	N	"Signal peptide predicted""	"
"""Tb427.04.3290"	N	"Signal peptide predicted""	"
"""Tb427.04.330"	N	"Signal peptide predicted""	"
"""Tb427.04.3300"	N	"Signal peptide predicted""	"
"""Tb427.04.3470"	N	"Signal peptide predicted""	"
"""Tb427.04.3480"	N	"Signal peptide predicted""	"
"""Tb427.04.3520"	N	"Signal peptide predicted""	"
"""Tb427.04.3550"	N	"Signal peptide predicted""	"
"""Tb427.04.3660"	N	"Signal peptide predicted""	"
"""Tb427.04.3680"	N	"Signal peptide predicted""	"
"""Tb427.04.3690"	N	"Signal peptide predicted""	"
"""Tb427.04.3710"	N	"Signal peptide predicted""	"
"""Tb427.04.3720"	N	"Signal peptide predicted""	"
"""Tb427.04.3750"	N	"Signal peptide predicted""	"
"""Tb427.04.3860"	N	"Signal peptide predicted""	"
"""Tb427.04.3870"	N	"Signal peptide predicted""	"
"""Tb427.04.3880"	N	"Signal peptide predicted""	"
"""Tb427.04.390"	N	"Signal peptide predicted""	"
"""Tb427.04.4080"	N	"Signal peptide predicted""	"
"""Tb427.04.4250"	N	"Signal peptide predicted""	"
"""Tb427.04.4270"	N	"Signal peptide predicted""	"
"""Tb427.04.4290"	N	"Signal peptide predicted""	"
"""Tb427.04.4350"	N	"Signal peptide predicted""	"
"""Tb427.04.4370"	N	"Signal peptide predicted""	"
"""Tb427.04.4380"	N	"Signal peptide predicted""	"
"""Tb427.04.4410"	N	"Signal peptide predicted""	"
"""Tb427.04.4430"	N	"Signal peptide predicted""	"
"""Tb427.04.4440"	N	"Signal peptide predicted""	"
"""Tb427.04.4450"	N	"Signal peptide predicted""	"
"""Tb427.04.4460"	N	"Signal peptide predicted""	"
"""Tb427.04.4470"	N	"Signal peptide predicted""	"
"""Tb427.04.4640"	N	"Signal peptide predicted""	"
"""Tb427.04.4680"	N	"Signal peptide predicted""	"
"""Tb427.04.4770"	N	"Signal peptide predicted""	"
"""Tb427.04.4790"	N	"Signal peptide predicted""	"
"""Tb427.04.4880"	N	"Signal peptide predicted""	"
"""Tb427.04.4910"	N	"Signal peptide predicted""	"
"""Tb427.04.5000"	N	"Signal peptide predicted""	"
"""Tb427.04.5010"	N	"Signal peptide predicted""	"
"""Tb427.04.5080"	N	"Signal peptide predicted""	"
"""Tb427.04.510"	N	"Signal peptide predicted""	"
"""Tb427.04.5160"	N	"Signal peptide predicted""	"
"""Tb427.04.5240"	N	"Signal peptide predicted""	"
"""Tb427.04.5250"	N	"Signal peptide predicted""	"
"""Tb427.04.5260"	N	"Signal peptide predicted""	"
"""Tb427.04.5270"	N	"Signal peptide predicted""	"
"""Tb427.04.5280"	N	"Signal peptide predicted""	"
"""Tb427.04.5290"	N	"Signal peptide predicted""	"
"""Tb427.04.540"	N	"Signal peptide predicted""	"
"""Tb427.04.5530"	N	"Signal peptide predicted""	"
"""Tb427.04.5560"	N	"Signal peptide predicted""	"
"""Tb427.04.5580"	N	"Signal peptide predicted""	"
"""Tb427.04.5700"	N	"Signal peptide predicted""	"
"""Tb427.04.590"	N	"Signal peptide predicted""	"
"""Tb427.04.700"	N	"Signal peptide predicted""	"
"""Tb427.04.720"	N	"Signal peptide predicted""	"
"""Tb427.04.810"	N	"Signal peptide predicted""	"
"""Tb427.04.830"	N	"Signal peptide predicted""	"
"""Tb427.04.910"	N	"Signal peptide predicted""	"
"""Tb427.05.1020"	N	"Signal peptide predicted""	"
"""Tb427.05.1030"	N	"Signal peptide predicted""	"
"""Tb427.05.1140"	N	"Signal peptide predicted""	"
"""Tb427.05.1160"	N	"Signal peptide predicted""	"
"""Tb427.05.120"	N	"Signal peptide predicted""	"
"""Tb427.05.1210"	N	"Signal peptide predicted""	"
"""Tb427.05.130"	N	"Signal peptide predicted""	"
"""Tb427.05.1370"	N	"Signal peptide predicted""	"
"""Tb427.05.1390"	N	"Signal peptide predicted""	"
"""Tb427.05.1410"	N	"Signal peptide predicted""	"
"""Tb427.05.1430"	N	"Signal peptide predicted""	"
"""Tb427.05.1470"	N	"Signal peptide predicted""	"
"""Tb427.05.150"	N	"Signal peptide predicted""	"
"""Tb427.05.1530"	N	"Signal peptide predicted""	"
"""Tb427.05.1630"	N	"Signal peptide predicted""	"
"""Tb427.05.1710"	N	"Signal peptide predicted""	"
"""Tb427.05.1720"	N	"Signal peptide predicted""	"
"""Tb427.05.1740"	N	"Signal peptide predicted""	"
"""Tb427.05.1760"	N	"Signal peptide predicted""	"
"""Tb427.05.1810"	N	"Signal peptide predicted""	"
"""Tb427.05.1820"	N	"Signal peptide predicted""	"
"""Tb427.05.1830"	N	"Signal peptide predicted""	"
"""Tb427.05.1900"	N	"Signal peptide predicted""	"
"""Tb427.05.1930"	N	"Signal peptide predicted""	"
"""Tb427.05.2030"	N	"Signal peptide predicted""	"
"""Tb427.05.2100"	N	"Signal peptide predicted""	"
"""Tb427.05.2280"	N	"Signal peptide predicted""	"
"""Tb427.05.2350"	N	"Signal peptide predicted""	"
"""Tb427.05.2430"	N	"Signal peptide predicted""	"
"""Tb427.05.2520"	N	"Signal peptide predicted""	"
"""Tb427.05.2550"	N	"Signal peptide predicted""	"
"""Tb427.05.2580"	N	"Signal peptide predicted""	"
"""Tb427.05.2600"	N	"Signal peptide predicted""	"
"""Tb427.05.2670"	N	"Signal peptide predicted""	"
"""Tb427.05.2750"	N	"Signal peptide predicted""	"
"""Tb427.05.2760"	N	"Signal peptide predicted""	"
"""Tb427.05.2790"	N	"Signal peptide predicted""	"
"""Tb427.05.3030"	N	"Signal peptide predicted""	"
"""Tb427.05.310"	N	"Signal peptide predicted""	"
"""Tb427.05.3110"	N	"Signal peptide predicted""	"
"""Tb427.05.3150"	N	"Signal peptide predicted""	"
"""Tb427.05.3160"	N	"Signal peptide predicted""	"
"""Tb427.05.320"	N	"Signal peptide predicted""	"
"""Tb427.05.3260"	N	"Signal peptide predicted""	"
"""Tb427.05.3270"	N	"Signal peptide predicted""	"
"""Tb427.05.330"	N	"Signal peptide predicted""	"
"""Tb427.05.3360"	N	"Signal peptide predicted""	"
"""Tb427.05.340"	N	"Signal peptide predicted""	"
"""Tb427.05.350"	N	"Signal peptide predicted""	"
"""Tb427.05.3540"	N	"Signal peptide predicted""	"
"""Tb427.05.3550"	N	"Signal peptide predicted""	"
"""Tb427.05.360"	N	"Signal peptide predicted""	"
"""Tb427.05.3630"	N	"Signal peptide predicted""	"
"""Tb427.05.370"	N	"Signal peptide predicted""	"
"""Tb427.05.3750"	N	"Signal peptide predicted""	"
"""Tb427.05.380"	N	"Signal peptide predicted""	"
"""Tb427.05.3840"	N	"Signal peptide predicted""	"
"""Tb427.05.3990"	N	"Signal peptide predicted""	"
"""Tb427.05.400"	N	"Signal peptide predicted""	"
"""Tb427.05.4010"	N	"Signal peptide predicted""	"
"""Tb427.05.4020"	N	"Signal peptide predicted""	"
"""Tb427.05.4060"	N	"Signal peptide predicted""	"
"""Tb427.05.4080"	N	"Signal peptide predicted""	"
"""Tb427.05.410"	N	"Signal peptide predicted""	"
"""Tb427.05.4100"	N	"Signal peptide predicted""	"
"""Tb427.05.4140"	N	"Signal peptide predicted""	"
"""Tb427.05.420"	N	"Signal peptide predicted""	"
"""Tb427.05.430"	N	"Signal peptide predicted""	"
"""Tb427.05.4340"	N	"Signal peptide predicted""	"
"""Tb427.05.4370"	N	"Signal peptide predicted""	"
"""Tb427.05.440"	N	"Signal peptide predicted""	"
"""Tb427.05.450"	N	"Signal peptide predicted""	"
"""Tb427.05.4500"	N	"Signal peptide predicted""	"
"""Tb427.05.4540"	N	"Signal peptide predicted""	"
"""Tb427.05.4550"	N	"Signal peptide predicted""	"
"""Tb427.05.4580"	N	"Signal peptide predicted""	"
"""Tb427.05.4600"	N	"Signal peptide predicted""	"
"""Tb427.05.4620"	N	"Signal peptide predicted""	"
"""Tb427.05.4630"	N	"Signal peptide predicted""	"
"""Tb427.05.4670"	N	"Signal peptide predicted""	"
"""Tb427.05.4730"	N	"Signal peptide predicted""	"
"""Tb427.05.4810"	N	"Signal peptide predicted""	"
"""Tb427.05.4840"	N	"Signal peptide predicted""	"
"""Tb427.05.490"	N	"Signal peptide predicted""	"
"""Tb427.05.4950"	N	"Signal peptide predicted""	"
"""Tb427.05.5210"	N	"Signal peptide predicted""	"
"""Tb427.05.560"	N	"Signal peptide predicted""	"
"""Tb427.05.610"	N	"Signal peptide predicted""	"
"""Tb427.05.620"	N	"Signal peptide predicted""	"
"""Tb427.05.630"	N	"Signal peptide predicted""	"
"""Tb427.05.640"	N	"Signal peptide predicted""	"
"""Tb427.05.650"	N	"Signal peptide predicted""	"
"""Tb427.05.680"	N	"Signal peptide predicted""	"
"""Tb427.05.750"	N	"Signal peptide predicted""	"
"""Tb427.05.830"	N	"Signal peptide predicted""	"
"""Tb427.05.860"	N	"Signal peptide predicted""	"
"""Tb427.05.920"	N	"Signal peptide predicted""	"
"""Tb427.05.940"	N	"Signal peptide predicted""	"
"""Tb427.05.960"	N	"Signal peptide predicted""	"
"""Tb427.06.1000"	N	"Signal peptide predicted""	"
"""Tb427.06.1010"	N	"Signal peptide predicted""	"
"""Tb427.06.1020"	N	"Signal peptide predicted""	"
"""Tb427.06.1030"	N	"Signal peptide predicted""	"
"""Tb427.06.1040"	N	"Signal peptide predicted""	"
"""Tb427.06.1050"	N	"Signal peptide predicted""	"
"""Tb427.06.1060"	N	"Signal peptide predicted""	"
"""Tb427.06.1090"	N	"Signal peptide predicted""	"
"""Tb427.06.110"	N	"Signal peptide predicted""	"
"""Tb427.06.1140"	N	"Signal peptide predicted""	"
"""Tb427.06.1170"	N	"Signal peptide predicted""	"
"""Tb427.06.120"	N	"Signal peptide predicted""	"
"""Tb427.06.1200"	N	"Signal peptide predicted""	"
"""Tb427.06.1440"	N	"Signal peptide predicted""	"
"""Tb427.06.1640"	N	"Signal peptide predicted""	"
"""Tb427.06.1650"	N	"Signal peptide predicted""	"
"""Tb427.06.1700"	N	"Signal peptide predicted""	"
"""Tb427.06.1710"	N	"Signal peptide predicted""	"
"""Tb427.06.1730"	N	"Signal peptide predicted""	"
"""Tb427.06.1740"	N	"Signal peptide predicted""	"
"""Tb427.06.1760"	N	"Signal peptide predicted""	"
"""Tb427.06.1850"	N	"Signal peptide predicted""	"
"""Tb427.06.1890"	N	"Signal peptide predicted""	"
"""Tb427.06.190"	N	"Signal peptide predicted""	"
"""Tb427.06.1930"	N	"Signal peptide predicted""	"
"""Tb427.06.1960"	N	"Signal peptide predicted""	"
"""Tb427.06.2010"	N	"Signal peptide predicted""	"
"""Tb427.06.2140"	N	"Signal peptide predicted""	"
"""Tb427.06.2170"	N	"Signal peptide predicted""	"
"""Tb427.06.220"	N	"Signal peptide predicted""	"
"""Tb427.06.2260"	N	"Signal peptide predicted""	"
"""Tb427.06.2320"	N	"Signal peptide predicted""	"
"""Tb427.06.2420"	N	"Signal peptide predicted""	"
"""Tb427.06.2530"	N	"Signal peptide predicted""	"
"""Tb427.06.2560"	N	"Signal peptide predicted""	"
"""Tb427.06.2580"	N	"Signal peptide predicted""	"
"""Tb427.06.2590"	N	"Signal peptide predicted""	"
"""Tb427.06.260"	N	"Signal peptide predicted""	"
"""Tb427.06.2660"	N	"Signal peptide predicted""	"
"""Tb427.06.2730"	N	"Signal peptide predicted""	"
"""Tb427.06.2790"	N	"Signal peptide predicted""	"
"""Tb427.06.2890"	N	"Signal peptide predicted""	"
"""Tb427.06.2940"	N	"Signal peptide predicted""	"
"""Tb427.06.2990"	N	"Signal peptide predicted""	"
"""Tb427.06.3300"	N	"Signal peptide predicted""	"
"""Tb427.06.3440"	N	"Signal peptide predicted""	"
"""Tb427.06.370"	N	"Signal peptide predicted""	"
"""Tb427.06.3700"	N	"Signal peptide predicted""	"
"""Tb427.06.3710"	N	"Signal peptide predicted""	"
"""Tb427.06.3740"	N	"Signal peptide predicted""	"
"""Tb427.06.3750"	N	"Signal peptide predicted""	"
"""Tb427.06.380"	N	"Signal peptide predicted""	"
"""Tb427.06.3800"	N	"Signal peptide predicted""	"
"""Tb427.06.3930"	N	"Signal peptide predicted""	"
"""Tb427.06.3940"	N	"Signal peptide predicted""	"
"""Tb427.06.3960"	N	"Signal peptide predicted""	"
"""Tb427.06.4110"	N	"Signal peptide predicted""	"
"""Tb427.06.4140"	N	"Signal peptide predicted""	"
"""Tb427.06.4150"	N	"Signal peptide predicted""	"
"""Tb427.06.420"	N	"Signal peptide predicted""	"
"""Tb427.06.4200"	N	"Signal peptide predicted""	"
"""Tb427.06.4210"	N	"Signal peptide predicted""	"
"""Tb427.06.4240"	N	"Signal peptide predicted""	"
"""Tb427.06.4250"	N	"Signal peptide predicted""	"
"""Tb427.06.4260"	N	"Signal peptide predicted""	"
"""Tb427.06.4320"	N	"Signal peptide predicted""	"
"""Tb427.06.4330"	N	"Signal peptide predicted""	"
"""Tb427.06.440"	N	"Signal peptide predicted""	"
"""Tb427.06.450"	N	"Signal peptide predicted""	"
"""Tb427.06.4500"	N	"Signal peptide predicted""	"
"""Tb427.06.4530"	N	"Signal peptide predicted""	"
"""Tb427.06.4600"	N	"Signal peptide predicted""	"
"""Tb427.06.4620"	N	"Signal peptide predicted""	"
"""Tb427.06.4630"	N	"Signal peptide predicted""	"
"""Tb427.06.470"	N	"Signal peptide predicted""	"
"""Tb427.06.4730"	N	"Signal peptide predicted""	"
"""Tb427.06.4780"	N	"Signal peptide predicted""	"
"""Tb427.06.480"	N	"Signal peptide predicted""	"
"""Tb427.06.4940"	N	"Signal peptide predicted""	"
"""Tb427.06.4960"	N	"Signal peptide predicted""	"
"""Tb427.06.4990"	N	"Signal peptide predicted""	"
"""Tb427.06.500"	N	"Signal peptide predicted""	"
"""Tb427.06.510"	N	"Signal peptide predicted""	"
"""Tb427.06.5120"	N	"Signal peptide predicted""	"
"""Tb427.06.5130"	N	"Signal peptide predicted""	"
"""Tb427.06.520"	N	"Signal peptide predicted""	"
"""Tb427.06.5240"	N	"Signal peptide predicted""	"
"""Tb427.06.540"	N	"Signal peptide predicted""	"
"""Tb427.06.560"	N	"Signal peptide predicted""	"
"""Tb427.06.5740"	N	"Signal peptide predicted""	"
"""Tb427.06.660"	N	"Signal peptide predicted""	"
"""Tb427.06.750"	N	"Signal peptide predicted""	"
"""Tb427.06.850"	N	"Signal peptide predicted""	"
"""Tb427.06.930"	N	"Signal peptide predicted""	"
"""Tb427.06.960"	N	"Signal peptide predicted""	"
"""Tb427.06.970"	N	"Signal peptide predicted""	"
"""Tb427.06.980"	N	"Signal peptide predicted""	"
"""Tb427.06.990"	N	"Signal peptide predicted""	"
"""Tb427.07.1150"	N	"Signal peptide predicted""	"
"""Tb427.07.1290"	N	"Signal peptide predicted""	"
"""Tb427.07.1300"	N	"Signal peptide predicted""	"
"""Tb427.07.1470"	N	"Signal peptide predicted""	"
"""Tb427.07.1480"	N	"Signal peptide predicted""	"
"""Tb427.07.1490"	N	"Signal peptide predicted""	"
"""Tb427.07.1570"	N	"Signal peptide predicted""	"
"""Tb427.07.1640"	N	"Signal peptide predicted""	"
"""Tb427.07.170"	N	"Signal peptide predicted""	"
"""Tb427.07.1700"	N	"Signal peptide predicted""	"
"""Tb427.07.180"	N	"Signal peptide predicted""	"
"""Tb427.07.2190"	N	"Signal peptide predicted""	"
"""Tb427.07.2210"	N	"Signal peptide predicted""	"
"""Tb427.07.2220"	N	"Signal peptide predicted""	"
"""Tb427.07.2690"	N	"Signal peptide predicted""	"
"""Tb427.07.2700"	N	"Signal peptide predicted""	"
"""Tb427.07.2710"	N	"Signal peptide predicted""	"
"""Tb427.07.280"	N	"Signal peptide predicted""	"
"""Tb427.07.2960"	N	"Signal peptide predicted""	"
"""Tb427.07.300"	N	"Signal peptide predicted""	"
"""Tb427.07.3010"	N	"Signal peptide predicted""	"
"""Tb427.07.3240"	N	"Signal peptide predicted""	"
"""Tb427.07.3260"	N	"Signal peptide predicted""	"
"""Tb427.07.3270"	N	"Signal peptide predicted""	"
"""Tb427.07.3340"	N	"Signal peptide predicted""	"
"""Tb427.07.3390"	N	"Signal peptide predicted""	"
"""Tb427.07.340"	N	"Signal peptide predicted""	"
"""Tb427.07.3400"	N	"Signal peptide predicted""	"
"""Tb427.07.3500"	N	"Signal peptide predicted""	"
"""Tb427.07.360"	N	"Signal peptide predicted""	"
"""Tb427.07.3600"	N	"Signal peptide predicted""	"
"""Tb427.07.3630"	N	"Signal peptide predicted""	"
"""Tb427.07.3680"	N	"Signal peptide predicted""	"
"""Tb427.07.3690"	N	"Signal peptide predicted""	"
"""Tb427.07.3720"	N	"Signal peptide predicted""	"
"""Tb427.07.3750"	N	"Signal peptide predicted""	"
"""Tb427.07.380"	N	"Signal peptide predicted""	"
"""Tb427.07.3810"	N	"Signal peptide predicted""	"
"""Tb427.07.3870"	N	"Signal peptide predicted""	"
"""Tb427.07.3890"	N	"Signal peptide predicted""	"
"""Tb427.07.3930"	N	"Signal peptide predicted""	"
"""Tb427.07.400"	N	"Signal peptide predicted""	"
"""Tb427.07.420"	N	"Signal peptide predicted""	"
"""Tb427.07.4200"	N	"Signal peptide predicted""	"
"""Tb427.07.4230"	N	"Signal peptide predicted""	"
"""Tb427.07.4260"	N	"Signal peptide predicted""	"
"""Tb427.07.4270"	N	"Signal peptide predicted""	"
"""Tb427.07.4280"	N	"Signal peptide predicted""	"
"""Tb427.07.440"	N	"Signal peptide predicted""	"
"""Tb427.07.4430"	N	"Signal peptide predicted""	"
"""Tb427.07.4660"	N	"Signal peptide predicted""	"
"""Tb427.07.4670"	N	"Signal peptide predicted""	"
"""Tb427.07.4690"	N	"Signal peptide predicted""	"
"""Tb427.07.470"	N	"Signal peptide predicted""	"
"""Tb427.07.4720"	N	"Signal peptide predicted""	"
"""Tb427.07.4820"	N	"Signal peptide predicted""	"
"""Tb427.07.4880"	N	"Signal peptide predicted""	"
"""Tb427.07.4890"	N	"Signal peptide predicted""	"
"""Tb427.07.4980"	N	"Signal peptide predicted""	"
"""Tb427.07.5160"	N	"Signal peptide predicted""	"
"""Tb427.07.5280"	N	"Signal peptide predicted""	"
"""Tb427.07.5330"	N	"Signal peptide predicted""	"
"""Tb427.07.5400"	N	"Signal peptide predicted""	"
"""Tb427.07.5420"	N	"Signal peptide predicted""	"
"""Tb427.07.5470"	N	"Signal peptide predicted""	"
"""Tb427.07.5630"	N	"Signal peptide predicted""	"
"""Tb427.07.5700"	N	"Signal peptide predicted""	"
"""Tb427.07.5710"	N	"Signal peptide predicted""	"
"""Tb427.07.5780"	N	"Signal peptide predicted""	"
"""Tb427.07.5890"	N	"Signal peptide predicted""	"
"""Tb427.07.590"	N	"Signal peptide predicted""	"
"""Tb427.07.6040"	N	"Signal peptide predicted""	"
"""Tb427.07.6050"	N	"Signal peptide predicted""	"
"""Tb427.07.6060"	N	"Signal peptide predicted""	"
"""Tb427.07.6070"	N	"Signal peptide predicted""	"
"""Tb427.07.6080"	N	"Signal peptide predicted""	"
"""Tb427.07.610"	N	"Signal peptide predicted""	"
"""Tb427.07.6100"	N	"Signal peptide predicted""	"
"""Tb427.07.6110"	N	"Signal peptide predicted""	"
"""Tb427.07.6130"	N	"Signal peptide predicted""	"
"""Tb427.07.6170"	N	"Signal peptide predicted""	"
"""Tb427.07.620"	N	"Signal peptide predicted""	"
"""Tb427.07.6200"	N	"Signal peptide predicted""	"
"""Tb427.07.630"	N	"Signal peptide predicted""	"
"""Tb427.07.6350"	N	"Signal peptide predicted""	"
"""Tb427.07.6370"	N	"Signal peptide predicted""	"
"""Tb427.07.6420"	N	"Signal peptide predicted""	"
"""Tb427.07.6460"	N	"Signal peptide predicted""	"
"""Tb427.07.6470"	N	"Signal peptide predicted""	"
"""Tb427.07.6490"	N	"Signal peptide predicted""	"
"""Tb427.07.6500"	N	"Signal peptide predicted""	"
"""Tb427.07.6540"	N	"Signal peptide predicted""	"
"""Tb427.07.6550"	N	"Signal peptide predicted""	"
"""Tb427.07.6560"	N	"Signal peptide predicted""	"
"""Tb427.07.6570"	N	"Signal peptide predicted""	"
"""Tb427.07.6580"	N	"Signal peptide predicted""	"
"""Tb427.07.6590"	N	"Signal peptide predicted""	"
"""Tb427.07.6600"	N	"Signal peptide predicted""	"
"""Tb427.07.6670"	N	"Signal peptide predicted""	"
"""Tb427.07.6760"	N	"Signal peptide predicted""	"
"""Tb427.07.680"	N	"Signal peptide predicted""	"
"""Tb427.07.6830"	N	"Signal peptide predicted""	"
"""Tb427.07.6850"	N	"Signal peptide predicted""	"
"""Tb427.07.6860"	N	"Signal peptide predicted""	"
"""Tb427.07.6920"	N	"Signal peptide predicted""	"
"""Tb427.07.6930"	N	"Signal peptide predicted""	"
"""Tb427.07.7090"	N	"Signal peptide predicted""	"
"""Tb427.07.7310"	N	"Signal peptide predicted""	"
"""Tb427.07.7420"	N	"Signal peptide predicted""	"
"""Tb427.07.7430"	N	"Signal peptide predicted""	"
"""Tb427.07.7520"	N	"Signal peptide predicted""	"
"""Tb427.07.7530"	N	"Signal peptide predicted""	"
"""Tb427.07.7550"	N	"Signal peptide predicted""	"
"""Tb427.07.7560"	N	"Signal peptide predicted""	"
"""Tb427.07.890"	N	"Signal peptide predicted""	"
"""Tb427.07.900"	N	"Signal peptide predicted""	"
"""Tb427.07.930"	N	"Signal peptide predicted""	"
"""Tb427.07.940"	N	"Signal peptide predicted""	"
"""Tb427.07.950"	N	"Signal peptide predicted""	"
"""Tb427.08.1250"	N	"Signal peptide predicted""	"
"""Tb427.08.1370"	N	"Signal peptide predicted""	"
"""Tb427.08.1530"	N	"Signal peptide predicted""	"
"""Tb427.08.1580"	N	"Signal peptide predicted""	"
"""Tb427.08.1610"	N	"Signal peptide predicted""	"
"""Tb427.08.1620"	N	"Signal peptide predicted""	"
"""Tb427.08.1640"	N	"Signal peptide predicted""	"
"""Tb427.08.1700"	N	"Signal peptide predicted""	"
"""Tb427.08.1720"	N	"Signal peptide predicted""	"
"""Tb427.08.1740"	N	"Signal peptide predicted""	"
"""Tb427.08.1760"	N	"Signal peptide predicted""	"
"""Tb427.08.1810"	N	"Signal peptide predicted""	"
"""Tb427.08.1830"	N	"Signal peptide predicted""	"
"""Tb427.08.1860"	N	"Signal peptide predicted""	"
"""Tb427.08.1870"	N	"Signal peptide predicted""	"
"""Tb427.08.1940"	N	"Signal peptide predicted""	"
"""Tb427.08.1970"	N	"Signal peptide predicted""	"
"""Tb427.08.2000"	N	"Signal peptide predicted""	"
"""Tb427.08.2010"	N	"Signal peptide predicted""	"
"""Tb427.08.2060"	N	"Signal peptide predicted""	"
"""Tb427.08.2140"	N	"Signal peptide predicted""	"
"""Tb427.08.2180"	N	"Signal peptide predicted""	"
"""Tb427.08.2320"	N	"Signal peptide predicted""	"
"""Tb427.08.2380"	N	"Signal peptide predicted""	"
"""Tb427.08.2390"	N	"Signal peptide predicted""	"
"""Tb427.08.2460"	N	"Signal peptide predicted""	"
"""Tb427.08.2510"	N	"Signal peptide predicted""	"
"""Tb427.08.2570"	N	"Signal peptide predicted""	"
"""Tb427.08.2680"	N	"Signal peptide predicted""	"
"""Tb427.08.2690"	N	"Signal peptide predicted""	"
"""Tb427.08.2750"	N	"Signal peptide predicted""	"
"""Tb427.08.2760"	N	"Signal peptide predicted""	"
"""Tb427.08.2810"	N	"Signal peptide predicted""	"
"""Tb427.08.2910"	N	"Signal peptide predicted""	"
"""Tb427.08.2920"	N	"Signal peptide predicted""	"
"""Tb427.08.2930"	N	"Signal peptide predicted""	"
"""Tb427.08.2940"	N	"Signal peptide predicted""	"
"""Tb427.08.3040"	N	"Signal peptide predicted""	"
"""Tb427.08.3050"	N	"Signal peptide predicted""	"
"""Tb427.08.3120"	N	"Signal peptide predicted""	"
"""Tb427.08.3300"	N	"Signal peptide predicted""	"
"""Tb427.08.3320"	N	"Signal peptide predicted""	"
"""Tb427.08.3330"	N	"Signal peptide predicted""	"
"""Tb427.08.3360"	N	"Signal peptide predicted""	"
"""Tb427.08.3390"	N	"Signal peptide predicted""	"
"""Tb427.08.3400"	N	"Signal peptide predicted""	"
"""Tb427.08.3530"	N	"Signal peptide predicted""	"
"""Tb427.08.3540"	N	"Signal peptide predicted""	"
"""Tb427.08.3670"	N	"Signal peptide predicted""	"
"""Tb427.08.3690"	N	"Signal peptide predicted""	"
"""Tb427.08.3720"	N	"Signal peptide predicted""	"
"""Tb427.08.3730"	N	"Signal peptide predicted""	"
"""Tb427.08.3760"	N	"Signal peptide predicted""	"
"""Tb427.08.3800"	N	"Signal peptide predicted""	"
"""Tb427.08.3810"	N	"Signal peptide predicted""	"
"""Tb427.08.3960"	N	"Signal peptide predicted""	"
"""Tb427.08.4000"	N	"Signal peptide predicted""	"
"""Tb427.08.4010"	N	"Signal peptide predicted""	"
"""Tb427.08.4060"	N	"Signal peptide predicted""	"
"""Tb427.08.4110"	N	"Signal peptide predicted""	"
"""Tb427.08.4150"	N	"Signal peptide predicted""	"
"""Tb427.08.4230"	N	"Signal peptide predicted""	"
"""Tb427.08.4240"	N	"Signal peptide predicted""	"
"""Tb427.08.4340"	N	"Signal peptide predicted""	"
"""Tb427.08.4520"	N	"Signal peptide predicted""	"
"""Tb427.08.4550"	N	"Signal peptide predicted""	"
"""Tb427.08.4600"	N	"Signal peptide predicted""	"
"""Tb427.08.4630"	N	"Signal peptide predicted""	"
"""Tb427.08.4710"	N	"Signal peptide predicted""	"
"""Tb427.08.4740"	N	"Signal peptide predicted""	"
"""Tb427.08.4760"	N	"Signal peptide predicted""	"
"""Tb427.08.480"	N	"Signal peptide predicted""	"
"""Tb427.08.4810"	N	"Signal peptide predicted""	"
"""Tb427.08.4890"	N	"Signal peptide predicted""	"
"""Tb427.08.490"	N	"Signal peptide predicted""	"
"""Tb427.08.5080"	N	"Signal peptide predicted""	"
"""Tb427.08.510"	N	"Signal peptide predicted""	"
"""Tb427.08.5150"	N	"Signal peptide predicted""	"
"""Tb427.08.5180"	N	"Signal peptide predicted""	"
"""Tb427.08.5240"	N	"Signal peptide predicted""	"
"""Tb427.08.5360"	N	"Signal peptide predicted""	"
"""Tb427.08.5420"	N	"Signal peptide predicted""	"
"""Tb427.08.5570"	N	"Signal peptide predicted""	"
"""Tb427.08.560"	N	"Signal peptide predicted""	"
"""Tb427.08.580"	N	"Signal peptide predicted""	"
"""Tb427.08.5860"	N	"Signal peptide predicted""	"
"""Tb427.08.5910"	N	"Signal peptide predicted""	"
"""Tb427.08.5920"	N	"Signal peptide predicted""	"
"""Tb427.08.6010"	N	"Signal peptide predicted""	"
"""Tb427.08.6020"	N	"Signal peptide predicted""	"
"""Tb427.08.6080"	N	"Signal peptide predicted""	"
"""Tb427.08.620"	N	"Signal peptide predicted""	"
"""Tb427.08.6310"	N	"Signal peptide predicted""	"
"""Tb427.08.6380"	N	"Signal peptide predicted""	"
"""Tb427.08.6480"	N	"Signal peptide predicted""	"
"""Tb427.08.6550"	N	"Signal peptide predicted""	"
"""Tb427.08.6570"	N	"Signal peptide predicted""	"
"""Tb427.08.6590"	N	"Signal peptide predicted""	"
"""Tb427.08.6600"	N	"Signal peptide predicted""	"
"""Tb427.08.6620"	N	"Signal peptide predicted""	"
"""Tb427.08.6700"	N	"Signal peptide predicted""	"
"""Tb427.08.6710"	N	"Signal peptide predicted""	"
"""Tb427.08.6720"	N	"Signal peptide predicted""	"
"""Tb427.08.6730"	N	"Signal peptide predicted""	"
"""Tb427.08.6780"	N	"Signal peptide predicted""	"
"""Tb427.08.6800"	N	"Signal peptide predicted""	"
"""Tb427.08.6960"	N	"Signal peptide predicted""	"
"""Tb427.08.7010"	N	"Signal peptide predicted""	"
"""Tb427.08.7130"	N	"Signal peptide predicted""	"
"""Tb427.08.7140"	N	"Signal peptide predicted""	"
"""Tb427.08.7150"	N	"Signal peptide predicted""	"
"""Tb427.08.7190"	N	"Signal peptide predicted""	"
"""Tb427.08.7230"	N	"Signal peptide predicted""	"
"""Tb427.08.7280"	N	"Signal peptide predicted""	"
"""Tb427.08.7310"	N	"Signal peptide predicted""	"
"""Tb427.08.7330"	N	"Signal peptide predicted""	"
"""Tb427.08.7340"	N	"Signal peptide predicted""	"
"""Tb427.08.7350"	N	"Signal peptide predicted""	"
"""Tb427.08.7410"	N	"Signal peptide predicted""	"
"""Tb427.08.7530"	N	"Signal peptide predicted""	"
"""Tb427.08.7580"	N	"Signal peptide predicted""	"
"""Tb427.08.7590"	N	"Signal peptide predicted""	"
"""Tb427.08.7680"	N	"Signal peptide predicted""	"
"""Tb427.08.7700"	N	"Signal peptide predicted""	"
"""Tb427.08.7710"	N	"Signal peptide predicted""	"
"""Tb427.08.7860"	N	"Signal peptide predicted""	"
"""Tb427.08.7870"	N	"Signal peptide predicted""	"
"""Tb427.08.7890"	N	"Signal peptide predicted""	"
"""Tb427.08.7900"	N	"Signal peptide predicted""	"
"""Tb427.08.7920"	N	"Signal peptide predicted""	"
"""Tb427.08.7930"	N	"Signal peptide predicted""	"
"""Tb427.08.7940"	N	"Signal peptide predicted""	"
"""Tb427.08.7980"	N	"Signal peptide predicted""	"
"""Tb427.08.8020"	N	"Signal peptide predicted""	"
"""Tb427.08.8030"	N	"Signal peptide predicted""	"
"""Tb427.08.8120"	N	"Signal peptide predicted""	"
"""Tb427.08.8170"	N	"Signal peptide predicted""	"
"""Tb427.08.8360"	N	"Signal peptide predicted""	"
"""Tb427.08.930"	N	"Signal peptide predicted""	"
"""Tb427.08.950"	N	"Signal peptide predicted""	"
"""Tb427.08.970"	N	"Signal peptide predicted""	"
"""Tb427.10.10000"	N	"Signal peptide predicted""	"
"""Tb427.10.10040"	N	"Signal peptide predicted""	"
"""Tb427.10.10050"	N	"Signal peptide predicted""	"
"""Tb427.10.10100"	N	"Signal peptide predicted""	"
"""Tb427.10.10120"	N	"Signal peptide predicted""	"
"""Tb427.10.10130"	N	"Signal peptide predicted""	"
"""Tb427.10.10160"	N	"Signal peptide predicted""	"
"""Tb427.10.10200"	N	"Signal peptide predicted""	"
"""Tb427.10.10210"	N	"Signal peptide predicted""	"
"""Tb427.10.10220"	N	"Signal peptide predicted""	"
"""Tb427.10.10230"	N	"Signal peptide predicted""	"
"""Tb427.10.10240"	N	"Signal peptide predicted""	"
"""Tb427.10.10250"	N	"Signal peptide predicted""	"
"""Tb427.10.10260"	N	"Signal peptide predicted""	"
"""Tb427.10.1030"	N	"Signal peptide predicted""	"
"""Tb427.10.1040"	N	"Signal peptide predicted""	"
"""Tb427.10.10430"	N	"Signal peptide predicted""	"
"""Tb427.10.1050"	N	"Signal peptide predicted""	"
"""Tb427.10.10650"	N	"Signal peptide predicted""	"
"""Tb427.10.10760"	N	"Signal peptide predicted""	"
"""Tb427.10.10770"	N	"Signal peptide predicted""	"
"""Tb427.10.10780"	N	"Signal peptide predicted""	"
"""Tb427.10.10830"	N	"Signal peptide predicted""	"
"""Tb427.10.10840"	N	"Signal peptide predicted""	"
"""Tb427.10.11120"	N	"Signal peptide predicted""	"
"""Tb427.10.11140"	N	"Signal peptide predicted""	"
"""Tb427.10.11210"	N	"Signal peptide predicted""	"
"""Tb427.10.11290"	N	"Signal peptide predicted""	"
"""Tb427.10.11340"	N	"Signal peptide predicted""	"
"""Tb427.10.11460"	N	"Signal peptide predicted""	"
"""Tb427.10.11890"	N	"Signal peptide predicted""	"
"""Tb427.10.11930"	N	"Signal peptide predicted""	"
"""Tb427.10.12010"	N	"Signal peptide predicted""	"
"""Tb427.10.12050"	N	"Signal peptide predicted""	"
"""Tb427.10.12290"	N	"Signal peptide predicted""	"
"""Tb427.10.12310"	N	"Signal peptide predicted""	"
"""Tb427.10.1240"	N	"Signal peptide predicted""	"
"""Tb427.10.12450"	N	"Signal peptide predicted""	"
"""Tb427.10.12480"	N	"Signal peptide predicted""	"
"""Tb427.10.12490"	N	"Signal peptide predicted""	"
"""Tb427.10.12540"	N	"Signal peptide predicted""	"
"""Tb427.10.12550"	N	"Signal peptide predicted""	"
"""Tb427.10.12570"	N	"Signal peptide predicted""	"
"""Tb427.10.12650"	N	"Signal peptide predicted""	"
"""Tb427.10.12730"	N	"Signal peptide predicted""	"
"""Tb427.10.1280"	N	"Signal peptide predicted""	"
"""Tb427.10.12890"	N	"Signal peptide predicted""	"
"""Tb427.10.12980"	N	"Signal peptide predicted""	"
"""Tb427.10.130"	N	"Signal peptide predicted""	"
"""Tb427.10.13030"	N	"Signal peptide predicted""	"
"""Tb427.10.13040"	N	"Signal peptide predicted""	"
"""Tb427.10.13060"	N	"Signal peptide predicted""	"
"""Tb427.10.13080"	N	"Signal peptide predicted""	"
"""Tb427.10.13090"	N	"Signal peptide predicted""	"
"""Tb427.10.13130"	N	"Signal peptide predicted""	"
"""Tb427.10.13140"	N	"Signal peptide predicted""	"
"""Tb427.10.13160"	N	"Signal peptide predicted""	"
"""Tb427.10.13210"	N	"Signal peptide predicted""	"
"""Tb427.10.13230"	N	"Signal peptide predicted""	"
"""Tb427.10.13300"	N	"Signal peptide predicted""	"
"""Tb427.10.13390"	N	"Signal peptide predicted""	"
"""Tb427.10.13430"	N	"Signal peptide predicted""	"
"""Tb427.10.13580"	N	"Signal peptide predicted""	"
"""Tb427.10.13630"	N	"Signal peptide predicted""	"
"""Tb427.10.13660"	N	"Signal peptide predicted""	"
"""Tb427.10.13680"	N	"Signal peptide predicted""	"
"""Tb427.10.13690"	N	"Signal peptide predicted""	"
"""Tb427.10.13750"	N	"Signal peptide predicted""	"
"""Tb427.10.13770"	N	"Signal peptide predicted""	"
"""Tb427.10.13830"	N	"Signal peptide predicted""	"
"""Tb427.10.13850"	N	"Signal peptide predicted""	"
"""Tb427.10.13860"	N	"Signal peptide predicted""	"
"""Tb427.10.13900"	N	"Signal peptide predicted""	"
"""Tb427.10.13910"	N	"Signal peptide predicted""	"
"""Tb427.10.14030"	N	"Signal peptide predicted""	"
"""Tb427.10.14040"	N	"Signal peptide predicted""	"
"""Tb427.10.14050"	N	"Signal peptide predicted""	"
"""Tb427.10.1410"	N	"Signal peptide predicted""	"
"""Tb427.10.14120"	N	"Signal peptide predicted""	"
"""Tb427.10.14320"	N	"Signal peptide predicted""	"
"""Tb427.10.14350"	N	"Signal peptide predicted""	"
"""Tb427.10.14380"	N	"Signal peptide predicted""	"
"""Tb427.10.14390"	N	"Signal peptide predicted""	"
"""Tb427.10.14550"	N	"Signal peptide predicted""	"
"""Tb427.10.14590"	N	"Signal peptide predicted""	"
"""Tb427.10.14860"	N	"Signal peptide predicted""	"
"""Tb427.10.15010"	N	"Signal peptide predicted""	"
"""Tb427.10.15050"	N	"Signal peptide predicted""	"
"""Tb427.10.15070"	N	"Signal peptide predicted""	"
"""Tb427.10.15130"	N	"Signal peptide predicted""	"
"""Tb427.10.15150"	N	"Signal peptide predicted""	"
"""Tb427.10.15240"	N	"Signal peptide predicted""	"
"""Tb427.10.15320"	N	"Signal peptide predicted""	"
"""Tb427.10.15360"	N	"Signal peptide predicted""	"
"""Tb427.10.15410"	N	"Signal peptide predicted""	"
"""Tb427.10.15480"	N	"Signal peptide predicted""	"
"""Tb427.10.15590"	N	"Signal peptide predicted""	"
"""Tb427.10.15620"	N	"Signal peptide predicted""	"
"""Tb427.10.15650"	N	"Signal peptide predicted""	"
"""Tb427.10.15820"	N	"Signal peptide predicted""	"
"""Tb427.10.15830"	N	"Signal peptide predicted""	"
"""Tb427.10.15900"	N	"Signal peptide predicted""	"
"""Tb427.10.16000"	N	"Signal peptide predicted""	"
"""Tb427.10.16190"	N	"Signal peptide predicted""	"
"""Tb427.10.16370"	N	"Signal peptide predicted""	"
"""Tb427.10.16400"	N	"Signal peptide predicted""	"
"""Tb427.10.16490"	N	"Signal peptide predicted""	"
"""Tb427.10.1670"	N	"Signal peptide predicted""	"
"""Tb427.10.1920"	N	"Signal peptide predicted""	"
"""Tb427.10.1930"	N	"Signal peptide predicted""	"
"""Tb427.10.200"	N	"Signal peptide predicted""	"
"""Tb427.10.2050"	N	"Signal peptide predicted""	"
"""Tb427.10.2080"	N	"Signal peptide predicted""	"
"""Tb427.10.210"	N	"Signal peptide predicted""	"
"""Tb427.10.2130"	N	"Signal peptide predicted""	"
"""Tb427.10.2170"	N	"Signal peptide predicted""	"
"""Tb427.10.2220"	N	"Signal peptide predicted""	"
"""Tb427.10.2350"	N	"Signal peptide predicted""	"
"""Tb427.10.2410"	N	"Signal peptide predicted""	"
"""Tb427.10.2420"	N	"Signal peptide predicted""	"
"""Tb427.10.2430"	N	"Signal peptide predicted""	"
"""Tb427.10.2460"	N	"Signal peptide predicted""	"
"""Tb427.10.2500"	N	"Signal peptide predicted""	"
"""Tb427.10.2560"	N	"Signal peptide predicted""	"
"""Tb427.10.2570"	N	"Signal peptide predicted""	"
"""Tb427.10.2950"	N	"Signal peptide predicted""	"
"""Tb427.10.2960"	N	"Signal peptide predicted""	"
"""Tb427.10.3050"	N	"Signal peptide predicted""	"
"""Tb427.10.3080"	N	"Signal peptide predicted""	"
"""Tb427.10.3330"	N	"Signal peptide predicted""	"
"""Tb427.10.3360"	N	"Signal peptide predicted""	"
"""Tb427.10.3410"	N	"Signal peptide predicted""	"
"""Tb427.10.3430"	N	"Signal peptide predicted""	"
"""Tb427.10.3510"	N	"Signal peptide predicted""	"
"""Tb427.10.3620"	N	"Signal peptide predicted""	"
"""Tb427.10.3640"	N	"Signal peptide predicted""	"
"""Tb427.10.3650"	N	"Signal peptide predicted""	"
"""Tb427.10.3740"	N	"Signal peptide predicted""	"
"""Tb427.10.4000"	N	"Signal peptide predicted""	"
"""Tb427.10.4030"	N	"Signal peptide predicted""	"
"""Tb427.10.4040"	N	"Signal peptide predicted""	"
"""Tb427.10.4080"	N	"Signal peptide predicted""	"
"""Tb427.10.4090"	N	"Signal peptide predicted""	"
"""Tb427.10.4140"	N	"Signal peptide predicted""	"
"""Tb427.10.4240"	N	"Signal peptide predicted""	"
"""Tb427.10.4260"	N	"Signal peptide predicted""	"
"""Tb427.10.430"	N	"Signal peptide predicted""	"
"""Tb427.10.4370"	N	"Signal peptide predicted""	"
"""Tb427.10.4380"	N	"Signal peptide predicted""	"
"""Tb427.10.4490"	N	"Signal peptide predicted""	"
"""Tb427.10.4530"	N	"Signal peptide predicted""	"
"""Tb427.10.4670"	N	"Signal peptide predicted""	"
"""Tb427.10.4760"	N	"Signal peptide predicted""	"
"""Tb427.10.4780"	N	"Signal peptide predicted""	"
"""Tb427.10.4840"	N	"Signal peptide predicted""	"
"""Tb427.10.4880"	N	"Signal peptide predicted""	"
"""Tb427.10.500"	N	"Signal peptide predicted""	"
"""Tb427.10.5060"	N	"Signal peptide predicted""	"
"""Tb427.10.5080"	N	"Signal peptide predicted""	"
"""Tb427.10.5090"	N	"Signal peptide predicted""	"
"""Tb427.10.5120"	N	"Signal peptide predicted""	"
"""Tb427.10.5180"	N	"Signal peptide predicted""	"
"""Tb427.10.5260"	N	"Signal peptide predicted""	"
"""Tb427.10.5390"	N	"Signal peptide predicted""	"
"""Tb427.10.5400"	N	"Signal peptide predicted""	"
"""Tb427.10.5420"	N	"Signal peptide predicted""	"
"""Tb427.10.5500"	N	"Signal peptide predicted""	"
"""Tb427.10.5550"	N	"Signal peptide predicted""	"
"""Tb427.10.5560"	N	"Signal peptide predicted""	"
"""Tb427.10.5680"	N	"Signal peptide predicted""	"
"""Tb427.10.5690"	N	"Signal peptide predicted""	"
"""Tb427.10.5700"	N	"Signal peptide predicted""	"
"""Tb427.10.5710"	N	"Signal peptide predicted""	"
"""Tb427.10.5730"	N	"Signal peptide predicted""	"
"""Tb427.10.5760"	N	"Signal peptide predicted""	"
"""Tb427.10.6090"	N	"Signal peptide predicted""	"
"""Tb427.10.6100"	N	"Signal peptide predicted""	"
"""Tb427.10.6180"	N	"Signal peptide predicted""	"
"""Tb427.10.6270"	N	"Signal peptide predicted""	"
"""Tb427.10.6390"	N	"Signal peptide predicted""	"
"""Tb427.10.6640"	N	"Signal peptide predicted""	"
"""Tb427.10.6770"	N	"Signal peptide predicted""	"
"""Tb427.10.6870"	N	"Signal peptide predicted""	"
"""Tb427.10.690"	N	"Signal peptide predicted""	"
"""Tb427.10.700"	N	"Signal peptide predicted""	"
"""Tb427.10.7000"	N	"Signal peptide predicted""	"
"""Tb427.10.7020"	N	"Signal peptide predicted""	"
"""Tb427.10.7070"	N	"Signal peptide predicted""	"
"""Tb427.10.710"	N	"Signal peptide predicted""	"
"""Tb427.10.7140"	N	"Signal peptide predicted""	"
"""Tb427.10.7180"	N	"Signal peptide predicted""	"
"""Tb427.10.7270"	N	"Signal peptide predicted""	"
"""Tb427.10.7400"	N	"Signal peptide predicted""	"
"""Tb427.10.750"	N	"Signal peptide predicted""	"
"""Tb427.10.7510"	N	"Signal peptide predicted""	"
"""Tb427.10.7520"	N	"Signal peptide predicted""	"
"""Tb427.10.7570"	N	"Signal peptide predicted""	"
"""Tb427.10.7760"	N	"Signal peptide predicted""	"
"""Tb427.10.7890"	N	"Signal peptide predicted""	"
"""Tb427.10.7920"	N	"Signal peptide predicted""	"
"""Tb427.10.8220"	N	"Signal peptide predicted""	"
"""Tb427.10.8230"	N	"Signal peptide predicted""	"
"""Tb427.10.8380"	N	"Signal peptide predicted""	"
"""Tb427.10.8400"	N	"Signal peptide predicted""	"
"""Tb427.10.8670"	N	"Signal peptide predicted""	"
"""Tb427.10.8730"	N	"Signal peptide predicted""	"
"""Tb427.10.8760"	N	"Signal peptide predicted""	"
"""Tb427.10.8860"	N	"Signal peptide predicted""	"
"""Tb427.10.9150"	N	"Signal peptide predicted""	"
"""Tb427.10.9200"	N	"Signal peptide predicted""	"
"""Tb427.10.9270"	N	"Signal peptide predicted""	"
"""Tb427.10.9290"	N	"Signal peptide predicted""	"
"""Tb427.10.9340"	N	"Signal peptide predicted""	"
"""Tb427.10.9360"	N	"Signal peptide predicted""	"
"""Tb427.10.9370"	N	"Signal peptide predicted""	"
"""Tb427.10.9450"	N	"Signal peptide predicted""	"
"""Tb427.10.9470"	N	"Signal peptide predicted""	"
"""Tb427.10.9480"	N	"Signal peptide predicted""	"
"""Tb427.10.9490"	N	"Signal peptide predicted""	"
"""Tb427.10.9510"	N	"Signal peptide predicted""	"
"""Tb427.10.9530"	N	"Signal peptide predicted""	"
"""Tb427.10.9620"	N	"Signal peptide predicted""	"
"""Tb427.10.9760"	N	"Signal peptide predicted""	"
"""Tb427.10.980"	N	"Signal peptide predicted""	"
"""Tb427.10.9820"	N	"Signal peptide predicted""	"
"""Tb427.10.9830"	N	"Signal peptide predicted""	"
"""Tb427.10.990"	N	"Signal peptide predicted""	"
"""Tb427.10.9960"	N	"Signal peptide predicted""	"
"""Tb427_PUF11"	N	"Signal peptide predicted""	"
"""Tb427tmp.01.0070"	N	"Signal peptide predicted""	"
"""Tb427tmp.01.0135"	N	"Signal peptide predicted""	"
"""Tb427tmp.01.0170"	N	"Signal peptide predicted""	"
"""Tb427tmp.01.0240"	N	"Signal peptide predicted""	"
"""Tb427tmp.01.0290"	N	"Signal peptide predicted""	"
"""Tb427tmp.01.0410"	N	"Signal peptide predicted""	"
"""Tb427tmp.01.0415"	N	"Signal peptide predicted""	"
"""Tb427tmp.01.0530"	N	"Signal peptide predicted""	"
"""Tb427tmp.01.0550"	N	"Signal peptide predicted""	"
"""Tb427tmp.01.0580"	N	"Signal peptide predicted""	"
"""Tb427tmp.01.0590"	N	"Signal peptide predicted""	"
"""Tb427tmp.01.0710"	N	"Signal peptide predicted""	"
"""Tb427tmp.01.0830"	N	"Signal peptide predicted""	"
"""Tb427tmp.01.0880"	N	"Signal peptide predicted""	"
"""Tb427tmp.01.1000"	N	"Signal peptide predicted""	"
"""Tb427tmp.01.1100"	N	"Signal peptide predicted""	"
"""Tb427tmp.01.1150"	N	"Signal peptide predicted""	"
"""Tb427tmp.01.1220"	N	"Signal peptide predicted""	"
"""Tb427tmp.01.1320"	N	"Signal peptide predicted""	"
"""Tb427tmp.01.1340"	N	"Signal peptide predicted""	"
"""Tb427tmp.01.1360"	N	"Signal peptide predicted""	"
"""Tb427tmp.01.1420"	N	"Signal peptide predicted""	"
"""Tb427tmp.01.1590"	N	"Signal peptide predicted""	"
"""Tb427tmp.01.1660"	N	"Signal peptide predicted""	"
"""Tb427tmp.01.1780"	N	"Signal peptide predicted""	"
"""Tb427tmp.01.2110"	N	"Signal peptide predicted""	"
"""Tb427tmp.01.2470"	N	"Signal peptide predicted""	"
"""Tb427tmp.01.2480"	N	"Signal peptide predicted""	"
"""Tb427tmp.01.2640"	N	"Signal peptide predicted""	"
"""Tb427tmp.01.2650"	N	"Signal peptide predicted""	"
"""Tb427tmp.01.2690"	N	"Signal peptide predicted""	"
"""Tb427tmp.01.2740"	N	"Signal peptide predicted""	"
"""Tb427tmp.01.3150"	N	"Signal peptide predicted""	"
"""Tb427tmp.01.3160"	N	"Signal peptide predicted""	"
"""Tb427tmp.01.3190"	N	"Signal peptide predicted""	"
"""Tb427tmp.01.3240"	N	"Signal peptide predicted""	"
"""Tb427tmp.01.3340"	N	"Signal peptide predicted""	"
"""Tb427tmp.01.3540"	N	"Signal peptide predicted""	"
"""Tb427tmp.01.3570"	N	"Signal peptide predicted""	"
"""Tb427tmp.01.3590"	N	"Signal peptide predicted""	"
"""Tb427tmp.01.3610"	N	"Signal peptide predicted""	"
"""Tb427tmp.01.3790"	N	"Signal peptide predicted""	"
"""Tb427tmp.01.3810"	N	"Signal peptide predicted""	"
"""Tb427tmp.01.3860"	N	"Signal peptide predicted""	"
"""Tb427tmp.01.3900"	N	"Signal peptide predicted""	"
"""Tb427tmp.01.3970"	N	"Signal peptide predicted""	"
"""Tb427tmp.01.4050"	N	"Signal peptide predicted""	"
"""Tb427tmp.01.4110"	N	"Signal peptide predicted""	"
"""Tb427tmp.01.4120"	N	"Signal peptide predicted""	"
"""Tb427tmp.01.4170"	N	"Signal peptide predicted""	"
"""Tb427tmp.01.4220"	N	"Signal peptide predicted""	"
"""Tb427tmp.01.4290"	N	"Signal peptide predicted""	"
"""Tb427tmp.01.4340"	N	"Signal peptide predicted""	"
"""Tb427tmp.01.4370"	N	"Signal peptide predicted""	"
"""Tb427tmp.01.4490"	N	"Signal peptide predicted""	"
"""Tb427tmp.01.4560"	N	"Signal peptide predicted""	"
"""Tb427tmp.01.4660"	N	"Signal peptide predicted""	"
"""Tb427tmp.01.4701"	N	"Signal peptide predicted""	"
"""Tb427tmp.01.4702"	N	"Signal peptide predicted""	"
"""Tb427tmp.01.4740"	N	"Signal peptide predicted""	"
"""Tb427tmp.01.4860"	N	"Signal peptide predicted""	"
"""Tb427tmp.01.4900"	N	"Signal peptide predicted""	"
"""Tb427tmp.01.5040"	N	"Signal peptide predicted""	"
"""Tb427tmp.01.5070"	N	"Signal peptide predicted""	"
"""Tb427tmp.01.5090"	N	"Signal peptide predicted""	"
"""Tb427tmp.01.5120"	N	"Signal peptide predicted""	"
"""Tb427tmp.01.5160"	N	"Signal peptide predicted""	"
"""Tb427tmp.01.5180"	N	"Signal peptide predicted""	"
"""Tb427tmp.01.5190"	N	"Signal peptide predicted""	"
"""Tb427tmp.01.5200"	N	"Signal peptide predicted""	"
"""Tb427tmp.01.5310"	N	"Signal peptide predicted""	"
"""Tb427tmp.01.5490"	N	"Signal peptide predicted""	"
"""Tb427tmp.01.5560"	N	"Signal peptide predicted""	"
"""Tb427tmp.01.5760"	N	"Signal peptide predicted""	"
"""Tb427tmp.01.5800"	N	"Signal peptide predicted""	"
"""Tb427tmp.01.5880"	N	"Signal peptide predicted""	"
"""Tb427tmp.01.5920"	N	"Signal peptide predicted""	"
"""Tb427tmp.01.6170"	N	"Signal peptide predicted""	"
"""Tb427tmp.01.6210"	N	"Signal peptide predicted""	"
"""Tb427tmp.01.6220"	N	"Signal peptide predicted""	"
"""Tb427tmp.01.6240"	N	"Signal peptide predicted""	"
"""Tb427tmp.01.6250"	N	"Signal peptide predicted""	"
"""Tb427tmp.01.6450"	N	"Signal peptide predicted""	"
"""Tb427tmp.01.6710"	N	"Signal peptide predicted""	"
"""Tb427tmp.01.6715"	N	"Signal peptide predicted""	"
"""Tb427tmp.01.6760"	N	"Signal peptide predicted""	"
"""Tb427tmp.01.6800"	N	"Signal peptide predicted""	"
"""Tb427tmp.01.6860"	N	"Signal peptide predicted""	"
"""Tb427tmp.01.6880"	N	"Signal peptide predicted""	"
"""Tb427tmp.01.7180"	N	"Signal peptide predicted""	"
"""Tb427tmp.01.7190"	N	"Signal peptide predicted""	"
"""Tb427tmp.01.7210"	N	"Signal peptide predicted""	"
"""Tb427tmp.01.7260"	N	"Signal peptide predicted""	"
"""Tb427tmp.01.7360"	N	"Signal peptide predicted""	"
"""Tb427tmp.01.7480"	N	"Signal peptide predicted""	"
"""Tb427tmp.01.7710"	N	"Signal peptide predicted""	"
"""Tb427tmp.01.7730"	N	"Signal peptide predicted""	"
"""Tb427tmp.01.7770"	N	"Signal peptide predicted""	"
"""Tb427tmp.01.7840"	N	"Signal peptide predicted""	"
"""Tb427tmp.01.7870"	N	"Signal peptide predicted""	"
"""Tb427tmp.01.8070"	N	"Signal peptide predicted""	"
"""Tb427tmp.01.8280"	N	"Signal peptide predicted""	"
"""Tb427tmp.01.8400"	N	"Signal peptide predicted""	"
"""Tb427tmp.01.8480"	N	"Signal peptide predicted""	"
"""Tb427tmp.01.8530"	N	"Signal peptide predicted""	"
"""Tb427tmp.01.8580"	N	"Signal peptide predicted""	"
"""Tb427tmp.01.8600"	N	"Signal peptide predicted""	"
"""Tb427tmp.01.8620"	N	"Signal peptide predicted""	"
"""Tb427tmp.01.8630"	N	"Signal peptide predicted""	"
"""Tb427tmp.01.8700"	N	"Signal peptide predicted""	"
"""Tb427tmp.01.8710"	N	"Signal peptide predicted""	"
"""Tb427tmp.01.8715"	N	"Signal peptide predicted""	"
"""Tb427tmp.01.8820"	N	"Signal peptide predicted""	"
"""Tb427tmp.02.0060"	N	"Signal peptide predicted""	"
"""Tb427tmp.02.0170"	N	"Signal peptide predicted""	"
"""Tb427tmp.02.0250"	N	"Signal peptide predicted""	"
"""Tb427tmp.02.0270"	N	"Signal peptide predicted""	"
"""Tb427tmp.02.0330"	N	"Signal peptide predicted""	"
"""Tb427tmp.02.0351"	N	"Signal peptide predicted""	"
"""Tb427tmp.02.0370"	N	"Signal peptide predicted""	"
"""Tb427tmp.02.0445"	N	"Signal peptide predicted""	"
"""Tb427tmp.02.0510"	N	"Signal peptide predicted""	"
"""Tb427tmp.02.0540"	N	"Signal peptide predicted""	"
"""Tb427tmp.02.0560"	N	"Signal peptide predicted""	"
"""Tb427tmp.02.0630"	N	"Signal peptide predicted""	"
"""Tb427tmp.02.0650"	N	"Signal peptide predicted""	"
"""Tb427tmp.02.0670"	N	"Signal peptide predicted""	"
"""Tb427tmp.02.0710"	N	"Signal peptide predicted""	"
"""Tb427tmp.02.0780"	N	"Signal peptide predicted""	"
"""Tb427tmp.02.0820"	N	"Signal peptide predicted""	"
"""Tb427tmp.02.0960"	N	"Signal peptide predicted""	"
"""Tb427tmp.02.1040"	N	"Signal peptide predicted""	"
"""Tb427tmp.02.1100"	N	"Signal peptide predicted""	"
"""Tb427tmp.02.1105"	N	"Signal peptide predicted""	"
"""Tb427tmp.02.1106"	N	"Signal peptide predicted""	"
"""Tb427tmp.02.1150"	N	"Signal peptide predicted""	"
"""Tb427tmp.02.1230"	N	"Signal peptide predicted""	"
"""Tb427tmp.02.1280"	N	"Signal peptide predicted""	"
"""Tb427tmp.02.1350"	N	"Signal peptide predicted""	"
"""Tb427tmp.02.1480"	N	"Signal peptide predicted""	"
"""Tb427tmp.02.1540"	N	"Signal peptide predicted""	"
"""Tb427tmp.02.1550"	N	"Signal peptide predicted""	"
"""Tb427tmp.02.1565"	N	"Signal peptide predicted""	"
"""Tb427tmp.02.1566"	N	"Signal peptide predicted""	"
"""Tb427tmp.02.1680"	N	"Signal peptide predicted""	"
"""Tb427tmp.02.1710"	N	"Signal peptide predicted""	"
"""Tb427tmp.02.1760"	N	"Signal peptide predicted""	"
"""Tb427tmp.02.1850"	N	"Signal peptide predicted""	"
"""Tb427tmp.02.1890"	N	"Signal peptide predicted""	"
"""Tb427tmp.02.1910"	N	"Signal peptide predicted""	"
"""Tb427tmp.02.2020"	N	"Signal peptide predicted""	"
"""Tb427tmp.02.2050"	N	"Signal peptide predicted""	"
"""Tb427tmp.02.2070"	N	"Signal peptide predicted""	"
"""Tb427tmp.02.2180"	N	"Signal peptide predicted""	"
"""Tb427tmp.02.2200"	N	"Signal peptide predicted""	"
"""Tb427tmp.02.2250"	N	"Signal peptide predicted""	"
"""Tb427tmp.02.2320"	N	"Signal peptide predicted""	"
"""Tb427tmp.02.2360"	N	"Signal peptide predicted""	"
"""Tb427tmp.02.2370"	N	"Signal peptide predicted""	"
"""Tb427tmp.02.2420"	N	"Signal peptide predicted""	"
"""Tb427tmp.02.2450"	N	"Signal peptide predicted""	"
"""Tb427tmp.02.2460"	N	"Signal peptide predicted""	"
"""Tb427tmp.02.2710"	N	"Signal peptide predicted""	"
"""Tb427tmp.02.2720"	N	"Signal peptide predicted""	"
"""Tb427tmp.02.2760"	N	"Signal peptide predicted""	"
"""Tb427tmp.02.2770"	N	"Signal peptide predicted""	"
"""Tb427tmp.02.2840"	N	"Signal peptide predicted""	"
"""Tb427tmp.02.2880"	N	"Signal peptide predicted""	"
"""Tb427tmp.02.2950"	N	"Signal peptide predicted""	"
"""Tb427tmp.02.3020"	N	"Signal peptide predicted""	"
"""Tb427tmp.02.3230"	N	"Signal peptide predicted""	"
"""Tb427tmp.02.3240"	N	"Signal peptide predicted""	"
"""Tb427tmp.02.3740"	N	"Signal peptide predicted""	"
"""Tb427tmp.02.3760"	N	"Signal peptide predicted""	"
"""Tb427tmp.02.3770"	N	"Signal peptide predicted""	"
"""Tb427tmp.02.4020"	N	"Signal peptide predicted""	"
"""Tb427tmp.02.4040"	N	"Signal peptide predicted""	"
"""Tb427tmp.02.4080"	N	"Signal peptide predicted""	"
"""Tb427tmp.02.4100"	N	"Signal peptide predicted""	"
"""Tb427tmp.02.4120"	N	"Signal peptide predicted""	"
"""Tb427tmp.02.4205"	N	"Signal peptide predicted""	"
"""Tb427tmp.02.4400"	N	"Signal peptide predicted""	"
"""Tb427tmp.02.4460"	N	"Signal peptide predicted""	"
"""Tb427tmp.02.4480"	N	"Signal peptide predicted""	"
"""Tb427tmp.02.4500"	N	"Signal peptide predicted""	"
"""Tb427tmp.02.4600"	N	"Signal peptide predicted""	"
"""Tb427tmp.02.4690"	N	"Signal peptide predicted""	"
"""Tb427tmp.02.4710"	N	"Signal peptide predicted""	"
"""Tb427tmp.02.4730"	N	"Signal peptide predicted""	"
"""Tb427tmp.02.4810"	N	"Signal peptide predicted""	"
"""Tb427tmp.02.4850"	N	"Signal peptide predicted""	"
"""Tb427tmp.02.4900"	N	"Signal peptide predicted""	"
"""Tb427tmp.02.5210"	N	"Signal peptide predicted""	"
"""Tb427tmp.02.5220"	N	"Signal peptide predicted""	"
"""Tb427tmp.02.5280"	N	"Signal peptide predicted""	"
"""Tb427tmp.02.5310"	N	"Signal peptide predicted""	"
"""Tb427tmp.02.5340"	N	"Signal peptide predicted""	"
"""Tb427tmp.02.5370"	N	"Signal peptide predicted""	"
"""Tb427tmp.02.5420"	N	"Signal peptide predicted""	"
"""Tb427tmp.02.5450"	N	"Signal peptide predicted""	"
"""Tb427tmp.02.5480"	N	"Signal peptide predicted""	"
"""Tb427tmp.02.5490"	N	"Signal peptide predicted""	"
"""Tb427tmp.02.5500"	N	"Signal peptide predicted""	"
"""Tb427tmp.02.5530"	N	"Signal peptide predicted""	"
"""Tb427tmp.02.5570"	N	"Signal peptide predicted""	"
"""Tb427tmp.02.5600"	N	"Signal peptide predicted""	"
"""Tb427tmp.02.5630"	N	"Signal peptide predicted""	"
"""Tb427tmp.02.5640"	N	"Signal peptide predicted""	"
"""Tb427tmp.03.0180"	N	"Signal peptide predicted""	"
"""Tb427tmp.03.0240"	N	"Signal peptide predicted""	"
"""Tb427tmp.03.0290"	N	"Signal peptide predicted""	"
"""Tb427tmp.03.0300"	N	"Signal peptide predicted""	"
"""Tb427tmp.03.0370"	N	"Signal peptide predicted""	"
"""Tb427tmp.03.0420"	N	"Signal peptide predicted""	"
"""Tb427tmp.03.0460"	N	"Signal peptide predicted""	"
"""Tb427tmp.03.0470"	N	"Signal peptide predicted""	"
"""Tb427tmp.03.0540"	N	"Signal peptide predicted""	"
"""Tb427tmp.03.0900"	N	"Signal peptide predicted""	"
"""Tb427tmp.09.0005"	N	"Signal peptide predicted""	"
"""Tb427tmp.09.0006"	N	"Signal peptide predicted""	"
"""Tb427tmp.11.0002"	N	"Signal peptide predicted""	"
"""Tb427tmp.11.0008"	N	"Signal peptide predicted""	"
"""Tb427tmp.11.0015"	N	"Signal peptide predicted""	"
"""Tb427tmp.11.0016"	N	"Signal peptide predicted""	"
"""Tb427tmp.12.0004"	N	"Signal peptide predicted""	"
"""Tb427tmp.12.0005"	N	"Signal peptide predicted""	"
"""Tb427tmp.12.0008"	N	"Signal peptide predicted""	"
"""Tb427tmp.12.0013"	N	"Signal peptide predicted""	"
"""Tb427tmp.12.0017"	N	"Signal peptide predicted""	"
"""Tb427tmp.142.0100"	N	"Signal peptide predicted""	"
"""Tb427tmp.16.0002"	N	"Signal peptide predicted""	"
"""Tb427tmp.16.0004"	N	"Signal peptide predicted""	"
"""Tb427tmp.160.0110"	N	"Signal peptide predicted""	"
"""Tb427tmp.160.0160"	N	"Signal peptide predicted""	"
"""Tb427tmp.160.0280"	N	"Signal peptide predicted""	"
"""Tb427tmp.160.0390"	N	"Signal peptide predicted""	"
"""Tb427tmp.160.0430"	N	"Signal peptide predicted""	"
"""Tb427tmp.160.0550"	N	"Signal peptide predicted""	"
"""Tb427tmp.160.0740"	N	"Signal peptide predicted""	"
"""Tb427tmp.160.1010"	N	"Signal peptide predicted""	"
"""Tb427tmp.160.1030"	N	"Signal peptide predicted""	"
"""Tb427tmp.160.1070"	N	"Signal peptide predicted""	"
"""Tb427tmp.160.1260"	N	"Signal peptide predicted""	"
"""Tb427tmp.160.1490"	N	"Signal peptide predicted""	"
"""Tb427tmp.160.1520"	N	"Signal peptide predicted""	"
"""Tb427tmp.160.2000"	N	"Signal peptide predicted""	"
"""Tb427tmp.160.2060"	N	"Signal peptide predicted""	"
"""Tb427tmp.160.2100"	N	"Signal peptide predicted""	"
"""Tb427tmp.160.2230"	N	"Signal peptide predicted""	"
"""Tb427tmp.160.2260"	N	"Signal peptide predicted""	"
"""Tb427tmp.160.2350"	N	"Signal peptide predicted""	"
"""Tb427tmp.160.3090"	N	"Signal peptide predicted""	"
"""Tb427tmp.160.3110"	N	"Signal peptide predicted""	"
"""Tb427tmp.160.3140"	N	"Signal peptide predicted""	"
"""Tb427tmp.160.3490"	N	"Signal peptide predicted""	"
"""Tb427tmp.160.3780"	N	"Signal peptide predicted""	"
"""Tb427tmp.160.3820"	N	"Signal peptide predicted""	"
"""Tb427tmp.160.3880"	N	"Signal peptide predicted""	"
"""Tb427tmp.160.4200"	N	"Signal peptide predicted""	"
"""Tb427tmp.160.4290"	N	"Signal peptide predicted""	"
"""Tb427tmp.160.4450"	N	"Signal peptide predicted""	"
"""Tb427tmp.160.4660"	N	"Signal peptide predicted""	"
"""Tb427tmp.160.4690"	N	"Signal peptide predicted""	"
"""Tb427tmp.160.4870"	N	"Signal peptide predicted""	"
"""Tb427tmp.160.5040"	N	"Signal peptide predicted""	"
"""Tb427tmp.160.5180"	N	"Signal peptide predicted""	"
"""Tb427tmp.160.5260"	N	"Signal peptide predicted""	"
"""Tb427tmp.160.5310"	N	"Signal peptide predicted""	"
"""Tb427tmp.160.5350"	N	"Signal peptide predicted""	"
"""Tb427tmp.160.5480"	N	"Signal peptide predicted""	"
"""Tb427tmp.160.5510"	N	"Signal peptide predicted""	"
"""Tb427tmp.17.0004"	N	"Signal peptide predicted""	"
"""Tb427tmp.18.0001"	N	"Signal peptide predicted""	"
"""Tb427tmp.18.0006"	N	"Signal peptide predicted""	"
"""Tb427tmp.18.0008"	N	"Signal peptide predicted""	"
"""Tb427tmp.18.0010"	N	"Signal peptide predicted""	"
"""Tb427tmp.211.0010"	N	"Signal peptide predicted""	"
"""Tb427tmp.211.0210"	N	"Signal peptide predicted""	"
"""Tb427tmp.211.0250"	N	"Signal peptide predicted""	"
"""Tb427tmp.211.0450"	N	"Signal peptide predicted""	"
"""Tb427tmp.211.0680"	N	"Signal peptide predicted""	"
"""Tb427tmp.211.0800"	N	"Signal peptide predicted""	"
"""Tb427tmp.211.0860"	N	"Signal peptide predicted""	"
"""Tb427tmp.211.0990"	N	"Signal peptide predicted""	"
"""Tb427tmp.211.1040"	N	"Signal peptide predicted""	"
"""Tb427tmp.211.1270"	N	"Signal peptide predicted""	"
"""Tb427tmp.211.1280"	N	"Signal peptide predicted""	"
"""Tb427tmp.211.1290"	N	"Signal peptide predicted""	"
"""Tb427tmp.211.1300"	N	"Signal peptide predicted""	"
"""Tb427tmp.211.1360"	N	"Signal peptide predicted""	"
"""Tb427tmp.211.1380"	N	"Signal peptide predicted""	"
"""Tb427tmp.211.1390"	N	"Signal peptide predicted""	"
"""Tb427tmp.211.1600"	N	"Signal peptide predicted""	"
"""Tb427tmp.211.1670"	N	"Signal peptide predicted""	"
"""Tb427tmp.211.1810"	N	"Signal peptide predicted""	"
"""Tb427tmp.211.1890"	N	"Signal peptide predicted""	"
"""Tb427tmp.211.1900"	N	"Signal peptide predicted""	"
"""Tb427tmp.211.2200"	N	"Signal peptide predicted""	"
"""Tb427tmp.211.2300"	N	"Signal peptide predicted""	"
"""Tb427tmp.211.2310"	N	"Signal peptide predicted""	"
"""Tb427tmp.211.2370"	N	"Signal peptide predicted""	"
"""Tb427tmp.211.2620"	N	"Signal peptide predicted""	"
"""Tb427tmp.211.2630"	N	"Signal peptide predicted""	"
"""Tb427tmp.211.2640"	N	"Signal peptide predicted""	"
"""Tb427tmp.211.2680"	N	"Signal peptide predicted""	"
"""Tb427tmp.211.2750"	N	"Signal peptide predicted""	"
"""Tb427tmp.211.2790"	N	"Signal peptide predicted""	"
"""Tb427tmp.211.2810"	N	"Signal peptide predicted""	"
"""Tb427tmp.211.2830"	N	"Signal peptide predicted""	"
"""Tb427tmp.211.3330"	N	"Signal peptide predicted""	"
"""Tb427tmp.211.3500"	N	"Signal peptide predicted""	"
"""Tb427tmp.211.3530"	N	"Signal peptide predicted""	"
"""Tb427tmp.211.3640"	N	"Signal peptide predicted""	"
"""Tb427tmp.211.3650"	N	"Signal peptide predicted""	"
"""Tb427tmp.211.3660"	N	"Signal peptide predicted""	"
"""Tb427tmp.211.3680"	N	"Signal peptide predicted""	"
"""Tb427tmp.211.3720"	N	"Signal peptide predicted""	"
"""Tb427tmp.211.3730"	N	"Signal peptide predicted""	"
"""Tb427tmp.211.3740"	N	"Signal peptide predicted""	"
"""Tb427tmp.211.3800"	N	"Signal peptide predicted""	"
"""Tb427tmp.211.3870"	N	"Signal peptide predicted""	"
"""Tb427tmp.211.3880"	N	"Signal peptide predicted""	"
"""Tb427tmp.211.3900"	N	"Signal peptide predicted""	"
"""Tb427tmp.211.4070"	N	"Signal peptide predicted""	"
"""Tb427tmp.211.4110"	N	"Signal peptide predicted""	"
"""Tb427tmp.211.4155"	N	"Signal peptide predicted""	"
"""Tb427tmp.211.4290"	N	"Signal peptide predicted""	"
"""Tb427tmp.211.4380"	N	"Signal peptide predicted""	"
"""Tb427tmp.211.4550"	N	"Signal peptide predicted""	"
"""Tb427tmp.211.4600"	N	"Signal peptide predicted""	"
"""Tb427tmp.211.4630"	N	"Signal peptide predicted""	"
"""Tb427tmp.211.4680"	N	"Signal peptide predicted""	"
"""Tb427tmp.211.4700"	N	"Signal peptide predicted""	"
"""Tb427tmp.211.4760"	N	"Signal peptide predicted""	"
"""Tb427tmp.211.4770"	N	"Signal peptide predicted""	"
"""Tb427tmp.211.4800"	N	"Signal peptide predicted""	"
"""Tb427tmp.211.4950"	N	"Signal peptide predicted""	"
"""Tb427tmp.24.0002"	N	"Signal peptide predicted""	"
"""Tb427tmp.24.0003"	N	"Signal peptide predicted""	"
"""Tb427tmp.24.0005"	N	"Signal peptide predicted""	"
"""Tb427tmp.24.0007"	N	"Signal peptide predicted""	"
"""Tb427tmp.24.0008"	N	"Signal peptide predicted""	"
"""Tb427tmp.24.0011"	N	"Signal peptide predicted""	"
"""Tb427tmp.24.0012"	N	"Signal peptide predicted""	"
"""Tb427tmp.24.0014"	N	"Signal peptide predicted""	"
"""Tb427tmp.244.0050"	N	"Signal peptide predicted""	"
"""Tb427tmp.244.0200"	N	"Signal peptide predicted""	"
"""Tb427tmp.244.0250"	N	"Signal peptide predicted""	"
"""Tb427tmp.244.0370"	N	"Signal peptide predicted""	"
"""Tb427tmp.244.0410"	N	"Signal peptide predicted""	"
"""Tb427tmp.244.0470"	N	"Signal peptide predicted""	"
"""Tb427tmp.244.0640"	N	"Signal peptide predicted""	"
"""Tb427tmp.244.0810"	N	"Signal peptide predicted""	"
"""Tb427tmp.244.1000"	N	"Signal peptide predicted""	"
"""Tb427tmp.244.1410"	N	"Signal peptide predicted""	"
"""Tb427tmp.244.1570"	N	"Signal peptide predicted""	"
"""Tb427tmp.244.1580"	N	"Signal peptide predicted""	"
"""Tb427tmp.244.1600"	N	"Signal peptide predicted""	"
"""Tb427tmp.244.1740"	N	"Signal peptide predicted""	"
"""Tb427tmp.244.1790"	N	"Signal peptide predicted""	"
"""Tb427tmp.244.1830"	N	"Signal peptide predicted""	"
"""Tb427tmp.244.2120"	N	"Signal peptide predicted""	"
"""Tb427tmp.244.2380"	N	"Signal peptide predicted""	"
"""Tb427tmp.244.2390"	N	"Signal peptide predicted""	"
"""Tb427tmp.244.2400"	N	"Signal peptide predicted""	"
"""Tb427tmp.244.2410"	N	"Signal peptide predicted""	"
"""Tb427tmp.244.2420"	N	"Signal peptide predicted""	"
"""Tb427tmp.244.2430"	N	"Signal peptide predicted""	"
"""Tb427tmp.244.2440"	N	"Signal peptide predicted""	"
"""Tb427tmp.244.2450"	N	"Signal peptide predicted""	"
"""Tb427tmp.244.2460"	N	"Signal peptide predicted""	"
"""Tb427tmp.244.2470"	N	"Signal peptide predicted""	"
"""Tb427tmp.244.2480"	N	"Signal peptide predicted""	"
"""Tb427tmp.244.2490"	N	"Signal peptide predicted""	"
"""Tb427tmp.244.2500"	N	"Signal peptide predicted""	"
"""Tb427tmp.244.2510"	N	"Signal peptide predicted""	"
"""Tb427tmp.244.2530"	N	"Signal peptide predicted""	"
"""Tb427tmp.244.2640"	N	"Signal peptide predicted""	"
"""Tb427tmp.244.2760"	N	"Signal peptide predicted""	"
"""Tb427tmp.244.2770"	N	"Signal peptide predicted""	"
"""Tb427tmp.244.2830"	N	"Signal peptide predicted""	"
"""Tb427tmp.27.0001"	N	"Signal peptide predicted""	"
"""Tb427tmp.354.0090"	N	"Signal peptide predicted""	"
"""Tb427tmp.354.0180"	N	"Signal peptide predicted""	"
"""Tb427tmp.39.0005"	N	"Signal peptide predicted""	"
"""Tb427tmp.3A7.960"	N	"Signal peptide predicted""	"
"""Tb427tmp.44.0001"	N	"Signal peptide predicted""	"
"""Tb427tmp.44.0007"	N	"Signal peptide predicted""	"
"""Tb427tmp.44.0010"	N	"Signal peptide predicted""	"
"""Tb427tmp.46.0004"	N	"Signal peptide predicted""	"
"""Tb427tmp.47.0001"	N	"Signal peptide predicted""	"
"""Tb427tmp.47.0005"	N	"Signal peptide predicted""	"
"""Tb427tmp.47.0012"	N	"Signal peptide predicted""	"
"""Tb427tmp.47.0016"	N	"Signal peptide predicted""	"
"""Tb427tmp.47.0018"	N	"Signal peptide predicted""	"
"""Tb427tmp.47.0019"	N	"Signal peptide predicted""	"
"""Tb427tmp.50.0004"	N	"Signal peptide predicted""	"
"""Tb427tmp.52.0010"	N	"Signal peptide predicted""	"
"""Tb427tmp.52.0011"	N	"Signal peptide predicted""	"
"""Tb427tmp.52.0016"	N	"Signal peptide predicted""	"
"""Tb427tmp.55.0010"	N	"Signal peptide predicted""	"
"""Tb427tmp.55.0011"	N	"Signal peptide predicted""	"
"""Tb427tmp.55.0012"	N	"Signal peptide predicted""	"
"""Tb427tmp.55.0013"	N	"Signal peptide predicted""	"
"""Tb427tmp.55.0014"	N	"Signal peptide predicted""	"
"""Tb427tmp.55.0022"	N	"Signal peptide predicted""	"
"""Tb427tmp.55.0027"	N	"Signal peptide predicted""	"
"""Tb427tmp.57.0018"	N	"Signal peptide predicted""	"
"""Tb427tmp.57.0033"	N	"Signal peptide predicted""	"
"""Tb427tmp.57.0039"	N	"Signal peptide predicted""	"
"""Tb427tmp.v1.0650"	N	"Signal peptide predicted""	"
"""Tb927.1.05"	N	"Signal peptide predicted""	"
"""Tb927.1.10"	N	"Signal peptide predicted""	"
"""Tb927.1.1060"	N	"Signal peptide predicted""	"
"""Tb927.1.110"	N	"Signal peptide predicted""	"
"""Tb927.1.1110"	N	"Signal peptide predicted""	"
"""Tb927.1.1130"	N	"Signal peptide predicted""	"
"""Tb927.1.1140"	N	"Signal peptide predicted""	"
"""Tb927.1.1160"	N	"Signal peptide predicted""	"
"""Tb927.1.1250"	N	"Signal peptide predicted""	"
"""Tb927.1.1280"	N	"Signal peptide predicted""	"
"""Tb927.1.1310"	N	"Signal peptide predicted""	"
"""Tb927.1.1320"	N	"Signal peptide predicted""	"
"""Tb927.1.1360"	N	"Signal peptide predicted""	"
"""Tb927.1.1430"	N	"Signal peptide predicted""	"
"""Tb927.1.1450"	N	"Signal peptide predicted""	"
"""Tb927.1.1520"	N	"Signal peptide predicted""	"
"""Tb927.1.1540"	N	"Signal peptide predicted""	"
"""Tb927.1.1570"	N	"Signal peptide predicted""	"
"""Tb927.1.1590"	N	"Signal peptide predicted""	"
"""Tb927.1.1760"	N	"Signal peptide predicted""	"
"""Tb927.1.1780"	N	"Signal peptide predicted""	"
"""Tb927.1.1870"	N	"Signal peptide predicted""	"
"""Tb927.1.2010"	N	"Signal peptide predicted""	"
"""Tb927.1.2030"	N	"Signal peptide predicted""	"
"""Tb927.1.2040"	N	"Signal peptide predicted""	"
"""Tb927.1.2090"	N	"Signal peptide predicted""	"
"""Tb927.1.2140"	N	"Signal peptide predicted""	"
"""Tb927.1.2170"	N	"Signal peptide predicted""	"
"""Tb927.1.2300"	N	"Signal peptide predicted""	"
"""Tb927.1.2310"	N	"Signal peptide predicted""	"
"""Tb927.1.250"	N	"Signal peptide predicted""	"
"""Tb927.1.2570"	N	"Signal peptide predicted""	"
"""Tb927.1.2590"	N	"Signal peptide predicted""	"
"""Tb927.1.2610"	N	"Signal peptide predicted""	"
"""Tb927.1.2720"	N	"Signal peptide predicted""	"
"""Tb927.1.2730"	N	"Signal peptide predicted""	"
"""Tb927.1.2740"	N	"Signal peptide predicted""	"
"""Tb927.1.2900"	N	"Signal peptide predicted""	"
"""Tb927.1.2940"	N	"Signal peptide predicted""	"
"""Tb927.1.2950"	N	"Signal peptide predicted""	"
"""Tb927.1.2970"	N	"Signal peptide predicted""	"
"""Tb927.1.2985"	N	"Signal peptide predicted""	"
"""Tb927.1.3010"	N	"Signal peptide predicted""	"
"""Tb927.1.3060"	N	"Signal peptide predicted""	"
"""Tb927.1.3100"	N	"Signal peptide predicted""	"
"""Tb927.1.3160"	N	"Signal peptide predicted""	"
"""Tb927.1.3230"	N	"Signal peptide predicted""	"
"""Tb927.1.3240"	N	"Signal peptide predicted""	"
"""Tb927.1.3370"	N	"Signal peptide predicted""	"
"""Tb927.1.3380"	N	"Signal peptide predicted""	"
"""Tb927.1.3420"	N	"Signal peptide predicted""	"
"""Tb927.1.3440"	N	"Signal peptide predicted""	"
"""Tb927.1.3490"	N	"Signal peptide predicted""	"
"""Tb927.1.3700"	N	"Signal peptide predicted""	"
"""Tb927.1.3840"	N	"Signal peptide predicted""	"
"""Tb927.1.3900"	N	"Signal peptide predicted""	"
"""Tb927.1.3930"	N	"Signal peptide predicted""	"
"""Tb927.1.400"	N	"Signal peptide predicted""	"
"""Tb927.1.4000"	N	"Signal peptide predicted""	"
"""Tb927.1.4010"	N	"Signal peptide predicted""	"
"""Tb927.1.4020"	N	"Signal peptide predicted""	"
"""Tb927.1.4030"	N	"Signal peptide predicted""	"
"""Tb927.1.4070"	N	"Signal peptide predicted""	"
"""Tb927.1.4100"	N	"Signal peptide predicted""	"
"""Tb927.1.4120"	N	"Signal peptide predicted""	"
"""Tb927.1.4130"	N	"Signal peptide predicted""	"
"""Tb927.1.4150"	N	"Signal peptide predicted""	"
"""Tb927.1.4160"	N	"Signal peptide predicted""	"
"""Tb927.1.4170"	N	"Signal peptide predicted""	"
"""Tb927.1.4190"	N	"Signal peptide predicted""	"
"""Tb927.1.4290"	N	"Signal peptide predicted""	"
"""Tb927.1.4350"	N	"Signal peptide predicted""	"
"""Tb927.1.4370"	N	"Signal peptide predicted""	"
"""Tb927.1.4380"	N	"Signal peptide predicted""	"
"""Tb927.1.4430"	N	"Signal peptide predicted""	"
"""Tb927.1.4460"	N	"Signal peptide predicted""	"
"""Tb927.1.4530"	N	"Signal peptide predicted""	"
"""Tb927.1.4550"	N	"Signal peptide predicted""	"
"""Tb927.1.4590"	N	"Signal peptide predicted""	"
"""Tb927.1.4620"	N	"Signal peptide predicted""	"
"""Tb927.1.4670"	N	"Signal peptide predicted""	"
"""Tb927.1.4770"	N	"Signal peptide predicted""	"
"""Tb927.1.4790"	N	"Signal peptide predicted""	"
"""Tb927.1.4820"	N	"Signal peptide predicted""	"
"""Tb927.1.4850"	N	"Signal peptide predicted""	"
"""Tb927.1.4870"	N	"Signal peptide predicted""	"
"""Tb927.1.4890"	N	"Signal peptide predicted""	"
"""Tb927.1.4900"	N	"Signal peptide predicted""	"
"""Tb927.1.4910"	N	"Signal peptide predicted""	"
"""Tb927.1.4960"	N	"Signal peptide predicted""	"
"""Tb927.1.4980"	N	"Signal peptide predicted""	"
"""Tb927.1.50"	N	"Signal peptide predicted""	"
"""Tb927.1.5010"	N	"Signal peptide predicted""	"
"""Tb927.1.5040"	N	"Signal peptide predicted""	"
"""Tb927.1.5060"	N	"Signal peptide predicted""	"
"""Tb927.1.5080"	N	"Signal peptide predicted""	"
"""Tb927.1.5100"	N	"Signal peptide predicted""	"
"""Tb927.1.5110"	N	"Signal peptide predicted""	"
"""Tb927.1.5120"	N	"Signal peptide predicted""	"
"""Tb927.1.5130"	N	"Signal peptide predicted""	"
"""Tb927.1.5170"	N	"Signal peptide predicted""	"
"""Tb927.1.5200"	N	"Signal peptide predicted""	"
"""Tb927.1.5220"	N	"Signal peptide predicted""	"
"""Tb927.1.5240"	N	"Signal peptide predicted""	"
"""Tb927.1.5300"	N	"Signal peptide predicted""	"
"""Tb927.1.5310"	N	"Signal peptide predicted""	"
"""Tb927.1.5330"	N	"Signal peptide predicted""	"
"""Tb927.1.550"	N	"Signal peptide predicted""	"
"""Tb927.1.580"	N	"Signal peptide predicted""	"
"""Tb927.1.600"	N	"Signal peptide predicted""	"
"""Tb927.1.660"	N	"Signal peptide predicted""	"
"""Tb927.1.770"	N	"Signal peptide predicted""	"
"""Tb927.1.790"	N	"Signal peptide predicted""	"
"""Tb927.1.800"	N	"Signal peptide predicted""	"
"""Tb927.1.840"	N	"Signal peptide predicted""	"
"""Tb927.1.850"	N	"Signal peptide predicted""	"
"""Tb927.1.860"	N	"Signal peptide predicted""	"
"""Tb927.10.10"	N	"Signal peptide predicted""	"
"""Tb927.10.10000"	N	"Signal peptide predicted""	"
"""Tb927.10.10040"	N	"Signal peptide predicted""	"
"""Tb927.10.10050"	N	"Signal peptide predicted""	"
"""Tb927.10.10060"	N	"Signal peptide predicted""	"
"""Tb927.10.10100"	N	"Signal peptide predicted""	"
"""Tb927.10.10120"	N	"Signal peptide predicted""	"
"""Tb927.10.10130"	N	"Signal peptide predicted""	"
"""Tb927.10.10160"	N	"Signal peptide predicted""	"
"""Tb927.10.10200"	N	"Signal peptide predicted""	"
"""Tb927.10.10210"	N	"Signal peptide predicted""	"
"""Tb927.10.10220"	N	"Signal peptide predicted""	"
"""Tb927.10.10230"	N	"Signal peptide predicted""	"
"""Tb927.10.10240"	N	"Signal peptide predicted""	"
"""Tb927.10.10250"	N	"Signal peptide predicted""	"
"""Tb927.10.10260"	N	"Signal peptide predicted""	"
"""Tb927.10.1030"	N	"Signal peptide predicted""	"
"""Tb927.10.1040"	N	"Signal peptide predicted""	"
"""Tb927.10.10430"	N	"Signal peptide predicted""	"
"""Tb927.10.1050"	N	"Signal peptide predicted""	"
"""Tb927.10.10650"	N	"Signal peptide predicted""	"
"""Tb927.10.10760"	N	"Signal peptide predicted""	"
"""Tb927.10.10770"	N	"Signal peptide predicted""	"
"""Tb927.10.10780"	N	"Signal peptide predicted""	"
"""Tb927.10.10830"	N	"Signal peptide predicted""	"
"""Tb927.10.10840"	N	"Signal peptide predicted""	"
"""Tb927.10.11120"	N	"Signal peptide predicted""	"
"""Tb927.10.11140"	N	"Signal peptide predicted""	"
"""Tb927.10.11210"	N	"Signal peptide predicted""	"
"""Tb927.10.11290"	N	"Signal peptide predicted""	"
"""Tb927.10.11340"	N	"Signal peptide predicted""	"
"""Tb927.10.11460"	N	"Signal peptide predicted""	"
"""Tb927.10.11710"	N	"Signal peptide predicted""	"
"""Tb927.10.11930"	N	"Signal peptide predicted""	"
"""Tb927.10.120"	N	"Signal peptide predicted""	"
"""Tb927.10.12010"	N	"Signal peptide predicted""	"
"""Tb927.10.12050"	N	"Signal peptide predicted""	"
"""Tb927.10.12290"	N	"Signal peptide predicted""	"
"""Tb927.10.12310"	N	"Signal peptide predicted""	"
"""Tb927.10.1240"	N	"Signal peptide predicted""	"
"""Tb927.10.12450"	N	"Signal peptide predicted""	"
"""Tb927.10.12480"	N	"Signal peptide predicted""	"
"""Tb927.10.12490"	N	"Signal peptide predicted""	"
"""Tb927.10.12540"	N	"Signal peptide predicted""	"
"""Tb927.10.12550"	N	"Signal peptide predicted""	"
"""Tb927.10.12570"	N	"Signal peptide predicted""	"
"""Tb927.10.12730"	N	"Signal peptide predicted""	"
"""Tb927.10.12750"	N	"Signal peptide predicted""	"
"""Tb927.10.1280"	N	"Signal peptide predicted""	"
"""Tb927.10.12910"	N	"Signal peptide predicted""	"
"""Tb927.10.12980"	N	"Signal peptide predicted""	"
"""Tb927.10.130"	N	"Signal peptide predicted""	"
"""Tb927.10.13030"	N	"Signal peptide predicted""	"
"""Tb927.10.13040"	N	"Signal peptide predicted""	"
"""Tb927.10.13060"	N	"Signal peptide predicted""	"
"""Tb927.10.13080"	N	"Signal peptide predicted""	"
"""Tb927.10.13090"	N	"Signal peptide predicted""	"
"""Tb927.10.13130"	N	"Signal peptide predicted""	"
"""Tb927.10.13140"	N	"Signal peptide predicted""	"
"""Tb927.10.13160"	N	"Signal peptide predicted""	"
"""Tb927.10.13210"	N	"Signal peptide predicted""	"
"""Tb927.10.13230"	N	"Signal peptide predicted""	"
"""Tb927.10.13300"	N	"Signal peptide predicted""	"
"""Tb927.10.13390"	N	"Signal peptide predicted""	"
"""Tb927.10.13430"	N	"Signal peptide predicted""	"
"""Tb927.10.13630"	N	"Signal peptide predicted""	"
"""Tb927.10.13660"	N	"Signal peptide predicted""	"
"""Tb927.10.13680"	N	"Signal peptide predicted""	"
"""Tb927.10.13690"	N	"Signal peptide predicted""	"
"""Tb927.10.13750"	N	"Signal peptide predicted""	"
"""Tb927.10.13770"	N	"Signal peptide predicted""	"
"""Tb927.10.13830"	N	"Signal peptide predicted""	"
"""Tb927.10.13850"	N	"Signal peptide predicted""	"
"""Tb927.10.13860"	N	"Signal peptide predicted""	"
"""Tb927.10.13900"	N	"Signal peptide predicted""	"
"""Tb927.10.14030"	N	"Signal peptide predicted""	"
"""Tb927.10.14040"	N	"Signal peptide predicted""	"
"""Tb927.10.14050"	N	"Signal peptide predicted""	"
"""Tb927.10.1410"	N	"Signal peptide predicted""	"
"""Tb927.10.14120"	N	"Signal peptide predicted""	"
"""Tb927.10.14320"	N	"Signal peptide predicted""	"
"""Tb927.10.14350"	N	"Signal peptide predicted""	"
"""Tb927.10.14380"	N	"Signal peptide predicted""	"
"""Tb927.10.14390"	N	"Signal peptide predicted""	"
"""Tb927.10.14550"	N	"Signal peptide predicted""	"
"""Tb927.10.14860"	N	"Signal peptide predicted""	"
"""Tb927.10.15010"	N	"Signal peptide predicted""	"
"""Tb927.10.15050"	N	"Signal peptide predicted""	"
"""Tb927.10.15070"	N	"Signal peptide predicted""	"
"""Tb927.10.15130"	N	"Signal peptide predicted""	"
"""Tb927.10.15150"	N	"Signal peptide predicted""	"
"""Tb927.10.15240"	N	"Signal peptide predicted""	"
"""Tb927.10.15320"	N	"Signal peptide predicted""	"
"""Tb927.10.15340"	N	"Signal peptide predicted""	"
"""Tb927.10.15360"	N	"Signal peptide predicted""	"
"""Tb927.10.15410"	N	"Signal peptide predicted""	"
"""Tb927.10.15480"	N	"Signal peptide predicted""	"
"""Tb927.10.15590"	N	"Signal peptide predicted""	"
"""Tb927.10.15620"	N	"Signal peptide predicted""	"
"""Tb927.10.15630"	N	"Signal peptide predicted""	"
"""Tb927.10.15650"	N	"Signal peptide predicted""	"
"""Tb927.10.15820"	N	"Signal peptide predicted""	"
"""Tb927.10.15830"	N	"Signal peptide predicted""	"
"""Tb927.10.15900"	N	"Signal peptide predicted""	"
"""Tb927.10.16000"	N	"Signal peptide predicted""	"
"""Tb927.10.16220"	N	"Signal peptide predicted""	"
"""Tb927.10.16230"	N	"Signal peptide predicted""	"
"""Tb927.10.16240"	N	"Signal peptide predicted""	"
"""Tb927.10.16370"	N	"Signal peptide predicted""	"
"""Tb927.10.16400"	N	"Signal peptide predicted""	"
"""Tb927.10.16420"	N	"Signal peptide predicted""	"
"""Tb927.10.16440"	N	"Signal peptide predicted""	"
"""Tb927.10.16490"	N	"Signal peptide predicted""	"
"""Tb927.10.16500"	N	"Signal peptide predicted""	"
"""Tb927.10.16560"	N	"Signal peptide predicted""	"
"""Tb927.10.1670"	N	"Signal peptide predicted""	"
"""Tb927.10.1920"	N	"Signal peptide predicted""	"
"""Tb927.10.1930"	N	"Signal peptide predicted""	"
"""Tb927.10.20"	N	"Signal peptide predicted""	"
"""Tb927.10.200"	N	"Signal peptide predicted""	"
"""Tb927.10.2050"	N	"Signal peptide predicted""	"
"""Tb927.10.2080"	N	"Signal peptide predicted""	"
"""Tb927.10.210"	N	"Signal peptide predicted""	"
"""Tb927.10.2130"	N	"Signal peptide predicted""	"
"""Tb927.10.2170"	N	"Signal peptide predicted""	"
"""Tb927.10.2220"	N	"Signal peptide predicted""	"
"""Tb927.10.2350"	N	"Signal peptide predicted""	"
"""Tb927.10.2360"	N	"Signal peptide predicted""	"
"""Tb927.10.2410"	N	"Signal peptide predicted""	"
"""Tb927.10.2420"	N	"Signal peptide predicted""	"
"""Tb927.10.2430"	N	"Signal peptide predicted""	"
"""Tb927.10.2500"	N	"Signal peptide predicted""	"
"""Tb927.10.2560"	N	"Signal peptide predicted""	"
"""Tb927.10.2570"	N	"Signal peptide predicted""	"
"""Tb927.10.2950"	N	"Signal peptide predicted""	"
"""Tb927.10.2960"	N	"Signal peptide predicted""	"
"""Tb927.10.2970"	N	"Signal peptide predicted""	"
"""Tb927.10.3050"	N	"Signal peptide predicted""	"
"""Tb927.10.3080"	N	"Signal peptide predicted""	"
"""Tb927.10.3240"	N	"Signal peptide predicted""	"
"""Tb927.10.3330"	N	"Signal peptide predicted""	"
"""Tb927.10.3360"	N	"Signal peptide predicted""	"
"""Tb927.10.3410"	N	"Signal peptide predicted""	"
"""Tb927.10.3430"	N	"Signal peptide predicted""	"
"""Tb927.10.3510"	N	"Signal peptide predicted""	"
"""Tb927.10.3620"	N	"Signal peptide predicted""	"
"""Tb927.10.3640"	N	"Signal peptide predicted""	"
"""Tb927.10.3650"	N	"Signal peptide predicted""	"
"""Tb927.10.3740"	N	"Signal peptide predicted""	"
"""Tb927.10.40"	N	"Signal peptide predicted""	"
"""Tb927.10.4000"	N	"Signal peptide predicted""	"
"""Tb927.10.4030"	N	"Signal peptide predicted""	"
"""Tb927.10.4040"	N	"Signal peptide predicted""	"
"""Tb927.10.4080"	N	"Signal peptide predicted""	"
"""Tb927.10.4090"	N	"Signal peptide predicted""	"
"""Tb927.10.4140"	N	"Signal peptide predicted""	"
"""Tb927.10.4260"	N	"Signal peptide predicted""	"
"""Tb927.10.430"	N	"Signal peptide predicted""	"
"""Tb927.10.4370"	N	"Signal peptide predicted""	"
"""Tb927.10.4380"	N	"Signal peptide predicted""	"
"""Tb927.10.4390"	N	"Signal peptide predicted""	"
"""Tb927.10.4490"	N	"Signal peptide predicted""	"
"""Tb927.10.4530"	N	"Signal peptide predicted""	"
"""Tb927.10.4670"	N	"Signal peptide predicted""	"
"""Tb927.10.4760"	N	"Signal peptide predicted""	"
"""Tb927.10.4780"	N	"Signal peptide predicted""	"
"""Tb927.10.4840"	N	"Signal peptide predicted""	"
"""Tb927.10.4880"	N	"Signal peptide predicted""	"
"""Tb927.10.500"	N	"Signal peptide predicted""	"
"""Tb927.10.5060"	N	"Signal peptide predicted""	"
"""Tb927.10.5080"	N	"Signal peptide predicted""	"
"""Tb927.10.5090"	N	"Signal peptide predicted""	"
"""Tb927.10.5120"	N	"Signal peptide predicted""	"
"""Tb927.10.5180"	N	"Signal peptide predicted""	"
"""Tb927.10.5260"	N	"Signal peptide predicted""	"
"""Tb927.10.5390"	N	"Signal peptide predicted""	"
"""Tb927.10.5400"	N	"Signal peptide predicted""	"
"""Tb927.10.5420"	N	"Signal peptide predicted""	"
"""Tb927.10.5500"	N	"Signal peptide predicted""	"
"""Tb927.10.5550"	N	"Signal peptide predicted""	"
"""Tb927.10.5560"	N	"Signal peptide predicted""	"
"""Tb927.10.5680"	N	"Signal peptide predicted""	"
"""Tb927.10.5690"	N	"Signal peptide predicted""	"
"""Tb927.10.5700"	N	"Signal peptide predicted""	"
"""Tb927.10.5710"	N	"Signal peptide predicted""	"
"""Tb927.10.5730"	N	"Signal peptide predicted""	"
"""Tb927.10.5760"	N	"Signal peptide predicted""	"
"""Tb927.10.60"	N	"Signal peptide predicted""	"
"""Tb927.10.6090"	N	"Signal peptide predicted""	"
"""Tb927.10.6100"	N	"Signal peptide predicted""	"
"""Tb927.10.6180"	N	"Signal peptide predicted""	"
"""Tb927.10.6270"	N	"Signal peptide predicted""	"
"""Tb927.10.6390"	N	"Signal peptide predicted""	"
"""Tb927.10.6640"	N	"Signal peptide predicted""	"
"""Tb927.10.6770"	N	"Signal peptide predicted""	"
"""Tb927.10.6870"	N	"Signal peptide predicted""	"
"""Tb927.10.690"	N	"Signal peptide predicted""	"
"""Tb927.10.700"	N	"Signal peptide predicted""	"
"""Tb927.10.7000"	N	"Signal peptide predicted""	"
"""Tb927.10.7020"	N	"Signal peptide predicted""	"
"""Tb927.10.7070"	N	"Signal peptide predicted""	"
"""Tb927.10.710"	N	"Signal peptide predicted""	"
"""Tb927.10.7140"	N	"Signal peptide predicted""	"
"""Tb927.10.7180"	N	"Signal peptide predicted""	"
"""Tb927.10.7270"	N	"Signal peptide predicted""	"
"""Tb927.10.7400"	N	"Signal peptide predicted""	"
"""Tb927.10.750"	N	"Signal peptide predicted""	"
"""Tb927.10.7510"	N	"Signal peptide predicted""	"
"""Tb927.10.7520"	N	"Signal peptide predicted""	"
"""Tb927.10.7570"	N	"Signal peptide predicted""	"
"""Tb927.10.7760"	N	"Signal peptide predicted""	"
"""Tb927.10.7890"	N	"Signal peptide predicted""	"
"""Tb927.10.8220"	N	"Signal peptide predicted""	"
"""Tb927.10.8230"	N	"Signal peptide predicted""	"
"""Tb927.10.8380"	N	"Signal peptide predicted""	"
"""Tb927.10.8400"	N	"Signal peptide predicted""	"
"""Tb927.10.8670"	N	"Signal peptide predicted""	"
"""Tb927.10.8730"	N	"Signal peptide predicted""	"
"""Tb927.10.8740"	N	"Signal peptide predicted""	"
"""Tb927.10.8760"	N	"Signal peptide predicted""	"
"""Tb927.10.8860"	N	"Signal peptide predicted""	"
"""Tb927.10.9150"	N	"Signal peptide predicted""	"
"""Tb927.10.9200"	N	"Signal peptide predicted""	"
"""Tb927.10.9270"	N	"Signal peptide predicted""	"
"""Tb927.10.9290"	N	"Signal peptide predicted""	"
"""Tb927.10.9340"	N	"Signal peptide predicted""	"
"""Tb927.10.9360"	N	"Signal peptide predicted""	"
"""Tb927.10.9370"	N	"Signal peptide predicted""	"
"""Tb927.10.9450"	N	"Signal peptide predicted""	"
"""Tb927.10.9470"	N	"Signal peptide predicted""	"
"""Tb927.10.9480"	N	"Signal peptide predicted""	"
"""Tb927.10.9490"	N	"Signal peptide predicted""	"
"""Tb927.10.9510"	N	"Signal peptide predicted""	"
"""Tb927.10.9530"	N	"Signal peptide predicted""	"
"""Tb927.10.9620"	N	"Signal peptide predicted""	"
"""Tb927.10.9760"	N	"Signal peptide predicted""	"
"""Tb927.10.980"	N	"Signal peptide predicted""	"
"""Tb927.10.9820"	N	"Signal peptide predicted""	"
"""Tb927.10.9830"	N	"Signal peptide predicted""	"
"""Tb927.10.990"	N	"Signal peptide predicted""	"
"""Tb927.10.9960"	N	"Signal peptide predicted""	"
"""Tb927.10.9970"	N	"Signal peptide predicted""	"
"""Tb927.11.100"	N	"Signal peptide predicted""	"
"""Tb927.11.10020"	N	"Signal peptide predicted""	"
"""Tb927.11.10340"	N	"Signal peptide predicted""	"
"""Tb927.11.10700"	N	"Signal peptide predicted""	"
"""Tb927.11.10710"	N	"Signal peptide predicted""	"
"""Tb927.11.10870"	N	"Signal peptide predicted""	"
"""Tb927.11.10880"	N	"Signal peptide predicted""	"
"""Tb927.11.10910"	N	"Signal peptide predicted""	"
"""Tb927.11.10920"	N	"Signal peptide predicted""	"
"""Tb927.11.10960"	N	"Signal peptide predicted""	"
"""Tb927.11.11260"	N	"Signal peptide predicted""	"
"""Tb927.11.11340"	N	"Signal peptide predicted""	"
"""Tb927.11.11350"	N	"Signal peptide predicted""	"
"""Tb927.11.11380"	N	"Signal peptide predicted""	"
"""Tb927.11.11410"	N	"Signal peptide predicted""	"
"""Tb927.11.11670"	N	"Signal peptide predicted""	"
"""Tb927.11.11700"	N	"Signal peptide predicted""	"
"""Tb927.11.11720"	N	"Signal peptide predicted""	"
"""Tb927.11.11740"	N	"Signal peptide predicted""	"
"""Tb927.11.11750"	N	"Signal peptide predicted""	"
"""Tb927.11.11960"	N	"Signal peptide predicted""	"
"""Tb927.11.11990"	N	"Signal peptide predicted""	"
"""Tb927.11.12040"	N	"Signal peptide predicted""	"
"""Tb927.11.12080"	N	"Signal peptide predicted""	"
"""Tb927.11.12160"	N	"Signal peptide predicted""	"
"""Tb927.11.12230"	N	"Signal peptide predicted""	"
"""Tb927.11.12290"	N	"Signal peptide predicted""	"
"""Tb927.11.12350"	N	"Signal peptide predicted""	"
"""Tb927.11.12370"	N	"Signal peptide predicted""	"
"""Tb927.11.12400"	N	"Signal peptide predicted""	"
"""Tb927.11.12450"	N	"Signal peptide predicted""	"
"""Tb927.11.12500"	N	"Signal peptide predicted""	"
"""Tb927.11.12530"	N	"Signal peptide predicted""	"
"""Tb927.11.12650"	N	"Signal peptide predicted""	"
"""Tb927.11.12690"	N	"Signal peptide predicted""	"
"""Tb927.11.12710"	N	"Signal peptide predicted""	"
"""Tb927.11.12890"	N	"Signal peptide predicted""	"
"""Tb927.11.12920"	N	"Signal peptide predicted""	"
"""Tb927.11.12930"	N	"Signal peptide predicted""	"
"""Tb927.11.12980"	N	"Signal peptide predicted""	"
"""Tb927.11.1300"	N	"Signal peptide predicted""	"
"""Tb927.11.13090"	N	"Signal peptide predicted""	"
"""Tb927.11.13130"	N	"Signal peptide predicted""	"
"""Tb927.11.13140"	N	"Signal peptide predicted""	"
"""Tb927.11.13180"	N	"Signal peptide predicted""	"
"""Tb927.11.13280"	N	"Signal peptide predicted""	"
"""Tb927.11.1330"	N	"Signal peptide predicted""	"
"""Tb927.11.13320"	N	"Signal peptide predicted""	"
"""Tb927.11.13440"	N	"Signal peptide predicted""	"
"""Tb927.11.13470"	N	"Signal peptide predicted""	"
"""Tb927.11.13490"	N	"Signal peptide predicted""	"
"""Tb927.11.13520"	N	"Signal peptide predicted""	"
"""Tb927.11.13560"	N	"Signal peptide predicted""	"
"""Tb927.11.13580"	N	"Signal peptide predicted""	"
"""Tb927.11.13600"	N	"Signal peptide predicted""	"
"""Tb927.11.13620"	N	"Signal peptide predicted""	"
"""Tb927.11.1370"	N	"Signal peptide predicted""	"
"""Tb927.11.13710"	N	"Signal peptide predicted""	"
"""Tb927.11.13740"	N	"Signal peptide predicted""	"
"""Tb927.11.13920"	N	"Signal peptide predicted""	"
"""Tb927.11.13990"	N	"Signal peptide predicted""	"
"""Tb927.11.14170"	N	"Signal peptide predicted""	"
"""Tb927.11.14210"	N	"Signal peptide predicted""	"
"""Tb927.11.14240"	N	"Signal peptide predicted""	"
"""Tb927.11.14270"	N	"Signal peptide predicted""	"
"""Tb927.11.14320"	N	"Signal peptide predicted""	"
"""Tb927.11.1440"	N	"Signal peptide predicted""	"
"""Tb927.11.14560"	N	"Signal peptide predicted""	"
"""Tb927.11.14600"	N	"Signal peptide predicted""	"
"""Tb927.11.14610"	N	"Signal peptide predicted""	"
"""Tb927.11.1470"	N	"Signal peptide predicted""	"
"""Tb927.11.1480"	N	"Signal peptide predicted""	"
"""Tb927.11.14820"	N	"Signal peptide predicted""	"
"""Tb927.11.1490"	N	"Signal peptide predicted""	"
"""Tb927.11.14930"	N	"Signal peptide predicted""	"
"""Tb927.11.15070"	N	"Signal peptide predicted""	"
"""Tb927.11.15080"	N	"Signal peptide predicted""	"
"""Tb927.11.15110"	N	"Signal peptide predicted""	"
"""Tb927.11.15150"	N	"Signal peptide predicted""	"
"""Tb927.11.15210"	N	"Signal peptide predicted""	"
"""Tb927.11.15230"	N	"Signal peptide predicted""	"
"""Tb927.11.1530"	N	"Signal peptide predicted""	"
"""Tb927.11.15320"	N	"Signal peptide predicted""	"
"""Tb927.11.15540"	N	"Signal peptide predicted""	"
"""Tb927.11.15550"	N	"Signal peptide predicted""	"
"""Tb927.11.15620"	N	"Signal peptide predicted""	"
"""Tb927.11.1580"	N	"Signal peptide predicted""	"
"""Tb927.11.15820"	N	"Signal peptide predicted""	"
"""Tb927.11.15890"	N	"Signal peptide predicted""	"
"""Tb927.11.16070"	N	"Signal peptide predicted""	"
"""Tb927.11.16110"	N	"Signal peptide predicted""	"
"""Tb927.11.16170"	N	"Signal peptide predicted""	"
"""Tb927.11.16190"	N	"Signal peptide predicted""	"
"""Tb927.11.16380"	N	"Signal peptide predicted""	"
"""Tb927.11.16560"	N	"Signal peptide predicted""	"
"""Tb927.11.1660"	N	"Signal peptide predicted""	"
"""Tb927.11.16670"	N	"Signal peptide predicted""	"
"""Tb927.11.1670"	N	"Signal peptide predicted""	"
"""Tb927.11.16740"	N	"Signal peptide predicted""	"
"""Tb927.11.16780"	N	"Signal peptide predicted""	"
"""Tb927.11.1680"	N	"Signal peptide predicted""	"
"""Tb927.11.16820"	N	"Signal peptide predicted""	"
"""Tb927.11.16840"	N	"Signal peptide predicted""	"
"""Tb927.11.16870"	N	"Signal peptide predicted""	"
"""Tb927.11.1690"	N	"Signal peptide predicted""	"
"""Tb927.11.16930"	N	"Signal peptide predicted""	"
"""Tb927.11.16940"	N	"Signal peptide predicted""	"
"""Tb927.11.16950"	N	"Signal peptide predicted""	"
"""Tb927.11.1700"	N	"Signal peptide predicted""	"
"""Tb927.11.17070"	N	"Signal peptide predicted""	"
"""Tb927.11.17100"	N	"Signal peptide predicted""	"
"""Tb927.11.17110"	N	"Signal peptide predicted""	"
"""Tb927.11.17120"	N	"Signal peptide predicted""	"
"""Tb927.11.17130"	N	"Signal peptide predicted""	"
"""Tb927.11.17140"	N	"Signal peptide predicted""	"
"""Tb927.11.17150"	N	"Signal peptide predicted""	"
"""Tb927.11.17180"	N	"Signal peptide predicted""	"
"""Tb927.11.17190"	N	"Signal peptide predicted""	"
"""Tb927.11.17210"	N	"Signal peptide predicted""	"
"""Tb927.11.17220"	N	"Signal peptide predicted""	"
"""Tb927.11.17230"	N	"Signal peptide predicted""	"
"""Tb927.11.17250"	N	"Signal peptide predicted""	"
"""Tb927.11.17270"	N	"Signal peptide predicted""	"
"""Tb927.11.17280"	N	"Signal peptide predicted""	"
"""Tb927.11.17290"	N	"Signal peptide predicted""	"
"""Tb927.11.17320"	N	"Signal peptide predicted""	"
"""Tb927.11.17330"	N	"Signal peptide predicted""	"
"""Tb927.11.17350"	N	"Signal peptide predicted""	"
"""Tb927.11.17360"	N	"Signal peptide predicted""	"
"""Tb927.11.17370"	N	"Signal peptide predicted""	"
"""Tb927.11.17380"	N	"Signal peptide predicted""	"
"""Tb927.11.17390"	N	"Signal peptide predicted""	"
"""Tb927.11.17440"	N	"Signal peptide predicted""	"
"""Tb927.11.17450"	N	"Signal peptide predicted""	"
"""Tb927.11.17480"	N	"Signal peptide predicted""	"
"""Tb927.11.17490"	N	"Signal peptide predicted""	"
"""Tb927.11.17500"	N	"Signal peptide predicted""	"
"""Tb927.11.17510"	N	"Signal peptide predicted""	"
"""Tb927.11.17520"	N	"Signal peptide predicted""	"
"""Tb927.11.17530"	N	"Signal peptide predicted""	"
"""Tb927.11.17550"	N	"Signal peptide predicted""	"
"""Tb927.11.17560"	N	"Signal peptide predicted""	"
"""Tb927.11.17570"	N	"Signal peptide predicted""	"
"""Tb927.11.17580"	N	"Signal peptide predicted""	"
"""Tb927.11.17590"	N	"Signal peptide predicted""	"
"""Tb927.11.17600"	N	"Signal peptide predicted""	"
"""Tb927.11.17610"	N	"Signal peptide predicted""	"
"""Tb927.11.17620"	N	"Signal peptide predicted""	"
"""Tb927.11.17630"	N	"Signal peptide predicted""	"
"""Tb927.11.17640"	N	"Signal peptide predicted""	"
"""Tb927.11.17670"	N	"Signal peptide predicted""	"
"""Tb927.11.17720"	N	"Signal peptide predicted""	"
"""Tb927.11.17760"	N	"Signal peptide predicted""	"
"""Tb927.11.17770"	N	"Signal peptide predicted""	"
"""Tb927.11.17790"	N	"Signal peptide predicted""	"
"""Tb927.11.17830"	N	"Signal peptide predicted""	"
"""Tb927.11.17850"	N	"Signal peptide predicted""	"
"""Tb927.11.17880"	N	"Signal peptide predicted""	"
"""Tb927.11.17890"	N	"Signal peptide predicted""	"
"""Tb927.11.17920"	N	"Signal peptide predicted""	"
"""Tb927.11.17930"	N	"Signal peptide predicted""	"
"""Tb927.11.18040"	N	"Signal peptide predicted""	"
"""Tb927.11.18060"	N	"Signal peptide predicted""	"
"""Tb927.11.18090"	N	"Signal peptide predicted""	"
"""Tb927.11.18100"	N	"Signal peptide predicted""	"
"""Tb927.11.18110"	N	"Signal peptide predicted""	"
"""Tb927.11.18170"	N	"Signal peptide predicted""	"
"""Tb927.11.18180"	N	"Signal peptide predicted""	"
"""Tb927.11.18190"	N	"Signal peptide predicted""	"
"""Tb927.11.18210"	N	"Signal peptide predicted""	"
"""Tb927.11.18220"	N	"Signal peptide predicted""	"
"""Tb927.11.18230"	N	"Signal peptide predicted""	"
"""Tb927.11.18250"	N	"Signal peptide predicted""	"
"""Tb927.11.1830"	N	"Signal peptide predicted""	"
"""Tb927.11.18330"	N	"Signal peptide predicted""	"
"""Tb927.11.18340"	N	"Signal peptide predicted""	"
"""Tb927.11.18430"	N	"Signal peptide predicted""	"
"""Tb927.11.18470"	N	"Signal peptide predicted""	"
"""Tb927.11.18480"	N	"Signal peptide predicted""	"
"""Tb927.11.18490"	N	"Signal peptide predicted""	"
"""Tb927.11.18500"	N	"Signal peptide predicted""	"
"""Tb927.11.18520"	N	"Signal peptide predicted""	"
"""Tb927.11.18530"	N	"Signal peptide predicted""	"
"""Tb927.11.18580"	N	"Signal peptide predicted""	"
"""Tb927.11.18650"	N	"Signal peptide predicted""	"
"""Tb927.11.18660"	N	"Signal peptide predicted""	"
"""Tb927.11.18670"	N	"Signal peptide predicted""	"
"""Tb927.11.18720"	N	"Signal peptide predicted""	"
"""Tb927.11.18810"	N	"Signal peptide predicted""	"
"""Tb927.11.18840"	N	"Signal peptide predicted""	"
"""Tb927.11.18860"	N	"Signal peptide predicted""	"
"""Tb927.11.18900"	N	"Signal peptide predicted""	"
"""Tb927.11.18950"	N	"Signal peptide predicted""	"
"""Tb927.11.19010"	N	"Signal peptide predicted""	"
"""Tb927.11.19030"	N	"Signal peptide predicted""	"
"""Tb927.11.19130"	N	"Signal peptide predicted""	"
"""Tb927.11.19180"	N	"Signal peptide predicted""	"
"""Tb927.11.19380"	N	"Signal peptide predicted""	"
"""Tb927.11.19400"	N	"Signal peptide predicted""	"
"""Tb927.11.19410"	N	"Signal peptide predicted""	"
"""Tb927.11.19450"	N	"Signal peptide predicted""	"
"""Tb927.11.19520"	N	"Signal peptide predicted""	"
"""Tb927.11.19540"	N	"Signal peptide predicted""	"
"""Tb927.11.19800"	N	"Signal peptide predicted""	"
"""Tb927.11.19850"	N	"Signal peptide predicted""	"
"""Tb927.11.19870"	N	"Signal peptide predicted""	"
"""Tb927.11.20060"	N	"Signal peptide predicted""	"
"""Tb927.11.20100"	N	"Signal peptide predicted""	"
"""Tb927.11.20190"	N	"Signal peptide predicted""	"
"""Tb927.11.20240"	N	"Signal peptide predicted""	"
"""Tb927.11.2030"	N	"Signal peptide predicted""	"
"""Tb927.11.20300"	N	"Signal peptide predicted""	"
"""Tb927.11.20390"	N	"Signal peptide predicted""	"
"""Tb927.11.20400"	N	"Signal peptide predicted""	"
"""Tb927.11.20420"	N	"Signal peptide predicted""	"
"""Tb927.11.20450"	N	"Signal peptide predicted""	"
"""Tb927.11.20470"	N	"Signal peptide predicted""	"
"""Tb927.11.20490"	N	"Signal peptide predicted""	"
"""Tb927.11.20500"	N	"Signal peptide predicted""	"
"""Tb927.11.20550"	N	"Signal peptide predicted""	"
"""Tb927.11.20570"	N	"Signal peptide predicted""	"
"""Tb927.11.20660"	N	"Signal peptide predicted""	"
"""Tb927.11.20700"	N	"Signal peptide predicted""	"
"""Tb927.11.20720"	N	"Signal peptide predicted""	"
"""Tb927.11.20730"	N	"Signal peptide predicted""	"
"""Tb927.11.2170"	N	"Signal peptide predicted""	"
"""Tb927.11.2210"	N	"Signal peptide predicted""	"
"""Tb927.11.2230"	N	"Signal peptide predicted""	"
"""Tb927.11.2290"	N	"Signal peptide predicted""	"
"""Tb927.11.240"	N	"Signal peptide predicted""	"
"""Tb927.11.2460"	N	"Signal peptide predicted""	"
"""Tb927.11.2570"	N	"Signal peptide predicted""	"
"""Tb927.11.2650"	N	"Signal peptide predicted""	"
"""Tb927.11.2670"	N	"Signal peptide predicted""	"
"""Tb927.11.2730"	N	"Signal peptide predicted""	"
"""Tb927.11.2760"	N	"Signal peptide predicted""	"
"""Tb927.11.2850"	N	"Signal peptide predicted""	"
"""Tb927.11.2930"	N	"Signal peptide predicted""	"
"""Tb927.11.3010"	N	"Signal peptide predicted""	"
"""Tb927.11.3040"	N	"Signal peptide predicted""	"
"""Tb927.11.3060"	N	"Signal peptide predicted""	"
"""Tb927.11.3130"	N	"Signal peptide predicted""	"
"""Tb927.11.3150"	N	"Signal peptide predicted""	"
"""Tb927.11.3170"	N	"Signal peptide predicted""	"
"""Tb927.11.3200"	N	"Signal peptide predicted""	"
"""Tb927.11.3270"	N	"Signal peptide predicted""	"
"""Tb927.11.3320"	N	"Signal peptide predicted""	"
"""Tb927.11.3450"	N	"Signal peptide predicted""	"
"""Tb927.11.3470"	N	"Signal peptide predicted""	"
"""Tb927.11.3550"	N	"Signal peptide predicted""	"
"""Tb927.11.3610"	N	"Signal peptide predicted""	"
"""Tb927.11.3620"	N	"Signal peptide predicted""	"
"""Tb927.11.3630"	N	"Signal peptide predicted""	"
"""Tb927.11.3670"	N	"Signal peptide predicted""	"
"""Tb927.11.3750"	N	"Signal peptide predicted""	"
"""Tb927.11.3780"	N	"Signal peptide predicted""	"
"""Tb927.11.3860"	N	"Signal peptide predicted""	"
"""Tb927.11.3980"	N	"Signal peptide predicted""	"
"""Tb927.11.4030"	N	"Signal peptide predicted""	"
"""Tb927.11.4040"	N	"Signal peptide predicted""	"
"""Tb927.11.4070"	N	"Signal peptide predicted""	"
"""Tb927.11.4080"	N	"Signal peptide predicted""	"
"""Tb927.11.4090"	N	"Signal peptide predicted""	"
"""Tb927.11.4100"	N	"Signal peptide predicted""	"
"""Tb927.11.4200"	N	"Signal peptide predicted""	"
"""Tb927.11.4220"	N	"Signal peptide predicted""	"
"""Tb927.11.4260"	N	"Signal peptide predicted""	"
"""Tb927.11.4310"	N	"Signal peptide predicted""	"
"""Tb927.11.4340"	N	"Signal peptide predicted""	"
"""Tb927.11.4360"	N	"Signal peptide predicted""	"
"""Tb927.11.4380"	N	"Signal peptide predicted""	"
"""Tb927.11.4410"	N	"Signal peptide predicted""	"
"""Tb927.11.4440"	N	"Signal peptide predicted""	"
"""Tb927.11.4470"	N	"Signal peptide predicted""	"
"""Tb927.11.4490"	N	"Signal peptide predicted""	"
"""Tb927.11.4600"	N	"Signal peptide predicted""	"
"""Tb927.11.4620"	N	"Signal peptide predicted""	"
"""Tb927.11.4650"	N	"Signal peptide predicted""	"
"""Tb927.11.4710"	N	"Signal peptide predicted""	"
"""Tb927.11.4750"	N	"Signal peptide predicted""	"
"""Tb927.11.4760"	N	"Signal peptide predicted""	"
"""Tb927.11.4810"	N	"Signal peptide predicted""	"
"""Tb927.11.4840"	N	"Signal peptide predicted""	"
"""Tb927.11.4850"	N	"Signal peptide predicted""	"
"""Tb927.11.5060"	N	"Signal peptide predicted""	"
"""Tb927.11.5070"	N	"Signal peptide predicted""	"
"""Tb927.11.5100"	N	"Signal peptide predicted""	"
"""Tb927.11.5110"	N	"Signal peptide predicted""	"
"""Tb927.11.5180"	N	"Signal peptide predicted""	"
"""Tb927.11.5220"	N	"Signal peptide predicted""	"
"""Tb927.11.5280"	N	"Signal peptide predicted""	"
"""Tb927.11.5320"	N	"Signal peptide predicted""	"
"""Tb927.11.5350"	N	"Signal peptide predicted""	"
"""Tb927.11.540"	N	"Signal peptide predicted""	"
"""Tb927.11.5530"	N	"Signal peptide predicted""	"
"""Tb927.11.5540"	N	"Signal peptide predicted""	"
"""Tb927.11.5940"	N	"Signal peptide predicted""	"
"""Tb927.11.5950"	N	"Signal peptide predicted""	"
"""Tb927.11.5960"	N	"Signal peptide predicted""	"
"""Tb927.11.610"	N	"Signal peptide predicted""	"
"""Tb927.11.6100"	N	"Signal peptide predicted""	"
"""Tb927.11.6110"	N	"Signal peptide predicted""	"
"""Tb927.11.6150"	N	"Signal peptide predicted""	"
"""Tb927.11.6170"	N	"Signal peptide predicted""	"
"""Tb927.11.6210"	N	"Signal peptide predicted""	"
"""Tb927.11.6230"	N	"Signal peptide predicted""	"
"""Tb927.11.6250"	N	"Signal peptide predicted""	"
"""Tb927.11.6340"	N	"Signal peptide predicted""	"
"""Tb927.11.6550"	N	"Signal peptide predicted""	"
"""Tb927.11.6610"	N	"Signal peptide predicted""	"
"""Tb927.11.6630"	N	"Signal peptide predicted""	"
"""Tb927.11.6660"	N	"Signal peptide predicted""	"
"""Tb927.11.6770"	N	"Signal peptide predicted""	"
"""Tb927.11.6860"	N	"Signal peptide predicted""	"
"""Tb927.11.6880"	N	"Signal peptide predicted""	"
"""Tb927.11.6890"	N	"Signal peptide predicted""	"
"""Tb927.11.690"	N	"Signal peptide predicted""	"
"""Tb927.11.6950"	N	"Signal peptide predicted""	"
"""Tb927.11.6980"	N	"Signal peptide predicted""	"
"""Tb927.11.7000"	N	"Signal peptide predicted""	"
"""Tb927.11.7050"	N	"Signal peptide predicted""	"
"""Tb927.11.730"	N	"Signal peptide predicted""	"
"""Tb927.11.7310"	N	"Signal peptide predicted""	"
"""Tb927.11.7320"	N	"Signal peptide predicted""	"
"""Tb927.11.7380"	N	"Signal peptide predicted""	"
"""Tb927.11.7410"	N	"Signal peptide predicted""	"
"""Tb927.11.7440"	N	"Signal peptide predicted""	"
"""Tb927.11.7460"	N	"Signal peptide predicted""	"
"""Tb927.11.7490"	N	"Signal peptide predicted""	"
"""Tb927.11.7500"	N	"Signal peptide predicted""	"
"""Tb927.11.7510"	N	"Signal peptide predicted""	"
"""Tb927.11.7540"	N	"Signal peptide predicted""	"
"""Tb927.11.7580"	N	"Signal peptide predicted""	"
"""Tb927.11.7620"	N	"Signal peptide predicted""	"
"""Tb927.11.7630"	N	"Signal peptide predicted""	"
"""Tb927.11.770"	N	"Signal peptide predicted""	"
"""Tb927.11.7710"	N	"Signal peptide predicted""	"
"""Tb927.11.7720"	N	"Signal peptide predicted""	"
"""Tb927.11.7750"	N	"Signal peptide predicted""	"
"""Tb927.11.7760"	N	"Signal peptide predicted""	"
"""Tb927.11.7810"	N	"Signal peptide predicted""	"
"""Tb927.11.7990"	N	"Signal peptide predicted""	"
"""Tb927.11.8010"	N	"Signal peptide predicted""	"
"""Tb927.11.8130"	N	"Signal peptide predicted""	"
"""Tb927.11.8140"	N	"Signal peptide predicted""	"
"""Tb927.11.8260"	N	"Signal peptide predicted""	"
"""Tb927.11.8310"	N	"Signal peptide predicted""	"
"""Tb927.11.8380"	N	"Signal peptide predicted""	"
"""Tb927.11.840"	N	"Signal peptide predicted""	"
"""Tb927.11.8420"	N	"Signal peptide predicted""	"
"""Tb927.11.850"	N	"Signal peptide predicted""	"
"""Tb927.11.8700"	N	"Signal peptide predicted""	"
"""Tb927.11.8710"	N	"Signal peptide predicted""	"
"""Tb927.11.8740"	N	"Signal peptide predicted""	"
"""Tb927.11.8790"	N	"Signal peptide predicted""	"
"""Tb927.11.8830"	N	"Signal peptide predicted""	"
"""Tb927.11.8850"	N	"Signal peptide predicted""	"
"""Tb927.11.890"	N	"Signal peptide predicted""	"
"""Tb927.11.8980"	N	"Signal peptide predicted""	"
"""Tb927.11.9090"	N	"Signal peptide predicted""	"
"""Tb927.11.9140"	N	"Signal peptide predicted""	"
"""Tb927.11.9150"	N	"Signal peptide predicted""	"
"""Tb927.11.9250"	N	"Signal peptide predicted""	"
"""Tb927.11.9330"	N	"Signal peptide predicted""	"
"""Tb927.11.9380"	N	"Signal peptide predicted""	"
"""Tb927.11.9460"	N	"Signal peptide predicted""	"
"""Tb927.11.9560"	N	"Signal peptide predicted""	"
"""Tb927.11.9580"	N	"Signal peptide predicted""	"
"""Tb927.11.9600"	N	"Signal peptide predicted""	"
"""Tb927.11.9660"	N	"Signal peptide predicted""	"
"""Tb927.11.9820"	N	"Signal peptide predicted""	"
"""Tb927.11.9900"	N	"Signal peptide predicted""	"
"""Tb927.2.1600"	N	"Signal peptide predicted""	"
"""Tb927.2.1700"	N	"Signal peptide predicted""	"
"""Tb927.2.1760"	N	"Signal peptide predicted""	"
"""Tb927.2.1920"	N	"Signal peptide predicted""	"
"""Tb927.2.2060"	N	"Signal peptide predicted""	"
"""Tb927.2.2490"	N	"Signal peptide predicted""	"
"""Tb927.2.2500"	N	"Signal peptide predicted""	"
"""Tb927.2.2530"	N	"Signal peptide predicted""	"
"""Tb927.2.2830"	N	"Signal peptide predicted""	"
"""Tb927.2.2920"	N	"Signal peptide predicted""	"
"""Tb927.2.3180"	N	"Signal peptide predicted""	"
"""Tb927.2.3270"	N	"Signal peptide predicted""	"
"""Tb927.2.3280"	N	"Signal peptide predicted""	"
"""Tb927.2.3290"	N	"Signal peptide predicted""	"
"""Tb927.2.3300"	N	"Signal peptide predicted""	"
"""Tb927.2.3310"	N	"Signal peptide predicted""	"
"""Tb927.2.3320"	N	"Signal peptide predicted""	"
"""Tb927.2.3800"	N	"Signal peptide predicted""	"
"""Tb927.2.3910"	N	"Signal peptide predicted""	"
"""Tb927.2.4090"	N	"Signal peptide predicted""	"
"""Tb927.2.4440"	N	"Signal peptide predicted""	"
"""Tb927.2.4720"	N	"Signal peptide predicted""	"
"""Tb927.2.4760"	N	"Signal peptide predicted""	"
"""Tb927.2.4840"	N	"Signal peptide predicted""	"
"""Tb927.2.4920"	N	"Signal peptide predicted""	"
"""Tb927.2.4990"	N	"Signal peptide predicted""	"
"""Tb927.2.5140"	N	"Signal peptide predicted""	"
"""Tb927.2.5210"	N	"Signal peptide predicted""	"
"""Tb927.2.5280"	N	"Signal peptide predicted""	"
"""Tb927.2.5290"	N	"Signal peptide predicted""	"
"""Tb927.2.5300"	N	"Signal peptide predicted""	"
"""Tb927.2.5310"	N	"Signal peptide predicted""	"
"""Tb927.2.5320"	N	"Signal peptide predicted""	"
"""Tb927.2.5330"	N	"Signal peptide predicted""	"
"""Tb927.2.5340"	N	"Signal peptide predicted""	"
"""Tb927.2.5350"	N	"Signal peptide predicted""	"
"""Tb927.2.5360"	N	"Signal peptide predicted""	"
"""Tb927.2.5410"	N	"Signal peptide predicted""	"
"""Tb927.2.5720"	N	"Signal peptide predicted""	"
"""Tb927.2.5820"	N	"Signal peptide predicted""	"
"""Tb927.2.5970"	N	"Signal peptide predicted""	"
"""Tb927.2.6130"	N	"Signal peptide predicted""	"
"""Tb927.2.6150"	N	"Signal peptide predicted""	"
"""Tb927.2.6200"	N	"Signal peptide predicted""	"
"""Tb927.2.6220"	N	"Signal peptide predicted""	"
"""Tb927.2.6240"	N	"Signal peptide predicted""	"
"""Tb927.2.6280"	N	"Signal peptide predicted""	"
"""Tb927.2.6320"	N	"Signal peptide predicted""	"
"""Tb927.2.6410"	N	"Signal peptide predicted""	"
"""Tb927.2.680"	N	"Signal peptide predicted""	"
"""Tb927.3.1000"	N	"Signal peptide predicted""	"
"""Tb927.3.1070"	N	"Signal peptide predicted""	"
"""Tb927.3.120"	N	"Signal peptide predicted""	"
"""Tb927.3.1380"	N	"Signal peptide predicted""	"
"""Tb927.3.1390"	N	"Signal peptide predicted""	"
"""Tb927.3.1430"	N	"Signal peptide predicted""	"
"""Tb927.3.1460"	N	"Signal peptide predicted""	"
"""Tb927.3.1470"	N	"Signal peptide predicted""	"
"""Tb927.3.150"	N	"Signal peptide predicted""	"
"""Tb927.3.1500"	N	"Signal peptide predicted""	"
"""Tb927.3.1510"	N	"Signal peptide predicted""	"
"""Tb927.3.1520"	N	"Signal peptide predicted""	"
"""Tb927.3.1660"	N	"Signal peptide predicted""	"
"""Tb927.3.1760"	N	"Signal peptide predicted""	"
"""Tb927.3.1790"	N	"Signal peptide predicted""	"
"""Tb927.3.180"	N	"Signal peptide predicted""	"
"""Tb927.3.1870"	N	"Signal peptide predicted""	"
"""Tb927.3.190"	N	"Signal peptide predicted""	"
"""Tb927.3.2050"	N	"Signal peptide predicted""	"
"""Tb927.3.210"	N	"Signal peptide predicted""	"
"""Tb927.3.2120"	N	"Signal peptide predicted""	"
"""Tb927.3.2360"	N	"Signal peptide predicted""	"
"""Tb927.3.2400"	N	"Signal peptide predicted""	"
"""Tb927.3.2450"	N	"Signal peptide predicted""	"
"""Tb927.3.2500"	N	"Signal peptide predicted""	"
"""Tb927.3.2520"	N	"Signal peptide predicted""	"
"""Tb927.3.2540"	N	"Signal peptide predicted""	"
"""Tb927.3.2550"	N	"Signal peptide predicted""	"
"""Tb927.3.2560"	N	"Signal peptide predicted""	"
"""Tb927.3.2570"	N	"Signal peptide predicted""	"
"""Tb927.3.2590"	N	"Signal peptide predicted""	"
"""Tb927.3.2620"	N	"Signal peptide predicted""	"
"""Tb927.3.2630"	N	"Signal peptide predicted""	"
"""Tb927.3.2670"	N	"Signal peptide predicted""	"
"""Tb927.3.2800"	N	"Signal peptide predicted""	"
"""Tb927.3.2820"	N	"Signal peptide predicted""	"
"""Tb927.3.2840"	N	"Signal peptide predicted""	"
"""Tb927.3.2850"	N	"Signal peptide predicted""	"
"""Tb927.3.2870"	N	"Signal peptide predicted""	"
"""Tb927.3.3130"	N	"Signal peptide predicted""	"
"""Tb927.3.3140"	N	"Signal peptide predicted""	"
"""Tb927.3.3200"	N	"Signal peptide predicted""	"
"""Tb927.3.3350"	N	"Signal peptide predicted""	"
"""Tb927.3.3360"	N	"Signal peptide predicted""	"
"""Tb927.3.340"	N	"Signal peptide predicted""	"
"""Tb927.3.3580"	N	"Signal peptide predicted""	"
"""Tb927.3.370"	N	"Signal peptide predicted""	"
"""Tb927.3.3700"	N	"Signal peptide predicted""	"
"""Tb927.3.3730"	N	"Signal peptide predicted""	"
"""Tb927.3.3820"	N	"Signal peptide predicted""	"
"""Tb927.3.3890"	N	"Signal peptide predicted""	"
"""Tb927.3.3910"	N	"Signal peptide predicted""	"
"""Tb927.3.4050"	N	"Signal peptide predicted""	"
"""Tb927.3.4080"	N	"Signal peptide predicted""	"
"""Tb927.3.4090"	N	"Signal peptide predicted""	"
"""Tb927.3.4100"	N	"Signal peptide predicted""	"
"""Tb927.3.4150"	N	"Signal peptide predicted""	"
"""Tb927.3.4190"	N	"Signal peptide predicted""	"
"""Tb927.3.4200"	N	"Signal peptide predicted""	"
"""Tb927.3.4230"	N	"Signal peptide predicted""	"
"""Tb927.3.4260"	N	"Signal peptide predicted""	"
"""Tb927.3.440"	N	"Signal peptide predicted""	"
"""Tb927.3.4400"	N	"Signal peptide predicted""	"
"""Tb927.3.4630"	N	"Signal peptide predicted""	"
"""Tb927.3.4650"	N	"Signal peptide predicted""	"
"""Tb927.3.4700"	N	"Signal peptide predicted""	"
"""Tb927.3.4740"	N	"Signal peptide predicted""	"
"""Tb927.3.4780"	N	"Signal peptide predicted""	"
"""Tb927.3.4820"	N	"Signal peptide predicted""	"
"""Tb927.3.4870"	N	"Signal peptide predicted""	"
"""Tb927.3.490"	N	"Signal peptide predicted""	"
"""Tb927.3.4900"	N	"Signal peptide predicted""	"
"""Tb927.3.4910"	N	"Signal peptide predicted""	"
"""Tb927.3.5170"	N	"Signal peptide predicted""	"
"""Tb927.3.520"	N	"Signal peptide predicted""	"
"""Tb927.3.5300"	N	"Signal peptide predicted""	"
"""Tb927.3.5390"	N	"Signal peptide predicted""	"
"""Tb927.3.5430"	N	"Signal peptide predicted""	"
"""Tb927.3.560"	N	"Signal peptide predicted""	"
"""Tb927.3.5600"	N	"Signal peptide predicted""	"
"""Tb927.3.5610"	N	"Signal peptide predicted""	"
"""Tb927.3.5660"	N	"Signal peptide predicted""	"
"""Tb927.3.5670"	N	"Signal peptide predicted""	"
"""Tb927.3.5680"	N	"Signal peptide predicted""	"
"""Tb927.3.5690"	N	"Signal peptide predicted""	"
"""Tb927.3.570"	N	"Signal peptide predicted""	"
"""Tb927.3.5700"	N	"Signal peptide predicted""	"
"""Tb927.3.5710"	N	"Signal peptide predicted""	"
"""Tb927.3.5720"	N	"Signal peptide predicted""	"
"""Tb927.3.5730"	N	"Signal peptide predicted""	"
"""Tb927.3.5760"	N	"Signal peptide predicted""	"
"""Tb927.3.5830"	N	"Signal peptide predicted""	"
"""Tb927.3.590"	N	"Signal peptide predicted""	"
"""Tb927.3.600"	N	"Signal peptide predicted""	"
"""Tb927.3.640"	N	"Signal peptide predicted""	"
"""Tb927.3.710"	N	"Signal peptide predicted""	"
"""Tb927.3.750"	N	"Signal peptide predicted""	"
"""Tb927.3.770"	N	"Signal peptide predicted""	"
"""Tb927.3.840"	N	"Signal peptide predicted""	"
"""Tb927.3.860"	N	"Signal peptide predicted""	"
"""Tb927.3.900"	N	"Signal peptide predicted""	"
"""Tb927.3.950"	N	"Signal peptide predicted""	"
"""Tb927.4.1020"	N	"Signal peptide predicted""	"
"""Tb927.4.1050"	N	"Signal peptide predicted""	"
"""Tb927.4.1090"	N	"Signal peptide predicted""	"
"""Tb927.4.1110"	N	"Signal peptide predicted""	"
"""Tb927.4.1120"	N	"Signal peptide predicted""	"
"""Tb927.4.1140"	N	"Signal peptide predicted""	"
"""Tb927.4.1160"	N	"Signal peptide predicted""	"
"""Tb927.4.1190"	N	"Signal peptide predicted""	"
"""Tb927.4.1200"	N	"Signal peptide predicted""	"
"""Tb927.4.1370"	N	"Signal peptide predicted""	"
"""Tb927.4.1390"	N	"Signal peptide predicted""	"
"""Tb927.4.1600"	N	"Signal peptide predicted""	"
"""Tb927.4.1630"	N	"Signal peptide predicted""	"
"""Tb927.4.1670"	N	"Signal peptide predicted""	"
"""Tb927.4.1790"	N	"Signal peptide predicted""	"
"""Tb927.4.1920"	N	"Signal peptide predicted""	"
"""Tb927.4.1970"	N	"Signal peptide predicted""	"
"""Tb927.4.1990"	N	"Signal peptide predicted""	"
"""Tb927.4.2100"	N	"Signal peptide predicted""	"
"""Tb927.4.2160"	N	"Signal peptide predicted""	"
"""Tb927.4.2170"	N	"Signal peptide predicted""	"
"""Tb927.4.2230"	N	"Signal peptide predicted""	"
"""Tb927.4.2320"	N	"Signal peptide predicted""	"
"""Tb927.4.2360"	N	"Signal peptide predicted""	"
"""Tb927.4.2420"	N	"Signal peptide predicted""	"
"""Tb927.4.2450"	N	"Signal peptide predicted""	"
"""Tb927.4.2480"	N	"Signal peptide predicted""	"
"""Tb927.4.2500"	N	"Signal peptide predicted""	"
"""Tb927.4.2510"	N	"Signal peptide predicted""	"
"""Tb927.4.2520"	N	"Signal peptide predicted""	"
"""Tb927.4.2530"	N	"Signal peptide predicted""	"
"""Tb927.4.2560"	N	"Signal peptide predicted""	"
"""Tb927.4.2690"	N	"Signal peptide predicted""	"
"""Tb927.4.2980"	N	"Signal peptide predicted""	"
"""Tb927.4.3010"	N	"Signal peptide predicted""	"
"""Tb927.4.3020"	N	"Signal peptide predicted""	"
"""Tb927.4.3040"	N	"Signal peptide predicted""	"
"""Tb927.4.320"	N	"Signal peptide predicted""	"
"""Tb927.4.3200"	N	"Signal peptide predicted""	"
"""Tb927.4.3220"	N	"Signal peptide predicted""	"
"""Tb927.4.3240"	N	"Signal peptide predicted""	"
"""Tb927.4.3260"	N	"Signal peptide predicted""	"
"""Tb927.4.3270"	N	"Signal peptide predicted""	"
"""Tb927.4.3280"	N	"Signal peptide predicted""	"
"""Tb927.4.3290"	N	"Signal peptide predicted""	"
"""Tb927.4.330"	N	"Signal peptide predicted""	"
"""Tb927.4.3300"	N	"Signal peptide predicted""	"
"""Tb927.4.3470"	N	"Signal peptide predicted""	"
"""Tb927.4.3480"	N	"Signal peptide predicted""	"
"""Tb927.4.3520"	N	"Signal peptide predicted""	"
"""Tb927.4.3550"	N	"Signal peptide predicted""	"
"""Tb927.4.3660"	N	"Signal peptide predicted""	"
"""Tb927.4.3680"	N	"Signal peptide predicted""	"
"""Tb927.4.3690"	N	"Signal peptide predicted""	"
"""Tb927.4.3710"	N	"Signal peptide predicted""	"
"""Tb927.4.3750"	N	"Signal peptide predicted""	"
"""Tb927.4.3870"	N	"Signal peptide predicted""	"
"""Tb927.4.3880"	N	"Signal peptide predicted""	"
"""Tb927.4.390"	N	"Signal peptide predicted""	"
"""Tb927.4.4080"	N	"Signal peptide predicted""	"
"""Tb927.4.4250"	N	"Signal peptide predicted""	"
"""Tb927.4.4270"	N	"Signal peptide predicted""	"
"""Tb927.4.4290"	N	"Signal peptide predicted""	"
"""Tb927.4.4350"	N	"Signal peptide predicted""	"
"""Tb927.4.4370"	N	"Signal peptide predicted""	"
"""Tb927.4.4380"	N	"Signal peptide predicted""	"
"""Tb927.4.4410"	N	"Signal peptide predicted""	"
"""Tb927.4.4430"	N	"Signal peptide predicted""	"
"""Tb927.4.4440"	N	"Signal peptide predicted""	"
"""Tb927.4.4450"	N	"Signal peptide predicted""	"
"""Tb927.4.4460"	N	"Signal peptide predicted""	"
"""Tb927.4.4470"	N	"Signal peptide predicted""	"
"""Tb927.4.4640"	N	"Signal peptide predicted""	"
"""Tb927.4.4680"	N	"Signal peptide predicted""	"
"""Tb927.4.4770"	N	"Signal peptide predicted""	"
"""Tb927.4.4790"	N	"Signal peptide predicted""	"
"""Tb927.4.4880"	N	"Signal peptide predicted""	"
"""Tb927.4.4910"	N	"Signal peptide predicted""	"
"""Tb927.4.4920"	N	"Signal peptide predicted""	"
"""Tb927.4.5000"	N	"Signal peptide predicted""	"
"""Tb927.4.5010"	N	"Signal peptide predicted""	"
"""Tb927.4.5080"	N	"Signal peptide predicted""	"
"""Tb927.4.510"	N	"Signal peptide predicted""	"
"""Tb927.4.5160"	N	"Signal peptide predicted""	"
"""Tb927.4.5240"	N	"Signal peptide predicted""	"
"""Tb927.4.5250"	N	"Signal peptide predicted""	"
"""Tb927.4.5260"	N	"Signal peptide predicted""	"
"""Tb927.4.5270"	N	"Signal peptide predicted""	"
"""Tb927.4.5280"	N	"Signal peptide predicted""	"
"""Tb927.4.5290"	N	"Signal peptide predicted""	"
"""Tb927.4.540"	N	"Signal peptide predicted""	"
"""Tb927.4.5400"	N	"Signal peptide predicted""	"
"""Tb927.4.5410"	N	"Signal peptide predicted""	"
"""Tb927.4.5420"	N	"Signal peptide predicted""	"
"""Tb927.4.5430"	N	"Signal peptide predicted""	"
"""Tb927.4.5460"	N	"Signal peptide predicted""	"
"""Tb927.4.5530"	N	"Signal peptide predicted""	"
"""Tb927.4.5560"	N	"Signal peptide predicted""	"
"""Tb927.4.5580"	N	"Signal peptide predicted""	"
"""Tb927.4.5700"	N	"Signal peptide predicted""	"
"""Tb927.4.590"	N	"Signal peptide predicted""	"
"""Tb927.4.700"	N	"Signal peptide predicted""	"
"""Tb927.4.720"	N	"Signal peptide predicted""	"
"""Tb927.4.810"	N	"Signal peptide predicted""	"
"""Tb927.4.830"	N	"Signal peptide predicted""	"
"""Tb927.4.910"	N	"Signal peptide predicted""	"
"""Tb927.5.1020"	N	"Signal peptide predicted""	"
"""Tb927.5.1030"	N	"Signal peptide predicted""	"
"""Tb927.5.110"	N	"Signal peptide predicted""	"
"""Tb927.5.1140"	N	"Signal peptide predicted""	"
"""Tb927.5.1160"	N	"Signal peptide predicted""	"
"""Tb927.5.120"	N	"Signal peptide predicted""	"
"""Tb927.5.1210"	N	"Signal peptide predicted""	"
"""Tb927.5.130"	N	"Signal peptide predicted""	"
"""Tb927.5.1370"	N	"Signal peptide predicted""	"
"""Tb927.5.1390"	N	"Signal peptide predicted""	"
"""Tb927.5.1410"	N	"Signal peptide predicted""	"
"""Tb927.5.1430"	N	"Signal peptide predicted""	"
"""Tb927.5.1470"	N	"Signal peptide predicted""	"
"""Tb927.5.150"	N	"Signal peptide predicted""	"
"""Tb927.5.1530"	N	"Signal peptide predicted""	"
"""Tb927.5.1630"	N	"Signal peptide predicted""	"
"""Tb927.5.1710"	N	"Signal peptide predicted""	"
"""Tb927.5.1720"	N	"Signal peptide predicted""	"
"""Tb927.5.1740"	N	"Signal peptide predicted""	"
"""Tb927.5.1760"	N	"Signal peptide predicted""	"
"""Tb927.5.1810"	N	"Signal peptide predicted""	"
"""Tb927.5.1820"	N	"Signal peptide predicted""	"
"""Tb927.5.1830"	N	"Signal peptide predicted""	"
"""Tb927.5.1900"	N	"Signal peptide predicted""	"
"""Tb927.5.1930"	N	"Signal peptide predicted""	"
"""Tb927.5.1990"	N	"Signal peptide predicted""	"
"""Tb927.5.2000"	N	"Signal peptide predicted""	"
"""Tb927.5.2030"	N	"Signal peptide predicted""	"
"""Tb927.5.2100"	N	"Signal peptide predicted""	"
"""Tb927.5.2280"	N	"Signal peptide predicted""	"
"""Tb927.5.230"	N	"Signal peptide predicted""	"
"""Tb927.5.2350"	N	"Signal peptide predicted""	"
"""Tb927.5.2430"	N	"Signal peptide predicted""	"
"""Tb927.5.2520"	N	"Signal peptide predicted""	"
"""Tb927.5.2550"	N	"Signal peptide predicted""	"
"""Tb927.5.2580"	N	"Signal peptide predicted""	"
"""Tb927.5.2600"	N	"Signal peptide predicted""	"
"""Tb927.5.2670"	N	"Signal peptide predicted""	"
"""Tb927.5.2750"	N	"Signal peptide predicted""	"
"""Tb927.5.2760"	N	"Signal peptide predicted""	"
"""Tb927.5.2790"	N	"Signal peptide predicted""	"
"""Tb927.5.285b"	N	"Signal peptide predicted""	"
"""Tb927.5.286b"	N	"Signal peptide predicted""	"
"""Tb927.5.291b"	N	"Signal peptide predicted""	"
"""Tb927.5.292b"	N	"Signal peptide predicted""	"
"""Tb927.5.3030"	N	"Signal peptide predicted""	"
"""Tb927.5.309b"	N	"Signal peptide predicted""	"
"""Tb927.5.310"	N	"Signal peptide predicted""	"
"""Tb927.5.3110"	N	"Signal peptide predicted""	"
"""Tb927.5.3150"	N	"Signal peptide predicted""	"
"""Tb927.5.3160"	N	"Signal peptide predicted""	"
"""Tb927.5.320"	N	"Signal peptide predicted""	"
"""Tb927.5.3260"	N	"Signal peptide predicted""	"
"""Tb927.5.3270"	N	"Signal peptide predicted""	"
"""Tb927.5.330"	N	"Signal peptide predicted""	"
"""Tb927.5.3360"	N	"Signal peptide predicted""	"
"""Tb927.5.340"	N	"Signal peptide predicted""	"
"""Tb927.5.350"	N	"Signal peptide predicted""	"
"""Tb927.5.3540"	N	"Signal peptide predicted""	"
"""Tb927.5.3550"	N	"Signal peptide predicted""	"
"""Tb927.5.360"	N	"Signal peptide predicted""	"
"""Tb927.5.3630"	N	"Signal peptide predicted""	"
"""Tb927.5.370"	N	"Signal peptide predicted""	"
"""Tb927.5.3700"	N	"Signal peptide predicted""	"
"""Tb927.5.3750"	N	"Signal peptide predicted""	"
"""Tb927.5.380"	N	"Signal peptide predicted""	"
"""Tb927.5.3840"	N	"Signal peptide predicted""	"
"""Tb927.5.390"	N	"Signal peptide predicted""	"
"""Tb927.5.3990"	N	"Signal peptide predicted""	"
"""Tb927.5.400"	N	"Signal peptide predicted""	"
"""Tb927.5.4010"	N	"Signal peptide predicted""	"
"""Tb927.5.4020"	N	"Signal peptide predicted""	"
"""Tb927.5.4060"	N	"Signal peptide predicted""	"
"""Tb927.5.4080"	N	"Signal peptide predicted""	"
"""Tb927.5.410"	N	"Signal peptide predicted""	"
"""Tb927.5.4100"	N	"Signal peptide predicted""	"
"""Tb927.5.4140"	N	"Signal peptide predicted""	"
"""Tb927.5.420"	N	"Signal peptide predicted""	"
"""Tb927.5.430"	N	"Signal peptide predicted""	"
"""Tb927.5.4340"	N	"Signal peptide predicted""	"
"""Tb927.5.4370"	N	"Signal peptide predicted""	"
"""Tb927.5.440"	N	"Signal peptide predicted""	"
"""Tb927.5.450"	N	"Signal peptide predicted""	"
"""Tb927.5.4500"	N	"Signal peptide predicted""	"
"""Tb927.5.4540"	N	"Signal peptide predicted""	"
"""Tb927.5.4550"	N	"Signal peptide predicted""	"
"""Tb927.5.4600"	N	"Signal peptide predicted""	"
"""Tb927.5.4620"	N	"Signal peptide predicted""	"
"""Tb927.5.4630"	N	"Signal peptide predicted""	"
"""Tb927.5.4670"	N	"Signal peptide predicted""	"
"""Tb927.5.4690"	N	"Signal peptide predicted""	"
"""Tb927.5.4730"	N	"Signal peptide predicted""	"
"""Tb927.5.4770"	N	"Signal peptide predicted""	"
"""Tb927.5.4810"	N	"Signal peptide predicted""	"
"""Tb927.5.4840"	N	"Signal peptide predicted""	"
"""Tb927.5.490"	N	"Signal peptide predicted""	"
"""Tb927.5.4950"	N	"Signal peptide predicted""	"
"""Tb927.5.5050"	N	"Signal peptide predicted""	"
"""Tb927.5.5080"	N	"Signal peptide predicted""	"
"""Tb927.5.510"	N	"Signal peptide predicted""	"
"""Tb927.5.5210"	N	"Signal peptide predicted""	"
"""Tb927.5.5240"	N	"Signal peptide predicted""	"
"""Tb927.5.5390"	N	"Signal peptide predicted""	"
"""Tb927.5.5400"	N	"Signal peptide predicted""	"
"""Tb927.5.5410"	N	"Signal peptide predicted""	"
"""Tb927.5.5430"	N	"Signal peptide predicted""	"
"""Tb927.5.5510"	N	"Signal peptide predicted""	"
"""Tb927.5.560"	N	"Signal peptide predicted""	"
"""Tb927.5.5610"	N	"Signal peptide predicted""	"
"""Tb927.5.5640"	N	"Signal peptide predicted""	"
"""Tb927.5.5670"	N	"Signal peptide predicted""	"
"""Tb927.5.610"	N	"Signal peptide predicted""	"
"""Tb927.5.620"	N	"Signal peptide predicted""	"
"""Tb927.5.630"	N	"Signal peptide predicted""	"
"""Tb927.5.640"	N	"Signal peptide predicted""	"
"""Tb927.5.650"	N	"Signal peptide predicted""	"
"""Tb927.5.680"	N	"Signal peptide predicted""	"
"""Tb927.5.830"	N	"Signal peptide predicted""	"
"""Tb927.5.860"	N	"Signal peptide predicted""	"
"""Tb927.5.920"	N	"Signal peptide predicted""	"
"""Tb927.5.940"	N	"Signal peptide predicted""	"
"""Tb927.5.960"	N	"Signal peptide predicted""	"
"""Tb927.6.1000"	N	"Signal peptide predicted""	"
"""Tb927.6.1010"	N	"Signal peptide predicted""	"
"""Tb927.6.1020"	N	"Signal peptide predicted""	"
"""Tb927.6.1030"	N	"Signal peptide predicted""	"
"""Tb927.6.1040"	N	"Signal peptide predicted""	"
"""Tb927.6.1050"	N	"Signal peptide predicted""	"
"""Tb927.6.1060"	N	"Signal peptide predicted""	"
"""Tb927.6.1090"	N	"Signal peptide predicted""	"
"""Tb927.6.1140"	N	"Signal peptide predicted""	"
"""Tb927.6.1150"	N	"Signal peptide predicted""	"
"""Tb927.6.1170"	N	"Signal peptide predicted""	"
"""Tb927.6.120"	N	"Signal peptide predicted""	"
"""Tb927.6.1200"	N	"Signal peptide predicted""	"
"""Tb927.6.1300"	N	"Signal peptide predicted""	"
"""Tb927.6.1310"	N	"Signal peptide predicted""	"
"""Tb927.6.1330"	N	"Signal peptide predicted""	"
"""Tb927.6.1350"	N	"Signal peptide predicted""	"
"""Tb927.6.1370"	N	"Signal peptide predicted""	"
"""Tb927.6.1390"	N	"Signal peptide predicted""	"
"""Tb927.6.1440"	N	"Signal peptide predicted""	"
"""Tb927.6.1640"	N	"Signal peptide predicted""	"
"""Tb927.6.1650"	N	"Signal peptide predicted""	"
"""Tb927.6.1700"	N	"Signal peptide predicted""	"
"""Tb927.6.1710"	N	"Signal peptide predicted""	"
"""Tb927.6.1730"	N	"Signal peptide predicted""	"
"""Tb927.6.1740"	N	"Signal peptide predicted""	"
"""Tb927.6.1760"	N	"Signal peptide predicted""	"
"""Tb927.6.1790"	N	"Signal peptide predicted""	"
"""Tb927.6.1850"	N	"Signal peptide predicted""	"
"""Tb927.6.1890"	N	"Signal peptide predicted""	"
"""Tb927.6.190"	N	"Signal peptide predicted""	"
"""Tb927.6.1930"	N	"Signal peptide predicted""	"
"""Tb927.6.1960"	N	"Signal peptide predicted""	"
"""Tb927.6.2010"	N	"Signal peptide predicted""	"
"""Tb927.6.2140"	N	"Signal peptide predicted""	"
"""Tb927.6.2170"	N	"Signal peptide predicted""	"
"""Tb927.6.220"	N	"Signal peptide predicted""	"
"""Tb927.6.2260"	N	"Signal peptide predicted""	"
"""Tb927.6.2320"	N	"Signal peptide predicted""	"
"""Tb927.6.2420"	N	"Signal peptide predicted""	"
"""Tb927.6.2530"	N	"Signal peptide predicted""	"
"""Tb927.6.2560"	N	"Signal peptide predicted""	"
"""Tb927.6.2580"	N	"Signal peptide predicted""	"
"""Tb927.6.2590"	N	"Signal peptide predicted""	"
"""Tb927.6.260"	N	"Signal peptide predicted""	"
"""Tb927.6.2660"	N	"Signal peptide predicted""	"
"""Tb927.6.2730"	N	"Signal peptide predicted""	"
"""Tb927.6.2790"	N	"Signal peptide predicted""	"
"""Tb927.6.2890"	N	"Signal peptide predicted""	"
"""Tb927.6.2940"	N	"Signal peptide predicted""	"
"""Tb927.6.2990"	N	"Signal peptide predicted""	"
"""Tb927.6.3300"	N	"Signal peptide predicted""	"
"""Tb927.6.3440"	N	"Signal peptide predicted""	"
"""Tb927.6.370"	N	"Signal peptide predicted""	"
"""Tb927.6.3700"	N	"Signal peptide predicted""	"
"""Tb927.6.3710"	N	"Signal peptide predicted""	"
"""Tb927.6.3740"	N	"Signal peptide predicted""	"
"""Tb927.6.3750"	N	"Signal peptide predicted""	"
"""Tb927.6.380"	N	"Signal peptide predicted""	"
"""Tb927.6.3800"	N	"Signal peptide predicted""	"
"""Tb927.6.3850"	N	"Signal peptide predicted""	"
"""Tb927.6.3930"	N	"Signal peptide predicted""	"
"""Tb927.6.3940"	N	"Signal peptide predicted""	"
"""Tb927.6.3960"	N	"Signal peptide predicted""	"
"""Tb927.6.4110"	N	"Signal peptide predicted""	"
"""Tb927.6.4140"	N	"Signal peptide predicted""	"
"""Tb927.6.4170"	N	"Signal peptide predicted""	"
"""Tb927.6.420"	N	"Signal peptide predicted""	"
"""Tb927.6.4200"	N	"Signal peptide predicted""	"
"""Tb927.6.4210"	N	"Signal peptide predicted""	"
"""Tb927.6.4240"	N	"Signal peptide predicted""	"
"""Tb927.6.4250"	N	"Signal peptide predicted""	"
"""Tb927.6.4260"	N	"Signal peptide predicted""	"
"""Tb927.6.4320"	N	"Signal peptide predicted""	"
"""Tb927.6.4330"	N	"Signal peptide predicted""	"
"""Tb927.6.440"	N	"Signal peptide predicted""	"
"""Tb927.6.450"	N	"Signal peptide predicted""	"
"""Tb927.6.4500"	N	"Signal peptide predicted""	"
"""Tb927.6.4530"	N	"Signal peptide predicted""	"
"""Tb927.6.4600"	N	"Signal peptide predicted""	"
"""Tb927.6.4620"	N	"Signal peptide predicted""	"
"""Tb927.6.4630"	N	"Signal peptide predicted""	"
"""Tb927.6.470"	N	"Signal peptide predicted""	"
"""Tb927.6.4730"	N	"Signal peptide predicted""	"
"""Tb927.6.4780"	N	"Signal peptide predicted""	"
"""Tb927.6.480"	N	"Signal peptide predicted""	"
"""Tb927.6.4940"	N	"Signal peptide predicted""	"
"""Tb927.6.4960"	N	"Signal peptide predicted""	"
"""Tb927.6.4990"	N	"Signal peptide predicted""	"
"""Tb927.6.500"	N	"Signal peptide predicted""	"
"""Tb927.6.510"	N	"Signal peptide predicted""	"
"""Tb927.6.5120"	N	"Signal peptide predicted""	"
"""Tb927.6.5130"	N	"Signal peptide predicted""	"
"""Tb927.6.520"	N	"Signal peptide predicted""	"
"""Tb927.6.5240"	N	"Signal peptide predicted""	"
"""Tb927.6.5260"	N	"Signal peptide predicted""	"
"""Tb927.6.5370"	N	"Signal peptide predicted""	"
"""Tb927.6.540"	N	"Signal peptide predicted""	"
"""Tb927.6.5550"	N	"Signal peptide predicted""	"
"""Tb927.6.560"	N	"Signal peptide predicted""	"
"""Tb927.6.5740"	N	"Signal peptide predicted""	"
"""Tb927.6.660"	N	"Signal peptide predicted""	"
"""Tb927.6.750"	N	"Signal peptide predicted""	"
"""Tb927.6.930"	N	"Signal peptide predicted""	"
"""Tb927.6.960"	N	"Signal peptide predicted""	"
"""Tb927.6.970"	N	"Signal peptide predicted""	"
"""Tb927.6.980"	N	"Signal peptide predicted""	"
"""Tb927.6.990"	N	"Signal peptide predicted""	"
"""Tb927.7.1150"	N	"Signal peptide predicted""	"
"""Tb927.7.1290"	N	"Signal peptide predicted""	"
"""Tb927.7.1300"	N	"Signal peptide predicted""	"
"""Tb927.7.1470"	N	"Signal peptide predicted""	"
"""Tb927.7.1480"	N	"Signal peptide predicted""	"
"""Tb927.7.1490"	N	"Signal peptide predicted""	"
"""Tb927.7.1570"	N	"Signal peptide predicted""	"
"""Tb927.7.1640"	N	"Signal peptide predicted""	"
"""Tb927.7.170"	N	"Signal peptide predicted""	"
"""Tb927.7.1700"	N	"Signal peptide predicted""	"
"""Tb927.7.180"	N	"Signal peptide predicted""	"
"""Tb927.7.190"	N	"Signal peptide predicted""	"
"""Tb927.7.2190"	N	"Signal peptide predicted""	"
"""Tb927.7.2690"	N	"Signal peptide predicted""	"
"""Tb927.7.2700"	N	"Signal peptide predicted""	"
"""Tb927.7.2710"	N	"Signal peptide predicted""	"
"""Tb927.7.280"	N	"Signal peptide predicted""	"
"""Tb927.7.2950"	N	"Signal peptide predicted""	"
"""Tb927.7.2960"	N	"Signal peptide predicted""	"
"""Tb927.7.300"	N	"Signal peptide predicted""	"
"""Tb927.7.3010"	N	"Signal peptide predicted""	"
"""Tb927.7.3240"	N	"Signal peptide predicted""	"
"""Tb927.7.3250"	N	"Signal peptide predicted""	"
"""Tb927.7.3260"	N	"Signal peptide predicted""	"
"""Tb927.7.3270"	N	"Signal peptide predicted""	"
"""Tb927.7.3390"	N	"Signal peptide predicted""	"
"""Tb927.7.340"	N	"Signal peptide predicted""	"
"""Tb927.7.3400"	N	"Signal peptide predicted""	"
"""Tb927.7.3500"	N	"Signal peptide predicted""	"
"""Tb927.7.360"	N	"Signal peptide predicted""	"
"""Tb927.7.3630"	N	"Signal peptide predicted""	"
"""Tb927.7.3680"	N	"Signal peptide predicted""	"
"""Tb927.7.3690"	N	"Signal peptide predicted""	"
"""Tb927.7.3720"	N	"Signal peptide predicted""	"
"""Tb927.7.3750"	N	"Signal peptide predicted""	"
"""Tb927.7.380"	N	"Signal peptide predicted""	"
"""Tb927.7.3810"	N	"Signal peptide predicted""	"
"""Tb927.7.3870"	N	"Signal peptide predicted""	"
"""Tb927.7.3890"	N	"Signal peptide predicted""	"
"""Tb927.7.3930"	N	"Signal peptide predicted""	"
"""Tb927.7.400"	N	"Signal peptide predicted""	"
"""Tb927.7.420"	N	"Signal peptide predicted""	"
"""Tb927.7.4200"	N	"Signal peptide predicted""	"
"""Tb927.7.4230"	N	"Signal peptide predicted""	"
"""Tb927.7.4260"	N	"Signal peptide predicted""	"
"""Tb927.7.4270"	N	"Signal peptide predicted""	"
"""Tb927.7.4280"	N	"Signal peptide predicted""	"
"""Tb927.7.440"	N	"Signal peptide predicted""	"
"""Tb927.7.4550"	N	"Signal peptide predicted""	"
"""Tb927.7.4660"	N	"Signal peptide predicted""	"
"""Tb927.7.4670"	N	"Signal peptide predicted""	"
"""Tb927.7.4690"	N	"Signal peptide predicted""	"
"""Tb927.7.470"	N	"Signal peptide predicted""	"
"""Tb927.7.4720"	N	"Signal peptide predicted""	"
"""Tb927.7.4820"	N	"Signal peptide predicted""	"
"""Tb927.7.4880"	N	"Signal peptide predicted""	"
"""Tb927.7.4890"	N	"Signal peptide predicted""	"
"""Tb927.7.4970"	N	"Signal peptide predicted""	"
"""Tb927.7.4980"	N	"Signal peptide predicted""	"
"""Tb927.7.5160"	N	"Signal peptide predicted""	"
"""Tb927.7.5280"	N	"Signal peptide predicted""	"
"""Tb927.7.5330"	N	"Signal peptide predicted""	"
"""Tb927.7.5400"	N	"Signal peptide predicted""	"
"""Tb927.7.5420"	N	"Signal peptide predicted""	"
"""Tb927.7.5470"	N	"Signal peptide predicted""	"
"""Tb927.7.5630"	N	"Signal peptide predicted""	"
"""Tb927.7.5700"	N	"Signal peptide predicted""	"
"""Tb927.7.5710"	N	"Signal peptide predicted""	"
"""Tb927.7.5780"	N	"Signal peptide predicted""	"
"""Tb927.7.5790"	N	"Signal peptide predicted""	"
"""Tb927.7.5860"	N	"Signal peptide predicted""	"
"""Tb927.7.5890"	N	"Signal peptide predicted""	"
"""Tb927.7.590"	N	"Signal peptide predicted""	"
"""Tb927.7.6040"	N	"Signal peptide predicted""	"
"""Tb927.7.6050"	N	"Signal peptide predicted""	"
"""Tb927.7.6060"	N	"Signal peptide predicted""	"
"""Tb927.7.6070"	N	"Signal peptide predicted""	"
"""Tb927.7.6080"	N	"Signal peptide predicted""	"
"""Tb927.7.610"	N	"Signal peptide predicted""	"
"""Tb927.7.6100"	N	"Signal peptide predicted""	"
"""Tb927.7.6110"	N	"Signal peptide predicted""	"
"""Tb927.7.6130"	N	"Signal peptide predicted""	"
"""Tb927.7.6170"	N	"Signal peptide predicted""	"
"""Tb927.7.620"	N	"Signal peptide predicted""	"
"""Tb927.7.6200"	N	"Signal peptide predicted""	"
"""Tb927.7.630"	N	"Signal peptide predicted""	"
"""Tb927.7.6350"	N	"Signal peptide predicted""	"
"""Tb927.7.6370"	N	"Signal peptide predicted""	"
"""Tb927.7.6420"	N	"Signal peptide predicted""	"
"""Tb927.7.6460"	N	"Signal peptide predicted""	"
"""Tb927.7.6490"	N	"Signal peptide predicted""	"
"""Tb927.7.6500"	N	"Signal peptide predicted""	"
"""Tb927.7.6540"	N	"Signal peptide predicted""	"
"""Tb927.7.6550"	N	"Signal peptide predicted""	"
"""Tb927.7.6560"	N	"Signal peptide predicted""	"
"""Tb927.7.6570"	N	"Signal peptide predicted""	"
"""Tb927.7.6580"	N	"Signal peptide predicted""	"
"""Tb927.7.6590"	N	"Signal peptide predicted""	"
"""Tb927.7.6600"	N	"Signal peptide predicted""	"
"""Tb927.7.6670"	N	"Signal peptide predicted""	"
"""Tb927.7.6760"	N	"Signal peptide predicted""	"
"""Tb927.7.680"	N	"Signal peptide predicted""	"
"""Tb927.7.6830"	N	"Signal peptide predicted""	"
"""Tb927.7.6850"	N	"Signal peptide predicted""	"
"""Tb927.7.6860"	N	"Signal peptide predicted""	"
"""Tb927.7.6920"	N	"Signal peptide predicted""	"
"""Tb927.7.6930"	N	"Signal peptide predicted""	"
"""Tb927.7.7090"	N	"Signal peptide predicted""	"
"""Tb927.7.720"	N	"Signal peptide predicted""	"
"""Tb927.7.7310"	N	"Signal peptide predicted""	"
"""Tb927.7.7420"	N	"Signal peptide predicted""	"
"""Tb927.7.7430"	N	"Signal peptide predicted""	"
"""Tb927.7.7470"	N	"Signal peptide predicted""	"
"""Tb927.7.7520"	N	"Signal peptide predicted""	"
"""Tb927.7.7530"	N	"Signal peptide predicted""	"
"""Tb927.7.890"	N	"Signal peptide predicted""	"
"""Tb927.7.900"	N	"Signal peptide predicted""	"
"""Tb927.7.930"	N	"Signal peptide predicted""	"
"""Tb927.7.940"	N	"Signal peptide predicted""	"
"""Tb927.7.950"	N	"Signal peptide predicted""	"
"""Tb927.8.1250"	N	"Signal peptide predicted""	"
"""Tb927.8.130"	N	"Signal peptide predicted""	"
"""Tb927.8.1370"	N	"Signal peptide predicted""	"
"""Tb927.8.1530"	N	"Signal peptide predicted""	"
"""Tb927.8.1580"	N	"Signal peptide predicted""	"
"""Tb927.8.1610"	N	"Signal peptide predicted""	"
"""Tb927.8.170"	N	"Signal peptide predicted""	"
"""Tb927.8.1700"	N	"Signal peptide predicted""	"
"""Tb927.8.1720"	N	"Signal peptide predicted""	"
"""Tb927.8.1740"	N	"Signal peptide predicted""	"
"""Tb927.8.1760"	N	"Signal peptide predicted""	"
"""Tb927.8.1810"	N	"Signal peptide predicted""	"
"""Tb927.8.1830"	N	"Signal peptide predicted""	"
"""Tb927.8.1860"	N	"Signal peptide predicted""	"
"""Tb927.8.1870"	N	"Signal peptide predicted""	"
"""Tb927.8.1940"	N	"Signal peptide predicted""	"
"""Tb927.8.1970"	N	"Signal peptide predicted""	"
"""Tb927.8.2000"	N	"Signal peptide predicted""	"
"""Tb927.8.2010"	N	"Signal peptide predicted""	"
"""Tb927.8.2060"	N	"Signal peptide predicted""	"
"""Tb927.8.2140"	N	"Signal peptide predicted""	"
"""Tb927.8.2180"	N	"Signal peptide predicted""	"
"""Tb927.8.2230"	N	"Signal peptide predicted""	"
"""Tb927.8.2320"	N	"Signal peptide predicted""	"
"""Tb927.8.2380"	N	"Signal peptide predicted""	"
"""Tb927.8.2390"	N	"Signal peptide predicted""	"
"""Tb927.8.2460"	N	"Signal peptide predicted""	"
"""Tb927.8.2480"	N	"Signal peptide predicted""	"
"""Tb927.8.2510"	N	"Signal peptide predicted""	"
"""Tb927.8.2570"	N	"Signal peptide predicted""	"
"""Tb927.8.2680"	N	"Signal peptide predicted""	"
"""Tb927.8.2690"	N	"Signal peptide predicted""	"
"""Tb927.8.2750"	N	"Signal peptide predicted""	"
"""Tb927.8.2760"	N	"Signal peptide predicted""	"
"""Tb927.8.2810"	N	"Signal peptide predicted""	"
"""Tb927.8.2910"	N	"Signal peptide predicted""	"
"""Tb927.8.2920"	N	"Signal peptide predicted""	"
"""Tb927.8.2930"	N	"Signal peptide predicted""	"
"""Tb927.8.2940"	N	"Signal peptide predicted""	"
"""Tb927.8.3040"	N	"Signal peptide predicted""	"
"""Tb927.8.3050"	N	"Signal peptide predicted""	"
"""Tb927.8.3120"	N	"Signal peptide predicted""	"
"""Tb927.8.3300"	N	"Signal peptide predicted""	"
"""Tb927.8.3320"	N	"Signal peptide predicted""	"
"""Tb927.8.3330"	N	"Signal peptide predicted""	"
"""Tb927.8.3360"	N	"Signal peptide predicted""	"
"""Tb927.8.3390"	N	"Signal peptide predicted""	"
"""Tb927.8.3400"	N	"Signal peptide predicted""	"
"""Tb927.8.3530"	N	"Signal peptide predicted""	"
"""Tb927.8.3540"	N	"Signal peptide predicted""	"
"""Tb927.8.3670"	N	"Signal peptide predicted""	"
"""Tb927.8.3690"	N	"Signal peptide predicted""	"
"""Tb927.8.3720"	N	"Signal peptide predicted""	"
"""Tb927.8.3730"	N	"Signal peptide predicted""	"
"""Tb927.8.3760"	N	"Signal peptide predicted""	"
"""Tb927.8.3800"	N	"Signal peptide predicted""	"
"""Tb927.8.3960"	N	"Signal peptide predicted""	"
"""Tb927.8.4000"	N	"Signal peptide predicted""	"
"""Tb927.8.4010"	N	"Signal peptide predicted""	"
"""Tb927.8.4060"	N	"Signal peptide predicted""	"
"""Tb927.8.4110"	N	"Signal peptide predicted""	"
"""Tb927.8.4150"	N	"Signal peptide predicted""	"
"""Tb927.8.4230"	N	"Signal peptide predicted""	"
"""Tb927.8.4240"	N	"Signal peptide predicted""	"
"""Tb927.8.4300"	N	"Signal peptide predicted""	"
"""Tb927.8.4340"	N	"Signal peptide predicted""	"
"""Tb927.8.4520"	N	"Signal peptide predicted""	"
"""Tb927.8.4550"	N	"Signal peptide predicted""	"
"""Tb927.8.460"	N	"Signal peptide predicted""	"
"""Tb927.8.4600"	N	"Signal peptide predicted""	"
"""Tb927.8.4630"	N	"Signal peptide predicted""	"
"""Tb927.8.4760"	N	"Signal peptide predicted""	"
"""Tb927.8.480"	N	"Signal peptide predicted""	"
"""Tb927.8.4810"	N	"Signal peptide predicted""	"
"""Tb927.8.4890"	N	"Signal peptide predicted""	"
"""Tb927.8.490"	N	"Signal peptide predicted""	"
"""Tb927.8.500"	N	"Signal peptide predicted""	"
"""Tb927.8.5080"	N	"Signal peptide predicted""	"
"""Tb927.8.510"	N	"Signal peptide predicted""	"
"""Tb927.8.5150"	N	"Signal peptide predicted""	"
"""Tb927.8.5180"	N	"Signal peptide predicted""	"
"""Tb927.8.5240"	N	"Signal peptide predicted""	"
"""Tb927.8.5340"	N	"Signal peptide predicted""	"
"""Tb927.8.5360"	N	"Signal peptide predicted""	"
"""Tb927.8.5420"	N	"Signal peptide predicted""	"
"""Tb927.8.5570"	N	"Signal peptide predicted""	"
"""Tb927.8.560"	N	"Signal peptide predicted""	"
"""Tb927.8.5690"	N	"Signal peptide predicted""	"
"""Tb927.8.5790"	N	"Signal peptide predicted""	"
"""Tb927.8.580"	N	"Signal peptide predicted""	"
"""Tb927.8.5860"	N	"Signal peptide predicted""	"
"""Tb927.8.5910"	N	"Signal peptide predicted""	"
"""Tb927.8.5920"	N	"Signal peptide predicted""	"
"""Tb927.8.6010"	N	"Signal peptide predicted""	"
"""Tb927.8.6020"	N	"Signal peptide predicted""	"
"""Tb927.8.6080"	N	"Signal peptide predicted""	"
"""Tb927.8.620"	N	"Signal peptide predicted""	"
"""Tb927.8.6310"	N	"Signal peptide predicted""	"
"""Tb927.8.6380"	N	"Signal peptide predicted""	"
"""Tb927.8.6480"	N	"Signal peptide predicted""	"
"""Tb927.8.6550"	N	"Signal peptide predicted""	"
"""Tb927.8.6570"	N	"Signal peptide predicted""	"
"""Tb927.8.6590"	N	"Signal peptide predicted""	"
"""Tb927.8.6600"	N	"Signal peptide predicted""	"
"""Tb927.8.6620"	N	"Signal peptide predicted""	"
"""Tb927.8.6700"	N	"Signal peptide predicted""	"
"""Tb927.8.6710"	N	"Signal peptide predicted""	"
"""Tb927.8.6720"	N	"Signal peptide predicted""	"
"""Tb927.8.6730"	N	"Signal peptide predicted""	"
"""Tb927.8.6780"	N	"Signal peptide predicted""	"
"""Tb927.8.6800"	N	"Signal peptide predicted""	"
"""Tb927.8.6960"	N	"Signal peptide predicted""	"
"""Tb927.8.7010"	N	"Signal peptide predicted""	"
"""Tb927.8.7130"	N	"Signal peptide predicted""	"
"""Tb927.8.7140"	N	"Signal peptide predicted""	"
"""Tb927.8.7150"	N	"Signal peptide predicted""	"
"""Tb927.8.7190"	N	"Signal peptide predicted""	"
"""Tb927.8.7230"	N	"Signal peptide predicted""	"
"""Tb927.8.7280"	N	"Signal peptide predicted""	"
"""Tb927.8.7300"	N	"Signal peptide predicted""	"
"""Tb927.8.7310"	N	"Signal peptide predicted""	"
"""Tb927.8.7320"	N	"Signal peptide predicted""	"
"""Tb927.8.7330"	N	"Signal peptide predicted""	"
"""Tb927.8.7340"	N	"Signal peptide predicted""	"
"""Tb927.8.7350"	N	"Signal peptide predicted""	"
"""Tb927.8.7410"	N	"Signal peptide predicted""	"
"""Tb927.8.7500"	N	"Signal peptide predicted""	"
"""Tb927.8.7530"	N	"Signal peptide predicted""	"
"""Tb927.8.7540"	N	"Signal peptide predicted""	"
"""Tb927.8.7580"	N	"Signal peptide predicted""	"
"""Tb927.8.7590"	N	"Signal peptide predicted""	"
"""Tb927.8.7680"	N	"Signal peptide predicted""	"
"""Tb927.8.7700"	N	"Signal peptide predicted""	"
"""Tb927.8.7710"	N	"Signal peptide predicted""	"
"""Tb927.8.7860"	N	"Signal peptide predicted""	"
"""Tb927.8.7870"	N	"Signal peptide predicted""	"
"""Tb927.8.7890"	N	"Signal peptide predicted""	"
"""Tb927.8.7900"	N	"Signal peptide predicted""	"
"""Tb927.8.7920"	N	"Signal peptide predicted""	"
"""Tb927.8.7930"	N	"Signal peptide predicted""	"
"""Tb927.8.7940"	N	"Signal peptide predicted""	"
"""Tb927.8.7980"	N	"Signal peptide predicted""	"
"""Tb927.8.8020"	N	"Signal peptide predicted""	"
"""Tb927.8.8030"	N	"Signal peptide predicted""	"
"""Tb927.8.8120"	N	"Signal peptide predicted""	"
"""Tb927.8.8170"	N	"Signal peptide predicted""	"
"""Tb927.8.8360"	N	"Signal peptide predicted""	"
"""Tb927.8.930"	N	"Signal peptide predicted""	"
"""Tb927.8.950"	N	"Signal peptide predicted""	"
"""Tb927.8.970"	N	"Signal peptide predicted""	"
"""Tb927.9.10070"	N	"Signal peptide predicted""	"
"""Tb927.9.10130"	N	"Signal peptide predicted""	"
"""Tb927.9.10190"	N	"Signal peptide predicted""	"
"""Tb927.9.1020"	N	"Signal peptide predicted""	"
"""Tb927.9.10290"	N	"Signal peptide predicted""	"
"""Tb927.9.10430"	N	"Signal peptide predicted""	"
"""Tb927.9.10460"	N	"Signal peptide predicted""	"
"""Tb927.9.10480"	N	"Signal peptide predicted""	"
"""Tb927.9.1050"	N	"Signal peptide predicted""	"
"""Tb927.9.10510"	N	"Signal peptide predicted""	"
"""Tb927.9.10520"	N	"Signal peptide predicted""	"
"""Tb927.9.10540"	N	"Signal peptide predicted""	"
"""Tb927.9.10610"	N	"Signal peptide predicted""	"
"""Tb927.9.10620"	N	"Signal peptide predicted""	"
"""Tb927.9.10800"	N	"Signal peptide predicted""	"
"""Tb927.9.10840"	N	"Signal peptide predicted""	"
"""Tb927.9.10940"	N	"Signal peptide predicted""	"
"""Tb927.9.10970"	N	"Signal peptide predicted""	"
"""Tb927.9.11040"	N	"Signal peptide predicted""	"
"""Tb927.9.11060"	N	"Signal peptide predicted""	"
"""Tb927.9.11080"	N	"Signal peptide predicted""	"
"""Tb927.9.1110"	N	"Signal peptide predicted""	"
"""Tb927.9.11170"	N	"Signal peptide predicted""	"
"""Tb927.9.11370"	N	"Signal peptide predicted""	"
"""Tb927.9.11380"	N	"Signal peptide predicted""	"
"""Tb927.9.11410"	N	"Signal peptide predicted""	"
"""Tb927.9.11480"	N	"Signal peptide predicted""	"
"""Tb927.9.11520"	N	"Signal peptide predicted""	"
"""Tb927.9.11640"	N	"Signal peptide predicted""	"
"""Tb927.9.11670"	N	"Signal peptide predicted""	"
"""Tb927.9.11700"	N	"Signal peptide predicted""	"
"""Tb927.9.11720"	N	"Signal peptide predicted""	"
"""Tb927.9.11730"	N	"Signal peptide predicted""	"
"""Tb927.9.11780"	N	"Signal peptide predicted""	"
"""Tb927.9.11920"	N	"Signal peptide predicted""	"
"""Tb927.9.12320"	N	"Signal peptide predicted""	"
"""Tb927.9.1250"	N	"Signal peptide predicted""	"
"""Tb927.9.12500"	N	"Signal peptide predicted""	"
"""Tb927.9.12530"	N	"Signal peptide predicted""	"
"""Tb927.9.1260"	N	"Signal peptide predicted""	"
"""Tb927.9.12690"	N	"Signal peptide predicted""	"
"""Tb927.9.12700"	N	"Signal peptide predicted""	"
"""Tb927.9.12710"	N	"Signal peptide predicted""	"
"""Tb927.9.12730"	N	"Signal peptide predicted""	"
"""Tb927.9.12760"	N	"Signal peptide predicted""	"
"""Tb927.9.12770"	N	"Signal peptide predicted""	"
"""Tb927.9.12780"	N	"Signal peptide predicted""	"
"""Tb927.9.12790"	N	"Signal peptide predicted""	"
"""Tb927.9.1280"	N	"Signal peptide predicted""	"
"""Tb927.9.12850"	N	"Signal peptide predicted""	"
"""Tb927.9.12960"	N	"Signal peptide predicted""	"
"""Tb927.9.12980"	N	"Signal peptide predicted""	"
"""Tb927.9.1300"	N	"Signal peptide predicted""	"
"""Tb927.9.13010"	N	"Signal peptide predicted""	"
"""Tb927.9.13080"	N	"Signal peptide predicted""	"
"""Tb927.9.1310"	N	"Signal peptide predicted""	"
"""Tb927.9.13180"	N	"Signal peptide predicted""	"
"""Tb927.9.13200"	N	"Signal peptide predicted""	"
"""Tb927.9.13250"	N	"Signal peptide predicted""	"
"""Tb927.9.1330"	N	"Signal peptide predicted""	"
"""Tb927.9.13310"	N	"Signal peptide predicted""	"
"""Tb927.9.13410"	N	"Signal peptide predicted""	"
"""Tb927.9.13460"	N	"Signal peptide predicted""	"
"""Tb927.9.13500"	N	"Signal peptide predicted""	"
"""Tb927.9.13540"	N	"Signal peptide predicted""	"
"""Tb927.9.13590"	N	"Signal peptide predicted""	"
"""Tb927.9.1400"	N	"Signal peptide predicted""	"
"""Tb927.9.14000"	N	"Signal peptide predicted""	"
"""Tb927.9.14070"	N	"Signal peptide predicted""	"
"""Tb927.9.14090"	N	"Signal peptide predicted""	"
"""Tb927.9.14100"	N	"Signal peptide predicted""	"
"""Tb927.9.14110"	N	"Signal peptide predicted""	"
"""Tb927.9.14130"	N	"Signal peptide predicted""	"
"""Tb927.9.14160"	N	"Signal peptide predicted""	"
"""Tb927.9.14210"	N	"Signal peptide predicted""	"
"""Tb927.9.14220"	N	"Signal peptide predicted""	"
"""Tb927.9.14230"	N	"Signal peptide predicted""	"
"""Tb927.9.14250"	N	"Signal peptide predicted""	"
"""Tb927.9.14260"	N	"Signal peptide predicted""	"
"""Tb927.9.1440"	N	"Signal peptide predicted""	"
"""Tb927.9.14530"	N	"Signal peptide predicted""	"
"""Tb927.9.14960"	N	"Signal peptide predicted""	"
"""Tb927.9.14970"	N	"Signal peptide predicted""	"
"""Tb927.9.15080"	N	"Signal peptide predicted""	"
"""Tb927.9.15090"	N	"Signal peptide predicted""	"
"""Tb927.9.15100"	N	"Signal peptide predicted""	"
"""Tb927.9.15240"	N	"Signal peptide predicted""	"
"""Tb927.9.15270"	N	"Signal peptide predicted""	"
"""Tb927.9.15300"	N	"Signal peptide predicted""	"
"""Tb927.9.15310"	N	"Signal peptide predicted""	"
"""Tb927.9.15320"	N	"Signal peptide predicted""	"
"""Tb927.9.15500"	N	"Signal peptide predicted""	"
"""Tb927.9.15510"	N	"Signal peptide predicted""	"
"""Tb927.9.15520"	N	"Signal peptide predicted""	"
"""Tb927.9.15530"	N	"Signal peptide predicted""	"
"""Tb927.9.15540"	N	"Signal peptide predicted""	"
"""Tb927.9.15550"	N	"Signal peptide predicted""	"
"""Tb927.9.15560"	N	"Signal peptide predicted""	"
"""Tb927.9.15570"	N	"Signal peptide predicted""	"
"""Tb927.9.15580"	N	"Signal peptide predicted""	"
"""Tb927.9.15590"	N	"Signal peptide predicted""	"
"""Tb927.9.15600"	N	"Signal peptide predicted""	"
"""Tb927.9.15610"	N	"Signal peptide predicted""	"
"""Tb927.9.15620"	N	"Signal peptide predicted""	"
"""Tb927.9.15630"	N	"Signal peptide predicted""	"
"""Tb927.9.15640"	N	"Signal peptide predicted""	"
"""Tb927.9.15650"	N	"Signal peptide predicted""	"
"""Tb927.9.15660"	N	"Signal peptide predicted""	"
"""Tb927.9.15670"	N	"Signal peptide predicted""	"
"""Tb927.9.15740"	N	"Signal peptide predicted""	"
"""Tb927.9.15760"	N	"Signal peptide predicted""	"
"""Tb927.9.15770"	N	"Signal peptide predicted""	"
"""Tb927.9.15800"	N	"Signal peptide predicted""	"
"""Tb927.9.15830"	N	"Signal peptide predicted""	"
"""Tb927.9.15840"	N	"Signal peptide predicted""	"
"""Tb927.9.15880"	N	"Signal peptide predicted""	"
"""Tb927.9.15890"	N	"Signal peptide predicted""	"
"""Tb927.9.15900"	N	"Signal peptide predicted""	"
"""Tb927.9.15930"	N	"Signal peptide predicted""	"
"""Tb927.9.15960"	N	"Signal peptide predicted""	"
"""Tb927.9.160"	N	"Signal peptide predicted""	"
"""Tb927.9.16000"	N	"Signal peptide predicted""	"
"""Tb927.9.16200"	N	"Signal peptide predicted""	"
"""Tb927.9.16250"	N	"Signal peptide predicted""	"
"""Tb927.9.16320"	N	"Signal peptide predicted""	"
"""Tb927.9.16460"	N	"Signal peptide predicted""	"
"""Tb927.9.16490"	N	"Signal peptide predicted""	"
"""Tb927.9.1650"	N	"Signal peptide predicted""	"
"""Tb927.9.16500"	N	"Signal peptide predicted""	"
"""Tb927.9.16640"	N	"Signal peptide predicted""	"
"""Tb927.9.16760"	N	"Signal peptide predicted""	"
"""Tb927.9.1690"	N	"Signal peptide predicted""	"
"""Tb927.9.17050"	N	"Signal peptide predicted""	"
"""Tb927.9.1740"	N	"Signal peptide predicted""	"
"""Tb927.9.17410"	N	"Signal peptide predicted""	"
"""Tb927.9.17560"	N	"Signal peptide predicted""	"
"""Tb927.9.17600"	N	"Signal peptide predicted""	"
"""Tb927.9.17670"	N	"Signal peptide predicted""	"
"""Tb927.9.17730"	N	"Signal peptide predicted""	"
"""Tb927.9.17910"	N	"Signal peptide predicted""	"
"""Tb927.9.18050"	N	"Signal peptide predicted""	"
"""Tb927.9.190"	N	"Signal peptide predicted""	"
"""Tb927.9.1920"	N	"Signal peptide predicted""	"
"""Tb927.9.1990"	N	"Signal peptide predicted""	"
"""Tb927.9.2040"	N	"Signal peptide predicted""	"
"""Tb927.9.2260"	N	"Signal peptide predicted""	"
"""Tb927.9.2280"	N	"Signal peptide predicted""	"
"""Tb927.9.2300"	N	"Signal peptide predicted""	"
"""Tb927.9.2320"	N	"Signal peptide predicted""	"
"""Tb927.9.2570"	N	"Signal peptide predicted""	"
"""Tb927.9.2600"	N	"Signal peptide predicted""	"
"""Tb927.9.270"	N	"Signal peptide predicted""	"
"""Tb927.9.2720"	N	"Signal peptide predicted""	"
"""Tb927.9.2750"	N	"Signal peptide predicted""	"
"""Tb927.9.2800"	N	"Signal peptide predicted""	"
"""Tb927.9.2820"	N	"Signal peptide predicted""	"
"""Tb927.9.2840"	N	"Signal peptide predicted""	"
"""Tb927.9.2930"	N	"Signal peptide predicted""	"
"""Tb927.9.2970"	N	"Signal peptide predicted""	"
"""Tb927.9.3090"	N	"Signal peptide predicted""	"
"""Tb927.9.3150"	N	"Signal peptide predicted""	"
"""Tb927.9.3200"	N	"Signal peptide predicted""	"
"""Tb927.9.3220"	N	"Signal peptide predicted""	"
"""Tb927.9.3350"	N	"Signal peptide predicted""	"
"""Tb927.9.3410"	N	"Signal peptide predicted""	"
"""Tb927.9.3450"	N	"Signal peptide predicted""	"
"""Tb927.9.3470"	N	"Signal peptide predicted""	"
"""Tb927.9.3520"	N	"Signal peptide predicted""	"
"""Tb927.9.3570"	N	"Signal peptide predicted""	"
"""Tb927.9.3620"	N	"Signal peptide predicted""	"
"""Tb927.9.3660"	N	"Signal peptide predicted""	"
"""Tb927.9.3740"	N	"Signal peptide predicted""	"
"""Tb927.9.3750"	N	"Signal peptide predicted""	"
"""Tb927.9.4100"	N	"Signal peptide predicted""	"
"""Tb927.9.4140"	N	"Signal peptide predicted""	"
"""Tb927.9.4150"	N	"Signal peptide predicted""	"
"""Tb927.9.4160"	N	"Signal peptide predicted""	"
"""Tb927.9.4170"	N	"Signal peptide predicted""	"
"""Tb927.9.4340"	N	"Signal peptide predicted""	"
"""Tb927.9.440"	N	"Signal peptide predicted""	"
"""Tb927.9.4500"	N	"Signal peptide predicted""	"
"""Tb927.9.4510"	N	"Signal peptide predicted""	"
"""Tb927.9.4520"	N	"Signal peptide predicted""	"
"""Tb927.9.4550"	N	"Signal peptide predicted""	"
"""Tb927.9.4590"	N	"Signal peptide predicted""	"
"""Tb927.9.4770"	N	"Signal peptide predicted""	"
"""Tb927.9.4780"	N	"Signal peptide predicted""	"
"""Tb927.9.4790"	N	"Signal peptide predicted""	"
"""Tb927.9.4800"	N	"Signal peptide predicted""	"
"""Tb927.9.4890"	N	"Signal peptide predicted""	"
"""Tb927.9.4920"	N	"Signal peptide predicted""	"
"""Tb927.9.5030"	N	"Signal peptide predicted""	"
"""Tb927.9.5060"	N	"Signal peptide predicted""	"
"""Tb927.9.5070"	N	"Signal peptide predicted""	"
"""Tb927.9.5090"	N	"Signal peptide predicted""	"
"""Tb927.9.5180"	N	"Signal peptide predicted""	"
"""Tb927.9.5250"	N	"Signal peptide predicted""	"
"""Tb927.9.5260"	N	"Signal peptide predicted""	"
"""Tb927.9.5320"	N	"Signal peptide predicted""	"
"""Tb927.9.5370"	N	"Signal peptide predicted""	"
"""Tb927.9.5500"	N	"Signal peptide predicted""	"
"""Tb927.9.5510"	N	"Signal peptide predicted""	"
"""Tb927.9.5560"	N	"Signal peptide predicted""	"
"""Tb927.9.5600"	N	"Signal peptide predicted""	"
"""Tb927.9.5610"	N	"Signal peptide predicted""	"
"""Tb927.9.5690"	N	"Signal peptide predicted""	"
"""Tb927.9.570"	N	"Signal peptide predicted""	"
"""Tb927.9.5720"	N	"Signal peptide predicted""	"
"""Tb927.9.580"	N	"Signal peptide predicted""	"
"""Tb927.9.5970"	N	"Signal peptide predicted""	"
"""Tb927.9.5990"	N	"Signal peptide predicted""	"
"""Tb927.9.6040"	N	"Signal peptide predicted""	"
"""Tb927.9.6070"	N	"Signal peptide predicted""	"
"""Tb927.9.6120"	N	"Signal peptide predicted""	"
"""Tb927.9.6130"	N	"Signal peptide predicted""	"
"""Tb927.9.6410"	N	"Signal peptide predicted""	"
"""Tb927.9.6440"	N	"Signal peptide predicted""	"
"""Tb927.9.6500"	N	"Signal peptide predicted""	"
"""Tb927.9.6570"	N	"Signal peptide predicted""	"
"""Tb927.9.6590"	N	"Signal peptide predicted""	"
"""Tb927.9.660"	N	"Signal peptide predicted""	"
"""Tb927.9.6670"	N	"Signal peptide predicted""	"
"""Tb927.9.6800"	N	"Signal peptide predicted""	"
"""Tb927.9.6810"	N	"Signal peptide predicted""	"
"""Tb927.9.6840"	N	"Signal peptide predicted""	"
"""Tb927.9.6850"	N	"Signal peptide predicted""	"
"""Tb927.9.6890"	N	"Signal peptide predicted""	"
"""Tb927.9.6940"	N	"Signal peptide predicted""	"
"""Tb927.9.6990"	N	"Signal peptide predicted""	"
"""Tb927.9.7050"	N	"Signal peptide predicted""	"
"""Tb927.9.7090"	N	"Signal peptide predicted""	"
"""Tb927.9.7140"	N	"Signal peptide predicted""	"
"""Tb927.9.7190"	N	"Signal peptide predicted""	"
"""Tb927.9.720"	N	"Signal peptide predicted""	"
"""Tb927.9.7220"	N	"Signal peptide predicted""	"
"""Tb927.9.7250"	N	"Signal peptide predicted""	"
"""Tb927.9.7280"	N	"Signal peptide predicted""	"
"""Tb927.9.7290"	N	"Signal peptide predicted""	"
"""Tb927.9.7320"	N	"Signal peptide predicted""	"
"""Tb927.9.7330"	N	"Signal peptide predicted""	"
"""Tb927.9.7340"	N	"Signal peptide predicted""	"
"""Tb927.9.7370"	N	"Signal peptide predicted""	"
"""Tb927.9.7390"	N	"Signal peptide predicted""	"
"""Tb927.9.7400"	N	"Signal peptide predicted""	"
"""Tb927.9.7410"	N	"Signal peptide predicted""	"
"""Tb927.9.7420"	N	"Signal peptide predicted""	"
"""Tb927.9.7440"	N	"Signal peptide predicted""	"
"""Tb927.9.7470"	N	"Signal peptide predicted""	"
"""Tb927.9.7490"	N	"Signal peptide predicted""	"
"""Tb927.9.750"	N	"Signal peptide predicted""	"
"""Tb927.9.7500"	N	"Signal peptide predicted""	"
"""Tb927.9.7510"	N	"Signal peptide predicted""	"
"""Tb927.9.7530"	N	"Signal peptide predicted""	"
"""Tb927.9.760"	N	"Signal peptide predicted""	"
"""Tb927.9.7660"	N	"Signal peptide predicted""	"
"""Tb927.9.7680"	N	"Signal peptide predicted""	"
"""Tb927.9.7730"	N	"Signal peptide predicted""	"
"""Tb927.9.780"	N	"Signal peptide predicted""	"
"""Tb927.9.7840"	N	"Signal peptide predicted""	"
"""Tb927.9.7850"	N	"Signal peptide predicted""	"
"""Tb927.9.7860"	N	"Signal peptide predicted""	"
"""Tb927.9.7870"	N	"Signal peptide predicted""	"
"""Tb927.9.7880"	N	"Signal peptide predicted""	"
"""Tb927.9.790"	N	"Signal peptide predicted""	"
"""Tb927.9.7900"	N	"Signal peptide predicted""	"
"""Tb927.9.7910"	N	"Signal peptide predicted""	"
"""Tb927.9.7930"	N	"Signal peptide predicted""	"
"""Tb927.9.7940"	N	"Signal peptide predicted""	"
"""Tb927.9.7950"	N	"Signal peptide predicted""	"
"""Tb927.9.7960"	N	"Signal peptide predicted""	"
"""Tb927.9.8250"	N	"Signal peptide predicted""	"
"""Tb927.9.8320"	N	"Signal peptide predicted""	"
"""Tb927.9.8360"	N	"Signal peptide predicted""	"
"""Tb927.9.8570"	N	"Signal peptide predicted""	"
"""Tb927.9.8660"	N	"Signal peptide predicted""	"
"""Tb927.9.8730"	N	"Signal peptide predicted""	"
"""Tb927.9.8750"	N	"Signal peptide predicted""	"
"""Tb927.9.890"	N	"Signal peptide predicted""	"
"""Tb927.9.8910"	N	"Signal peptide predicted""	"
"""Tb927.9.8920"	N	"Signal peptide predicted""	"
"""Tb927.9.8930"	N	"Signal peptide predicted""	"
"""Tb927.9.8940"	N	"Signal peptide predicted""	"
"""Tb927.9.8950"	N	"Signal peptide predicted""	"
"""Tb927.9.900"	N	"Signal peptide predicted""	"
"""Tb927.9.9070"	N	"Signal peptide predicted""	"
"""Tb927.9.910"	N	"Signal peptide predicted""	"
"""Tb927.9.9140"	N	"Signal peptide predicted""	"
"""Tb927.9.9200"	N	"Signal peptide predicted""	"
"""Tb927.9.9370"	N	"Signal peptide predicted""	"
"""Tb927.9.9420"	N	"Signal peptide predicted""	"
"""Tb927.9.9440"	N	"Signal peptide predicted""	"
"""Tb927.9.9480"	N	"Signal peptide predicted""	"
"""Tb927.9.9500"	N	"Signal peptide predicted""	"
"""Tb927.9.9550"	N	"Signal peptide predicted""	"
"""Tb927.9.9690"	N	"Signal peptide predicted""	"
"""Tb927.9.9700"	N	"Signal peptide predicted""	"
"""Tb927.9.9710"	N	"Signal peptide predicted""	"
"""Tb927.9.9720"	N	"Signal peptide predicted""	"
"""Tb927.9.9770"	N	"Signal peptide predicted""	"
"""Tb927.9.9810"	N	"Signal peptide predicted""	"
"""Tb927.9.9840"	N	"Signal peptide predicted""	"
"""Tb927.9.9860"	N	"Signal peptide predicted""	"
"""Tb927.9.9890"	N	"Signal peptide predicted""	"
"""Tb927.9.9920"	N	"Signal peptide predicted""	"
"""Tb927.9.9930"	N	"Signal peptide predicted""	"
"	"		
