# Supplementary material for: A toolkit enabling efficient, scalable and reproducible gene tagging in trypanosomatids
Source: Open Biol. 2015 Jan 7;5(1):140197. doi: 10.1098/rsob.140197 (PMC4313374; doi:10.1098/rsob.140197)
Supplement: Supplementary data [file rsob140197supp1.zip › Supplementary data/tagit1.0/TAGit template.xlsx]

## Sheet: Sheet1
Accession number	PCR template #	Tag terminus
