# Supplementary material for: A toolkit enabling efficient, scalable and reproducible gene tagging in trypanosomatids
Source: Open Biol. 2015 Jan 7;5(1):140197. doi: 10.1098/rsob.140197 (PMC4313374; doi:10.1098/rsob.140197)
Supplement: Supplementary data [file rsob140197supp1.zip › Supplementary data/tagit1.0/tagit.pl]

# Copyright Imperial College London

################################ PERL PREAMBLE ################################
use strict ;
use warnings ;
my $progname = 'TAGit 1.0' ;
my $progfilename = 'tagit.pl' ;

##### FOR TESTING ###### COMMENT OUT for live use
# use Time::HiRes qw(gettimeofday tv_interval) ;
# my $t0 = [gettimeofday] ;

# use Data::Dump ; 

############################# ESSENTIAL DATA FILES ############################
# Adjust the variables below as needed to point to the appropriate files.
# Use full path if in different directory from this script.

my $fiveutrfile = q[data files/Trypanosome-5'UTR] ;
my $genefile = 'data files/Trypanosome' ;
my $threeutrfile = q[data files/Trypanosome-3'UTR] ;
my $conversionfile = 'data files/Accession number conversion' ;

my $pcrfile = 'data files/PCR_templates' ;		# user-customisable file
# Following are global for ease of use in dowarnings (makes no difference in fact):
our $warningsfile = 'data files/Warnings.txt' ;	# user-customisable file
our $clashwarningsfile = 'data files/Clash_warnings.txt' ;	# user-customisable file


############### MAXIMUM NO. OF DIFFERENCES FOR COLLISION WARNINGS ##############
# A collision warning will be issued when a request generates a NR or CF primer
# that differs from another (which may or may not have been requested)
# by at most $maxd nts.  The default value of $maxd is set here:

my $maxd = 3 ;

# To change it, just change the 3.  The new value must be an integer.
# Negative values obviously result in no collisions warnings.  
# Note that THE RUN TIME RISES RAPIDLY ONCE $MAXD EXCEEDS 12. 
# The actual $maxd used at runtime can be specified by entering a parameter
# -dN where N is the new maximum. Eg: perl tagit.pl 1NTb927.8.970 -d4 1NTb427.8.980
# (If more than one such parameter is entered, the final one is used.)


###############################################################################
##############################    DESCRIPTION    ##############################
###############################################################################

# This perlscript can be run with any number of requests as parameters, separated by spaces.

# Eg   perl tagit.pl 1NTb927.8.970

# This is a terminal command to run the perl interpreter on the script in the file tagit.pl
# with a single parameter, 1NTb927.8.970, a request whose format is described below.

# Eg   perl tagit.pl  1NTb927.8.970   2CTb11.02.0230 2NTb11.02.0230
# This is similar but has three parameters.
 
# Parameters can also be names of files, called here "job files", that contain requests.
# Eg   perl tagit.pl jobfile.txt
# does the jobs in the file jobfile.txt.  The two modes can be mixed:
# Eg   perl tagit.pl 1NTb927.8.970 jobfile1 2CTb11.02.0230 jobfile2
# This does all requests in the two files plus 1NTb927.8.970 and 2CTb11.02.0230.
# Warning: include any file extension (eg .txt), or the file won't be found.

# REQUESTS
# A call-line request (parameter to the script call) has the form 
# Pcr61NTb927.8.970    or     PCR18,NTb927.8.970
# where the N in the middle is N or C (the desired terminus)
# or B (if both N and C are desired),
# the part preceding the N or C or comma is the id of the desired PCR template (see below),
# and the rest is the desired accession number (Tb927.8.970 here).

# JOB FILES
# For bigger jobs, requests can be put in a "job file".
# The format for requests in job files is DIFFERENT from command-line requests.
# Each request should occupy a line of the file and be in the format:
# Accession number\tPCR template id\tTag terminus
# where \t is tab.  Eg:
# Tb927.8.970\tTempl61\tN
# Comment lines (starting with #) and blank lines are ignored by the script.
# Job files can be made and edited on Mac, Linux, Windows, or a mixture.

# OUTPUT
# - is to the terminal (STDOUT).  Here's the actual output for request 2CTb09.211.0200, July 2013:

# Accession number	Old accession number	PCR template	Tag terminus	For/Rev	Primer name	Primer sequence	Warning	Warning
# Tb927.9.8240	Tb09.211.0200	pPOTv2 blast Ty::mCherry::Ty hygro	C	F	2CTb927.9.8240F	AAACACCCTCACCACGGAGGGTTTCATACCATACAAGCCATTTGAATTCAACGCAAGTGCGTGATTTATTAGTGTGGACGgcaactagcggcatggttag	Cross: possible incorrect gene model	Ochsenreiter: possible incorrect gene model
# Tb927.9.8240	Tb09.211.0200	pPOTv2 blast Ty::mCherry::Ty hygro	C	R	2CTb927.9.8240R	GATAAAACACACACATACACACAAAAAAAATCCACAGGCACGGTGAACAGAGAGTTTCTTGTCTATTCTTCAATGTCACTgtccgagggcaaaggaatag	Cross: possible incorrect gene model	Ochsenreiter: possible incorrect gene model

# The output is tab-separated.  Warnings occupy extra columns on the right.
# The header includes Warning columns only if the job created warnings.

# OUTPUT CAN BE WRITTEN TO A FILE by standard unix/linux redirection. 
# Just include a ">" parameter:
# 	>file-name to overwrite,
#	>>file-name to append.
# Examples:
# perl tagit.pl 1NTb927.8.970 >myresults.txt  [will overwrite myresults.txt if exists]
# perl tagit.pl >>myresults.txt 1NTb927.8.970  [appends to myresults.txt]
# perl tagit.pl 1NTb927.8.970 jobfile1 2CTb11.02.0230 jobfile2 >results
# perl tagit.pl jobfile3 >>oldresults jobfile4

# Can pipe output through other processes. 
# For example, the following prints only the Forward results:
# perl tagit.pl 2CTb09.211.0200 | grep -P "\tF\t"

# PCR TEMPLATE FILE
# This is the file pointed to by $pcrfile.  It contains PCR templates.  
# Edit it to add new templates.
# Comment lines (starting with #) and blank lines are ignored by the script.
# Each other line should represent a single PCR template, in the format:
# Template id,Template name,N forward sequence,N reverse seq,C forward seq,C reverse seq
# The Template id is supposed to be a short identifier to save typing the long template name.
# Each template should have a different id (obviously).  Spaces surrounding ids are ignored.
# The PCR templates file can be made and edited on Mac, Linux, Windows, or a mixture.

# TEMPLATE ID RESTRICTIONS:
# 	The id is case sensitive.
#	It mustn't start with # (because lines of PCR template file starting # are comments).
#	It mustn't include commas (because commas are delimiters in the PCR template file).
#	A template id containing N, C, or B should be terminated by a comma
#   in command-line requests:
#		eg: PCR14,CTb927.8.970  (because in a command-line request like 2CTb11.02.0230,
#								the terminus (N/C) marks the end of the template id).
#	A template id involving spaces can be used only in job files (because spaces terminate 
#								the parameter) and surrounding spaces are ignored.

# TEMPLATE NAME RESTRICTIONS:
# Mustn't include commas (because commas are used as delimiters in the PCR template file).


# WARNINGS
# Warnings are attached to results when the script finds problems with the data.
# They are added by subroutine 'addwarning', instances of which can be searched for below.

# WARNINGS FILE
# Warnings found in the files pointed to by $warningsfile and $clashwarningsfile
# will also be attached - the former to requests, the latter to both requests and clashes.
# A clash with a request is an accession number that yields an NR or CF primer that differs
# from the one yielded by the request by a small number (at most $maxd) of nts.
# $maxd is set to 3 by default, but can be changed at run time by adding a 'flag' parameter
# of the form -d5 , -d0, etc. See the comments above where $maxd is set (around line 30).

# It is expected that $warningsfile contains Signal peptide and Bad gene model warnings, and
# $clashwarningsfile contains 'already tagged' warnings, but this is entirely up to the user.

# The warnings files can be customised to have whatever warnings are desired.  Their format is:
	# Accession_number,terminus,warning text
# Terminus can be N, C, or B for 'both'.
	# Example: Tb927.9.9440,N,Signal peptide predicted
# This warning will be printed on both forward and reverse primers when a request
# for Tb927.9.9440 with N terminus is received.

# NOTE: accession numbers in the warnings files should be new 
# - that is, they should occur in the main data files (Trypanosome etc).
# Warnings for an old accession number are IGNORED 
# (but warnings for the corresponding updated accession number will be printed).
# This is because the warnings now stored in the $warningsfile file 
# were originally held in a machine-generated file that had only new accession numbers.  
# I did not bother to print warnings for old accession numbers that got updated, 
# because there weren't any.  
# This behaviour could be changed in later versions of TAGit if desired.  

# Comment lines (starting with #) and blank lines are ignored by the script.
# The warnings files can be made and edited on Mac, Linux, Windows, or a mixture.


# REMARKS
# Results are printed in order of requests received.
# Duplicate requests will give duplicate results.
# The script seems to use about 80MB of RAM for large jobs.

# JOKE OF THE DAY 
# from http://perldoc.perl.org/functions/exists.html:
# "Although the most deeply nested array or hash element will not spring into existence
# just because its existence was tested, any intervening ones will.  ...
# This surprising autovivification in what does not at first--or even second--glance 
# appear to be an lvalue context may be fixed in a future release." [TOO RIGHT]
# We always need to beware of this joke when using exists.

###############################################################################
# A brief change history
# 1.0 Nov 2014: Computes collisions at run time; file collisions.txt no longer used.   
# 	New flag -d to change $maxd from its default (3): -d4, -d10, -d-1 etc.
# 	New $clashwarningsfile introduced.
# 0.976 Nov 2014: incorporates code to write file collisions.txt, and 
# 	outputs warnings attached to (near-)collisions
# 0.975 Nov 2014: uses file collisions.txt to warn about near-misses in same genome
#   May soon incorporate code to write this file (currently done by separate script)
# 0.97 Nov 2014 (may be 2 versions): computes identical-primer warnings 
#   (not in different genomes)
# 0.95 Jul 2014 new customisable Warnings.txt file replaces Cross, Ochsenreiter
# 0.9 Jul 2013  first version that was called tagit


################## GLOBAL VARIABLE DECLARATIONS #################################
																				#
our ($record,@requests,%countz,%data,%template,%updates,%H1,%H2,%collisions) ;	#
our $primerlength = 80 ;		# standard length of nt sequence retrieved		#
our (@blocklength, %genereqs) ;													#
 																				#
# This is what a PCR template id should look like (see comments above).			#
our $pcridparamformat = '[^NCB#,\s][^NCB,\s]*' ; 	  #in call-line parameters	#
our $pcridfileformat = '[^#,\s](?:[^,\t]*[^,\s])?' ;   #in job files or			#
													# comma-sep call line		#													
#################################################################################


# off we go...

die "Usage:  perl $progfilename 1CTb427.02.4870 2NTb927.8.970 1BTb10.0280\n"
 . "   or   perl $progfilename jobfile.txt >results.txt\n"
 if $#ARGV<0 ;   # no calling parameters supplied, so get out

# ASSEMBLE REQUESTS FROM ENTERED CALL-LINE PARAMETERS
assemblereqs(@ARGV) ;
die "No valid requests\n" unless %data ;  # nothing to do so get out

# CALCULATE BLOCK LENGTHS FOR COLLISIONS, with possibly updated $maxd
# Need to do this before dofile called on gene file
initialiseblocklength($maxd) if $maxd>=0 ; 

# UPDATE OLD ACCESSION NUMBERS - TAKES 1/4 SEC
updateaccnos() ;

# GO THRU THE THREE BIG DATA FILES - COLLECT ALL REQUESTED DATA
dofile($fiveutrfile,"5'UTR") ;
dofile($genefile,"gene") ;
dofile($threeutrfile,"3'UTR") ; ;

# POPULATE HASH OF ACCESSION NOS YIELDING (NEAR-)IDENTICAL PRIMERS (NR, CF ONLY)
getcollisions($maxd) if $maxd>=0 ;

# ADD WARNINGS FROM WARNINGS FILES
dowarnings() ;

# READ ALL TEMPLATES INTO HASH 
dotemplates() ;

# DO DRY RUN OF OUTPUT, TO ADD FINAL WARNINGS AND COUNT NUMBER OF WARNINGS COLUMNS
my $warncount = dryrun() ;  #  ~0.6s for v big job

# OUTPUT HEADER LINE 
print "Accession number\tOld accession number\tPCR template\t" ;
print "Tag terminus\tFor/Rev\tPrimer name\tPrimer sequence" ;
# print right number of Warning headers:
while ($warncount>0) {print "\tWarning" ; $warncount-- ; }  
print "\n" ;

# OUTPUT RESULTS IN ORDER OF REQUESTS
for (my $i = 0; $i < @requests; $i++) { outputresult($i) ; }

# All done.  PRINT TIMING (FOR DEVELOPMENT ONLY)

# my $elapsed = tv_interval ($t0) ;	# display time taken (for testing only)
# print STDERR "$progname took $elapsed sec\n" ;

# THE END


###############################################################################
#	MAIN SUBROUTINES IN (roughly) ORDER OF CALL
###############################################################################

sub assemblereqs

# ASSEMBLE REQUESTS LISTS
# First, use input to set up deep hash %data, tagit's main data structure,
# that will hold data collected from big data files.  Structure of %data:

# acc_no	N	F	string of nucleotides from 5'UTR file
# acc_no	N	R	string of nucleotides from gene file (reverse complemented)
# acc_no	C	F	string of nucleotides from gene file
# acc_no	C	R	string of nucleotides from 3'UTR file (reverse complemented)

# acc_no	W	A	[array of general warnings for this acc_no]
# acc_no	W	N	F	[array of warnings for the NF results for this acc_no]
# acc_no	W	N	R	[array of warnings for the NR results for this acc_no]
# acc_no	W	C	F	[array of warnings for the CF results for this acc_no]
# acc_no	W	C	R	[array of warnings for the CR results for this acc_no]
# acc_no	W	coll	CF	d	acc_no'	undef or [array of warnings for acc_no']
# 	present if CF primers for acc_no, acc_no' differ by <= d nts 
# acc_no	W	coll	NR	d	acc_no'	undef or [array of warnings for acc_no']
# 	present if NR primers for acc_no and acc_no' differ by <= d nts
# Differences are according to file $collisionsfile.

# acc_no	U1	(undef if acc_no occurs in ≥2 lines on RHS of conv. file, non-existent o/w)
# acc_no	U2	undef if acc_no could in principle be updated twice, non-existent o/w

# U1 and U2 are warning flags that get removed if acc_no turns out to be in data files.
# Try to add W-N warnings only if there are N-terminus requests for acc_no, and similarly C.

# The array @requests lists all requests in order of receipt
# - used to print results in that order.

{

$countz{q[5'UTR]} = 0 ;  $countz{q[3'UTR]} = 0 ; 
# these will count requests for each file

foreach (@_) { # inspect each calling parameter
	if (/^-d(-?\d+$)/) {  # change of $maxd
		$maxd = $1 ;
		$maxd = $primerlength if $maxd>$primerlength ;  # unwise to use 80(!), slow above 10.
	}
	elsif (-e $_) { # it's a file, so slurp it in - hope not too big
		my @file = getfile($_) ; # array of lines in file with all LFs stripped
		
		# job file format: each line is 'Accession number\tPCR template id\tTag terminus'
		# Ignore blank lines and comment lines starting #.
		foreach (@file) { 		# add each good request to %data and @requests
			addreq($1,$2,$3) 
				if /^\s*([^#\s][^\s]*)\s*\t\s*($pcridfileformat)\s*\t\s*([NCB])/ ;
		}					#        (   acc.no.  )        (     PCR id     )        (term)
	} # if
	elsif (/^($pcridfileformat),([NCB])(.+)/)  # an explicit command-line request, comma sep
		#    (      PCR id    ) (term )(--)acc.no.  - it's a parameter so no \s anywhere
		{addreq($3,$1,$2) ;} 	# add the request to %data and @requests
	elsif (/^($pcridparamformat)([NCB])(.+)/) # it's an explicit command-line request
		#    (      PCR id     )(term )(--)acc.no.  - it's a parameter so no \s anywhere
		{addreq($3,$1,$2) ;} 	# add the request to %data and @requests
} # foreach

} # assemblereqs

###############################################################################

sub addreq
{ # set up params: acc no, PCR id (= '' if 'late request' from updateaccnos), terminus 
my ($accno,$pcrid,$terminus) = @_ ;

# increase count for each file if it's a novel acc no and needs this file:
# $countz{'gene'}++  if not exists $data{$accno} ;  no longer used for gene file

my @termini ;  # we regard a 'terminus' B as 2 consecutive requests for N, C
if ($terminus eq 'B') { @termini = qw(N C) ; } else { push @termini, $terminus ; }
for $terminus (@termini) {
	# add/append request to %data if not already there
	if (not exists $data{$accno}{$terminus}) {
		$data{$accno}{$terminus}{'F'} = undef ;	# add request to keys(%$data{$accno})
		$data{$accno}{$terminus}{'R'} = undef ;	# initialise R too - slower but nicer
		$countz{"5'UTR"}++ if $terminus eq 'N' ; 
		$countz{"3'UTR"}++ if $terminus eq 'C' ;
	}
	# record presence of an N/C request, to save unnecessary compilation of %collisions
	$genereqs{'NR'} = undef if $terminus eq 'N' ;
	$genereqs{'CF'} = undef if $terminus eq 'C' ;
	
	# list original requests in order of receipt 
	# but omit 'late requests' from updateaccnos (these are precisely when pcrid empty)
	# Eg if acc no. x gets updated to y, x is in @requests but we don't add y
	# because the final output will replace x by y.  (Of course y may be an orig req too.)
	push @requests, [$accno, $pcrid, $terminus] if $pcrid ne '' ;  
} # for

} # addreq

###############################################################################

sub updateaccnos

# File $conversionfile defines a binary 'update' relation U on the set of accession numbers,
# by U(x,y) iff there is a line of the file with y in column 1 and x in a later column.
# Eg U(Tb427.10.0030) is a set of 5 acc nos (where U(x)={y : U(x,y)} ).
# Define an acc no x to be NEW if it occurs in the big data files
# (currently all 3 data files have the same acc nos),
# and OLD if U(x) is non-empty.  Note: some x are both OLD and NEW.
# POLICY: 
#	Do not update NEW acc. numbers.  
# For non-NEW accession numbers n:
#	Don't (can't) update n if n is not OLD (U(n) is empty).
#	If |U(n)| > 1, do not update n, 
# 		and issue warning U1 'Accession number old and deprecated'.
#	If U(n) = {k}, update n to k 
# 					and issue warning U2 'Ambiguous acession number?' if U(k) is nonempty.

# U2 warnings are associated with the old accession number, not the new one, though 
# that's where they'll be printed.  This is slightly subtle.  
# If x is updated to y and U(y)≠Ø
# and the user requested both x and y, then the results printed for x are like
# y  old_number=x  U2_warning
# Results printed for y are identical except that they have no old number or U2 warning.
# Try perl tagit.pl 1NTb427tmp.6k15.3560 1NTb427.10.7140 to see this.

# Since we want to read the big data files only once, we need to update acc nos before this.
# But we will know whether an acc no is NEW only after reading (at least one of) the files.
# If we discover an updated number to be NEW, the update is cancelled 
# and the warnings U1 and U2 deleted (see sub dofile).
# Suppose eg x is a requested acc no and U(x)={y}.
# Then updateaccnos (here) adds a request for y.
# When we read the big files in sub dofile, we look for both requests (x and y). 
# If we find x, then x is NEW after all,
# and dofile cancels the update U(x)=y and any warnings U1, U2 for x.
# If we don't find x, request for x effectively becomes one for y with x as an annotation.


{
open(FID,"<$conversionfile") or die "Can't open conversion file : $!\n" ;
# line format quite messy:
# Tb427tmp.244.1450\tTb427tmp.244.1460;current=false, chr9contig244a01.tmp0145;current=false,
# chr9contig244a01.tmp0146;current=false\t
# or
# Tb427_09_v4.snoRNA.0099\tTb427_09_snoRNA_0123\t

my %U ;  # update relation: $U{x} will be array of U(x) in same order as in file

<FID> ; # discard (header) line 1
while (<FID>) {  # BIG LOOP: 17k-line file, ~900k. Slurp it!! Assume acc nos have no spaces
	chomp ;
	next if /\tnull\t/ ;			# move along, nothing to see here
	s/;current=false,?//g ; 		# remove rubbish
	s/^\s*([^\s]+)\s*\t// ; 		# delete new acc no...
	my $accno = $1 ;				# ...and save it
	my @oldnos = split(/,?\s+/,$_) ;	# chop up old acc nos into array
	foreach (@oldnos) { push @{$U{$_}}, $accno ; } # add U-instance
} # while FID
close(FID) ;

foreach (keys %data) {  # go thru all acc nos CURRENTLY requested BY USER
	if (exists $U{$_}) { # so $_ is OLD - found it in conv file
		if ($#{$U{$_}}>0) {  # |U($_)|>1 so update not well defined
			addwarning('',$_,'U1') ; 	# REMOVE WARNING LATER IF $_ TURNS OUT TO BE NEW
		}
		else {	# viable update, but $_ may turn out to be NEW
			my $newno = $U{$_}[0] ;  	# the unique updated number
			$updates{$_} = $newno ; 	# add $_ to global updates list
			foreach my $terminus (grep {/^[NC]$/} keys %{$data{$_}}) { 	
				# add 'request' for NEW acc no, for same terminus as OLD. 
				#  THIS CHANGES keys(%data) but ok: we don't want to update twice - RISKY
				addreq($newno,'',$terminus) ;
			} # foreach
			addwarning('', $_, 'U2') if exists $U{$newno} ; 
			# REMOVE WARNING LATER IF $_ TURNS OUT TO BE NEW
		}
	} # if exists
} # foreach
undef %U ;			# this is about 1MB so release memory to perl
} # updateaccnos

###############################################################################

sub dofile     # args are: file path, "5'UTR"/"gene"/"3'UTR"
# Go though big data file, collect data for all requests that need it.
# Sadly, and seemingly illegally in fasta, files have records beginning 'Tb' (without >) 
# and with a blank line when 0 nts retrieved.
# Gene file has a blank line at the end.
# For 3'/5'UTR, get out once got all necessary data from file - use %countz for this
# But for gene file, always read right through, to set up %H1 for collisions warnings.
{
my $which = $_[1] ;     #  "5'UTR"/"gene"/"3'UTR"

if ($which eq 'gene' or $countz{$which}){   # need data from this file
	open(FID,"<$_[0]") or die "Can't open $which file : $!\n" ;
	my $not5UTR = $which ne q[5'UTR] ;  # do these once to save time; 
	my $not3UTR = $which ne q[3'UTR] ;  # negated since perl has no 'implies' operator
	my $accno ; 			# defined iff data in $record is/will be needed for something
	my $wanted ;			# there is a *request* needing data in $record
							# 	gene or $wanted <=> defined($accno) except on 1st record
		
	while (<FID>) { # MAIN LOOP, executed ~1M times, once per line of each data file
		chomp ;
		if (/^>/ or /length=0\s*$/) {	# 1st line of a new record 
			# (the check for 3 records not starting > takes ~0.1s)
			
			# 1ST PROCESS DATA ALREADY COLLECTED FROM PREV RECORD, IF NEEDED
			if (defined $accno) {   # don't lose $_...this is NOT if-then-else
				comput($accno,$which,$wanted,$maxd) ;  	# deal with recorded data
				undef $accno ;  # $record no longer needed - must do before any early loop exit
	
				if ($which ne 'gene')  {	# check if we can get out early 
								# and stop reading big file - hardly worth it nowadays
					$countz{$which}-- ; 	# done this one so decrement count for this file
					last if $countz{$which}<=0 ;
				} # if not gene
			} # if $accno defined

			# ALL DATA FROM PREV REC PROCESSED. STILL DOING NEW REC. NOW LOOK FOR TO-DOS
			/^>?\s*([^\s\|]+)\s*\|/ ; 	# get accession number in $1 
			
			$wanted = exists($data{$1}) and ($not5UTR || exists $data{$1}{'N'})
			 and ($not3UTR || exists $data{$1}{'C'}) ;		# watch perl joke (see dowarnings)
		 	# This acc. no. is on our to-do list & needs data from this file...
			 
			# RESET COLLECTION VARIABLES
			if ($which eq 'gene' || $wanted) { 
				$accno = $1 ;   	# save it; $accno now defined
				$record = '' ;    	# get ready to record lines of nucleotides until next >
			} # if
			
			# DEAL WITH WARNINGS
			if ($wanted) {
				if (/(WARNING.*)$/) { 	# save any warning for this accession no.
					# rare - currently 8 warnings in 5'UTR, 0 in gene, 8 in 3'UTR
					if ($which eq q[5'UTR]) {
						addwarning("$which $1", $accno,'N','F') ;
					}
					elsif ($which eq q[3'UTR]) {
						addwarning("$which $1", $accno,'C','R') ;							
					}
					else {  # currently no warnings in gene file so do this one last (minor)
						addwarning("$which $1", $accno,'N','R') 
							if exists($data{$accno}{'N'}) ;
						addwarning("$which $1", $accno,'C','F') 
							if exists($data{$accno}{'C'}) ;
					}
				} # if warning
				# This acc no is NEW!  So kill any update.
				delete $data{$accno}{'U1'} ; 		# non-well-defined update warning
				if (exists $updates{$accno}) {
					delete $updates{$accno} ;  		# delete $accno from updates list
					delete $data{$accno}{'U2'} ;		# repeatable-update warning
				}
			} # WARNINGS DONE (if acc no was a to-do)
		} # if new record
		
		elsif (defined $accno)  	# not new record, but we're recording current one,
			{$record .= $_ ;}		# so append this line of nucleotides
	} # while
	
	# catch last accession no in file, if wanted - NB can get here by early loop exit
	comput($accno,$which,$wanted,$maxd) if defined($accno) ;
	
	close(FID) ;
} # if there are reqs to do
} # dofile

###############################################################################

# The subroutine comput below follows the procedure:
# If “N terminus” is selected by the user, 
# then retrieve the following two nucleotide sequences:
# FORWARD PRIMER: the last 80 nucleotides of the 5’ UTR
# REVERSE PRIMER: the first 80 nucleotides of the gene sequence
# If “C terminus” is selected by the user, 
# then retrieve the following two nucleotide sequences:
# FORWARD PRIMER the last 83 nucleotides of the gene sequence, 
#	then subtract the final 3 nucleotides
# REVERSE PRIMER: the first 80 nucleotides of the 3’ UTR

# REVERSE PRIMERS should be reverse complemented.

sub comput
# crunch the data (in global var $record) got from current data file (in $_[0]) 
# for all requests for this accession no. (in $accno), 
# and append data to hash %data
{
my ($accno, $whichfile, $wanted, $maxd) = @_ ;  # accession no, gene/5'UTR/3'UTR

# If Trypanosome file, add primers to %H1, %H2 for collisions warnings later.
# See getcollisions for details. 
# Note %primer used for $bite below; any values not set here are not needed there.

my %primer ;
if ($whichfile eq 'gene') {
	$primer{'NR'} = substr($record,0,80)   if exists $genereqs{'NR'} ;
	$primer{'CF'} = substr($record,-83,80) if exists $genereqs{'CF'} ;
	
	if ($maxd >= 0) {  # no point in bothering otherwise
		foreach (keys %genereqs) {	# NR and/or CF
			push @{$H1{$_}{$primer{$_}}}, $accno ;
		
			my @blocks = mychop($primer{$_}, $maxd) ;  # array of primer blocks
			for (my $d = 0; $d <= $maxd; $d++) {
				$H2{$_}{$d}{$blocks[$d]}{$primer{$_}} = undef ;
			}
		}
	}
}

# Reading the data files takes about half the runtime, and the part above 
# adds 0.6s for maxd=10.  Quite a lot.  Should try to optimise mychop more.


if ($wanted) {	# The data in $record is wanted by at least one terminus in $data{$accno}.
	foreach (grep {/^[NC]$/} keys %{$data{$accno}}) {

		my $type = $whichfile . $_ ;
		my $FR ;  	# gets F or R if a case applies
		my $bite ; 	# the data we get
	
		# Here's the genetics...  The 4 cases are not exhaustive - eg $type may be 5'UTRC,
		# so the data in $record is not needed for this terminus, so we do nothing
		if ($type eq "5'UTRN") {
			$bite = substr($record,-80,80) ;
			$FR = 'F' ; 
		}
		elsif ($type eq 'geneN') {
			$bite = revcomp($primer{'NR'}) ;
			$FR = 'R' ;
		}
		elsif ($type eq 'geneC') {
			$bite = $primer{'CF'} ;
			$FR = 'F' ;
		}
		elsif ($type eq "3'UTRC") {
			$bite = revcomp(substr($record,0,80)) ;
			$FR = 'R' ; 
		}
	
		if (defined $FR) {  # one of the four cases applied
			$data{$accno}{$_}{$FR} = $bite ;  	# save data
		
			# add warnings, if any...
			# if bad sequencing data, warn with details
			my %ex ;
			# foll slightly faster than $bite =~ s/([^ACGT\n])/$ex{$1}++;$1/eg;
			$ex{$1}++ while $bite =~ /([^ACGT])/g ;
			if (%ex) {
				# prepare bad char statistics msg. Using 'map' better?-hardly worth it.
				my $badseqstats ; 
				foreach (sort keys %ex) {
					$badseqstats .= ', ' if $badseqstats ;
					$badseqstats .= "$ex{$_}$_" ;
				}
				addwarning("Bad sequencing data ($badseqstats)",$accno,$_,$FR) ;
			} # $bite has bad seq chars
		
			my $len = length $bite ;
			if ($len==1)  { 
				addwarning("Found only $len $whichfile nucleotide", $accno,$_,$FR) ; }
			elsif ($len<80) {
				addwarning("Found only $len $whichfile nucleotides", $accno,$_,$FR) ; }
		} # if we did a case
	} # foreach request for this acc. no.
} # $wanted

} # comput

# After calls for $accno with each of the 3 data files, should have all $accno's data.

###############################################################################

sub revcomp  # returns reverse complement of argument of form GATTATTAC...
{ my $_ = $_[0] ;
	s/A/\@/g ;  s/T/A/g ;  s/@/T/g ;	# swap A,T (obviously @ can't occur in [ACGTNRKY]*)
	s/C/\@/g ;  s/G/C/g ;  s/@/G/g ;  	# swap C,G (gene file records have about 4 K,R,Y!)
	return scalar reverse($_) ;		
	# fasta format allows most of [A-Z] tho' shouldn't see most
}

###############################################################################

sub getcollisions
{
# Makes hash %collisions from %H1, %H2. 
# Takes 1s on 2013 Macbook pro (all times below are on this machine).
# %H1 is global, set up already by sub comput.  Max dist ($maxd) is parameter.

# EXPLANATION (longer than the code)
# An 80nt (or occasionally shorter) string is here called a 'primer'.
# Note though that it has no PCR template and is not reverse complemented.
# 
# Consider requests for N terminus (the C terminus case is analogous).
# Each requested accession number yields an NR primer p, say
# (and of course an NF primer, plus their PCR templates - both are irrelevant here).
# (For simplicity of explanation, regard underlength primers as padded out
# to 80 chars using a new char, say x.)
# We want to identify all other accession numbers (whether requested or not) 
# that yield NR primers q that differ from p on at most $maxd nts, and are also 'similar'
# --- i.e., not manifestly of different genomes.
# (Currently, we recognise only Tb427 and Tb927 as manifestly different.)
# And we want to do it fast.  Comparing each of the ~11k possible NR primers with every other
# involves ~10^8 iterations and takes ~70s for $maxd=3.  This is too long.

# The KEY IDEA is that if two primers p, q differ in at most $maxd places, 
# and we partition each of p, q into >$maxd blocks (in the same way),
# then they will agree on at least one block.
# Experiments for $maxd=3 show that on average, only 1.2 primers agree on a 20nt block
# (the max is 32 for CF and 15 for NR, mainly due to 
# short primers agreeing on the last (missing) blocks).
# So by looking only at those q that agree with p on at least one block, 
# we vastly narrow down the number of primers to check against p
#  - from 11k to about 8 - and reduce the time from 70s to <1s.
# (It remains good for smallish $maxd.  The average first gets above 2 for $maxd=11
#  and rises rapidly after that. For $maxd=19, with 20 4nt blocks, it's around 43.)

# It is critical that there are >$maxd blocks, but for speed, the fewer the better,
# and the block lengths should be roughly equal.
# So we define block $i to start at int($i * $primerlength/(1+$maxd)).
# We will use the lengths of blocks.  For speed, we compute them once and for all,
# and this has already been done by calling 'initialiseblocklength' early on in the code.

# Using 'mychop', we chop each of the ~11k NR primers into 1+$maxd blocks numbered 0...$maxd.
# This has already been done in 'comput', thereby initialising %H1, %H2.
# We may call the content of a block a 'subprimer'.  Structure of %H1, %H2:

# H1 - NR|CF - primer - [array of all accession numbers yielding this NR/CF primer]
# H2 - NR|CF - n - subprimer - primer - undef

# where 0 <= n <= $maxd,
# and keys %{$H2{-}{n}{subprimer} contains all primers whose nth block is subprimer.
# Storing primers as hash keys in %H2 rather than array elements avoids repetitions 
# (caused precisely by exact clashes!).
# Could equally use H2 - NR|CF - subprimer - n - primer - undef  but seems a bit slower?

# Note: comput added NR data to %Hi only when $maxd>=0 and there is at least one N request, 
# and similarly CF.  So one or both of $H1{'NR'}, $H1{'CF'} may not exist.

# I tried storing primer blocks in an array and working with indices to them, 
# but it's harder to read, much slower for $maxd>10,
# and doesn't seem to use much less memory.  Mysterious.

my $maxd = $_[0] ;

# For each primer, find all primers nearly agreeing with it

foreach my $which (keys %H1) {	# subset of {NR,CF}
	foreach my $primer (keys %{$H1{$which}} )  {
		my @blocks = mychop($primer, $maxd) ;   # ref
		my %sims ;
		for (my $d = 0; $d <= $maxd; $d++) {
			foreach (keys %{$H2{$which}{$d}{$blocks[$d]}}) {
				$sims{$_} = undef;
			}
		}
		
		# %sims now has as keys ALL primers that MAY agree with $primer up to $maxd diffs,
		#  without repetitions, including $primer itself
		
		my $plen = length($primer) ;
		
		foreach (keys %sims) {
			my $matches = ($primer ^ $_) =~ tr/\0// ;
			my $d = max($plen, length($_)) - $matches ;
			if ($d <= $maxd) {
				for my $accno1 (@{$H1{$which}{$primer}})  {
					for my $accno2 (@{$H1{$which}{$_}})  {
						$collisions{$which}{$accno1}{$d}{$accno2} = undef 
						 if similar($accno1, $accno2) ;
					
					}
				}
			}	# if d <= maxd
		}  # foreach candidate primer
		
	} # foreach primer
} # for $which = NR, CF at most

undef %H1 ;
undef %H2 ;	

} # getcollisions

###############################################################################

sub dowarnings
# Adds any warnings in $warningsfile and $clashwarningsfile for each requested accession 
# number, warns about (near-)collisions, and adds warnings in $clashwarningsfile for them.

{
my @warningfiles = ([$warningsfile,1,0], [$clashwarningsfile,1,1]) ;
# $warningsfile and $clashwarningsfile are global. 
# Format of triples: [file location, f1, f2]
# f1 true iff should add warnings in this file to requests
# f2 true iff should add warnings in this file to (near-)collisions
# Current values 1,0; 1,1.  Values of 0,0 are timewasting.

# FIRST: READ FILES, ADD WARNINGS TO REQUESTS STRAIGHT AWAY, 
# AND BUILD HASH OF COLLISION WARNINGS FOR USE BELOW.

my %warnings ;
foreach my $nextfile (@warningfiles) {
	my ($fid, $warnonreqs, $warnoncolls) = @{$nextfile} ;
	if (-e $fid) {	# file exists?
		my @file = getfile($fid) ;	# slurp it in. maybe up to ~4000 lines. 
									# Format (or \t instead of ,):
									# acc_no,terminus [NCB],warning_text
		foreach (@file) {
			next if /^\s*\#/ ;  		# ignore comment lines
			if (/^\s*([^\s,]+)\s*[,\t]\s*([NCB])\s*[,\t]\s*(.+)/) {		# parse line
				my ($accno,$terminus,$warntext) = ($1,$2,$3) ;			# save the bits
				
				my @termini ;  
				# we regard a 'terminus' B as 2 consecutive warnings for N, C (as in addreq):
				if ($terminus eq 'B') 
					{ @termini = qw(N C) ; } 
				else 
					{ push @termini, $terminus ; }
		
				for $terminus (@termini) { 
					if ($warnonreqs and exists $data{$accno} and exists $data{$accno}{$terminus}) { 
					# the obtuse test is because of the perl exists joke - see REMARKS at top
						addwarning($warntext,$accno,$terminus,'F') ;  	# add warning to fwd...
						addwarning($warntext,$accno,$terminus,'R') ;	# ...and rev primers
					} # if
					
					# for collisions below
					push @{$warnings{$accno}{$terminus}}, $warntext if $warnoncolls ;
				} # for
			} # if
		} # foreach
	} # if file exists
	else  # cruel to crash if a warnings file missing, so keep calm and carry on
		{ print STDERR "---File '$fid' not found\n" ; }
}

# ADD FLAGS FOR COLLIDING ACC NOS, AND THEIR WARNINGS IF ANY.
# Currently 1856 NR collisions, 1845 CF collisions for $maxd=3. 
# Looping over them takes 0.001099s for a 3-request job,
# and 0.025321s for 43k requests (and 0.031056s for $maxd=12).  Acceptable.
# Looping over requests instead takes 0.000113s and 0.138714s resp.:
# quite a bit slower for big jobs, and faster for small ones - as expected -
# but 10x, not 14kx faster, & not worth the complexity of switching between methods.

foreach my $which (keys %collisions) {   # possibly empty subset of {NR,CF}
	my $terminus = substr($which,0,1) ;
	foreach my $accno (keys %{$collisions{$which}} ) { 
		if (exists $data{$accno} and exists $data{$accno}{$terminus} ) {
			foreach my $d (keys %{$collisions{$which}{$accno}} )  {
				foreach (keys %{$collisions{$which}{$accno}{$d}} )  {				
					if (exists $warnings{$_} and exists $warnings{$_}{$terminus}) {
						push @{$data{$accno}{'W'}{'coll'}{$which}{$d}{$_}}, 
						 @{$warnings{$_}{$terminus}} ;
					}
					else {  # just warn about existence of clash
							# safe from perl joke here: we create item if doesn't exist
						$data{$accno}{'W'}{'coll'}{$which}{$d}{$_} = undef 
						 unless exists $data{$accno}{'W'}{'coll'}{$which}{$d}{$_} ;
					}
				} # foreach $_
			} # foreach $d
		} # if
	} # foreach $accno
}

undef %warnings ;    # give memory back to perl
undef %collisions ;

} # dowarnings

###############################################################################

sub dotemplates

# Format of non-comment lines is comma-separated:
# Template id,Template name,N fwd seq,N rev seq,C fwd seq,C rev seq
# Ignore comment lines beginning #
{
my @file = getfile($pcrfile) ;
foreach (@file){ 
	if (s/^\s*($pcridfileformat)\s*,//) {
		my $pcrid = $1 ; 			# save this quick cos next line kills it
		s/^\s*// ;  s/\s*$// ;  	# remove surr spaces
		@_ = split(/\s*,\s*/, $_) ; # name and 4 seqs
		$template{$pcrid}{'name'} = $_[0] ;
		$template{$pcrid}{'N'}{'F'} = $_[1] ;
		$template{$pcrid}{'N'}{'R'} = $_[2] ;
		$template{$pcrid}{'C'}{'F'} = $_[3] ;
		$template{$pcrid}{'C'}{'R'} = $_[4] ;
	} # if
}
undef @file ;  # give memory back to perl
}

###############################################################################

sub dryrun
{ # adds/removes final warnings and counts how many columns they'll take

my $warnings = 0 ;
foreach (@requests) {  # @requests is an array of arrays so $_ is a ref to an array
	my ($accno,$pcrid,$terminus) = @{$_} ;
	# get true accession no.
	my $oldaccno ; 		# is undef
	if (exists $updates{$accno}) {
		$oldaccno = $accno ;
		$accno = $updates{$oldaccno} ;
	}
	# add any remaining warnings...
	for my $FR (qw(F R)) { 
		if (not defined $data{$accno}{$terminus}{$FR}) {  
			# acc no not found in relevant data file
			addwarning('Accession number not found', $accno, $terminus, $FR) ;
			 # potential bug? Warning could be issued >once if $accno is a user req 
			 # and the updated acc no for ≥1 user req. 
			 # While updates are NEW acc nos, data will be found (even when 0nts found), 
			 # so this can't happen.
			$data{$accno}{$terminus}{$FR} = '' ;  		# fix it for printing
		}
	}		

	# now nearly all in, so count them
	my $gwarnings=0 ;
	$gwarnings++ if not exists $template{$pcrid} ;  #  generates 'no PCR template' warning
			# such a warning is associated with @requests and not %data so don't addwarning
	$gwarnings ++  if exists $data{$accno}{'U1'} ;  # non-well-defined update (crap acc no)
	$gwarnings ++  if defined $oldaccno and exists $data{$oldaccno}{'U2'} ;  # ambig update

	my $lwarnings=0 ;
	
	if (exists $data{$accno}{'W'}) {  # if other warnings for this acc.no...
	 	# first count general warnings for all termini
		$gwarnings += @{$data{$accno}{'W'}{'A'}} if exists $data{$accno}{'W'}{'A'} ;
		# now count warnings specifically for this terminus
		# $terminus is requested so they will be printed
		for my $FR (qw(F R)) {
			my $ordwarnings = 0 ;
			$ordwarnings = @{$data{$accno}{'W'}{$terminus}{$FR}}
			 if exists $data{$accno}{'W'}{$terminus}
			 and exists $data{$accno}{'W'}{$terminus}{$FR} ;
			 
			# new coll warnings appear only on CF, NR
			my $which = $terminus . $FR ;
			my $collwarnings = 0 ;
			$collwarnings = keys %{$data{$accno}{'W'}{'coll'}{$which}}
			 if ($which =~ /CF|NR/)		# scalar context => no of ds
			 and exists $data{$accno}{'W'}{'coll'}
			 and exists $data{$accno}{'W'}{'coll'}{$which} ;

			$lwarnings = max($lwarnings,$collwarnings+$ordwarnings) ;  # max of F,R warnings
		} # for
	} # if
	
	$warnings = max($warnings, $gwarnings + $lwarnings) ;
} # foreach

return $warnings ;
} # dryrun

###############################################################################

sub outputresult
{
my ($accno,$pcrid,$terminus) = @{$requests[$_[0]]} ;  # params for calling arg'th request

my $oldaccno = '' ;
if (exists $updates{$accno}) { 		# if user's accession number was updated...
	$oldaccno = $accno ;			# save old number
	$accno = $updates{$oldaccno} ;	# use updated number for results
}

# assemble formal request (with updated acc no if any):
my $req = $pcrid . $terminus . $accno ;

# get long PCR template name...same for F and R so do now
my $PCRname  = '' ;
$PCRname = $template{$pcrid}{'name'} if exists $template{$pcrid} ;

for my $FR (qw(F R)) {  # COLLECT AND PRINT F AND R RESULTS
	my $warntxt = '' ; # default warning is null
	
	# get nucleotide data...moment of truth (minor change to logic here in v0.96)
	my $primer = $data{$accno}{$terminus}{$FR} ;  # dryrun set this='' if acc no not found
	if (exists $template{$pcrid}) {  # add pcr data if any, but only when there's ≥1 nt.
		$primer .= $template{$pcrid}{$terminus}{$FR} if $primer ne '' ; 
		}
	else { 
		$warntxt .= "\tPCR template not found" ;
	}
	
	
	# append repeated update warning U2
	#  if |U($accno)|=1 and U^2($accno)≠Ø (warning was deleted if $accno is NEW).
	# 	Do this before main warnings so doesn't come after 'Same as' warnings.
	$warntxt .= "\t" . 'Ambiguous updated accession number?' 
		if $oldaccno ne '' and exists $data{$oldaccno}{'U2'} ;

	# append all other warnings found...[shame to largely repeat code of dryrun]

	if (exists $data{$accno}{'W'}) {  # warnings found
		if (exists $data{$accno}{'W'}{'A'}) {  # first add general ones for this acc.no...
			$warntxt .=  "\t" . join("\t", @{$data{$accno}{'W'}{'A'}}) ;
		}
		if (exists $data{$accno}{'W'}{$terminus}     		# be safe from joke
		 and exists $data{$accno}{'W'}{$terminus}{$FR}) {  	# then add specific ones
			$warntxt .= "\t" . join("\t", @{$data{$accno}{'W'}{$terminus}{$FR}}) ;
		}
		
		# 	On the end, print collision warnings (temporary format?);
		my $which = $terminus . $FR ;
		if (($which =~ /CF|NR/)
		 and exists $data{$accno}{'W'}{'coll'}
		 and exists $data{$accno}{'W'}{'coll'}{$which})  {
			foreach my $d (sort {$a <=> $b} keys %{$data{$accno}{'W'}{'coll'}{$which}} ) {
				my $msg = 'Same as ' ;
				$msg = "Differs by $d from " if $d>0 ;
				my @msgs ;
				foreach my $accno2 (sort keys %{$data{$accno}{'W'}{'coll'}{$which}{$d}} ) { 
				# bad sort for acc nos - should write own.  Eg Tb427.10.1000 < Tb427.10.999
					my $nb = $accno2 ;
					$nb .=  ' (' . 
					 join ('; ', @{$data{$accno}{'W'}{'coll'}{$which}{$d}{$accno2}}) . ')'
					 if $data{$accno}{'W'}{'coll'}{$which}{$d}{$accno2} ;
					push @msgs, $nb ;		 	
				}
				$warntxt .= "\t" . $msg . join ', ', @msgs ;
			}
		 }
	}


	# append undefined update warning U1
	#  if |U($accno)|>1 (some NEW nos are like this! No warning then.)
	#  Do after main 'W' warnings, which include 'Acc no not found' in this case. 	
	$warntxt .= "\t" . 'Accession number old and deprecated' 
	 if exists $data{$accno}{'U1'} ;


	# FINALLY print results, format tab separated: 
	# Acc.-no.  PCR-template  terminus  F/R  Primer-name  data  Warning(s)...  Eg:
	# Tb927.8.970  pPOTv2 blast Ty::YFP::Ty  N  F  1NTb927.8.970F  GATTACA...  WARNING: ...
	print "$accno\t$oldaccno\t$PCRname\t$terminus\t$FR\t$req$FR\t$primer$warntxt\n" ;
} # for F R
} # outputresult

###############################################################################
# SUBROUTINES CALLED FROM MULTIPLE PLACES
###############################################################################

sub addwarning
# 2 or 3 or 4 calling arguments are:
# warning_text, accession_number -- adds general warnings attached to all results
# anything, accession_number, U[12] -- adds flag indicating acc. no. update warning
# warning_text, accession_number, terminus, [FR]  -- adds result-specific warnings 
# Design decision: currently no warnings in gene file so don't optimise for that (minor)
{
my ($text,$accno,$terminus,$direction) = @_ ;  # collect args (last 1 or 2 may be undef)

if ($#_ == 1) {  # warn all results for this acc no - eg bad gene model, signal peptide
	push @{$data{$accno}{'W'}{'A'}}, $text ;
}
elsif ($#_ == 2) { # removable update warnings U1, U2 (= $terminus)
	$data{$accno}{$terminus} = undef ;  # value irrelevant, existence is all we want
}
else {  # warn for only this terminus (N/C) and direction (F/R)
	push @{$data{$accno}{'W'}{$terminus}{$direction}}, $text ;
}
} # addwarning

###############################################################################

sub getfile 
# slurps in a file and rtns array of lines w/o any lfs etc
# Handles end-of-line characters in mac, unix, win, or mixed format
{
	open(FID,"<$_[0]") or die "Can't open file $_[0]: $!\n" ;
	local $/; # enable localized slurp mode
	my $content = <FID> ;
	close(FID) ;

	$content =~ s/\r\n/\n/g ;  	# windows
	$content =~ s/\r/\n/g ;  	# Mac
	# now all linefeeds are \n
	return split(/\n/,$content) ;
}

###############################################################################
# UTILITIES
###############################################################################

sub initialiseblocklength 
{
	my $maxd = $_[0] ;
	for (my $i = 0; $i < $maxd; $i++) {
		$blocklength[$i] = blockstart($i+1,$maxd) - blockstart($i,$maxd) ;
	}
	$blocklength[$maxd] = $primerlength - blockstart($maxd,$maxd) ;
}

######################################################

sub blockstart
{
	my ($nblock, $maxd) = @_ ;
	return int($nblock * $primerlength/(1+$maxd)) ;
}

######################################################

sub similar
# return "two acc nos distinct and not obviously in different genomes"
{
	my ($a,$b) = @_ ;
	return 0 if ($a =~ /^Tb427/ and $b =~ /^Tb927/) ;
	return 0 if ($a =~ /^Tb927/ and $b =~ /^Tb427/) ;
	return 0 if $a eq $b ;
	return 1 ;
}

######################################################

sub mychop
{
my ($primer, $maxd) = @_ ;
my @a ;

for (my $d = 0; $d <= $maxd; $d++) {
	push @a, substr($primer, 0, $blocklength[$d],'') ;
}
return @a ;
}

######################################################

sub max   # pre: at least one arg, all are numbers  post: rtns max of args
{my $m = $_[0] ;
for (my $i=1; $i < @_; $i++)  { $m = $_[$i] if $_[$i]>$m ; }
return $m ;
}

###############################################################################
