# Supplementary material for: A toolkit enabling efficient, scalable and reproducible gene tagging in trypanosomatids
Source: Open Biol. 2015 Jan 7;5(1):140197. doi: 10.1098/rsob.140197 (PMC4313374; doi:10.1098/rsob.140197)
Supplement: Supplementary data [file rsob140197supp1.zip › Supplementary data/vector sequences/pLENT-V1.gb]

LOCUS       pLENT_V1                6623 bp ds-DNA     linear       02-OCT-2014
DEFINITION  .
ACCESSION   
VERSION     
SOURCE      .
  ORGANISM  .
COMMENT     
COMMENT     
COMMENT     ApEinfo:methylated:0
FEATURES             Location/Qualifiers
     misc_feature    2476..2850
                     /label=New Feature
     protein_bind    1345..1374
                     /label=Ty epitope(1)
     primer_bind     6603..6620
                     /label=M13-fwd
     primer_bind     complement(4000..4020)
                     /label=M13-rev
     rep_origin      complement(4388..5070)
                     /label=ColE1 origin
     CDS             complement(6464..6532)
                     /label=LacZ alpha
     misc_binding    complement(4026..4048)
                     /label=LacO
     CDS             complement(5168..5827)
                     /label=AmpR
     CDS             2476..2850
                     /label=PhleoR
     CDS             616..1329
                     /label=eGFP
     protein_bind    580..609
                     /label=Ty epitope
     protein_bind    1345..1374
                     /label=Ty epitope(2)
ORIGIN
        1 AAGCTTACCG ACAAGACCAG AATAGCGCTT ATGTGTGTGT GTTTGTGTGT GGGTGTGTGT
       61 GCCCATGTGT GACAAAGAGG CCAGTGCTTT CTCTAAAGCA AGAGCGCGAG GTTGCTGGCT
      121 AAGGACTCTA AGTCCCTCAC AGTGATGGCG TGTTGCATTT TCTAAACCGT CAATCCAACA
      181 CGTCGGTAGC ATATCGGTTT TGTAGGCTCT TCTGGATACC TTCCCCAGTA AGACCGCCAC
      241 TGCTTCGTGA CTGAAGCACT GTAAATATCA CTGAAACCGT CGCGTTGCTT TGTCTAATTA
      301 TCACCGCCTT TGCCAGCTAT CGCCTCAGGC TGCGCTCTTT GACTAATCCA CTCACCACTT
      361 CTCTGCCTTC TTCCTCCGGT TGTTGTTGTG TCCTGCGTGT ACATGGCGCG TGTCCTTTTC
      421 GAGCAAACAG CTGTCTTTTC TTTCACGATA ACACACTCAT ATTAAACGCG AGTATTACTC
      481 ATCAGTCAAC GTCACATTCC GCTCTGTCCA CTTCGACCTT ACACCTCTAC TTGTCCAACT
      541 ATCTTCCACT TGTCAAGCGA ATTCCATATG AgatctATGG AGGTCCATAC TAACCAAGAT
      601 CCACTTGACA CTAGTGTGAG CAAGGGCGAG GAGCTGTTCA CCGGGGTGGT GCCCATCCTG
      661 GTCGAGCTGG ACGGCGACGT AAACGGCCAC AAGTTCAGCG TGTCCGGCGA GGGCGAGGGC
      721 GATGCCACCT ACGGCAAGCT GACCCTGAAG TTCATCTGCA CCACCGGCAA GCTGCCCGTG
      781 CCCTGGCCCA CCCTCGTGAC CACCCTGACC TACGGCGTGC AGTGCTTCAG CCGCTACCCC
      841 GACCACATGA AGCAGCACGA CTTCTTCAAG TCCGCCATGC CCGAAGGCTA CGTCCAGGAG
      901 CGCACCATCT TCTTCAAGGA CGACGGCAAC TACAAGACCC GCGCCGAGGT GAAGTTCGAG
      961 GGCGACACCC TGGTGAACCG CATCGAGCTG AAGGGCATCG ACTTCAAGGA GGACGGCAAC
     1021 ATCCTGGGGC ACAAGCTGGA GTACAACTAC AACAGCCACA ACGTCTATAT CATGGCCGAC
     1081 AAGCAGAAGA ACGGCATCAA GGTGAACTTC AAGATCCGCC ACAACATCGA GGACGGCAGC
     1141 GTGCAGCTCG CCGACCACTA CCAGCAGAAC ACCCCCATCG GCGACGGCCC CGTGCTGCTG
     1201 CCCGACAACC ACTACCTGAG CACCCAGTCC GCCCTGAGCA AAGACCCCAA CGAGAAGCGC
     1261 GATCACATGG TCCTGCTGGA GTTCGTGACC GCCGCCGGGA TCACTCTCGG CATGGACGAG
     1321 CTGTACAAGC GGTACcgttc tagAGAGGTC CATACTAACC AAGATCCACT TGACTAAGGA
     1381 TCCcTCGAGC ACCACCACCA CCACCACTGA GAATTCTGTA TTACGCCGTT TTAAGAGCTC
     1441 CTTCGACGCC TTTTTGTCCT TCAGCTGCTC CACGGTGACT CGCTTCTCTC TCTTTCCACA
     1501 GTGTCTCTTT TTTCTTTTCA CTCTCTATAC AAATGTGAGC GACCTCCTTT TCTGTACAAC
     1561 GGCCTTCCGG CGTGTGCTTT TCTCATCGAC CTCTCCTCGC TTCTTGGGCA CTCCTTCATC
     1621 GAGCAAACAA GACGAGGGAG GTGACGCGAT TGGTGAGACC ACTACGAGTA TGGACGGAGC
     1681 TGTCTGATAC CCCCTGTTTT TTATCTTGTA CCCCGCTCTG CAGTGACGGT AGCCCGCTGC
     1741 TGTGCTTCGG TATCGCCGCT TCATACGCTT CTCTCTTTTT TCAACGTGCG GCGCTGATTC
     1801 AAAGGTTACC TCAACGCGAC CCGCCGCTGC ATCCTTTGTT GCTCCTCTTG TCGCAAACAA
     1861 ACAAAAAACG TGCTGTGCTT TTTCCTTTAT CGTGTCTTTT TGCAAAGTCT AGAGTTTACC
     1921 GACAAGACCA GAATAGCGCT TATGTGTGTG TGTTTGTGTG TGGGTGTGTG TGCCCATGTG
     1981 TGACAAAGAG GCCAGTGCTT TCTCTAAAGC AAGAGCGCGA GGTTGCTGGC TAAGGACTCT
     2041 AAGTCCCTCA CAGTGATGGC GTGTTGCATT TTCTAAACCG TCAATCCAAC ACGTCGGTAG
     2101 CATATCGGTT TTGTAGGCTC TTCTGGATAC CTTCCCCAGT AAGACCGCCA CTGCTTCGTG
     2161 ACTGAAGCAC TGTAAATATC ACTGAAACCG TCGCGTTGCT TTGTCTAATT ATCACCGCCT
     2221 TTGCCAGCTA TCGCCTCAGG CTGCGCTCTT TGACTAATCC ACTCACCACT TCTCTGCCTT
     2281 CTTCCTCCGG TTGTTGTTGT GTCCTGCGTG TACATGGCGC GTGTCCTTTT CGAGCAAACA
     2341 GCTGTCTTTT CTTTCACGAT AACACACTCA TATTAAACGC GAGTATTACT CATCAGTCAA
     2401 CGTCACATTC CGCTCTGTCC ACTTCGACCT TACACCTCTA CTTGTCCAAC TATCTTCCAC
     2461 TTGTCAAGCG TCGACATGGC CAAGTTGACC AGTGCCGTTC CGGTGCTCAC CGCGCGCGAC
     2521 GTCGCCGGAG CGGTCGAGTT CTGGACCGAC CGGCTCGGGT TCTCCCGGGA CTTCGTGGAG
     2581 GACGACTTCG CCGGTGTGGT CCGGGACGAC GTGACCCTGT TCATCAGCGC GGTCCAGGAC
     2641 CAGGTGGTGC CGGACAACAC CCTGGCCTGG GTGTGGGTGC GCGGCCTGGA CGAGCTGTAC
     2701 GCCGAGTGGT CGGAGGTCGT GTCCACGAAC TTCCGGGACG CCTCCGGGCC GGCCATGACC
     2761 GAGATCGGCG AGCAGCCGTG GGGGCGGGAG TTCGCCCTGC GCGACCCGGC CGGCAACTGC
     2821 GTGCACTTCG TGGCCGAGGA GCAGGACTGA GGATCCAGCA GGCGGAGAAA GAGGGAAGTA
     2881 TAAGGCGGAC GCATAGGTCG GAGTATCGAG AAAAAGAGGC AGAGATGGGT GGTGGCGGAG
     2941 CGCCCCTCTC TGCCCTTCTC TGTTTTACTG TTCCCGCCAC GTCGCCAACT CCTCTTTTTG
     3001 TTTGCTCTAA TGTCGGTGCT ATCCTCTTCC TCTTTTTACT CTCCGTTTTT CTTCCTTCCG
     3061 TTTTGTCTTG TTATCACCGT TATTTTTCTT CTTCTTTCTT AGCCGATTTG GGTCTCCTGC
     3121 CTACGGCAGC GGTGATGAGT CGCACTTCCG TCCCCCTTTC CTCTCCGTAA GTACTCCCTC
     3181 GATGCCTCAG GCGCTTCTAT TTTGCGGCAC TGTGCTGACC ACCTCCCACG TGTGCAGTGA
     3241 GAGCGCCAGA GACATTCAGG AGAAGAGGGA AGAGGGGAAG TAAATACCAA AGCGAGGAAG
     3301 ATGTCTTTCT CGCTGCTTCT CATCCTGTTG ACCGGTGTGC ACGGCGGTGT GTCCTCTCGG
     3361 CTTCCCTCCT CCTTCCCTCG CTCCCCTTTT TCTGTGTTTT TTCTTTCTAA CATGATTGCG
     3421 CCTGCTCTTT TTGCCCCGCA GCGTCGCAGT GGGTGTCACC TGCGACCGCC GTACGTTTTA
     3481 CTATATACAT ATTTGTTTCT GTGCTGATGC CATTTGTCCG CTACTCCATA TCGTGCGTGT
     3541 TTGTTTTCCA GTGGTGACGC CTTCCGCATC ATTTTAATCA ATTCGAGGCG AAAAGGGTGA
     3601 TTTGAGTGTT GGAGTGGGCT TTTTTATTTA TTTGACTCCA AACATCTTTT CTTTTCCCGG
     3661 TATCTTCGGG TCCGTCACGC AGGTCGGTGG GTGTGTCCGA GTGCGCTTCT TTACTCACGT
     3721 GCCGCTGCGC ACATACACAG ATTTTAAAAG CACGCATACA CGATCTGTGC CTTCAAAACT
     3781 AATCAACAAA AACAAAAATA CAAAAAAGAC AAGAATAAGA GGTCAGCAAC GCACCCACGG
     3841 CTCCTTTCTT CCTGATCCAC GTCGTGGCCG CTGTACGCTC TCAAACACGC TTTGGCGCTG
     3901 ATGCGTGCCT TTATACAAAG AACAAAGAAG AAGCGAAAAA CGGGAGCGTG TTGCTTTGGG
     3961 GATGTATGCG TGCCACAGTT CTGCGGTACA ATTCGTAATC ATGGTCATAG CTGTTTCCTG
     4021 TGTGAAATTG TTATCCGCTC ACAATTCCAC ACAACATACG AGCCGGAAGC ATAAAGTGTA
     4081 AAGCCTGGGG TGCCTAATGA GTGAGCTAAC TCACATTAAT TGCGTTGCGC TCACTGCCCG
     4141 CTTTCCAGTC GGGAAACCTG TCGTGCCAGC TGCATTAATG AATCGGCCAA CGCGCGGGGA
     4201 GAGGCGGTTT GCGTATTGGG CGCTCTTCCG CTTCCTCGCT CACTGACTCG CTGCGCTCGG
     4261 TCGTTCGGCT GCGGCGAGCG GTATCAGCTC ACTCAAAGGC GGTAATACGG TTATCCACAG
     4321 AATCAGGGGA TAACGCAGGA AAGAACATGT GAGCAAAAGG CCAGCAAAAG GCCAGGAACC
     4381 GTAAAAAGGC CGCGTTGCTG GCGTTTTTCC ATAGGCTCCG CCCCCCTGAC GAGCATCACA
     4441 AAAATCGACG CTCAAGTCAG AGGTGGCGAA ACCCGACAGG ACTATAAAGA TACCAGGCGT
     4501 TTCCCCCTGG AAGCTCCCTC GTGCGCTCTC CTGTTCCGAC CCTGCCGCTT ACCGGATACC
     4561 TGTCCGCCTT TCTCCCTTCG GGAAGCGTGG CGCTTTCTCA ATGCTCACGC TGTAGGTATC
     4621 TCAGTTCGGT GTAGGTCGTT CGCTCCAAGC TGGGCTGTGT GCACGAACCC CCCGTTCAGC
     4681 CCGACCGCTG CGCCTTATCC GGTAACTATC GTCTTGAGTC CAACCCGGTA AGACACGACT
     4741 TATCGCCACT GGCAGCAGCC ACTGGTAACA GGATTAGCAG AGCGAGGTAT GTAGGCGGTG
     4801 CTACAGAGTT CTTGAAGTGG TGGCCTAACT ACGGCTACAC TAGAAGGACA GTATTTGGTA
     4861 TCTGCGCTCT GCTGAAGCCA GTTACCTTCG GAAAAAGAGT TGGTAGCTCT TGATCCGGCA
     4921 AACAAACCAC CGCTGGTAGC GGTGGTTTTT TTGTTTGCAA GCAGCAGATT ACGCGCAGAA
     4981 AAAAAGGATC TCAAGAAGAT CCTTTGATCT TTTCTACGGG GTCTGACGCT CAGTGGAACG
     5041 AAAACTCACG TTAAGGGATT TTGGTCATGA GATTATCAAA AAGGATCTTC ACCTAGATCC
     5101 TTTTAAATTA AAAATGAAGT TTTAAATCAA TCTAAAGTAT ATATGAGTAA ACTTGGTCTG
     5161 ACAGTTACCA ATGCTTAATC AGTGAGGCAC CTATCTCAGC GATCTGTCTA TTTCGTTCAT
     5221 CCATAGTTGC CTGACTCCCC GTCGTGTAGA TAACTACGAT ACGGGAGGGC TTACCATCTG
     5281 GCCCCAGTGC TGCAATGATA CCGCGAGACC CACGCTCACC GGCTCCAGAT TTATCAGCAA
     5341 TAAACCAGCC AGCCGGAAGG GCCGAGCGCA GAAGTGGTCC TGCAACTTTA TCCGCCTCCA
     5401 TCCAGTCTAT TAATTGTTGC CGGGAAGCTA GAGTAAGTAG TTCGCCAGTT AATAGTTTGC
     5461 GCAACGTTGT TGCCATTGCT ACAGGCATCG TGGTGTCACG CTCGTCGTTT GGTATGGCTT
     5521 CATTCAGCTC CGGTTCCCAA CGATCAAGGC GAGTTACATG ATCCCCCATG TTGTGCAAAA
     5581 AAGCGGTTAG CTCCTTCGGT CCTCCGATCG TTGTCAGAAG TAAGTTGGCC GCAGTGTTAT
     5641 CACTCATGGT TATGGCAGCA CTGCATAATT CTCTTACTGT CATGCCATCC GTAAGATGCT
     5701 TTTCTGTGAC TGGTGAGTAC TCAACCAAGT CATTCTGAGA ATAGTGTATG CGGCGACCGA
     5761 GTTGCTCTTG CCCGGCGTCA ATACGGGATA ATACCGCGCC ACATAGCAGA ACTTTAAAAG
     5821 TGCTCATCAT TGGAAAACGT TCTTCGGGGC GAAAACTCTC AAGGATCTTA CCGCTGTTGA
     5881 GATCCAGTTC GATGTAACCC ACTCGTGCAC CCAACTGATC TTCAGCATCT TTTACTTTCA
     5941 CCAGCGTTTC TGGGTGAGCA AAAACAGGAA GGCAAAATGC CGCAAAAAAG GGAATAAGGG
     6001 CGACACGGAA ATGTTGAATA CTCATACTCT TCCTTTTTCA ATATTATTGA AGCATTTATC
     6061 AGGGTTATTG TCTCATGAGC GGATACATAT TTGAATGTAT TTAGAAAAAT AAACAAATAG
     6121 GGGTTCCGCG CACATTTCCC CGAAAAGTGC CACCTGACGT CTAAGAAACC ATTATTATCA
     6181 TGACATTAAC CTATAAAAAT AGGCGTATCA CGAGGCCCTT TCGTCTCGCG CGTTTCGGTG
     6241 ATGACGGTGA AAACCTCTGA CACATGCAGC TCCCGGAGAC GGTCACAGCT TGTCTGTAAG
     6301 CGGATGCCGG GAGCAGACAA GCCCGTCAGG GCGCGTCAGC GGGTGTTGGC GGGTGTCGGG
     6361 GCTGGCTTAA CTATGCGGCA TCAGAGCAGA TTGTACTGAG AGTGCACGAT ATGCGGTGTG
     6421 AAATACCGCA CAGATGCGTA AGGAGAAAAT ACCGCATCAG GCGCCATTCG CCATTCAGGC
     6481 TGCGCAACTG TTGGGAAGGG CGATCGGTGC GGGCCTCTTC GCTATTACGC CAGCTGGCGA
     6541 AAGGGGGATG TGCTGCAAGG CGATTAAGTT GGGTAACGCC AGGGTTTTCC CAGTCACGAC
     6601 GTTGTAAAAC GACGGCCAGT GCC   
//
