# Supplementary material for: A toolkit enabling efficient, scalable and reproducible gene tagging in trypanosomatids
Source: Open Biol. 2015 Jan 7;5(1):140197. doi: 10.1098/rsob.140197 (PMC4313374; doi:10.1098/rsob.140197)
Supplement: Supplementary data [file rsob140197supp1.zip › Supplementary data/vector sequences/pLEnTv2-YB.gb]

LOCUS       pLEnTv2_YB              6625 bp ds-DNA     linear       02-OCT-2014
DEFINITION  .
ACCESSION   
VERSION     
SOURCE      .
  ORGANISM  .
COMMENT     
COMMENT     
COMMENT     ApEinfo:methylated:0
FEATURES             Location/Qualifiers
     primer_bind     6605..6622
                     /label=M13-fwd
     primer_bind     complement(4002..4022)
                     /label=M13-rev
     rep_origin      complement(4390..5072)
                     /label=ColE1 origin
     CDS             complement(6466..6534)
                     /label=LacZ alpha
     misc_binding    complement(4028..4050)
                     /label=LacO
     CDS             complement(5170..5829)
                     /label=AmpR
     protein_bind    573..602
                     /label=Ty epitope
     protein_bind    1329..1358
                     /label=Ty epitope(1)
     CDS             join(609..1298,1300..1302)
                     /label=YFP ORF
ORIGIN
        1 AAGCTCTCGA GACCGACAAG ACCAGAATAG CGCTTATGTG TGTGTGTTTG TGTGTGGGTG
       61 TGTGTGCCCA TGTGTGACAA AGAGGCCAGT GCTTTCTCTA AAGCAAGAGC GCGAGGTTGC
      121 TGGCTAAGGA CTCTAAGTCC CTCACAGTGA TGGCGTGTTG CATTTTCTAA ACCGTCAATC
      181 CAACACGTCG GTAGCATATC GGTTTTGTAG GCTCTTCTGG ATACCTTCCC CAGTAAGACC
      241 GCCACTGCTT CGTGACTGAA GCACTGTAAA TATCACTGAA ACCGTCGCGT TGCTTTGTCT
      301 AATTATCACC GCCTTTGCCA GCTATCGCCT CAGGCTGCGC TCTTTGACTA ATCCACTCAC
      361 CACTTCTCTG CCTTCTTCCT CCGGTTGTTG TTGTGTCCTG CGTGTACATG GCGCGTGTCC
      421 TTTTCGAGCA AACAGCTGTC TTTTCTTTCA CGATAACACA CTCATATTAA ACGCGAGTAT
      481 TACTCATCAG TCAACGTCAC ATTCCGCTCT GTCCACTTCG ACCTTACACC TCTACTTGTC
      541 CAACTATCTT CCACTTGTCA AGCAAGCTTA TGGAGGTCCA TACTAACCAA GATCCACTTG
      601 ACACTAGTGT GAGCAAGGGC GAGGAGCTGT TCACCGGGGT GGTGCCCATC CTGGTCGAGC
      661 TGGACGGCGA CGTAAACGGC CACAAGTTCA GCGTGTCCGG CGAGGGCGAG GGCGATGCCA
      721 CCTACGGCAA GCTGACCCTG AAGTTCATCT GCACCACCGG CAAGCTGCCC GTGCCCTGGC
      781 CCACCCTCGT GACCACCTTC GGCTACGGCC TGCAGTGCTT CGCCCGCTAC CCCGACCACA
      841 TGAAGCAGCA CGACTTCTTC AAGTCCGCCA TGCCCGAAGG CTACGTCCAG GAGCGCACCA
      901 TCTTCTTCAA GGACGACGGC AACTACAAGA CCCGCGCCGA GGTGAAGTTC GAGGGCGACA
      961 CCCTGGTGAA CCGCATCGAG CTGAAGGGCA TCGACTTCAA GGAGGACGGC AACATCCTGG
     1021 GGCACAAGCT GGAGTACAAC TACAACAGCC ACAACGTCTA TATCATGGCC GACAAGCAGA
     1081 AGAACGGCAT CAAGGTGAAC TTCAAGATCC GCCACAACAT CGAGGACGGC AGCGTGCAGC
     1141 TCGCCGACCA CTACCAGCAG AACACCCCCA TCGGCGACGG CCCCGTGCTG CTGCCCGACA
     1201 ACCACTACCT GAGCTACCAG TCCGCCCTGA GCAAAGACCC CAACGAGAAG CGCGATCACA
     1261 TGGTCCTGCT GGAGTTCGTG ACCGCCGCCG GGATCACTcT CGGCATGGAC GAGCTGTACA
     1321 AGtctagAGA GGTCCATACT AACCAAGATC CACTTGACTA AGGATCCCAC CACCACCACC
     1381 ACCACTGATA ATTCTGTATT ACGCCGTTTT AAGAGCTCCT TCGACGCCTT TTTGTCCTTC
     1441 AGCTGCTCCA CGGTGACTCG CTTCTCTCTC TTTCCACAGT GTCTCTTTTT TCTTTTCACT
     1501 CTCTATACAA ATGTGAGCGA CCTCCTTTTC TGTACAACGG CCTTCCGGCG TGTGCTTTTC
     1561 TCATCGACCT CTCCTCGCTT CTTGGGCACT CCTTCATCGA GCAAACAAGA CGAGGGAGGT
     1621 GACGCGATTG GTGAGACCAC TACGAGTATG GACGGAGCTG TCTGATACCC CCTGTTTTTT
     1681 ATCTTGTACC CCGCTCTGCA GTGACGGTAG CCCGCTGCTG TGCTTCGGTA TCGCCGCTTC
     1741 ATACGCTTCT CTCTTTTTTC AACGTGCGGC GCTGATTCAA AGGTTACCTC AACGCGACCC
     1801 GCCGCTGCAT CCTTTGTTGC TCCTCTTGTC GCAAACAAAC AAAAAACGTG CTGTGCTTTT
     1861 TCCTTTATCG TGTCTTTTTG CAAAGGCTAG CGTTTACCGA CAAGACCAGA ATAGCGCTTA
     1921 TGTGTGTGTG TTTGTGTGTG GGTGTGTGTG CCCATGTGTG ACAAAGAGGC CAGTGCTTTC
     1981 TCTAAAGCAA GAGCGCGAGG TTGCTGGCTA AGGACTCTAA GTCCCTCACA GTGATGGCGT
     2041 GTTGCATTTT CTAAACCGTC AATCCAACAC GTCGGTAGCA TATCGGTTTT GTAGGCTCTT
     2101 CTGGATACCT TCCCCAGTAA GACCGCCACT GCTTCGTGAC TGAAGCACTG TAAATATCAC
     2161 TGAAACCGTC GCGTTGCTTT GTCTAATTAT CACCGCCTTT GCCAGCTATC GCCTCAGGCT
     2221 GCGCTCTTTG ACTAATCCAC TCACCACTTC TCTGCCTTCT TCCTCCGGTT GTTGTTGTGT
     2281 CCTGCGTGTA CATGGCGCGT GTCCTTTTCG AGCAAACAGC TGTCTTTTCT TTCACGATAA
     2341 CACACTCATA TTAAACGCGA GTATTACTCA TCAGTCAACG TCACATTCCG CTCTGTCCAC
     2401 TTCGACCTTA CACCTCTACT TGTCCAACTA TCTTCCACTT GTCAAGCGAA TTCATGCCTT
     2461 TGTCTCAAGA AGAATCCACC CTCATTGAAA GAGCAACGGC TACAATCAAC AGCATCCCCA
     2521 TCTCTGAAGA CTACAGCGTC GCCAGCGCAG CTCTCTCTAG CGACGGCCGC ATCTTCACTG
     2581 GTGTCAATGT ATATCATTTT ACTGGGGGAC CTTGTGCAGA ACTCGTGGTG CTGGGCACTG
     2641 CTGCTGCTGC GGCAGCTGGC AACCTGACTT GTATCGTCGC GATCGGAAAT GAGAACAGGG
     2701 GCATCTTGAG CCCCTGCGGA CGGTGTCGAC AGGTGCTTCT CGATCTGCAT CCTGGGATCA
     2761 AAGCGATAGT GAAGGACAGT GATGGACAGC CGACGGCAGT TGGGATTCGT GAATTGCTGC
     2821 CCTCTGGTTA TGTGTGGGAG GGCTAACCAT GGaGATCCAG CAGGCGGAGA AAGAGGGAAG
     2881 TATAAGGCGG ACGCATAGGT CGGAGTATCG AGAAAAAGAG GCAGAGATGG GTGGTGGCGG
     2941 AGCGCCCCTC TCTGCCCTTC TCTGTTTTAC TGTTCCCGCC ACGTCGCCAA CTCCTCTTTT
     3001 TGTTTGCTCT AATGTCGGTG CTATCCTCTT CCTCTTTTTA CTCTCCGTTT TTCTTCCTTC
     3061 CGTTTTGTCT TGTTATCACC GTTATTTTTC TTCTTCTTTC TTAGCCGATT TGGGTCTCCT
     3121 GCCTACGGCA GCGGTGATGA GTCGCACTTC CGTCCCCCTT TCCTCTCCGT AAGTACTCCC
     3181 TCGATGCCTC AGGCGCTTCT ATTTTGCGGC ACTGTGCTGA CCACCTCCCA CGTGTGCAGT
     3241 GAGAGCGCCA GAGACATTCA GGAGAAGAGG GAAGAGGGGA AGTAAATACC AAAGCGAGGA
     3301 AGATGTCTTT CTCGCTGCTT CTCATCCTGT TGACCGGTGT GCACGGCGGT GTGTCCTCTC
     3361 GGCTTCCCTC CTCCTTCCCT CGCTCCCCTT TTTCTGTGTT TTTTCTTTCT AACATGATTG
     3421 CGCCTGCTCT TTTTGCCCCG CAGCGTCGCA GTGGGTGTCA CCTGCGACCG CCGTACGTTT
     3481 TACTATATAC ATATTTGTTT CTGTGCTGAT GCCATTTGTC CGCTACTCCA TATCGTGCGT
     3541 GTTTGTTTTC CAGTGGTGAC GCCTTCCGCA TCATTTTAAT CAATTCGAGG CGAAAAGGGT
     3601 GATTTGAGTG TTGGAGTGGG CTTTTTTATT TATTTGACTC CAAACATCTT TTCTTTTCCC
     3661 GGTATCTTCG GGTCCGTCAC GCAGGTCGGT GGGTGTGTCC GAGTGCGCTT CTTTACTCAC
     3721 GTGCCGCTGC GCACATACAC AGATTTTAAA AGCACGCATA CACGATCTGT GCCTTCAAAA
     3781 CTAATCAACA AAAACAAAAA TACAAAAAAG ACAAGAATAA GAGGTCAGCA ACGCACCCAC
     3841 GGCTCCTTTC TTCCTGATCC ACGTCGTGGC CGCTGTACGC TCTCAAACAC GCTTTGGCGC
     3901 TGATGCGTGC CTTTATACAA AGAACAAAGA AGAAGCGAAA AACGGGAGCG TGTTGCTTTG
     3961 GGGATGTATG CGTGCCACAG TTCTGCGGTA CAATTCGTAA TCATGGTCAT AGCTGTTTCC
     4021 TGTGTGAAAT TGTTATCCGC TCACAATTCC ACACAACATA CGAGCCGGAA GCATAAAGTG
     4081 TAAAGCCTGG GGTGCCTAAT GAGTGAGCTA ACTCACATTA ATTGCGTTGC GCTCACTGCC
     4141 CGCTTTCCAG TCGGGAAACC TGTCGTGCCA GCTGCATTAA TGAATCGGCC AACGCGCGGG
     4201 GAGAGGCGGT TTGCGTATTG GGCGCTCTTC CGCTTCCTCG CTCACTGACT CGCTGCGCTC
     4261 GGTCGTTCGG CTGCGGCGAG CGGTATCAGC TCACTCAAAG GCGGTAATAC GGTTATCCAC
     4321 AGAATCAGGG GATAACGCAG GAAAGAACAT GTGAGCAAAA GGCCAGCAAA AGGCCAGGAA
     4381 CCGTAAAAAG GCCGCGTTGC TGGCGTTTTT CCATAGGCTC CGCCCCCCTG ACGAGCATCA
     4441 CAAAAATCGA CGCTCAAGTC AGAGGTGGCG AAACCCGACA GGACTATAAA GATACCAGGC
     4501 GTTTCCCCCT GGAAGCTCCC TCGTGCGCTC TCCTGTTCCG ACCCTGCCGC TTACCGGATA
     4561 CCTGTCCGCC TTTCTCCCTT CGGGAAGCGT GGCGCTTTCT CAATGCTCAC GCTGTAGGTA
     4621 TCTCAGTTCG GTGTAGGTCG TTCGCTCCAA GCTGGGCTGT GTGCACGAAC CCCCCGTTCA
     4681 GCCCGACCGC TGCGCCTTAT CCGGTAACTA TCGTCTTGAG TCCAACCCGG TAAGACACGA
     4741 CTTATCGCCA CTGGCAGCAG CCACTGGTAA CAGGATTAGC AGAGCGAGGT ATGTAGGCGG
     4801 TGCTACAGAG TTCTTGAAGT GGTGGCCTAA CTACGGCTAC ACTAGAAGGA CAGTATTTGG
     4861 TATCTGCGCT CTGCTGAAGC CAGTTACCTT CGGAAAAAGA GTTGGTAGCT CTTGATCCGG
     4921 CAAACAAACC ACCGCTGGTA GCGGTGGTTT TTTTGTTTGC AAGCAGCAGA TTACGCGCAG
     4981 AAAAAAAGGA TCTCAAGAAG ATCCTTTGAT CTTTTCTACG GGGTCTGACG CTCAGTGGAA
     5041 CGAAAACTCA CGTTAAGGGA TTTTGGTCAT GAGATTATCA AAAAGGATCT TCACCTAGAT
     5101 CCTTTTAAAT TAAAAATGAA GTTTTAAATC AATCTAAAGT ATATATGAGT AAACTTGGTC
     5161 TGACAGTTAC CAATGCTTAA TCAGTGAGGC ACCTATCTCA GCGATCTGTC TATTTCGTTC
     5221 ATCCATAGTT GCCTGACTCC CCGTCGTGTA GATAACTACG ATACGGGAGG GCTTACCATC
     5281 TGGCCCCAGT GCTGCAATGA TACCGCGAGA CCCACGCTCA CCGGCTCCAG ATTTATCAGC
     5341 AATAAACCAG CCAGCCGGAA GGGCCGAGCG CAGAAGTGGT CCTGCAACTT TATCCGCCTC
     5401 CATCCAGTCT ATTAATTGTT GCCGGGAAGC TAGAGTAAGT AGTTCGCCAG TTAATAGTTT
     5461 GCGCAACGTT GTTGCCATTG CTACAGGCAT CGTGGTGTCA CGCTCGTCGT TTGGTATGGC
     5521 TTCATTCAGC TCCGGTTCCC AACGATCAAG GCGAGTTACA TGATCCCCCA TGTTGTGCAA
     5581 AAAAGCGGTT AGCTCCTTCG GTCCTCCGAT CGTTGTCAGA AGTAAGTTGG CCGCAGTGTT
     5641 ATCACTCATG GTTATGGCAG CACTGCATAA TTCTCTTACT GTCATGCCAT CCGTAAGATG
     5701 CTTTTCTGTG ACTGGTGAGT ACTCAACCAA GTCATTCTGA GAATAGTGTA TGCGGCGACC
     5761 GAGTTGCTCT TGCCCGGCGT CAATACGGGA TAATACCGCG CCACATAGCA GAACTTTAAA
     5821 AGTGCTCATC ATTGGAAAAC GTTCTTCGGG GCGAAAACTC TCAAGGATCT TACCGCTGTT
     5881 GAGATCCAGT TCGATGTAAC CCACTCGTGC ACCCAACTGA TCTTCAGCAT CTTTTACTTT
     5941 CACCAGCGTT TCTGGGTGAG CAAAAACAGG AAGGCAAAAT GCCGCAAAAA AGGGAATAAG
     6001 GGCGACACGG AAATGTTGAA TACTCATACT CTTCCTTTTT CAATATTATT GAAGCATTTA
     6061 TCAGGGTTAT TGTCTCATGA GCGGATACAT ATTTGAATGT ATTTAGAAAA ATAAACAAAT
     6121 AGGGGTTCCG CGCACATTTC CCCGAAAAGT GCCACCTGAC GTCTAAGAAA CCATTATTAT
     6181 CATGACATTA ACCTATAAAA ATAGGCGTAT CACGAGGCCC TTTCGTCTCG CGCGTTTCGG
     6241 TGATGACGGT GAAAACCTCT GACACATGCA GCTCCCGGAG ACGGTCACAG CTTGTCTGTA
     6301 AGCGGATGCC GGGAGCAGAC AAGCCCGTCA GGGCGCGTCA GCGGGTGTTG GCGGGTGTCG
     6361 GGGCTGGCTT AACTATGCGG CATCAGAGCA GATTGTACTG AGAGTGCACG ATATGCGGTG
     6421 TGAAATACCG CACAGATGCG TAAGGAGAAA ATACCGCATC AGGCGCCATT CGCCATTCAG
     6481 GCTGCGCAAC TGTTGGGAAG GGCGATCGGT GCGGGCCTCT TCGCTATTAC GCCAGCTGGC
     6541 GAAAGGGGGA TGTGCTGCAA GGCGATTAAG TTGGGTAACG CCAGGGTTTT CCCAGTCACG
     6601 ACGTTGTAAA ACGACGGCCA GTGCC   
//
