# Supplementary material for: A toolkit enabling efficient, scalable and reproducible gene tagging in trypanosomatids
Source: Open Biol. 2015 Jan 7;5(1):140197. doi: 10.1098/rsob.140197 (PMC4313374; doi:10.1098/rsob.140197)
Supplement: Supplementary data [file rsob140197supp1.zip › Supplementary data/vector sequences/pPOTv2 B-Ty-APEX-Ty-h.gb]

LOCUS       pJ1230__pPOTv2_A        6347 bp ds-DNA     linear       16-OCT-2014
DEFINITION  .
ACCESSION   
VERSION     
SOURCE      .
  ORGANISM  .
COMMENT     Cterm for: ggtagtggtaagagttacc
COMMENT     Nterm rev: gccggacgcctctgcaaaac
COMMENT     
COMMENT     ApEinfo:methylated:1
FEATURES             Location/Qualifiers
     primer_bind     6307..6324
                     /label=M13-fwd
     primer_bind     complement(3504..3524)
                     /label=M13-rev
     primer_bind     complement(3473..3498)
                     /label=SP6
     rep_origin      complement(3892..4574)
                     /label=ColE1 origin
     rep_origin      complement(5844..6150)
                     /label=F1 ori
     CDS             complement(6168..6236)
                     /label=LacZ alpha
     misc_binding    complement(3530..3552)
                     /label=LacO
     CDS             complement(4672..5331)
                     /label=AmpR
     protein_bind    923..952
                     /label=Ty epitope
     CDS             join(2254..2501,2503..2606,2608..2702,2704..3032,
                     3034..3279)
                     /label=HygroR
     3'UTR           570..718
                     /label=Ald 3'UTR (short)
     3'UTR           3286..3434
                     /label=Ald 3'UTR (short)(1)
     5'UTR           2120..2247
                     /label=actin 5'UTR
     3'UTR           1763..2113
                     /label=PFR2 3'UTR
     5'UTR           join(725..744,746..913)
                     /label=aldolase 5'UTR
     CDS             join(171..442,444..481,483..563)
                     /label=BlastR
     5'UTR           36..164
                     /label=actin 5'UTR(1)
ORIGIN
        1 GGGCGAATTG GGCCCgtata atgcagacct gctgcAAGCT AGGGGCACAG CAAGGTCTTC
       61 TGAAATTCAT GTTTTTTTTT TTTTTACTCT GCATTGCAGT CTCCGCTCTT ATTTAGTTTT
      121 GCTTTACGTA AGGTCTCGTT GCTGCCATAA AATAAGCTCT AGTGgaattc ATGCCTTTGT
      181 CTCAAGAAGA ATCCACCCTC ATTGAAAGAG CAACGGCTAC AATCAACAGC ATCCCCATCT
      241 CTGAAGACTA CAGCGTCGCC AGCGCAGCTC TCTCTAGCGA CGGCCGCATC TTCACTGGTG
      301 TCAATGTATA TCATTTTACT GGGGGACCTT GTGCAGAACT CGTGGTGCTG GGCACTGCTG
      361 CTGCTGCGGC AGCTGGCAAC CTGACTTGTA TCGTCGCGAT CGGAAATGAG AACAGGGGCA
      421 TCTTGAGCCC CTGCGGACGG TGcCGACAGG TGCTTCTCGA TCTGCATCCT GGGATCAAAG
      481 CcATAGTGAA GGACAGTGAT GGACAGCCGA CGGCAGTTGG GATTCGTGAA TTGCTGCCCT
      541 CTGGTTATGT GTGGGAGGGC TAAccatggT GCCCATTTAG TTGGCTTTTC CCTTGTCTCG
      601 TGTCTTTTCC GTGGAAAGGT TCCCGGAGTA ATCTGATGGC ACAGCAGGGA GGTGCGCCTG
      661 CAGGTTGGTT AGGAAGGGGG GATGATGTAA AAGAAGAAAA TGGGGGGATT CGAGCCCCac
      721 gcgtTGCTCA AGCTGTGTAG CGCAgGCGTT TCCTTACATA TTTCTCTAAC AGGCACGGAA
      781 GCCTAACAAA TACACTTGGC TTATTTTTTT GCCCCCTCAT GTCTTGTACA AATATTTGCG
      841 ATAGCTTAGC TATCAGCCAC ATTAATCAAA CAAGTATACC AACAAGCCCG AAAACAGAAA
      901 CTCAACTGCA ACGaAGCTTA TGGAGGTCCA TACTAACCAA GATCCACTTG ACACTAGTGG
      961 TAGTGGTAAG AGTTACCCAA CAGTGAGTCC AGATTACCAG GATGCAATTG AGAAGGCAAA
     1021 GCGTAAGTTG CGTGGTTTTA TTGCAGAGAA GAAGTGCGCA CCACTTATTC TTCGTCTTGC
     1081 ATTTCACAGT GCGGGTACAT TTGATAGTAA GACAAAGACA GGTGGTCCAT TTGGTACAAT
     1141 TAAGCACCAG GCAGAGCTTG CACACGGTGC AAACAACGGT CTTGATATTG CAGTGCGTCT
     1201 TCTTGAGCCA ATTAAGGAGC AGTTTCCAAT TGTGAGTTAC GCAGATTTTT ACCAGCTTGC
     1261 GGGTGTGGTG GCAGTGGAGA TTACAGGTGG TCCAAAGGTG CCATTTCACC CAGGTCGTGA
     1321 GGATAAGCCA GAGCCACCAC CAGAGGGTCG TCTTCCAGAT GCAACAAAGG GTAGCGATCA
     1381 CCTTCGTGAT GTGTTTGGTA AGGCAATGGG TCTTAGCGAT CAGGATATTG TGGCACTTAG
     1441 TGGTGGTCAC ACAATTGGTG CAGCACACAA GGAGCGTAGT GGTTTTGAGG GTCCATGGAC
     1501 AAGTAACCCA CTTATTTTTG ATAACAGTTA CTTTACAGAG CTTCTTACAG GTGAGAAGGA
     1561 TGGTCTTCTT CAGCTTCCAA GTGATAAGGC ACTTCTTACA GATAGTGTGT TTCGTCCACT
     1621 TGTGGAGAAG TACGCAGCAG ATGAGGATGT GTTTTTTGCA GATTACGCAG AGGCACACCT
     1681 TAAGTTGAGT GAGCTTGGTT TTGCAGAGGC GTCCGGCTCT AGAGAAGTGC ACACAAATCA
     1741 GGACCCTTTG GATTGAGgat ccCGCTGCGC TTAAATGTCT TTCATTATAA TCAATGTATA
     1801 ACCTTTATGT AGTATTTCAA TCTATGCCGC TGTGTACGTG CACTGCGGTG CCTATCCTTC
     1861 GGCATTAGAG AGTCACTGTT TGTGTAGATC GTAGCTGCAT GTCTGACATC TGGTTCATTA
     1921 GTGCCGTTTT GAGTCTGCAC TGTTGTGCAA CTTGATATTC ATCACTGCAC ACCAACCGTG
     1981 TGTTTCCTCC TTTGGGTGCA CCCTTTAATC CTTGTCTTCT CCTTTTTTGT CTCTTTCCCC
     2041 CTCGAAAAGG TGTCAAACTA CTGCCGCATA AACTACGGTT ATCCCAAATT TAAGAGAAAG
     2101 CAATAAAGCA TCAgcatgcA GGCTAGGGCA CAGCAAGGTC TTCTGAAATT CATGTTTTTT
     2161 TTTTTTTTAC TCTGCATTGC AGTCTCCGCT CTTATTTAGT TTTGCTTTAC GTAAGGTCTC
     2221 GTTGCTGCCA TAAAATAAGC TCTAGTGgct agcATGAAAA AGCCTGAACT CACCGCGACG
     2281 TCTGTCGAGA AGTTTCTGAT CGAAAAGTTC GACAGCGTCT CCGACCTGAT GCAGCTCTCG
     2341 GAGGGCGAAG AATCTCGTGC TTTCAGCTTC GATGTAGGAG GGCGTGGATA TGTCCTGCGG
     2401 GTAAATAGCT GCGCCGATGG TTTCTACAAA GATCGTTATG TTTATCGGCA CTTTGCATCG
     2461 GCCGCGCTCC CGATTCCGGA AGTGCTTGAC ATTGGGGAAT TtAGCGAGAG CCTGACCTAT
     2521 TGCATCTCCC GCCGTGCACA GGGTGTCACG TTGCAAGACC TGCCTGAAAC CGAACTGCCC
     2581 GCTGTTCTGC AGCCGGTCGC GGAGGCaATG GATGCGATCG CTGCGGCCGA TCTTAGCCAG
     2641 ACGAGCGGGT TCGGCCCATT CGGACCGCAA GGAATCGGTC AATACACTAC ATGGCGTGAT
     2701 TTtATATGCG CGATTGCTGA TCCCCATGTG TATCACTGGC AAACTGTGAT GGACGACACC
     2761 GTCAGTGCGT CCGTCGCGCA GGCTCTCGAT GAGCTGATGC TTTGGGCCGA GGACTGCCCC
     2821 GAAGTCCGGC ACCTCGTGCA CGCGGATTTC GGCTCCAACA ATGTCCTGAC GGACAATGGC
     2881 CGCATAACAG CGGTCATTGA CTGGAGCGAG GCGATGTTCG GGGATTCCCA ATACGAGGTC
     2941 GCCAACATCT TCTTCTGGAG GCCGTGGTTG GCTTGTATGG AGCAGCAGAC GCGCTACTTC
     3001 GAGCGGAGGC ATCCGGAGCT TGCAGGATCG CCtCGGCTCC GGGCGTATAT GCTCCGCATT
     3061 GGTCTTGACC AACTCTATCA GAGCTTGGTT GACGGCAATT TCGATGATGC AGCTTGGGCG
     3121 CAGGGTCGAT GCGACGCAAT CGTCCGATCC GGAGCCGGGA CTGTCGGGCG TACACAAATC
     3181 GCCCGCAGAA GCGCGGCCGT CTGGACCGAT GGCTGTGTAG AAGTACTCGC CGATAGTGGA
     3241 AACCGACGCC CCAGCACTCG TCCGAGGGCA AAGGAATAGc tcgagTGCCC ATTTAGTTGG
     3301 CTTTTCCCTT GTCTCGTGTC TTTTCCGTGG AAAGGTTCCC GGAGTAATCT GATGGCACAG
     3361 CAGGGAGGTG CGCCTGCAGG TTGGTTAGGA AGGGGGGATG ATGTAAAAGA AGAAAATGGG
     3421 GGGATTCGAG CCCCGCACAG GTCTCTCAAA TTGGATGCAT AGCTTGAGTA TTCTATAGTG
     3481 TCACCTAAAT AGCTTGGCGT AATCATGGTC ATAGCTGTTT CCTGTGTGAA ATTGTTATCC
     3541 GCTCACAATT CCACACAACA TACGAGCCGG AAGCATAAAG TGTAAAGCCT GGGGTGCCTA
     3601 ATGAGTGAGC TAACTCACAT TAATTGCGTT GCGCTCACTG CCCGCTTTCC AGTCGGGAAA
     3661 CCTGTCGTGC CAGCTGCATT AATGAATCGG CCAACGCGCG GGGAGAGGCG GTTTGCGTAT
     3721 TGGGCGCTCT TCCGCTTCCT CGCTCACTGA CTCGCTGCGC TCGGTCGTTC GGCTGCGGCG
     3781 AGCGGTATCA GCTCACTCAA AGGCGGTAAT ACGGTTATCC ACAGAATCAG GGGATAACGC
     3841 AGGAAAGAAC ATGTGAGCAA AAGGCCAGCA AAAGGCCAGG AACCGTAAAA AGGCCGCGTT
     3901 GCTGGCGTTT TTCCATAGGC TCCGCCCCCC TGACGAGCAT CACAAAAATC GACGCTCAAG
     3961 TCAGAGGTGG CGAAACCCGA CAGGACTATA AAGATACCAG GCGTTTCCCC CTGGAAGCTC
     4021 CCTCGTGCGC TCTCCTGTTC CGACCCTGCC GCTTACCGGA TACCTGTCCG CCTTTCTCCC
     4081 TTCGGGAAGC GTGGCGCTTT CTCATAGCTC ACGCTGTAGG TATCTCAGTT CGGTGTAGGT
     4141 CGTTCGCTCC AAGCTGGGCT GTGTGCACGA ACCCCCCGTT CAGCCCGACC GCTGCGCCTT
     4201 ATCCGGTAAC TATCGTCTTG AGTCCAACCC GGTAAGACAC GACTTATCGC CACTGGCAGC
     4261 AGCCACTGGT AACAGGATTA GCAGAGCGAG GTATGTAGGC GGTGCTACAG AGTTCTTGAA
     4321 GTGGTGGCCT AACTACGGCT ACACTAGAAG AACAGTATTT GGTATCTGCG CTCTGCTGAA
     4381 GCCAGTTACC TTCGGAAAAA GAGTTGGTAG CTCTTGATCC GGCAAACAAA CCACCGCTGG
     4441 TAGCGGTGGT TTTTTTGTTT GCAAGCAGCA GATTACGCGC AGAAAAAAAG GATCTCAAGA
     4501 AGATCCTTTG ATCTTTTCTA CGGGGTCTGA CGCTCAGTGG AACGAAAACT CACGTTAAGG
     4561 GATTTTGGTC ATGAGATTAT CAAAAAGGAT CTTCACCTAG ATCCTTTTAA ATTAAAAATG
     4621 AAGTTTTAAA TCAATCTAAA GTATATATGA GTAAACTTGG TCTGACAGTT ACCAATGCTT
     4681 AATCAGTGAG GCACCTATCT CAGCGATCTG TCTATTTCGT TCATCCATAG TTGCCTGACT
     4741 CCCCGTCGTG TAGATAACTA CGATACGGGA GGGCTTACCA TCTGGCCCCA GTGCTGCAAT
     4801 GATACCGCGA GACCCACGCT CACCGGCTCC AGATTTATCA GCAATAAACC AGCCAGCCGG
     4861 AAGGGCCGAG CGCAGAAGTG GTCCTGCAAC TTTATCCGCC TCCATCCAGT CTATTAATTG
     4921 TTGCCGGGAA GCTAGAGTAA GTAGTTCGCC AGTTAATAGT TTGCGCAACG TTGTTGCCAT
     4981 TGCTACAGGC ATCGTGGTGT CACGCTCGTC GTTTGGTATG GCTTCATTCA GCTCCGGTTC
     5041 CCAACGATCA AGGCGAGTTA CATGATCCCC CATGTTGTGC AAAAAAGCGG TTAGCTCCTT
     5101 CGGTCCTCCG ATCGTTGTCA GAAGTAAGTT GGCCGCAGTG TTATCACTCA TGGTTATGGC
     5161 AGCACTGCAT AATTCTCTTA CTGTCATGCC ATCCGTAAGA TGCTTTTCTG TGACTGGTGA
     5221 GTACTCAACC AAGTCATTCT GAGAATAGTG TATGCGGCGA CCGAGTTGCT CTTGCCCGGC
     5281 GTCAATACGG GATAATACCG CGCCACATAG CAGAACTTTA AAAGTGCTCA TCATTGGAAA
     5341 ACGTTCTTCG GGGCGAAAAC TCTCAAGGAT CTTACCGCTG TTGAGATCCA GTTCGATGTA
     5401 ACCCACTCGT GCACCCAACT GATCTTCAGC ATCTTTTACT TTCACCAGCG TTTCTGGGTG
     5461 AGCAAAAACA GGAAGGCAAA ATGCCGCAAA AAAGGGAATA AGGGCGACAC GGAAATGTTG
     5521 AATACTCATA CTCTTCCTTT TTCAATATTA TTGAAGCATT TATCAGGGTT ATTGTCTCAT
     5581 GAGCGGATAC ATATTTGAAT GTATTTAGAA AAATAAACAA ATAGGGGTTC CGCGCACATT
     5641 TCCCCGAAAA GTGCCACCTG ATGCGGTGTG AAATACCGCA CAGATGCGTA AGGAGAAAAT
     5701 ACCGCATCAG GAAATTGTAA GCGTTAATAT TTTGTTAAAA TTCGCGTTAA ATTTTTGTTA
     5761 AATCAGCTCA TTTTTTAACC AATAGGCCGA AATCGGCAAA ATCCCTTATA AATCAAAAGA
     5821 ATAGACCGAG ATAGGGTTGA GTGTTGTTCC AGTTTGGAAC AAGAGTCCAC TATTAAAGAA
     5881 CGTGGACTCC AACGTCAAAG GGCGAAAAAC CGTCTATCAG GGCGATGGCC CACTACGTGA
     5941 ACCATCACCC TAATCAAGTT TTTTGGGGTC GAGGTGCCGT AAAGCACTAA ATCGGAACCC
     6001 TAAAGGGAGC CCCCGATTTA GAGCTTGACG GGGAAAGCCG GCGAACGTGG CGAGAAAGGA
     6061 AGGGAAGAAA GCGAAAGGAG CGGGCGCTAG GGCGCTGGCA AGTGTAGCGG TCACGCTGCG
     6121 CGTAACCACC ACACCCGCCG CGCTTAATGC GCCGCTACAG GGCGCGTCCA TTCGCCATTC
     6181 AGGCTGCGCA ACTGTTGGGA AGGGCGATCG GTGCGGGCCT CTTCGCTATT ACGCCAGCTG
     6241 GCGAAAGGGG GATGTGCTGC AAGGCGATTA AGTTGGGTAA CGCCAGGGTT TTCCCAGTCA
     6301 CGACGTTGTA AAACGACGGC CAGTGAATTG TAATACGACT CACTATA 
//
