# Supplementary material for: A toolkit enabling efficient, scalable and reproducible gene tagging in trypanosomatids
Source: Open Biol. 2015 Jan 7;5(1):140197. doi: 10.1098/rsob.140197 (PMC4313374; doi:10.1098/rsob.140197)
Supplement: Supplementary data [file rsob140197supp1.zip › Supplementary data/vector sequences/pPOTv2 B-Ty-halo-Ty-H.gb]

LOCUS       pJ1229__pPOTv2_h        6482 bp ds-DNA     linear       16-OCT-2014
DEFINITION  .
ACCESSION   
VERSION     
SOURCE      .
  ORGANISM  .
COMMENT     
COMMENT     Cterm for: ggttccgctgagattggtac
COMMENT     NtermrevRC: accagaaatttcaagtgtcg
COMMENT     
COMMENT     ApEinfo:methylated:1
FEATURES             Location/Qualifiers
     3'UTR           3421..3569
                     /label=Ald 3'UTR (short)(1)
     5'UTR           36..164
                     /label=actin 5'UTR(1)
     primer_bind     6442..6459
                     /label=M13-fwd
     primer_bind     complement(3639..3659)
                     /label=M13-rev
     primer_bind     complement(3608..3633)
                     /label=SP6
     rep_origin      complement(4027..4709)
                     /label=ColE1 origin
     rep_origin      complement(5979..6285)
                     /label=F1 ori
     CDS             complement(6303..6371)
                     /label=LacZ alpha
     misc_binding    complement(3665..3687)
                     /label=LacO
     CDS             complement(4807..5466)
                     /label=AmpR
     CDS             join(2389..2636,2638..2741,2743..2837,2839..3167,
                     3169..3414)
                     /label=HygroR
     3'UTR           570..718
                     /label=Ald 3'UTR (short)
     3'UTR           3421..3569
                     /label=Ald 3'UTR (short)(2)
     5'UTR           2255..2382
                     /label=actin 5'UTR
     3'UTR           1898..2248
                     /label=PFR2 3'UTR
     5'UTR           join(725..744,746..913)
                     /label=aldolase 5'UTR
     CDS             join(171..442,444..481,483..563)
                     /label=BlastR
     5'UTR           36..164
                     /label=actin 5'UTR(2)
     gene            923..949
                     /label=Ty
     gene            1859..1891
                     /label=Ty(1)
ORIGIN
        1 GGGCGAATTG GGCCCgtata atgcagacct gctgcAAGCT AGGGGCACAG CAAGGTCTTC
       61 TGAAATTCAT GTTTTTTTTT TTTTTACTCT GCATTGCAGT CTCCGCTCTT ATTTAGTTTT
      121 GCTTTACGTA AGGTCTCGTT GCTGCCATAA AATAAGCTCT AGTGgaattc ATGCCTTTGT
      181 CTCAAGAAGA ATCCACCCTC ATTGAAAGAG CAACGGCTAC AATCAACAGC ATCCCCATCT
      241 CTGAAGACTA CAGCGTCGCC AGCGCAGCTC TCTCTAGCGA CGGCCGCATC TTCACTGGTG
      301 TCAATGTATA TCATTTTACT GGGGGACCTT GTGCAGAACT CGTGGTGCTG GGCACTGCTG
      361 CTGCTGCGGC AGCTGGCAAC CTGACTTGTA TCGTCGCGAT CGGAAATGAG AACAGGGGCA
      421 TCTTGAGCCC CTGCGGACGG TGcCGACAGG TGCTTCTCGA TCTGCATCCT GGGATCAAAG
      481 CcATAGTGAA GGACAGTGAT GGACAGCCGA CGGCAGTTGG GATTCGTGAA TTGCTGCCCT
      541 CTGGTTATGT GTGGGAGGGC TAAccatggT GCCCATTTAG TTGGCTTTTC CCTTGTCTCG
      601 TGTCTTTTCC GTGGAAAGGT TCCCGGAGTA ATCTGATGGC ACAGCAGGGA GGTGCGCCTG
      661 CAGGTTGGTT AGGAAGGGGG GATGATGTAA AAGAAGAAAA TGGGGGGATT CGAGCCCCac
      721 gcgtTGCTCA AGCTGTGTAG CGCAgGCGTT TCCTTACATA TTTCTCTAAC AGGCACGGAA
      781 GCCTAACAAA TACACTTGGC TTATTTTTTT GCCCCCTCAT GTCTTGTACA AATATTTGCG
      841 ATAGCTTAGC TATCAGCCAC ATTAATCAAA CAAGTATACC AACAAGCCCG AAAACAGAAA
      901 CTCAACTGCA ACGaAGCTTA TGGAGGTTCA CACAAATCAA GACCCGCTTG ATACTAGTgg
      961 tTCCGCTGAG ATTggtACGG GGTTTCCTTT TGACCCGCAC TACGTTGAGG TGTTGggtGA
     1021 AcgtATGCAT TATGTTGATG TTggtCCCcg tGATGGTACG CCCgtgCTGT TTTTGCATgg
     1081 tAACCCCACG TCAAGCTATG TGTGGAGGAA CattattCCC CACGTGGCAC CTACTCATCG
     1141 CTGTATTGCT CCAgacCTTa ttggtATGGG TAAGTCAGAT AAACCGGATC TTggtTACTT
     1201 CTTTGACGAT CACGTGCGTT TTATGGATGC ATTTattGAA GCGCTTGGCc ttGAAGAAGT
     1261 TGTGTTAGTG ATTCACGATT GGGGTTCTGC CttgGGATTT CATTGGGCTA AAcgtAATCC
     1321 CGAAAGAGTT AAAGGTattG CATTCATGGA GTTCATTcgt CCTattCCTA CGTGGGATGA
     1381 GTGGCCAGAG TTTGCGCGCG AGACGTTTCA AGCGTTTcgt ACAACGGACG TGggtCGTAA
     1441 GCTGATTatt GATCAAAATG TTTTTATTGA GGGTACGCTG CCGATGGGTG TTGTGcgtCC
     1501 CCTGACTGAA GTGGAGATGG ATCACTACcg tGAGCCATTT TTAAATCCAG TGGACCGTGA
     1561 GCCATTGTGG CGCTTCCCTA ACGAGCTGCC CattGCTGGT GAACCGGCTA ACattgtgGC
     1621 GCTTGTGGAG GAGTATATGG ATTGGCTTCA TCAATCACCC GTGCCTAAGt tgcttTTTTG
     1681 GggtACGCCA ggtgtgctta ttCCACCTGC TGAAGCAGCA CGCTTGGCTA AATCACTTCC
     1741 AAACTGCAAA GCAGTTGATA TTggtCCGGG TCTGAACCTG TTGCAAGAAG ATAATCCCGA
     1801 TcttATTggt TCCGAGattG CCcgtTGGct tTCGacaCTT GAAATTTCTG GTtctagAGA
     1861 AgtgCATACA AACCAGGACC CCCTGGACTG AGgatccCGC TGCGCTTAAA TGTCTTTCAT
     1921 TATAATCAAT GTATAACCTT TATGTAGTAT TTCAATCTAT GCCGCTGTGT ACGTGCACTG
     1981 CGGTGCCTAT CCTTCGGCAT TAGAGAGTCA CTGTTTGTGT AGATCGTAGC TGCATGTCTG
     2041 ACATCTGGTT CATTAGTGCC GTTTTGAGTC TGCACTGTTG TGCAACTTGA TATTCATCAC
     2101 TGCACACCAA CCGTGTGTTT CCTCCTTTGG GTGCACCCTT TAATCCTTGT CTTCTCCTTT
     2161 TTTGTCTCTT TCCCCCTCGA AAAGGTGTCA AACTACTGCC GCATAAACTA CGGTTATCCC
     2221 AAATTTAAGA GAAAGCAATA AAGCATCAgc atgcAGGCTA GGGCACAGCA AGGTCTTCTG
     2281 AAATTCATGT TTTTTTTTTT TTTACTCTGC ATTGCAGTCT CCGCTCTTAT TTAGTTTTGC
     2341 TTTACGTAAG GTCTCGTTGC TGCCATAAAA TAAGCTCTAG TGgctagcAT GAAAAAGCCT
     2401 GAACTCACCG CGACGTCTGT CGAGAAGTTT CTGATCGAAA AGTTCGACAG CGTCTCCGAC
     2461 CTGATGCAGC TCTCGGAGGG CGAAGAATCT CGTGCTTTCA GCTTCGATGT AGGAGGGCGT
     2521 GGATATGTCC TGCGGGTAAA TAGCTGCGCC GATGGTTTCT ACAAAGATCG TTATGTTTAT
     2581 CGGCACTTTG CATCGGCCGC GCTCCCGATT CCGGAAGTGC TTGACATTGG GGAATTtAGC
     2641 GAGAGCCTGA CCTATTGCAT CTCCCGCCGT GCACAGGGTG TCACGTTGCA AGACCTGCCT
     2701 GAAACCGAAC TGCCCGCTGT TCTGCAGCCG GTCGCGGAGG CaATGGATGC GATCGCTGCG
     2761 GCCGATCTTA GCCAGACGAG CGGGTTCGGC CCATTCGGAC CGCAAGGAAT CGGTCAATAC
     2821 ACTACATGGC GTGATTTtAT ATGCGCGATT GCTGATCCCC ATGTGTATCA CTGGCAAACT
     2881 GTGATGGACG ACACCGTCAG TGCGTCCGTC GCGCAGGCTC TCGATGAGCT GATGCTTTGG
     2941 GCCGAGGACT GCCCCGAAGT CCGGCACCTC GTGCACGCGG ATTTCGGCTC CAACAATGTC
     3001 CTGACGGACA ATGGCCGCAT AACAGCGGTC ATTGACTGGA GCGAGGCGAT GTTCGGGGAT
     3061 TCCCAATACG AGGTCGCCAA CATCTTCTTC TGGAGGCCGT GGTTGGCTTG TATGGAGCAG
     3121 CAGACGCGCT ACTTCGAGCG GAGGCATCCG GAGCTTGCAG GATCGCCtCG GCTCCGGGCG
     3181 TATATGCTCC GCATTGGTCT TGACCAACTC TATCAGAGCT TGGTTGACGG CAATTTCGAT
     3241 GATGCAGCTT GGGCGCAGGG TCGATGCGAC GCAATCGTCC GATCCGGAGC CGGGACTGTC
     3301 GGGCGTACAC AAATCGCCCG CAGAAGCGCG GCCGTCTGGA CCGATGGCTG TGTAGAAGTA
     3361 CTCGCCGATA GTGGAAACCG ACGCCCCAGC ACTCGTCCGA GGGCAAAGGA ATAGctcgag
     3421 TGCCCATTTA GTTGGCTTTT CCCTTGTCTC GTGTCTTTTC CGTGGAAAGG TTCCCGGAGT
     3481 AATCTGATGG CACAGCAGGG AGGTGCGCCT GCAGGTTGGT TAGGAAGGGG GGATGATGTA
     3541 AAAGAAGAAA ATGGGGGGAT TCGAGCCCCG CACAGGTCTC TCAAATTGGA TGCATAGCTT
     3601 GAGTATTCTA TAGTGTCACC TAAATAGCTT GGCGTAATCA TGGTCATAGC TGTTTCCTGT
     3661 GTGAAATTGT TATCCGCTCA CAATTCCACA CAACATACGA GCCGGAAGCA TAAAGTGTAA
     3721 AGCCTGGGGT GCCTAATGAG TGAGCTAACT CACATTAATT GCGTTGCGCT CACTGCCCGC
     3781 TTTCCAGTCG GGAAACCTGT CGTGCCAGCT GCATTAATGA ATCGGCCAAC GCGCGGGGAG
     3841 AGGCGGTTTG CGTATTGGGC GCTCTTCCGC TTCCTCGCTC ACTGACTCGC TGCGCTCGGT
     3901 CGTTCGGCTG CGGCGAGCGG TATCAGCTCA CTCAAAGGCG GTAATACGGT TATCCACAGA
     3961 ATCAGGGGAT AACGCAGGAA AGAACATGTG AGCAAAAGGC CAGCAAAAGG CCAGGAACCG
     4021 TAAAAAGGCC GCGTTGCTGG CGTTTTTCCA TAGGCTCCGC CCCCCTGACG AGCATCACAA
     4081 AAATCGACGC TCAAGTCAGA GGTGGCGAAA CCCGACAGGA CTATAAAGAT ACCAGGCGTT
     4141 TCCCCCTGGA AGCTCCCTCG TGCGCTCTCC TGTTCCGACC CTGCCGCTTA CCGGATACCT
     4201 GTCCGCCTTT CTCCCTTCGG GAAGCGTGGC GCTTTCTCAT AGCTCACGCT GTAGGTATCT
     4261 CAGTTCGGTG TAGGTCGTTC GCTCCAAGCT GGGCTGTGTG CACGAACCCC CCGTTCAGCC
     4321 CGACCGCTGC GCCTTATCCG GTAACTATCG TCTTGAGTCC AACCCGGTAA GACACGACTT
     4381 ATCGCCACTG GCAGCAGCCA CTGGTAACAG GATTAGCAGA GCGAGGTATG TAGGCGGTGC
     4441 TACAGAGTTC TTGAAGTGGT GGCCTAACTA CGGCTACACT AGAAGAACAG TATTTGGTAT
     4501 CTGCGCTCTG CTGAAGCCAG TTACCTTCGG AAAAAGAGTT GGTAGCTCTT GATCCGGCAA
     4561 ACAAACCACC GCTGGTAGCG GTGGTTTTTT TGTTTGCAAG CAGCAGATTA CGCGCAGAAA
     4621 AAAAGGATCT CAAGAAGATC CTTTGATCTT TTCTACGGGG TCTGACGCTC AGTGGAACGA
     4681 AAACTCACGT TAAGGGATTT TGGTCATGAG ATTATCAAAA AGGATCTTCA CCTAGATCCT
     4741 TTTAAATTAA AAATGAAGTT TTAAATCAAT CTAAAGTATA TATGAGTAAA CTTGGTCTGA
     4801 CAGTTACCAA TGCTTAATCA GTGAGGCACC TATCTCAGCG ATCTGTCTAT TTCGTTCATC
     4861 CATAGTTGCC TGACTCCCCG TCGTGTAGAT AACTACGATA CGGGAGGGCT TACCATCTGG
     4921 CCCCAGTGCT GCAATGATAC CGCGAGACCC ACGCTCACCG GCTCCAGATT TATCAGCAAT
     4981 AAACCAGCCA GCCGGAAGGG CCGAGCGCAG AAGTGGTCCT GCAACTTTAT CCGCCTCCAT
     5041 CCAGTCTATT AATTGTTGCC GGGAAGCTAG AGTAAGTAGT TCGCCAGTTA ATAGTTTGCG
     5101 CAACGTTGTT GCCATTGCTA CAGGCATCGT GGTGTCACGC TCGTCGTTTG GTATGGCTTC
     5161 ATTCAGCTCC GGTTCCCAAC GATCAAGGCG AGTTACATGA TCCCCCATGT TGTGCAAAAA
     5221 AGCGGTTAGC TCCTTCGGTC CTCCGATCGT TGTCAGAAGT AAGTTGGCCG CAGTGTTATC
     5281 ACTCATGGTT ATGGCAGCAC TGCATAATTC TCTTACTGTC ATGCCATCCG TAAGATGCTT
     5341 TTCTGTGACT GGTGAGTACT CAACCAAGTC ATTCTGAGAA TAGTGTATGC GGCGACCGAG
     5401 TTGCTCTTGC CCGGCGTCAA TACGGGATAA TACCGCGCCA CATAGCAGAA CTTTAAAAGT
     5461 GCTCATCATT GGAAAACGTT CTTCGGGGCG AAAACTCTCA AGGATCTTAC CGCTGTTGAG
     5521 ATCCAGTTCG ATGTAACCCA CTCGTGCACC CAACTGATCT TCAGCATCTT TTACTTTCAC
     5581 CAGCGTTTCT GGGTGAGCAA AAACAGGAAG GCAAAATGCC GCAAAAAAGG GAATAAGGGC
     5641 GACACGGAAA TGTTGAATAC TCATACTCTT CCTTTTTCAA TATTATTGAA GCATTTATCA
     5701 GGGTTATTGT CTCATGAGCG GATACATATT TGAATGTATT TAGAAAAATA AACAAATAGG
     5761 GGTTCCGCGC ACATTTCCCC GAAAAGTGCC ACCTGATGCG GTGTGAAATA CCGCACAGAT
     5821 GCGTAAGGAG AAAATACCGC ATCAGGAAAT TGTAAGCGTT AATATTTTGT TAAAATTCGC
     5881 GTTAAATTTT TGTTAAATCA GCTCATTTTT TAACCAATAG GCCGAAATCG GCAAAATCCC
     5941 TTATAAATCA AAAGAATAGA CCGAGATAGG GTTGAGTGTT GTTCCAGTTT GGAACAAGAG
     6001 TCCACTATTA AAGAACGTGG ACTCCAACGT CAAAGGGCGA AAAACCGTCT ATCAGGGCGA
     6061 TGGCCCACTA CGTGAACCAT CACCCTAATC AAGTTTTTTG GGGTCGAGGT GCCGTAAAGC
     6121 ACTAAATCGG AACCCTAAAG GGAGCCCCCG ATTTAGAGCT TGACGGGGAA AGCCGGCGAA
     6181 CGTGGCGAGA AAGGAAGGGA AGAAAGCGAA AGGAGCGGGC GCTAGGGCGC TGGCAAGTGT
     6241 AGCGGTCACG CTGCGCGTAA CCACCACACC CGCCGCGCTT AATGCGCCGC TACAGGGCGC
     6301 GTCCATTCGC CATTCAGGCT GCGCAACTGT TGGGAAGGGC GATCGGTGCG GGCCTCTTCG
     6361 CTATTACGCC AGCTGGCGAA AGGGGGATGT GCTGCAAGGC GATTAAGTTG GGTAACGCCA
     6421 GGGTTTTCCC AGTCACGACG TTGTAAAACG ACGGCCAGTG AATTGTAATA CGACTCACTA
     6481 TA     
//
