# Supplementary material for: A toolkit enabling efficient, scalable and reproducible gene tagging in trypanosomatids
Source: Open Biol. 2015 Jan 7;5(1):140197. doi: 10.1098/rsob.140197 (PMC4313374; doi:10.1098/rsob.140197)
Supplement: Supplementary data [file rsob140197supp1.zip › Supplementary data/vector sequences/pPOTv2 B-Ty-YFP-Ty-Blast.gb]

LOCUS       pPOTv2_blast            5669 bp ds-DNA     linear       02-OCT-2014
DEFINITION  .
ACCESSION   
VERSION     
SOURCE      .
  ORGANISM  .
COMMENT     
COMMENT     ApEinfo:methylated:1
FEATURES             Location/Qualifiers
     primer_bind     5629..5646
                     /label=M13-fwd
     primer_bind     complement(2826..2846)
                     /label=M13-rev
     primer_bind     complement(2795..2820)
                     /label=SP6
     rep_origin      complement(3214..3896)
                     /label=ColE1 origin
     rep_origin      complement(5166..5472)
                     /label=F1 ori
     CDS             complement(5490..5558)
                     /label=LacZ alpha
     misc_binding    complement(2852..2874)
                     /label=LacO
     CDS             complement(3994..4653)
                     /label=AmpR
     protein_bind    923..952
                     /label=Ty epitope
     protein_bind    1679..1708
                     /label=Ty epitope(1)
     CDS             join(959..1648,1650..1652)
                     /label=YFP ORF
     3'UTR           570..718
                     /label=Ald 3'UTR (short)
     3'UTR           2608..2756
                     /label=Ald 3'UTR (short)(1)
     5'UTR           2075..2202
                     /label=actin 5'UTR
     3'UTR           1718..2068
                     /label=PFR2 3'UTR
     5'UTR           join(725..744,746..913)
                     /label=aldolase 5'UTR
     CDS             join(171..442,444..481,483..563)
                     /label=BlastR
     CDS             join(2209..2480,2482..2519,2521..2601)
                     /label=BlastR(1)
     5'UTR           36..164
                     /label=actin 5'UTR(1)
ORIGIN
        1 GGGCGAATTG GGCCCgtata atgcagacct gctgcAAGCT AGGGGCACAG CAAGGTCTTC
       61 TGAAATTCAT GTTTTTTTTT TTTTTACTCT GCATTGCAGT CTCCGCTCTT ATTTAGTTTT
      121 GCTTTACGTA AGGTCTCGTT GCTGCCATAA AATAAGCTCT AGTGgaattc ATGCCTTTGT
      181 CTCAAGAAGA ATCCACCCTC ATTGAAAGAG CAACGGCTAC AATCAACAGC ATCCCCATCT
      241 CTGAAGACTA CAGCGTCGCC AGCGCAGCTC TCTCTAGCGA CGGCCGCATC TTCACTGGTG
      301 TCAATGTATA TCATTTTACT GGGGGACCTT GTGCAGAACT CGTGGTGCTG GGCACTGCTG
      361 CTGCTGCGGC AGCTGGCAAC CTGACTTGTA TCGTCGCGAT CGGAAATGAG AACAGGGGCA
      421 TCTTGAGCCC CTGCGGACGG TGcCGACAGG TGCTTCTCGA TCTGCATCCT GGGATCAAAG
      481 CcATAGTGAA GGACAGTGAT GGACAGCCGA CGGCAGTTGG GATTCGTGAA TTGCTGCCCT
      541 CTGGTTATGT GTGGGAGGGC TAAccatggT GCCCATTTAG TTGGCTTTTC CCTTGTCTCG
      601 TGTCTTTTCC GTGGAAAGGT TCCCGGAGTA ATCTGATGGC ACAGCAGGGA GGTGCGCCTG
      661 CAGGTTGGTT AGGAAGGGGG GATGATGTAA AAGAAGAAAA TGGGGGGATT CGAGCCCCac
      721 gcgtTGCTCA AGCTGTGTAG CGCAgGCGTT TCCTTACATA TTTCTCTAAC AGGCACGGAA
      781 GCCTAACAAA TACACTTGGC TTATTTTTTT GCCCCCTCAT GTCTTGTACA AATATTTGCG
      841 ATAGCTTAGC TATCAGCCAC ATTAATCAAA CAAGTATACC AACAAGCCCG AAAACAGAAA
      901 CTCAACTGCA ACGaagcttA TGGAGGTCCA TACTAACCAA GATCCACTTG ACACTAGTGT
      961 GAGCAAGGGC GAGGAGCTGT TCACCGGGGT GGTGCCCATC CTGGTCGAGC TGGACGGCGA
     1021 CGTAAACGGC CACAAGTTCA GCGTGTCCGG CGAGGGCGAG GGCGATGCCA CCTACGGCAA
     1081 GCTGACCCTG AAGTTCATCT GCACCACCGG CAAGCTGCCC GTGCCCTGGC CCACCCTCGT
     1141 GACCACCTTC GGCTACGGCC TGCAGTGCTT CGCCCGCTAC CCCGACCACA TGAAGCAGCA
     1201 CGACTTCTTC AAGTCCGCCA TGCCCGAAGG CTACGTCCAG GAGCGCACCA TCTTCTTCAA
     1261 GGACGACGGC AACTACAAGA CCCGCGCCGA GGTGAAGTTC GAGGGCGACA CCCTGGTGAA
     1321 CCGCATCGAG CTGAAGGGCA TCGACTTCAA GGAGGACGGC AACATCCTGG GGCACAAGCT
     1381 GGAGTACAAC TACAACAGCC ACAACGTCTA TATCATGGCC GACAAGCAGA AGAACGGCAT
     1441 CAAGGTGAAC TTCAAGATCC GCCACAACAT CGAGGACGGC AGCGTGCAGC TCGCCGACCA
     1501 CTACCAGCAG AACACCCCCA TCGGCGACGG CCCCGTGCTG CTGCCCGACA ACCACTACCT
     1561 GAGCTACCAG TCCGCCCTGA GCAAAGACCC CAACGAGAAG CGCGATCACA TGGTCCTGCT
     1621 GGAGTTCGTG ACCGCCGCCG GGATCACTcT CGGCATGGAC GAGCTGTACA AGtctagAGA
     1681 GGTCCATACT AACCAAGATC CACTTGACTA AggatccCGC TGCGCTTAAA TGTCTTTCAT
     1741 TATAATCAAT GTATAACCTT TATGTAGTAT TTCAATCTAT GCCGCTGTGT ACGTGCACTG
     1801 CGGTGCCTAT CCTTCGGCAT TAGAGAGTCA CTGTTTGTGT AGATCGTAGC TGCATGTCTG
     1861 ACATCTGGTT CATTAGTGCC GTTTTGAGTC TGCACTGTTG TGCAACTTGA TATTCATCAC
     1921 TGCACACCAA CCGTGTGTTT CCTCCTTTGG GTGCACCCTT TAATCCTTGT CTTCTCCTTT
     1981 TTTGTCTCTT TCCCCCTCGA AAAGGTGTCA AACTACTGCC GCATAAACTA CGGTTATCCC
     2041 AAATTTAAGA GAAAGCAATA AAGCATCAgc atgcAGGCTA GGGCACAGCA AGGTCTTCTG
     2101 AAATTCATGT TTTTTTTTTT TTTACTCTGC ATTGCAGTCT CCGCTCTTAT TTAGTTTTGC
     2161 TTTACGTAAG GTCTCGTTGC TGCCATAAAA TAAGCTCTAG TGgctagcAT GCCTTTGTCT
     2221 CAAGAAGAAT CCACCCTCAT TGAAAGAGCA ACGGCTACAA TCAACAGCAT CCCCATCTCT
     2281 GAAGACTACA GCGTCGCCAG CGCAGCTCTC TCTAGCGACG GCCGCATCTT CACTGGTGTC
     2341 AATGTATATC ATTTTACTGG GGGACCTTGT GCAGAACTCG TGGTGCTGGG CACTGCTGCT
     2401 GCTGCGGCAG CTGGCAACCT GACTTGTATC GTCGCGATCG GAAATGAGAA CAGGGGCATC
     2461 TTGAGCCCCT GCGGACGGTG cCGACAGGTG CTTCTCGATC TGCATCCTGG GATCAAAGCc
     2521 ATAGTGAAGG ACAGTGATGG ACAGCCGACG GCAGTTGGGA TTCGTGAATT GCTGCCCTCT
     2581 GGTTATGTGT GGGAGGGCTA ActcgagTGC CCATTTAGTT GGCTTTTCCC TTGTCTCGTG
     2641 TCTTTTCCGT GGAAAGGTTC CCGGAGTAAT CTGATGGCAC AGCAGGGAGG TGCGCCTGCA
     2701 GGTTGGTTAG GAAGGGGGGA TGATGTAAAA GAAGAAAATG GGGGGATTCG AGCCCCGCAC
     2761 AGGTCTCTCA AATTGGATGC ATAGCTTGAG TATTCTATAG TGTCACCTAA ATAGCTTGGC
     2821 GTAATCATGG TCATAGCTGT TTCCTGTGTG AAATTGTTAT CCGCTCACAA TTCCACACAA
     2881 CATACGAGCC GGAAGCATAA AGTGTAAAGC CTGGGGTGCC TAATGAGTGA GCTAACTCAC
     2941 ATTAATTGCG TTGCGCTCAC TGCCCGCTTT CCAGTCGGGA AACCTGTCGT GCCAGCTGCA
     3001 TTAATGAATC GGCCAACGCG CGGGGAGAGG CGGTTTGCGT ATTGGGCGCT CTTCCGCTTC
     3061 CTCGCTCACT GACTCGCTGC GCTCGGTCGT TCGGCTGCGG CGAGCGGTAT CAGCTCACTC
     3121 AAAGGCGGTA ATACGGTTAT CCACAGAATC AGGGGATAAC GCAGGAAAGA ACATGTGAGC
     3181 AAAAGGCCAG CAAAAGGCCA GGAACCGTAA AAAGGCCGCG TTGCTGGCGT TTTTCCATAG
     3241 GCTCCGCCCC CCTGACGAGC ATCACAAAAA TCGACGCTCA AGTCAGAGGT GGCGAAACCC
     3301 GACAGGACTA TAAAGATACC AGGCGTTTCC CCCTGGAAGC TCCCTCGTGC GCTCTCCTGT
     3361 TCCGACCCTG CCGCTTACCG GATACCTGTC CGCCTTTCTC CCTTCGGGAA GCGTGGCGCT
     3421 TTCTCATAGC TCACGCTGTA GGTATCTCAG TTCGGTGTAG GTCGTTCGCT CCAAGCTGGG
     3481 CTGTGTGCAC GAACCCCCCG TTCAGCCCGA CCGCTGCGCC TTATCCGGTA ACTATCGTCT
     3541 TGAGTCCAAC CCGGTAAGAC ACGACTTATC GCCACTGGCA GCAGCCACTG GTAACAGGAT
     3601 TAGCAGAGCG AGGTATGTAG GCGGTGCTAC AGAGTTCTTG AAGTGGTGGC CTAACTACGG
     3661 CTACACTAGA AGAACAGTAT TTGGTATCTG CGCTCTGCTG AAGCCAGTTA CCTTCGGAAA
     3721 AAGAGTTGGT AGCTCTTGAT CCGGCAAACA AACCACCGCT GGTAGCGGTG GTTTTTTTGT
     3781 TTGCAAGCAG CAGATTACGC GCAGAAAAAA AGGATCTCAA GAAGATCCTT TGATCTTTTC
     3841 TACGGGGTCT GACGCTCAGT GGAACGAAAA CTCACGTTAA GGGATTTTGG TCATGAGATT
     3901 ATCAAAAAGG ATCTTCACCT AGATCCTTTT AAATTAAAAA TGAAGTTTTA AATCAATCTA
     3961 AAGTATATAT GAGTAAACTT GGTCTGACAG TTACCAATGC TTAATCAGTG AGGCACCTAT
     4021 CTCAGCGATC TGTCTATTTC GTTCATCCAT AGTTGCCTGA CTCCCCGTCG TGTAGATAAC
     4081 TACGATACGG GAGGGCTTAC CATCTGGCCC CAGTGCTGCA ATGATACCGC GAGACCCACG
     4141 CTCACCGGCT CCAGATTTAT CAGCAATAAA CCAGCCAGCC GGAAGGGCCG AGCGCAGAAG
     4201 TGGTCCTGCA ACTTTATCCG CCTCCATCCA GTCTATTAAT TGTTGCCGGG AAGCTAGAGT
     4261 AAGTAGTTCG CCAGTTAATA GTTTGCGCAA CGTTGTTGCC ATTGCTACAG GCATCGTGGT
     4321 GTCACGCTCG TCGTTTGGTA TGGCTTCATT CAGCTCCGGT TCCCAACGAT CAAGGCGAGT
     4381 TACATGATCC CCCATGTTGT GCAAAAAAGC GGTTAGCTCC TTCGGTCCTC CGATCGTTGT
     4441 CAGAAGTAAG TTGGCCGCAG TGTTATCACT CATGGTTATG GCAGCACTGC ATAATTCTCT
     4501 TACTGTCATG CCATCCGTAA GATGCTTTTC TGTGACTGGT GAGTACTCAA CCAAGTCATT
     4561 CTGAGAATAG TGTATGCGGC GACCGAGTTG CTCTTGCCCG GCGTCAATAC GGGATAATAC
     4621 CGCGCCACAT AGCAGAACTT TAAAAGTGCT CATCATTGGA AAACGTTCTT CGGGGCGAAA
     4681 ACTCTCAAGG ATCTTACCGC TGTTGAGATC CAGTTCGATG TAACCCACTC GTGCACCCAA
     4741 CTGATCTTCA GCATCTTTTA CTTTCACCAG CGTTTCTGGG TGAGCAAAAA CAGGAAGGCA
     4801 AAATGCCGCA AAAAAGGGAA TAAGGGCGAC ACGGAAATGT TGAATACTCA TACTCTTCCT
     4861 TTTTCAATAT TATTGAAGCA TTTATCAGGG TTATTGTCTC ATGAGCGGAT ACATATTTGA
     4921 ATGTATTTAG AAAAATAAAC AAATAGGGGT TCCGCGCACA TTTCCCCGAA AAGTGCCACC
     4981 TGATGCGGTG TGAAATACCG CACAGATGCG TAAGGAGAAA ATACCGCATC AGGAAATTGT
     5041 AAGCGTTAAT ATTTTGTTAA AATTCGCGTT AAATTTTTGT TAAATCAGCT CATTTTTTAA
     5101 CCAATAGGCC GAAATCGGCA AAATCCCTTA TAAATCAAAA GAATAGACCG AGATAGGGTT
     5161 GAGTGTTGTT CCAGTTTGGA ACAAGAGTCC ACTATTAAAG AACGTGGACT CCAACGTCAA
     5221 AGGGCGAAAA ACCGTCTATC AGGGCGATGG CCCACTACGT GAACCATCAC CCTAATCAAG
     5281 TTTTTTGGGG TCGAGGTGCC GTAAAGCACT AAATCGGAAC CCTAAAGGGA GCCCCCGATT
     5341 TAGAGCTTGA CGGGGAAAGC CGGCGAACGT GGCGAGAAAG GAAGGGAAGA AAGCGAAAGG
     5401 AGCGGGCGCT AGGGCGCTGG CAAGTGTAGC GGTCACGCTG CGCGTAACCA CCACACCCGC
     5461 CGCGCTTAAT GCGCCGCTAC AGGGCGCGTC CATTCGCCAT TCAGGCTGCG CAACTGTTGG
     5521 GAAGGGCGAT CGGTGCGGGC CTCTTCGCTA TTACGCCAGC TGGCGAAAGG GGGATGTGCT
     5581 GCAAGGCGAT TAAGTTGGGT AACGCCAGGG TTTTCCCAGT CACGACGTTG TAAAACGACG
     5641 GCCAGTGAAT TGTAATACGA CTCACTATA   
//
