# Supplementary material for: A toolkit enabling efficient, scalable and reproducible gene tagging in trypanosomatids
Source: Open Biol. 2015 Jan 7;5(1):140197. doi: 10.1098/rsob.140197 (PMC4313374; doi:10.1098/rsob.140197)
Supplement: Supplementary data [file rsob140197supp1.zip › Supplementary data/vector sequences/pPOTv2 B-Ty-YFP-Ty-H.gb]

LOCUS       pPOTv2_B_Ty_YFP_        6302 bp ds-DNA     circular     07-FEB-2014
DEFINITION  .
ACCESSION   
VERSION     
SOURCE      .
  ORGANISM  .
COMMENT     
COMMENT     
COMMENT     ApEinfo:methylated:1
FEATURES             Location/Qualifiers
     3'UTR           570..718
                     /label=Ald3'UTR (short)
                     /ApEinfo_fwdcolor=#00ff80
                     /ApEinfo_revcolor=green
                     /ApEinfo_graphicformat=arrow_data {{0 1 2 0 0 -1} {} 0}
                     width 5 offset 0
     CDS             2209..3234
                     /label=HygR
                     /ApEinfo_fwdcolor=cyan
                     /ApEinfo_revcolor=green
                     /ApEinfo_graphicformat=arrow_data {{0 1 2 0 0 -1} {} 0}
                     width 5 offset 0
     5'UTR           36..164
                     /label=Actin 5'
                     /ApEinfo_fwdcolor=#bfbfbf
                     /ApEinfo_revcolor=#bfbfbf
                     /ApEinfo_graphicformat=arrow_data {{0 1 2 0 0 -1} {} 0}
                     width 5 offset 0
     5'UTR           join(725..744,746..913)
                     /label=Aldolase 5'
                     /ApEinfo_fwdcolor=#999999
                     /ApEinfo_revcolor=#bfbfbf
                     /ApEinfo_graphicformat=arrow_data {{0 1 2 0 0 -1} {} 0}
                     width 5 offset 0
     primer_bind     953..968
                     /label=#164
                     /ApEinfo_fwdcolor=#808080
                     /ApEinfo_revcolor=#808080
                     /ApEinfo_graphicformat=arrow_data {{0 1 2 0 0 -1} {} 0}
                     width 5 offset 0
     primer_bind     complement(3390..3409)
                     /label=#162
                     /ApEinfo_fwdcolor=#808080
                     /ApEinfo_revcolor=#808080
                     /ApEinfo_graphicformat=arrow_data {{0 1 2 0 0 -1} {} 0}
                     width 5 offset 0
     sig_peptide     923..952
                     /label=TY epitope
                     /ApEinfo_fwdcolor=#d6394b
                     /ApEinfo_revcolor=#d6394b
                     /ApEinfo_graphicformat=arrow_data {{0 1 2 0 0 -1} {} 0}
                     width 5 offset 0
     CDS             join(959..1648,1650..1672)
                     /label=YFP(no ATG)
                     /ApEinfo_fwdcolor=yellow
                     /ApEinfo_revcolor=yellow
                     /ApEinfo_graphicformat=arrow_data {{0 1 2 0 0 -1} {} 0}
                     width 5 offset 0
     sig_peptide     1679..1708
                     /label=TY epitope(1)
                     /ApEinfo_label=TY epitope
                     /ApEinfo_fwdcolor=#d6394b
                     /ApEinfo_revcolor=#d6394b
                     /ApEinfo_graphicformat=arrow_data {{0 1 2 0 0 -1} {} 0}
                     width 5 offset 0
     3'UTR           join(1718..1729,1731..1913,1915..2068)
                     /label=PFR2 IGS
                     /ApEinfo_fwdcolor=cyan
                     /ApEinfo_revcolor=cyan
                     /ApEinfo_graphicformat=arrow_data {{0 1 2 0 0 -1} {} 0}
                     width 5 offset 0
     3'UTR           3241..3389
                     /label=Ald3'UTR (short)(1)
                     /ApEinfo_label=Ald3'UTR (short)
                     /ApEinfo_fwdcolor=#00ff80
                     /ApEinfo_revcolor=green
                     /ApEinfo_graphicformat=arrow_data {{0 1 2 0 0 -1} {} 0}
                     width 5 offset 0
     CDS             171..563
                     /label=BlastR
                     /ApEinfo_fwdcolor=cyan
                     /ApEinfo_revcolor=green
                     /ApEinfo_graphicformat=arrow_data {{0 1 2 0 0 -1} {} 0}
                     width 5 offset 0
     5'UTR           2075..2202
                     /label=Actin 5'(1)
                     /ApEinfo_label=Actin 5'
                     /ApEinfo_fwdcolor=#999999
                     /ApEinfo_revcolor=#bfbfbf
                     /ApEinfo_graphicformat=arrow_data {{0 1 2 0 0 -1} {} 0}
                     width 5 offset 0
     primer_bind     16..35
                     /label=#161
                     /ApEinfo_fwdcolor=#808080
                     /ApEinfo_revcolor=#808080
                     /ApEinfo_graphicformat=arrow_data {{0 1 2 0 0 -1} {} 0}
                     width 5 offset 0
     primer_bind     6262..6279
                     /label=M13-fwd
                     /ApEinfo_fwdcolor=cyan
                     /ApEinfo_revcolor=green
                     /ApEinfo_graphicformat=arrow_data {{0 1 2 0 0 -1} {} 0}
                     width 5 offset 0
     primer_bind     complement(3459..3479)
                     /label=M13-rev
                     /ApEinfo_fwdcolor=cyan
                     /ApEinfo_revcolor=green
                     /ApEinfo_graphicformat=arrow_data {{0 1 2 0 0 -1} {} 0}
                     width 5 offset 0
     primer_bind     join(6278..6302,1..3)
                     /label=T7
                     /ApEinfo_fwdcolor=cyan
                     /ApEinfo_revcolor=green
                     /ApEinfo_graphicformat=arrow_data {{0 1 2 0 0 -1} {} 0}
                     width 5 offset 0
     primer_bind     complement(3428..3453)
                     /label=SP6
                     /ApEinfo_fwdcolor=cyan
                     /ApEinfo_revcolor=green
                     /ApEinfo_graphicformat=arrow_data {{0 1 2 0 0 -1} {} 0}
                     width 5 offset 0
     rep_origin      complement(3847..4529)
                     /label=ColE1 origin
                     /ApEinfo_fwdcolor=gray50
                     /ApEinfo_revcolor=gray50
                     /ApEinfo_graphicformat=arrow_data {{0 1 2 0 0 -1} {} 0}
                     width 5 offset 0
     rep_origin      complement(5799..6105)
                     /label=F1 ori
                     /ApEinfo_fwdcolor=gray50
                     /ApEinfo_revcolor=gray50
                     /ApEinfo_graphicformat=arrow_data {{0 1 2 0 0 -1} {} 0}
                     width 5 offset 0
     CDS             complement(6123..6191)
                     /label=LacZ alpha
                     /ApEinfo_fwdcolor=#6495ed
                     /ApEinfo_revcolor=#6495ed
                     /ApEinfo_graphicformat=arrow_data {{0 1 2 0 0 -1} {} 0}
                     width 5 offset 0
     misc_binding    complement(3485..3507)
                     /label=LacO
                     /ApEinfo_fwdcolor=#6495ed
                     /ApEinfo_revcolor=#6495ed
                     /ApEinfo_graphicformat=arrow_data {{0 1 2 0 0 -1} {} 0}
                     width 5 offset 0
     CDS             complement(4627..5286)
                     /label=AmpR
                     /ApEinfo_fwdcolor=yellow
                     /ApEinfo_revcolor=yellow
                     /ApEinfo_graphicformat=arrow_data {{0 1 2 0 0 -1} {} 0}
                     width 5 offset 0
     primer_bind     complement(1653..1672)
                     /label=#163
                     /ApEinfo_fwdcolor=#808080
                     /ApEinfo_revcolor=#808080
                     /ApEinfo_graphicformat=arrow_data {{0 1 2 0 0 -1} {} 0}
                     width 5 offset 0
ORIGIN
        1 GGGCGAATTG GGCCCgtata atgcagacct gctgcAAGCT AGGGGCACAG CAAGGTCTTC
       61 TGAAATTCAT GTTTTTTTTT TTTTTACTCT GCATTGCAGT CTCCGCTCTT ATTTAGTTTT
      121 GCTTTACGTA AGGTCTCGTT GCTGCCATAA AATAAGCTCT AGTGgaattc ATGCCTTTGT
      181 CTCAAGAAGA ATCCACCCTC ATTGAAAGAG CAACGGCTAC AATCAACAGC ATCCCCATCT
      241 CTGAAGACTA CAGCGTCGCC AGCGCAGCTC TCTCTAGCGA CGGCCGCATC TTCACTGGTG
      301 TCAATGTATA TCATTTTACT GGGGGACCTT GTGCAGAACT CGTGGTGCTG GGCACTGCTG
      361 CTGCTGCGGC AGCTGGCAAC CTGACTTGTA TCGTCGCGAT CGGAAATGAG AACAGGGGCA
      421 TCTTGAGCCC CTGCGGACGG TGcCGACAGG TGCTTCTCGA TCTGCATCCT GGGATCAAAG
      481 CcATAGTGAA GGACAGTGAT GGACAGCCGA CGGCAGTTGG GATTCGTGAA TTGCTGCCCT
      541 CTGGTTATGT GTGGGAGGGC TAAccatggT GCCCATTTAG TTGGCTTTTC CCTTGTCTCG
      601 TGTCTTTTCC GTGGAAAGGT TCCCGGAGTA ATCTGATGGC ACAGCAGGGA GGTGCGCCTG
      661 CAGGTTGGTT AGGAAGGGGG GATGATGTAA AAGAAGAAAA TGGGGGGATT CGAGCCCCac
      721 gcgtTGCTCA AGCTGTGTAG CGCAgGCGTT TCCTTACATA TTTCTCTAAC AGGCACGGAA
      781 GCCTAACAAA TACACTTGGC TTATTTTTTT GCCCCCTCAT GTCTTGTACA AATATTTGCG
      841 ATAGCTTAGC TATCAGCCAC ATTAATCAAA CAAGTATACC AACAAGCCCG AAAACAGAAA
      901 CTCAACTGCA ACGaagcttA TGGAGGTCCA TACTAACCAA GATCCACTTG ACACTAGTGT
      961 GAGCAAGGGC GAGGAGCTGT TCACCGGGGT GGTGCCCATC CTGGTCGAGC TGGACGGCGA
     1021 CGTAAACGGC CACAAGTTCA GCGTGTCCGG CGAGGGCGAG GGCGATGCCA CCTACGGCAA
     1081 GCTGACCCTG AAGTTCATCT GCACCACCGG CAAGCTGCCC GTGCCCTGGC CCACCCTCGT
     1141 GACCACCTTC GGCTACGGCC TGCAGTGCTT CGCCCGCTAC CCCGACCACA TGAAGCAGCA
     1201 CGACTTCTTC AAGTCCGCCA TGCCCGAAGG CTACGTCCAG GAGCGCACCA TCTTCTTCAA
     1261 GGACGACGGC AACTACAAGA CCCGCGCCGA GGTGAAGTTC GAGGGCGACA CCCTGGTGAA
     1321 CCGCATCGAG CTGAAGGGCA TCGACTTCAA GGAGGACGGC AACATCCTGG GGCACAAGCT
     1381 GGAGTACAAC TACAACAGCC ACAACGTCTA TATCATGGCC GACAAGCAGA AGAACGGCAT
     1441 CAAGGTGAAC TTCAAGATCC GCCACAACAT CGAGGACGGC AGCGTGCAGC TCGCCGACCA
     1501 CTACCAGCAG AACACCCCCA TCGGCGACGG CCCCGTGCTG CTGCCCGACA ACCACTACCT
     1561 GAGCTACCAG TCCGCCCTGA GCAAAGACCC CAACGAGAAG CGCGATCACA TGGTCCTGCT
     1621 GGAGTTCGTG ACCGCCGCCG GGATCACTcT CGGCATGGAC GAGCTGTACA AGtctagAGA
     1681 GGTCCATACT AACCAAGATC CACTTGACTA AggatccCGC TGCGCTTAAA TGTCTTTCAT
     1741 TATAATCAAT GTATAACCTT TATGTAGTAT TTCAATCTAT GCCGCTGTGT ACGTGCACTG
     1801 CGGTGCCTAT CCTTCGGCAT TAGAGAGTCA CTGTTTGTGT AGATCGTAGC TGCATGTCTG
     1861 ACATCTGGTT CATTAGTGCC GTTTTGAGTC TGCACTGTTG TGCAACTTGA TATTCATCAC
     1921 TGCACACCAA CCGTGTGTTT CCTCCTTTGG GTGCACCCTT TAATCCTTGT CTTCTCCTTT
     1981 TTTGTCTCTT TCCCCCTCGA AAAGGTGTCA AACTACTGCC GCATAAACTA CGGTTATCCC
     2041 AAATTTAAGA GAAAGCAATA AAGCATCAgc atgcAGGCTA GGGCACAGCA AGGTCTTCTG
     2101 AAATTCATGT TTTTTTTTTT TTTACTCTGC ATTGCAGTCT CCGCTCTTAT TTAGTTTTGC
     2161 TTTACGTAAG GTCTCGTTGC TGCCATAAAA TAAGCTCTAG TGgctagcAT GAAAAAGCCT
     2221 GAACTCACCG CGACGTCTGT CGAGAAGTTT CTGATCGAAA AGTTCGACAG CGTCTCCGAC
     2281 CTGATGCAGC TCTCGGAGGG CGAAGAATCT CGTGCTTTCA GCTTCGATGT AGGAGGGCGT
     2341 GGATATGTCC TGCGGGTAAA TAGCTGCGCC GATGGTTTCT ACAAAGATCG TTATGTTTAT
     2401 CGGCACTTTG CATCGGCCGC GCTCCCGATT CCGGAAGTGC TTGACATTGG GGAATTtAGC
     2461 GAGAGCCTGA CCTATTGCAT CTCCCGCCGT GCACAGGGTG TCACGTTGCA AGACCTGCCT
     2521 GAAACCGAAC TGCCCGCTGT TCTGCAGCCG GTCGCGGAGG CaATGGATGC GATCGCTGCG
     2581 GCCGATCTTA GCCAGACGAG CGGGTTCGGC CCATTCGGAC CGCAAGGAAT CGGTCAATAC
     2641 ACTACATGGC GTGATTTtAT ATGCGCGATT GCTGATCCCC ATGTGTATCA CTGGCAAACT
     2701 GTGATGGACG ACACCGTCAG TGCGTCCGTC GCGCAGGCTC TCGATGAGCT GATGCTTTGG
     2761 GCCGAGGACT GCCCCGAAGT CCGGCACCTC GTGCACGCGG ATTTCGGCTC CAACAATGTC
     2821 CTGACGGACA ATGGCCGCAT AACAGCGGTC ATTGACTGGA GCGAGGCGAT GTTCGGGGAT
     2881 TCCCAATACG AGGTCGCCAA CATCTTCTTC TGGAGGCCGT GGTTGGCTTG TATGGAGCAG
     2941 CAGACGCGCT ACTTCGAGCG GAGGCATCCG GAGCTTGCAG GATCGCCtCG GCTCCGGGCG
     3001 TATATGCTCC GCATTGGTCT TGACCAACTC TATCAGAGCT TGGTTGACGG CAATTTCGAT
     3061 GATGCAGCTT GGGCGCAGGG TCGATGCGAC GCAATCGTCC GATCCGGAGC CGGGACTGTC
     3121 GGGCGTACAC AAATCGCCCG CAGAAGCGCG GCCGTCTGGA CCGATGGCTG TGTAGAAGTA
     3181 CTCGCCGATA GTGGAAACCG ACGCCCCAGC ACTCGTCCGA GGGCAAAGGA ATAGctcgag
     3241 TGCCCATTTA GTTGGCTTTT CCCTTGTCTC GTGTCTTTTC CGTGGAAAGG TTCCCGGAGT
     3301 AATCTGATGG CACAGCAGGG AGGTGCGCCT GCAGGTTGGT TAGGAAGGGG GGATGATGTA
     3361 AAAGAAGAAA ATGGGGGGAT TCGAGCCCCG CACAGGTCTC TCAAATTGGA TGCATAGCTT
     3421 GAGTATTCTA TAGTGTCACC TAAATAGCTT GGCGTAATCA TGGTCATAGC TGTTTCCTGT
     3481 GTGAAATTGT TATCCGCTCA CAATTCCACA CAACATACGA GCCGGAAGCA TAAAGTGTAA
     3541 AGCCTGGGGT GCCTAATGAG TGAGCTAACT CACATTAATT GCGTTGCGCT CACTGCCCGC
     3601 TTTCCAGTCG GGAAACCTGT CGTGCCAGCT GCATTAATGA ATCGGCCAAC GCGCGGGGAG
     3661 AGGCGGTTTG CGTATTGGGC GCTCTTCCGC TTCCTCGCTC ACTGACTCGC TGCGCTCGGT
     3721 CGTTCGGCTG CGGCGAGCGG TATCAGCTCA CTCAAAGGCG GTAATACGGT TATCCACAGA
     3781 ATCAGGGGAT AACGCAGGAA AGAACATGTG AGCAAAAGGC CAGCAAAAGG CCAGGAACCG
     3841 TAAAAAGGCC GCGTTGCTGG CGTTTTTCCA TAGGCTCCGC CCCCCTGACG AGCATCACAA
     3901 AAATCGACGC TCAAGTCAGA GGTGGCGAAA CCCGACAGGA CTATAAAGAT ACCAGGCGTT
     3961 TCCCCCTGGA AGCTCCCTCG TGCGCTCTCC TGTTCCGACC CTGCCGCTTA CCGGATACCT
     4021 GTCCGCCTTT CTCCCTTCGG GAAGCGTGGC GCTTTCTCAT AGCTCACGCT GTAGGTATCT
     4081 CAGTTCGGTG TAGGTCGTTC GCTCCAAGCT GGGCTGTGTG CACGAACCCC CCGTTCAGCC
     4141 CGACCGCTGC GCCTTATCCG GTAACTATCG TCTTGAGTCC AACCCGGTAA GACACGACTT
     4201 ATCGCCACTG GCAGCAGCCA CTGGTAACAG GATTAGCAGA GCGAGGTATG TAGGCGGTGC
     4261 TACAGAGTTC TTGAAGTGGT GGCCTAACTA CGGCTACACT AGAAGAACAG TATTTGGTAT
     4321 CTGCGCTCTG CTGAAGCCAG TTACCTTCGG AAAAAGAGTT GGTAGCTCTT GATCCGGCAA
     4381 ACAAACCACC GCTGGTAGCG GTGGTTTTTT TGTTTGCAAG CAGCAGATTA CGCGCAGAAA
     4441 AAAAGGATCT CAAGAAGATC CTTTGATCTT TTCTACGGGG TCTGACGCTC AGTGGAACGA
     4501 AAACTCACGT TAAGGGATTT TGGTCATGAG ATTATCAAAA AGGATCTTCA CCTAGATCCT
     4561 TTTAAATTAA AAATGAAGTT TTAAATCAAT CTAAAGTATA TATGAGTAAA CTTGGTCTGA
     4621 CAGTTACCAA TGCTTAATCA GTGAGGCACC TATCTCAGCG ATCTGTCTAT TTCGTTCATC
     4681 CATAGTTGCC TGACTCCCCG TCGTGTAGAT AACTACGATA CGGGAGGGCT TACCATCTGG
     4741 CCCCAGTGCT GCAATGATAC CGCGAGACCC ACGCTCACCG GCTCCAGATT TATCAGCAAT
     4801 AAACCAGCCA GCCGGAAGGG CCGAGCGCAG AAGTGGTCCT GCAACTTTAT CCGCCTCCAT
     4861 CCAGTCTATT AATTGTTGCC GGGAAGCTAG AGTAAGTAGT TCGCCAGTTA ATAGTTTGCG
     4921 CAACGTTGTT GCCATTGCTA CAGGCATCGT GGTGTCACGC TCGTCGTTTG GTATGGCTTC
     4981 ATTCAGCTCC GGTTCCCAAC GATCAAGGCG AGTTACATGA TCCCCCATGT TGTGCAAAAA
     5041 AGCGGTTAGC TCCTTCGGTC CTCCGATCGT TGTCAGAAGT AAGTTGGCCG CAGTGTTATC
     5101 ACTCATGGTT ATGGCAGCAC TGCATAATTC TCTTACTGTC ATGCCATCCG TAAGATGCTT
     5161 TTCTGTGACT GGTGAGTACT CAACCAAGTC ATTCTGAGAA TAGTGTATGC GGCGACCGAG
     5221 TTGCTCTTGC CCGGCGTCAA TACGGGATAA TACCGCGCCA CATAGCAGAA CTTTAAAAGT
     5281 GCTCATCATT GGAAAACGTT CTTCGGGGCG AAAACTCTCA AGGATCTTAC CGCTGTTGAG
     5341 ATCCAGTTCG ATGTAACCCA CTCGTGCACC CAACTGATCT TCAGCATCTT TTACTTTCAC
     5401 CAGCGTTTCT GGGTGAGCAA AAACAGGAAG GCAAAATGCC GCAAAAAAGG GAATAAGGGC
     5461 GACACGGAAA TGTTGAATAC TCATACTCTT CCTTTTTCAA TATTATTGAA GCATTTATCA
     5521 GGGTTATTGT CTCATGAGCG GATACATATT TGAATGTATT TAGAAAAATA AACAAATAGG
     5581 GGTTCCGCGC ACATTTCCCC GAAAAGTGCC ACCTGATGCG GTGTGAAATA CCGCACAGAT
     5641 GCGTAAGGAG AAAATACCGC ATCAGGAAAT TGTAAGCGTT AATATTTTGT TAAAATTCGC
     5701 GTTAAATTTT TGTTAAATCA GCTCATTTTT TAACCAATAG GCCGAAATCG GCAAAATCCC
     5761 TTATAAATCA AAAGAATAGA CCGAGATAGG GTTGAGTGTT GTTCCAGTTT GGAACAAGAG
     5821 TCCACTATTA AAGAACGTGG ACTCCAACGT CAAAGGGCGA AAAACCGTCT ATCAGGGCGA
     5881 TGGCCCACTA CGTGAACCAT CACCCTAATC AAGTTTTTTG GGGTCGAGGT GCCGTAAAGC
     5941 ACTAAATCGG AACCCTAAAG GGAGCCCCCG ATTTAGAGCT TGACGGGGAA AGCCGGCGAA
     6001 CGTGGCGAGA AAGGAAGGGA AGAAAGCGAA AGGAGCGGGC GCTAGGGCGC TGGCAAGTGT
     6061 AGCGGTCACG CTGCGCGTAA CCACCACACC CGCCGCGCTT AATGCGCCGC TACAGGGCGC
     6121 GTCCATTCGC CATTCAGGCT GCGCAACTGT TGGGAAGGGC GATCGGTGCG GGCCTCTTCG
     6181 CTATTACGCC AGCTGGCGAA AGGGGGATGT GCTGCAAGGC GATTAAGTTG GGTAACGCCA
     6241 GGGTTTTCCC AGTCACGACG TTGTAAAACG ACGGCCAGTG AATTGTAATA CGACTCACTA
     6301 TA     
//
