# Supplementary material for: A toolkit enabling efficient, scalable and reproducible gene tagging in trypanosomatids
Source: Open Biol. 2015 Jan 7;5(1):140197. doi: 10.1098/rsob.140197 (PMC4313374; doi:10.1098/rsob.140197)
Supplement: Supplementary data [file rsob140197supp1.zip › Supplementary data/vector sequences/pPOTv4 B-YFP-H.gb]

LOCUS       pPOTv3_B_YFP_H          6303 bp ds-DNA     circular     12-AUG-2014
DEFINITION  .
ACCESSION   
VERSION     
SOURCE      .
  ORGANISM  .
COMMENT     C terminal tag:
COMMENT     For: ggttctggtagtggttcc
COMMENT     Rev: ccaatttgagagacctgtgc
COMMENT     
COMMENT     N terminal tag
COMMENT     For: gtataatgcagacctgctgc
COMMENT     Rev: actacccgatcctgatcc
COMMENT     ApEinfo:methylated:1
FEATURES             Location/Qualifiers
     CDS             join(171..442,444..481,483..560)
                     /label=BLAST
     misc_feature    1680..1709
                     /label=GS linker
     misc_feature    924..953
                     /label=GS linker(1)
     5'UTR           36..164
                     /label=Actin 5'
     CDS             join(2210..2457,2459..2562,2564..2658,2660..2988,
                     2990..3232)
                     /label=HYG
     5'UTR           join(725..744,746..913)
                     /label=Aldolase 5'
     5'UTR           2076..2203
                     /label=Actin 5'(1)
     primer_bind     16..35
                     /label=#161
     primer_bind     960..969
                     /label=#164
     primer_bind     complement(3391..3410)
                     /label=#162
     3'UTR           570..718
                     /label=Ald3'UTR (short)
     CDS             join(960..1649,1651..1673)
                     /label=YFP(no ATG)
     3'UTR           join(1719..1730,1732..1914,1916..2069)
                     /label=PFR2 IGS
     3'UTR           3242..3390
                     /label=Ald3'UTR (short)(1)
     primer_bind     6263..6280
                     /label=M13-fwd
     primer_bind     complement(3460..3480)
                     /label=M13-rev
     primer_bind     join(6279..6303,1..3)
                     /label=T7
     primer_bind     complement(3429..3454)
                     /label=SP6
     rep_origin      complement(3848..4530)
                     /label=ColE1 origin
     rep_origin      complement(5800..6106)
                     /label=F1 ori
     CDS             complement(6124..6192)
                     /label=LacZ alpha
     misc_binding    complement(3486..3508)
                     /label=LacO
     CDS             complement(4628..5287)
                     /label=AmpR
     primer_bind     complement(1654..1673)
                     /label=#163
ORIGIN
        1 GGGCGAATTG GGCCCgtata atgcagacct gctgcAAGCT AGGGGCACAG CAAGGTCTTC
       61 TGAAATTCAT GTTTTTTTTT TTTTTACTCT GCATTGCAGT CTCCGCTCTT ATTTAGTTTT
      121 GCTTTACGTA AGGTCTCGTT GCTGCCATAA AATAAGCTCT AGTGgaattc ATGCCTTTGT
      181 CTCAAGAAGA ATCCACCCTC ATTGAAAGAG CAACGGCTAC AATCAACAGC ATCCCCATCT
      241 CTGAAGACTA CAGCGTCGCC AGCGCAGCTC TCTCTAGCGA CGGCCGCATC TTCACTGGTG
      301 TCAATGTATA TCATTTTACT GGGGGACCTT GTGCAGAACT CGTGGTGCTG GGCACTGCTG
      361 CTGCTGCGGC AGCTGGCAAC CTGACTTGTA TCGTCGCGAT CGGAAATGAG AACAGGGGCA
      421 TCTTGAGCCC CTGCGGACGG TGcCGACAGG TGCTTCTCGA TCTGCATCCT GGGATCAAAG
      481 CcATAGTGAA GGACAGTGAT GGACAGCCGA CGGCAGTTGG GATTCGTGAA TTGCTGCCCT
      541 CTGGTTATGT GTGGGAGGGC TAAccatggT GCCCATTTAG TTGGCTTTTC CCTTGTCTCG
      601 TGTCTTTTCC GTGGAAAGGT TCCCGGAGTA ATCTGATGGC ACAGCAGGGA GGTGCGCCTG
      661 CAGGTTGGTT AGGAAGGGGG GATGATGTAA AAGAAGAAAA TGGGGGGATT CGAGCCCCac
      721 gcgtTGCTCA AGCTGTGTAG CGCAgGCGTT TCCTTACATA TTTCTCTAAC AGGCACGGAA
      781 GCCTAACAAA TACACTTGGC TTATTTTTTT GCCCCCTCAT GTCTTGTACA AATATTTGCG
      841 ATAGCTTAGC TATCAGCCAC ATTAATCAAA CAAGTATACC AACAAGCCCG AAAACAGAAA
      901 CTCAACTGCA ACGggtaccT ATGGGTTCTG GTAGTGGTTC CGGTTCCGGT TCTaagcttG
      961 TGAGCAAGGG CGAGGAGCTG TTCACCGGGG TGGTGCCCAT CCTGGTCGAG CTGGACGGCG
     1021 ACGTAAACGG CCACAAGTTC AGCGTGTCCG GCGAGGGCGA GGGCGATGCC ACCTACGGCA
     1081 AGCTGACCCT GAAGTTCATC TGCACCACCG GCAAGCTGCC CGTGCCCTGG CCCACCCTCG
     1141 TGACCACCTT CGGCTACGGC CTGCAGTGCT TCGCCCGCTA CCCCGACCAC ATGAAGCAGC
     1201 ACGACTTCTT CAAGTCCGCC ATGCCCGAAG GCTACGTCCA GGAGCGCACC ATCTTCTTCA
     1261 AGGACGACGG CAACTACAAG ACCCGCGCCG AGGTGAAGTT CGAGGGCGAC ACCCTGGTGA
     1321 ACCGCATCGA GCTGAAGGGC ATCGACTTCA AGGAGGACGG CAACATCCTG GGGCACAAGC
     1381 TGGAGTACAA CTACAACAGC CACAACGTCT ATATCATGGC CGACAAGCAG AAGAACGGCA
     1441 TCAAGGTGAA CTTCAAGATC CGCCACAACA TCGAGGACGG CAGCGTGCAG CTCGCCGACC
     1501 ACTACCAGCA GAACACCCCC ATCGGCGACG GCCCCGTGCT GCTGCCCGAC AACCACTACC
     1561 TGAGCTACCA GTCCGCCCTG AGCAAAGACC CCAACGAGAA GCGCGATCAC ATGGTCCTGC
     1621 TGGAGTTCGT GACCGCCGCC GGGATCACTc TCGGCATGGA CGAGCTGTAC AAGggatccG
     1681 GATCAGGATC TGGATCAGGA TCGGGTAGTT AAgagctcCG CTGCGCTTAA ATGTCTTTCA
     1741 TTATAATCAA TGTATAACCT TTATGTAGTA TTTCAATCTA TGCCGCTGTG TACGTGCACT
     1801 GCGGTGCCTA TCCTTCGGCA TTAGAGAGTC ACTGTTTGTG TAGATCGTAG CTGCATGTCT
     1861 GACATCTGGT TCATTAGTGC CGTTTTGAGT CTGCACTGTT GTGCAACTTG ATATTCATCA
     1921 CTGCACACCA ACCGTGTGTT TCCTCCTTTG GGTGCACCCT TTAATCCTTG TCTTCTCCTT
     1981 TTTTGTCTCT TTCCCCCTCG AAAAGGTGTC AAACTACTGC CGCATAAACT ACGGTTATCC
     2041 CAAATTTAAG AGAAAGCAAT AAAGCATCAg catgcAGGCT AGGGCACAGC AAGGTCTTCT
     2101 GAAATTCATG TTTTTTTTTT TTTTACTCTG CATTGCAGTC TCCGCTCTTA TTTAGTTTTG
     2161 CTTTACGTAA GGTCTCGTTG CTGCCATAAA ATAAGCTCTA GTGgctagcA TGAAAAAGCC
     2221 TGAACTCACC GCGACGTCTG TCGAGAAGTT TCTGATCGAA AAGTTCGACA GCGTCTCCGA
     2281 CCTGATGCAG CTCTCGGAGG GCGAAGAATC TCGTGCTTTC AGCTTCGATG TAGGAGGGCG
     2341 TGGATATGTC CTGCGGGTAA ATAGCTGCGC CGATGGTTTC TACAAAGATC GTTATGTTTA
     2401 TCGGCACTTT GCATCGGCCG CGCTCCCGAT TCCGGAAGTG CTTGACATTG GGGAATTtAG
     2461 CGAGAGCCTG ACCTATTGCA TCTCCCGCCG TGCACAGGGT GTCACGTTGC AAGACCTGCC
     2521 TGAAACCGAA CTGCCCGCTG TTCTGCAGCC GGTCGCGGAG GCaATGGATG CGATCGCTGC
     2581 GGCCGATCTT AGCCAGACGA GCGGGTTCGG CCCATTCGGA CCGCAAGGAA TCGGTCAATA
     2641 CACTACATGG CGTGATTTtA TATGCGCGAT TGCTGATCCC CATGTGTATC ACTGGCAAAC
     2701 TGTGATGGAC GACACCGTCA GTGCGTCCGT CGCGCAGGCT CTCGATGAGC TGATGCTTTG
     2761 GGCCGAGGAC TGCCCCGAAG TCCGGCACCT CGTGCACGCG GATTTCGGCT CCAACAATGT
     2821 CCTGACGGAC AATGGCCGCA TAACAGCGGT CATTGACTGG AGCGAGGCGA TGTTCGGGGA
     2881 TTCCCAATAC GAGGTCGCCA ACATCTTCTT CTGGAGGCCG TGGTTGGCTT GTATGGAGCA
     2941 GCAGACGCGC TACTTCGAGC GGAGGCATCC GGAGCTTGCA GGATCGCCtC GGCTCCGGGC
     3001 GTATATGCTC CGCATTGGTC TTGACCAACT CTATCAGAGC TTGGTTGACG GCAATTTCGA
     3061 TGATGCAGCT TGGGCGCAGG GTCGATGCGA CGCAATCGTC CGATCCGGAG CCGGGACTGT
     3121 CGGGCGTACA CAAATCGCCC GCAGAAGCGC GGCCGTCTGG ACCGATGGCT GTGTAGAAGT
     3181 ACTCGCCGAT AGTGGAAACC GACGCCCCAG CACTCGTCCG AGGGCAAAGG AATAGctcga
     3241 gTGCCCATTT AGTTGGCTTT TCCCTTGTCT CGTGTCTTTT CCGTGGAAAG GTTCCCGGAG
     3301 TAATCTGATG GCACAGCAGG GAGGTGCGCC TGCAGGTTGG TTAGGAAGGG GGGATGATGT
     3361 AAAAGAAGAA AATGGGGGGA TTCGAGCCCC GCACAGGTCT CTCAAATTGG ATGCATAGCT
     3421 TGAGTATTCT ATAGTGTCAC CTAAATAGCT TGGCGTAATC ATGGTCATAG CTGTTTCCTG
     3481 TGTGAAATTG TTATCCGCTC ACAATTCCAC ACAACATACG AGCCGGAAGC ATAAAGTGTA
     3541 AAGCCTGGGG TGCCTAATGA GTGAGCTAAC TCACATTAAT TGCGTTGCGC TCACTGCCCG
     3601 CTTTCCAGTC GGGAAACCTG TCGTGCCAGC TGCATTAATG AATCGGCCAA CGCGCGGGGA
     3661 GAGGCGGTTT GCGTATTGGG CGCTCTTCCG CTTCCTCGCT CACTGACTCG CTGCGCTCGG
     3721 TCGTTCGGCT GCGGCGAGCG GTATCAGCTC ACTCAAAGGC GGTAATACGG TTATCCACAG
     3781 AATCAGGGGA TAACGCAGGA AAGAACATGT GAGCAAAAGG CCAGCAAAAG GCCAGGAACC
     3841 GTAAAAAGGC CGCGTTGCTG GCGTTTTTCC ATAGGCTCCG CCCCCCTGAC GAGCATCACA
     3901 AAAATCGACG CTCAAGTCAG AGGTGGCGAA ACCCGACAGG ACTATAAAGA TACCAGGCGT
     3961 TTCCCCCTGG AAGCTCCCTC GTGCGCTCTC CTGTTCCGAC CCTGCCGCTT ACCGGATACC
     4021 TGTCCGCCTT TCTCCCTTCG GGAAGCGTGG CGCTTTCTCA TAGCTCACGC TGTAGGTATC
     4081 TCAGTTCGGT GTAGGTCGTT CGCTCCAAGC TGGGCTGTGT GCACGAACCC CCCGTTCAGC
     4141 CCGACCGCTG CGCCTTATCC GGTAACTATC GTCTTGAGTC CAACCCGGTA AGACACGACT
     4201 TATCGCCACT GGCAGCAGCC ACTGGTAACA GGATTAGCAG AGCGAGGTAT GTAGGCGGTG
     4261 CTACAGAGTT CTTGAAGTGG TGGCCTAACT ACGGCTACAC TAGAAGAACA GTATTTGGTA
     4321 TCTGCGCTCT GCTGAAGCCA GTTACCTTCG GAAAAAGAGT TGGTAGCTCT TGATCCGGCA
     4381 AACAAACCAC CGCTGGTAGC GGTGGTTTTT TTGTTTGCAA GCAGCAGATT ACGCGCAGAA
     4441 AAAAAGGATC TCAAGAAGAT CCTTTGATCT TTTCTACGGG GTCTGACGCT CAGTGGAACG
     4501 AAAACTCACG TTAAGGGATT TTGGTCATGA GATTATCAAA AAGGATCTTC ACCTAGATCC
     4561 TTTTAAATTA AAAATGAAGT TTTAAATCAA TCTAAAGTAT ATATGAGTAA ACTTGGTCTG
     4621 ACAGTTACCA ATGCTTAATC AGTGAGGCAC CTATCTCAGC GATCTGTCTA TTTCGTTCAT
     4681 CCATAGTTGC CTGACTCCCC GTCGTGTAGA TAACTACGAT ACGGGAGGGC TTACCATCTG
     4741 GCCCCAGTGC TGCAATGATA CCGCGAGACC CACGCTCACC GGCTCCAGAT TTATCAGCAA
     4801 TAAACCAGCC AGCCGGAAGG GCCGAGCGCA GAAGTGGTCC TGCAACTTTA TCCGCCTCCA
     4861 TCCAGTCTAT TAATTGTTGC CGGGAAGCTA GAGTAAGTAG TTCGCCAGTT AATAGTTTGC
     4921 GCAACGTTGT TGCCATTGCT ACAGGCATCG TGGTGTCACG CTCGTCGTTT GGTATGGCTT
     4981 CATTCAGCTC CGGTTCCCAA CGATCAAGGC GAGTTACATG ATCCCCCATG TTGTGCAAAA
     5041 AAGCGGTTAG CTCCTTCGGT CCTCCGATCG TTGTCAGAAG TAAGTTGGCC GCAGTGTTAT
     5101 CACTCATGGT TATGGCAGCA CTGCATAATT CTCTTACTGT CATGCCATCC GTAAGATGCT
     5161 TTTCTGTGAC TGGTGAGTAC TCAACCAAGT CATTCTGAGA ATAGTGTATG CGGCGACCGA
     5221 GTTGCTCTTG CCCGGCGTCA ATACGGGATA ATACCGCGCC ACATAGCAGA ACTTTAAAAG
     5281 TGCTCATCAT TGGAAAACGT TCTTCGGGGC GAAAACTCTC AAGGATCTTA CCGCTGTTGA
     5341 GATCCAGTTC GATGTAACCC ACTCGTGCAC CCAACTGATC TTCAGCATCT TTTACTTTCA
     5401 CCAGCGTTTC TGGGTGAGCA AAAACAGGAA GGCAAAATGC CGCAAAAAAG GGAATAAGGG
     5461 CGACACGGAA ATGTTGAATA CTCATACTCT TCCTTTTTCA ATATTATTGA AGCATTTATC
     5521 AGGGTTATTG TCTCATGAGC GGATACATAT TTGAATGTAT TTAGAAAAAT AAACAAATAG
     5581 GGGTTCCGCG CACATTTCCC CGAAAAGTGC CACCTGATGC GGTGTGAAAT ACCGCACAGA
     5641 TGCGTAAGGA GAAAATACCG CATCAGGAAA TTGTAAGCGT TAATATTTTG TTAAAATTCG
     5701 CGTTAAATTT TTGTTAAATC AGCTCATTTT TTAACCAATA GGCCGAAATC GGCAAAATCC
     5761 CTTATAAATC AAAAGAATAG ACCGAGATAG GGTTGAGTGT TGTTCCAGTT TGGAACAAGA
     5821 GTCCACTATT AAAGAACGTG GACTCCAACG TCAAAGGGCG AAAAACCGTC TATCAGGGCG
     5881 ATGGCCCACT ACGTGAACCA TCACCCTAAT CAAGTTTTTT GGGGTCGAGG TGCCGTAAAG
     5941 CACTAAATCG GAACCCTAAA GGGAGCCCCC GATTTAGAGC TTGACGGGGA AAGCCGGCGA
     6001 ACGTGGCGAG AAAGGAAGGG AAGAAAGCGA AAGGAGCGGG CGCTAGGGCG CTGGCAAGTG
     6061 TAGCGGTCAC GCTGCGCGTA ACCACCACAC CCGCCGCGCT TAATGCGCCG CTACAGGGCG
     6121 CGTCCATTCG CCATTCAGGC TGCGCAACTG TTGGGAAGGG CGATCGGTGC GGGCCTCTTC
     6181 GCTATTACGC CAGCTGGCGA AAGGGGGATG TGCTGCAAGG CGATTAAGTT GGGTAACGCC
     6241 AGGGTTTTCC CAGTCACGAC GTTGTAAAAC GACGGCCAGT GAATTGTAAT ACGACTCACT
     6301 ATA     
//
